# Supplementary material for: Finding the missing honey bee genes: lessons learned from a genome upgrade
Source: BMC Genomics. 2014 Jan 30;15:86. doi: 10.1186/1471-2164-15-86 (PMC4028053; doi:10.1186/1471-2164-15-86)
Supplement: Additional file 2 — Is a spreadsheet showing results of evaluation of 32 consensus gene sets generated with GLEAN. [file 1471-2164-15-86-S2.xlsx]

## Sheet: 32 GLEAN sets
Set	Glean Set name	Gene Set	Gene models, CDS >= 75 nt	All minus 150	Glean overlap RefSeq	RefSeq overlap Glean	Glean overlap one RefSeq	RefSeq overlap one Glean	Glean overlap multiple RefSeq	RefSeq overlap multiple glean	Glean not overlap RefSeq	RefSeq not overlap GLEAN	Perfect transcript overlap	Glean overlap multiple RefSeq NM	RefSeq NM overlap multiple Glean	RefSeq NM not overlap GLEAN	Perfect Match NM	Imperfect Match NM	Total nucleotides in CDS*	nucleotide/gene	peptide perfect match	Cegma match
1	GLEAN1	gnomon_au9_combined_geneidsgp2_fgeneshpp_nscan_aflo	14778	#REF!	10431	9758	10223	9002	208	756	4347	277	5527	1	34	3	191	284	19182489	1298.04	24770	2738
2	GLEAN2	gnomon_au9_combined_geneidsgp2_fgeneshpp_nscan_bter	14816	#REF!	10466	9766	10255	8988	211	778	4350	269	5469	1	33	3	189	282	19195476	1295.59	24759	2737
3	GLEAN3	gnomon_au9_combined_geneidsgp2_fgeneshpp	14424	#REF!	10378	9728	10178	8982	200	746	4046	307	5618	1	33	3	192	285	18922200	1311.86	24757	2738
4	GLEAN4	gnomon_au9_fgeneshpp_nscan_aflo	13199	#REF!	10214	9630	10009	8934	205	696	2985	405	5658	1	28	7	194	283	18603852	1409.49	24667	2738
5	GLEAN5	gnomon_au9_fgeneshpp_nscan_bter	13134	#REF!	10201	9624	9991	8925	210	699	2933	411	5590	1	31	6	191	283	18599574	1416.14	24655	2737
6	GLEAN6	gnomon_au9_fgeneshpp	10403	#REF!	9106	9227	8721	8944	385	283	1297	808	5332	1	5	20	181	268	17408802	1673.44	23934	2711
7	GLEAN7	gnomon_au9_geneid_fgeneshpp_nscan_aflo	14824	#REF!	10431	9759	10225	9001	206	758	4393	276	5525	1	32	5	188	284	19184907	1294.18	24759	2738
8	GLEAN8	gnomon_au9_geneid_fgeneshpp_nscan_bter	14704	#REF!	10437	9765	10226	8999	211	766	4267	270	5478	1	33	4	186	282	19186878	1304.87	24762	2738
9	GLEAN9	gnomon_au9_geneid_fgeneshpp	14274	#REF!	10355	9724	10157	8989	198	735	3919	311	5664	1	29	5	195	284	18889896	1323.38	24749	2738
10	GLEAN10	gnomon_au9_geneid_sgp2_fgeneshpp_nscan_aflo	17724	#REF!	10709	9775	10494	8831	215	944	7015	260	5045	1	43	3	176	287	19616415	1106.77	24675	2738
11	GLEAN11	gnomon_au9_geneid_sgp2_fgeneshpp_nscan_bter	17136	#REF!	10632	9768	10410	8869	222	899	6504	267	5014	1	41	3	176	284	19523025	1139.3	24678	2738
12	GLEAN12	gnomon_au9_geneid_sgp2_fgeneshpp	17251	#REF!	10655	9761	10438	8836	217	925	6596	274	5093	1	42	3	174	287	19351839	1121.78	24660	2738
13	GLEAN13	gnomon_au9_sgp2_fgeneshpp_nscan_aflo	13517	#REF!	10230	9631	10019	8926	211	705	3287	404	5570	1	33	4	192	284	18726948	1385.44	24672	2738
14	GLEAN14	gnomon_au9_sgp2_fgeneshpp_nscan_bter	13349	#REF!	10225	9617	10011	8900	214	717	3124	418	5513	1	31	4	190	282	18669021	1398.53	24675	2737
15	GLEAN15	gnomon_au9_sgp2_fgeneshpp	13068	#REF!	10120	9543	9920	8858	200	685	2948	492	5696	1	33	6	194	283	18338745	1403.33	24582	2738
16	GLEAN16	ncbi_au9_combined_geneidsgp2_fgeneshpp_nscan_aflo	14034	#REF!	10456	9761	10248	8989	208	772	3578	274	5518	1	32	3	193	285	18888015	1345.88	24769	2738
17	GLEAN17	ncbi_au9_combined_geneidsgp2_fgeneshpp_nscan_bter	13868	#REF!	10440	9767	10228	9007	212	760	3428	268	5516	1	31	3	195	282	18881265	1361.5	24765	2737
18	GLEAN18	ncbi_au9_combined_geneidsgp2_fgeneshpp	13618	#REF!	10380	9730	10177	8983	203	747	3238	305	5650	1	32	3	199	285	18606348	1366.31	24748	2738
19	GLEAN19	ncbi_au9_fgeneshpp_nscan_aflo	12763	#REF!	10195	9630	9987	8943	208	687	2568	405	5671	1	22	7	199	282	18395883	1441.34	24661	2737
20	GLEAN20	ncbi_au9_fgeneshpp_nscan_bter	12678	#REF!	10235	9632	10029	8926	206	706	2443	403	5661	1	26	5	198	282	18394167	1450.87	24653	2737
21	GLEAN21	ncbi_au9_fgeneshpp	10589	#REF!	9166	9241	8786	8921	380	320	1423	794	5329	1	6	21	180	269	17336916	1637.26	23931	2712
22	GLEAN22	ncbi_au9_geneid_fgeneshpp_nscan_aflo	13933	#REF!	10423	9760	10213	9006	210	754	3510	275	5518	1	29	4	193	285	18860142	1353.63	24759	2738
23	GLEAN23	ncbi_au9_geneid_fgeneshpp_nscan_bter	13929	#REF!	10448	9768	10236	8993	212	775	3481	267	5508	1	29	3	192	283	18877818	1355.29	24769	2737
24	GLEAN24	ncbi_au9_geneid_fgeneshpp	13414	#REF!	10338	9726	10129	8994	209	732	3076	309	5607	1	29	6	191	283	18559596	1383.6	24733	2738
25	GLEAN25	ncbi_au9_geneid_sgp2_fgeneshpp_nscan_aflo	16629	#REF!	10677	9777	10460	8860	217	917	5952	258	5061	1	42	3	179	286	19295079	1160.33	24680	2738
26	GLEAN26	ncbi_au9_geneid_sgp2_fgeneshpp_nscan_bter	16236	#REF!	10651	9770	10438	8866	213	904	5585	265	5086	1	42	3	179	285	19170792	1180.76	24681	2738
27	GLEAN27	ncbi_au9_geneid_sgp2_fgeneshpp	16193	#REF!	10676	9763	10466	8824	210	939	5517	272	5103	1	44	3	177	287	18974667	1171.78	24667	2738
28	GLEAN28	ncbi_au9_sgp2_fgeneshpp_nscan_aflo	13189	#REF!	10250	9629	10036	8906	214	723	2939	406	5552	1	30	4	197	284	18557475	1407.04	24675	2737
29	GLEAN29	ncbi_au9_sgp2_fgeneshpp_nscan_bter	13389	#REF!	10302	9632	10088	8865	214	767	3087	403	5522	1	31	4	194	283	18605673	1389.62	24682	2737
30	GLEAN30	ncbi_au9_sgp2_fgeneshpp	12860	#REF!	10125	9540	9926	8845	199	695	2735	495	5684	1	31	8	197	284	18210612	1416.07	24558	2737
31	GLEAN31	amel_gnomon_au12_combined_geneidsgp2_fgeneshpp_nscan_aflo.gff**	15314		10511	9801	10303	9008	208	793	4803	234	5451	0	35	2	196	284	19388325	1266.05	24802	2738
32	GLEAN32	amel_gnomon_au12_combined_geneidsgp2_fgeneshpp_nscan_bter.gff**	15000		10465	9801	10258	9041	207	760	4535	234	5453	0	33	2	193	283	19335024	1289	24793	2738
*The total number of nucleotides in CDS includes stop codons, which are inluded in CDS in output GFF from GLEAN
**The AUGUSTUS AU12 prediction set included peptide evidence while the AUGUSUTUS AU9 set did not.
