# Supplementary material for: Finding the missing honey bee genes: lessons learned from a genome upgrade
Source: BMC Genomics. 2014 Jan 30;15:86. doi: 10.1186/1471-2164-15-86 (PMC4028053; doi:10.1186/1471-2164-15-86)
Supplement: Additional file 3 — Is a spreadsheet showing sources of biological evidence and other characteristics for each OGSv3.2 gene, and is the data used in comparing Type I New, Type II New and Previously Known genes. [file 1471-2164-15-86-S3.xlsx]

## Sheet: OGSv3.2_analyses_per_gene_20121
Gene_ID	Scaffold	No._CDS_Exons	CDS_Length	Domain_GC_Content	No._CDS_Exons	No._Introns	No._Introns_with_Boundaries_Supported_by_Expr_Seq	Total_Spliced_Expressed_Seq_Overlap	Spliced_abdomen_contig	Spliced_brain_ovary_contig	Spliced_embryo_contig	Spliced_forager_contig	Spliced_larvae_contig	Spliced_mixed_antennae_contig	Spliced_NCBI_EST_contig	Spliced_nurse_contig	Spliced_ovary_contig	Spliced_testes_contig	Total_Unspliced_Expressed_Seq_Overlap	Unspliced_abdomen_contig	Unspliced_brain_ovary_contig	Unspliced_embryo_contig	Unspliced_forager_contig	Unspliced_larvae_contig	Unspliced_mixed_antennae_contig	Unspliced_NCBI_EST_contig	Unspliced_nurse_contig	Unspliced_ovary_contig	Unspliced_testes_contig	Peptide_Hits	acep_OGSv1.1	cflo_OGSv3.3	dmel_r5.31	hsal_OGSv3.3	lhum_OGSv1.1	nvit_OGSv1.2	pbar_OGSv1.1	swissprot_meta	tblastn_alignment_to_Aflo_1.0	tblastn_alignment_to_Bter_1.0	Gnomon	AU12	FgenesHpp_with_RNASeq	NSCAN_Aflo_informant	GeneID	SGP2	Relaxed_Type_I_New	Relaxed_Previously_Known	Relaxed_Type_II_New
GB40001	Group1.33	1	285	36.6	1	0	0	6	0	0	0	0	0	0	0	0	6	0	24	0	0	0	13	0	0	0	11	0	0	0	0	0	0	0	0	0	0	0	0	1	1	1	1	0	1	1	1	0	0
GB40002	Group1.33	2	171	31.6	2	1	0	0	0	0	0	0	0	0	0	0	0	0	2	0	0	0	2	0	0	0	0	0	0	0	0	0	0	0	0	0	0	0	1	0	0	0	1	0	1	1	1	0	0
GB40003	Group1.33	1	198	31.2	1	0	0	5	0	0	0	0	0	0	0	4	1	0	16	0	0	0	8	0	0	0	8	0	0	0	0	0	0	0	0	0	0	0	0	0	1	0	1	0	1	1	1	0	0
GB40004	Group1.33	1	141	31.2	1	0	0	3	0	0	0	1	0	0	0	2	0	0	4	0	0	0	2	0	0	0	2	0	0	0	0	0	0	0	0	0	0	0	0	0	1	0	1	0	1	1	1	0	0
GB40005	Group1.33	2	576	34.2143	2	1	1	1	0	0	0	1	0	0	0	0	0	0	2	0	0	0	2	0	0	0	0	0	0	0	0	0	0	0	0	0	0	0	1	1	1	1	1	1	1	1	0	1	0
GB40006	Group1.33	2	711	54.4742	2	1	1	2	0	0	0	1	0	0	0	1	0	0	1	0	0	0	1	0	0	0	0	0	0	0	0	0	0	0	0	0	0	0	1	1	1	1	1	1	1	1	0	1	0
GB40007	Group1.33	23	16137	36.4732	23	22	18	17	5	0	0	5	0	1	0	4	2	0	10	6	0	0	2	0	0	1	1	0	0	29	0	0	0	0	0	0	0	0	1	1	1	1	1	1	1	1	0	1	0
GB40008	Group1.33	13	6075	37.7654	13	12	12	26	5	2	0	3	0	10	2	2	2	0	8	1	0	0	2	0	0	4	1	0	0	14	1	0	0	0	0	0	1	0	1	1	1	0	1	1	1	1	0	1	0
GB40009	Group1.33	1	4329	42.3664	1	0	0	13	1	1	0	1	0	10	0	0	0	0	19	4	2	1	0	0	0	7	1	2	2	2	0	0	0	0	0	0	0	0	1	1	1	0	1	1	1	1	0	1	0
GB40010	Group1.33	17	22365	36.9535	17	16	16	27	3	3	2	2	1	9	1	1	4	1	54	14	7	10	0	1	4	12	1	4	1	20	0	0	0	0	1	0	0	0	1	1	1	0	1	1	1	1	0	1	0
GB40011	Group1.33	2	456	32.2	2	1	0	0	0	0	0	0	0	0	0	0	0	0	1	0	0	0	1	0	0	0	0	0	0	0	0	0	0	0	0	0	0	0	1	1	0	1	1	0	1	1	0	0	1
GB40012	Group1.33	4	1260	36.5855	4	3	3	7	0	1	0	1	1	1	2	1	0	0	2	0	0	0	1	0	1	0	0	0	0	0	0	1	0	1	1	1	1	0	1	1	1	1	1	1	1	1	0	1	0
GB40013	Group1.33	3	315	30.9323	3	2	2	2	0	0	0	1	0	0	0	1	0	0	3	0	1	0	2	0	0	0	0	0	0	0	1	1	0	1	1	0	1	0	1	1	1	1	1	1	1	1	0	1	0
GB40014	Group1.33	13	3189	25.1	13	12	12	10	1	2	1	1	2	0	0	1	2	0	5	0	1	0	2	0	0	0	2	0	0	8	1	1	1	1	0	1	1	1	1	1	1	1	1	1	1	1	0	1	0
GB40015	Group1.33	10	1449	28.2	10	9	9	8	0	0	0	3	0	0	1	3	1	0	5	0	1	0	0	0	0	0	4	0	0	0	0	0	0	0	1	0	0	0	1	1	1	1	1	1	1	1	0	1	0
GB40016	Group1.33	17	2718	34.5352	17	16	1	2	0	0	0	1	0	0	0	1	0	0	11	0	0	0	6	0	0	0	5	0	0	0	1	1	0	1	1	1	1	0	1	1	1	1	1	1	1	1	0	1	0
GB40017	Group1.33	8	3228	31.2859	8	7	7	11	0	2	1	2	0	1	1	2	1	1	2	0	0	0	0	0	0	1	0	0	1	3	1	1	0	1	1	0	1	0	1	1	1	1	1	1	1	1	0	1	0
GB40018	Group1.33	2	333	18.7	2	1	1	6	0	0	0	1	0	0	3	1	1	0	4	0	0	0	1	0	0	1	2	0	0	1	1	1	1	1	0	1	1	1	1	1	1	1	1	1	1	1	0	1	0
GB40019	Group1.33	7	918	24.4247	7	6	5	29	1	1	1	3	1	2	11	3	4	2	0	0	0	0	0	0	0	0	0	0	0	0	1	0	0	0	0	0	0	0	1	1	1	1	1	1	1	1	0	1	0
GB40020	Group1.33	3	657	24.5	3	2	2	6	1	0	0	1	0	0	2	1	1	0	3	0	0	0	1	0	0	0	2	0	0	7	1	1	1	1	1	1	1	0	1	1	1	1	1	1	1	1	0	1	0
GB40021	Group1.33	2	4377	27.5895	2	1	0	8	0	0	0	2	0	0	4	2	0	0	17	0	2	0	2	0	0	5	1	5	2	61	0	0	0	0	0	0	0	0	1	1	1	1	1	1	1	1	0	1	0
GB40022	Group1.33	2	870	31.0736	2	1	1	6	0	0	1	2	0	0	0	2	1	0	7	2	0	1	1	1	0	2	0	0	0	1	0	0	0	0	0	0	0	0	1	1	1	1	1	1	1	1	0	1	0
GB40023	Group1.33	2	252	44.1046	2	1	0	0	0	0	0	0	0	0	0	0	0	0	0	0	0	0	0	0	0	0	0	0	0	0	0	0	0	0	0	0	0	0	1	0	0	0	1	0	1	1	0	0	1
GB40024	Group1.33	1	255	34.7	1	0	0	0	0	0	0	0	0	0	0	0	0	0	0	0	0	0	0	0	0	0	0	0	0	0	0	0	0	0	0	0	0	0	1	1	0	0	1	1	1	1	0	0	1
GB40025	Group1.33	4	231	38.0005	4	3	0	0	0	0	0	0	0	0	0	0	0	0	2	0	0	0	2	0	0	0	0	0	0	0	0	0	0	0	0	0	0	0	1	1	1	1	1	1	1	1	0	0	1
GB40026	Group1.33	6	885	39.7636	6	5	4	6	0	1	0	2	0	0	0	2	1	0	2	0	0	0	1	0	0	0	1	0	0	0	1	0	0	1	1	0	0	0	1	1	1	1	1	1	1	1	0	1	0
GB40027	Group1.33	17	3672	38.6804	17	16	14	18	0	5	1	3	0	2	2	3	2	0	8	0	0	0	3	0	0	0	5	0	0	1	0	0	0	0	1	0	0	0	1	1	1	1	1	1	1	1	0	1	0
GB40028	Group1.33	15	2766	22.772	15	14	14	10	1	1	1	1	0	0	1	3	2	0	4	1	0	0	3	0	0	0	0	0	0	0	1	1	0	1	1	1	1	0	1	1	1	1	1	1	1	1	0	1	0
GB40029	Group1.33	5	1641	20.0041	5	4	3	9	0	1	1	2	2	1	0	1	1	0	4	0	1	0	1	0	0	1	1	0	0	0	1	1	0	1	1	0	1	0	1	1	1	1	1	1	1	1	0	0	1
GB40030	Group1.33	5	1308	24.3727	5	4	4	7	1	1	0	2	0	0	0	1	2	0	3	0	0	0	1	0	0	0	2	0	0	0	1	1	0	1	1	1	1	0	1	1	1	1	1	1	1	1	0	1	0
GB40031	Group1.33	4	360	18.7	4	3	2	8	0	0	0	3	0	0	1	3	0	1	2	0	0	0	1	0	0	0	1	0	0	3	0	0	0	0	0	0	0	0	1	1	1	1	1	1	1	1	0	1	0
GB40032	Group1.33	3	780	18.7	3	2	2	17	2	1	1	1	2	0	5	3	1	1	0	0	0	0	0	0	0	0	0	0	0	0	1	1	0	1	1	0	1	0	1	1	1	1	1	1	1	1	0	1	0
GB40033	Group1.33	19	4113	22.9899	19	18	17	17	2	2	1	3	1	1	1	3	3	0	10	0	0	0	5	0	0	0	5	0	0	0	0	1	0	0	0	0	0	0	1	1	1	1	1	1	1	1	0	1	0
GB40034	Group1.33	2	123	27.1	2	1	0	1	0	0	1	0	0	0	0	0	0	0	0	0	0	0	0	0	0	0	0	0	0	0	0	0	0	0	0	0	0	0	0	0	0	0	1	1	1	0	0	0	1
GB40035	Group1.33	2	354	29.6204	2	1	0	0	0	0	0	0	0	0	0	0	0	0	2	0	0	0	0	0	0	0	2	0	0	0	0	0	0	0	0	0	0	0	1	0	1	0	1	0	1	1	0	0	1
GB40036	GroupUn1463	1	549	35.1	1	0	0	0	0	0	0	0	0	0	0	0	0	0	0	0	0	0	0	0	0	0	0	0	0	0	0	0	0	0	0	0	0	0	0	0	1	1	0	1	1	0	0	0	1
GB40037	GroupUn2585	2	201	24.3	2	1	1	1	0	0	0	0	0	1	0	0	0	0	0	0	0	0	0	0	0	0	0	0	0	0	0	0	0	0	0	0	0	0	1	1	1	0	0	1	1	0	0	1	0
GB40038	GroupUn2145	5	600	25.2961	5	4	4	2	0	1	0	0	0	0	1	0	0	0	0	0	0	0	0	0	0	0	0	0	0	0	0	0	0	0	0	0	0	0	1	1	1	1	0	1	1	0	0	1	0
GB40039	GroupUn2796	1	330	44.5	1	0	0	0	0	0	0	0	0	0	0	0	0	0	1	0	0	0	0	0	0	1	0	0	0	0	0	0	0	0	0	0	0	0	1	1	1	0	0	1	0	0	0	0	1
GB40040	GroupUn5066	1	462	32.2	1	0	0	0	0	0	0	0	0	0	0	0	0	0	0	0	0	0	0	0	0	0	0	0	0	0	0	0	0	0	0	0	0	0	0	0	1	1	0	1	1	0	0	1	0
GB40041	GroupUn1690	2	1146	36.7	2	1	0	0	0	0	0	0	0	0	0	0	0	0	0	0	0	0	0	0	0	0	0	0	0	0	0	0	0	0	0	0	0	0	1	0	1	1	0	1	1	0	0	1	0
GB40042	GroupUn2239	1	696	42.5	1	0	0	0	0	0	0	0	0	0	0	0	0	0	0	0	0	0	0	0	0	0	0	0	0	0	0	0	0	0	0	0	0	0	0	0	1	1	0	1	1	0	0	0	1
GB40043	GroupUn2239	1	564	42.5	1	0	0	0	0	0	0	0	0	0	0	0	0	0	0	0	0	0	0	0	0	0	0	0	0	0	0	0	0	0	0	0	0	0	0	0	1	1	0	1	1	0	0	0	1
GB40044	GroupUn4784	1	894	NA	1	0	0	0	0	0	0	0	0	0	0	0	0	0	0	0	0	0	0	0	0	0	0	0	0	0	0	0	0	0	0	0	0	0	0	0	0	1	0	1	1	0	0	0	1
GB40045	GroupUn3660	1	1188	38.1	1	0	0	0	0	0	0	0	0	0	0	0	0	0	0	0	0	0	0	0	0	0	0	0	0	0	0	0	0	0	0	0	0	0	0	0	1	1	0	1	1	0	0	0	1
GB40046	GroupUn1727	2	294	20.2	2	1	0	0	0	0	0	0	0	0	0	0	0	0	1	0	0	0	1	0	0	0	0	0	0	0	0	0	0	0	0	0	0	0	1	1	1	1	0	1	1	0	0	1	0
GB40047	GroupUn50	10	1401	19.9917	10	9	8	9	0	1	2	1	2	0	0	2	1	0	0	0	0	0	0	0	0	0	0	0	0	2	0	0	0	0	0	0	0	0	1	1	1	1	0	1	1	0	0	1	0
GB40048	GroupUn1016	1	630	36.1	1	0	0	0	0	0	0	0	0	0	0	0	0	0	0	0	0	0	0	0	0	0	0	0	0	0	0	0	0	0	0	0	0	0	0	0	1	1	0	1	1	0	0	1	0
GB40049	GroupUn1085	1	324	30.4	1	0	0	0	0	0	0	0	0	0	0	0	0	0	0	0	0	0	0	0	0	0	0	0	0	0	0	0	0	0	0	0	0	0	0	0	1	1	0	1	1	0	0	0	1
GB40050	GroupUn885	2	162	24.9565	2	1	0	0	0	0	0	0	0	0	0	0	0	0	2	0	0	0	1	0	0	0	1	0	0	0	0	0	0	0	0	0	0	0	0	0	1	0	0	0	1	0	0	0	1
GB40051	GroupUn1379	2	672	40.8	2	1	0	0	0	0	0	0	0	0	0	0	0	0	0	0	0	0	0	0	0	0	0	0	0	0	0	0	0	0	0	0	0	0	0	0	1	1	0	1	1	0	0	1	0
GB40052	GroupUn1576	1	96	34.1	1	0	0	0	0	0	0	0	0	0	0	0	0	0	0	0	0	0	0	0	0	0	0	0	0	0	0	0	0	0	0	0	0	0	0	0	1	0	0	0	1	0	0	0	1
GB40053	Group13.7	6	1230	37.7762	6	5	3	4	0	1	0	1	0	0	0	2	0	0	16	0	0	1	9	0	0	0	4	2	0	0	0	0	0	1	1	1	1	0	1	1	1	1	1	1	1	1	0	1	0
GB40054	Group13.7	4	615	43.5	4	3	3	3	0	1	2	0	0	0	0	0	0	0	8	0	1	0	0	0	0	0	5	1	1	0	0	0	0	0	0	0	0	0	1	1	1	1	1	1	1	1	0	1	0
GB40056	Group13.7	3	249	26	3	2	2	13	1	1	1	1	1	1	2	1	2	2	0	0	0	0	0	0	0	0	0	0	0	0	0	1	0	1	0	1	1	0	1	1	1	1	1	1	0	1	0	1	0
GB40057	Group13.7	7	1314	28.3033	7	6	6	51	1	6	22	1	2	2	10	1	4	2	5	0	0	0	2	0	0	1	2	0	0	5	1	1	0	1	1	1	0	0	1	1	1	1	1	1	1	1	0	1	0
GB40058	Group13.7	1	111	30.9	1	0	0	0	0	0	0	0	0	0	0	0	0	0	2	0	0	0	1	0	0	0	1	0	0	0	0	0	0	0	0	0	0	0	1	0	0	0	1	0	1	1	0	0	1
GB40059	Group13.7	2	240	36.7	2	1	0	0	0	0	0	0	0	0	0	0	0	0	0	0	0	0	0	0	0	0	0	0	0	0	0	0	0	0	0	0	0	0	1	1	0	0	1	1	1	0	0	0	1
GB40060	Group13.7	2	111	36.7	2	1	0	9	0	4	1	0	0	0	0	1	1	2	0	0	0	0	0	0	0	0	0	0	0	0	0	0	0	0	0	0	0	0	1	0	0	0	1	0	0	0	0	0	1
GB40061	Group13.7	7	927	44.0365	7	6	4	12	0	0	0	2	0	0	0	2	8	0	5	0	0	0	5	0	0	0	0	0	0	0	1	1	1	1	0	1	0	0	1	1	1	1	1	1	1	1	0	1	0
GB40063	Group13.7	12	1878	32.7426	12	11	11	16	0	5	6	0	1	0	2	1	1	0	3	1	0	0	1	0	0	0	1	0	0	0	0	0	0	1	0	0	0	0	1	1	1	1	1	1	1	1	0	1	0
GB40064	Group13.7	11	2019	32.1799	11	10	8	11	2	1	0	1	1	3	1	1	1	0	5	3	1	0	0	0	0	1	0	0	0	0	0	1	0	1	1	0	1	0	1	1	1	1	1	1	1	1	0	1	0
GB40065	Group13.7	1	288	47.9	1	0	0	0	0	0	0	0	0	0	0	0	0	0	0	0	0	0	0	0	0	0	0	0	0	0	0	0	0	0	0	0	0	0	1	1	0	0	0	1	1	0	0	0	1
GB40066	Group13.7	4	405	47.6058	4	3	0	0	0	0	0	0	0	0	0	0	0	0	0	0	0	0	0	0	0	0	0	0	0	0	0	0	0	0	0	0	0	0	0	0	0	1	1	0	0	0	0	0	1
GB40067	Group13.7	4	2826	28.2462	4	3	3	11	0	3	1	1	0	0	3	1	2	0	1	1	0	0	0	0	0	0	0	0	0	0	1	1	0	1	0	1	1	1	1	1	1	1	1	1	1	1	0	1	0
GB40069	Group13.7	4	960	45.1393	4	3	0	0	0	0	0	0	0	0	0	0	0	0	5	0	0	0	1	0	0	2	2	0	0	0	0	1	0	1	1	0	0	0	1	1	1	1	1	1	1	1	0	1	0
GB40070	Group13.7	1	762	29	1	0	0	4	0	0	0	1	1	0	0	1	1	0	5	0	1	1	0	1	0	2	0	0	0	0	0	0	0	0	0	0	0	0	1	1	1	1	1	1	1	1	0	1	0
GB40071	Group13.7	6	1899	28.905	6	5	5	10	0	1	1	1	2	1	0	1	1	2	3	0	0	0	1	0	1	0	0	0	1	0	1	1	0	1	1	0	1	0	1	1	1	1	1	1	1	1	0	1	0
GB40072	Group13.7	10	1347	25.1	10	9	9	15	1	1	1	2	2	3	1	2	1	1	3	0	0	0	2	0	0	0	1	0	0	7	1	1	1	1	1	1	1	1	1	1	1	1	1	1	1	1	0	1	0
GB40073	Group13.7	4	564	23.5738	4	3	3	20	1	1	2	2	2	2	4	2	2	2	0	0	0	0	0	0	0	0	0	0	0	0	0	1	0	1	1	0	1	0	1	1	1	1	1	1	1	1	0	1	0
GB40074	Group13.7	8	2367	47.565	8	7	6	7	0	2	0	3	0	0	0	2	0	0	4	0	1	0	1	0	1	0	1	0	0	0	1	1	0	1	1	0	1	0	1	1	1	1	1	1	1	1	0	1	0
GB40075	Group13.7	5	2673	38	5	4	4	25	0	2	12	2	1	2	3	1	0	2	4	0	0	0	1	0	0	1	1	0	1	13	1	1	1	1	1	1	1	1	1	1	1	0	1	1	1	1	0	1	0
GB40076	Group13.7	11	1935	40.9944	11	10	8	32	0	19	1	2	0	0	4	1	3	2	20	0	1	0	4	0	0	7	8	0	0	0	0	0	0	1	0	0	0	0	1	1	1	1	1	1	1	1	0	1	0
GB40077	Group13.7	9	1761	28.7386	9	8	8	24	1	2	2	1	2	1	10	2	2	1	1	0	0	0	0	0	0	1	0	0	0	19	0	0	0	0	0	0	0	0	1	1	1	1	1	1	1	1	0	1	0
GB40078	Group13.7	1	264	40.5	1	0	0	0	0	0	0	0	0	0	0	0	0	0	0	0	0	0	0	0	0	0	0	0	0	0	0	0	0	0	0	0	0	0	1	0	0	0	1	1	1	1	0	0	1
GB40079	Group13.7	2	210	40.5	2	1	0	0	0	0	0	0	0	0	0	0	0	0	0	0	0	0	0	0	0	0	0	0	0	0	0	0	0	0	0	0	0	0	1	1	1	1	1	1	1	1	0	0	1
GB40080	Group13.7	3	447	40.5	3	2	2	1	0	0	0	1	0	0	0	0	0	0	1	0	0	0	0	0	0	0	1	0	0	0	1	1	0	0	1	0	1	0	1	1	1	1	1	1	1	1	0	1	0
GB40081	Group13.7	2	606	44.8	2	1	0	0	0	0	0	0	0	0	0	0	0	0	0	0	0	0	0	0	0	0	0	0	0	0	0	0	0	0	0	0	0	0	1	1	0	0	0	1	1	0	0	0	1
GB40082	Group13.7	2	306	39.8886	2	1	0	0	0	0	0	0	0	0	0	0	0	0	2	0	0	0	1	0	0	0	1	0	0	0	0	0	0	0	0	0	0	0	1	1	1	0	1	0	1	1	0	0	1
GB40083	Group13.7	4	876	32.7657	4	3	3	13	2	1	1	2	0	0	3	2	2	0	3	0	0	1	1	0	0	0	1	0	0	1	1	1	0	1	1	0	1	0	1	1	1	1	1	1	1	1	0	1	0
GB40084	Group13.7	1	915	26.9	1	0	0	0	0	0	0	0	0	0	0	0	0	0	6	0	0	0	0	0	0	4	1	1	0	1	0	0	0	0	0	0	0	0	1	1	1	1	1	1	1	1	0	1	0
GB40085	Group13.7	7	1497	43.4	7	6	5	8	0	0	3	1	1	0	0	2	1	0	9	0	0	1	4	0	0	0	4	0	0	2	1	1	0	1	1	1	1	0	1	1	1	1	1	1	1	1	0	1	0
GB40086	Group13.7	7	1758	45.9	7	6	6	8	0	0	0	0	0	7	1	0	0	0	3	0	0	0	0	0	3	0	0	0	0	3	0	0	0	0	0	1	0	0	1	1	1	1	1	1	1	1	0	1	0
GB40087	Group13.7	7	1527	44.7716	7	6	1	9	0	0	0	0	0	1	0	2	6	0	1	0	0	0	0	0	0	0	1	0	0	0	0	0	0	0	0	0	0	0	1	1	1	1	1	1	1	1	0	1	0
GB40088	Group13.7	1	318	42.5	1	0	0	0	0	0	0	0	0	0	0	0	0	0	0	0	0	0	0	0	0	0	0	0	0	0	0	0	0	0	0	0	0	0	1	0	0	0	1	1	1	0	0	0	1
GB40089	Group13.7	10	1488	42.414	10	9	9	28	0	8	1	1	0	4	10	3	1	0	8	0	2	0	6	0	0	0	0	0	0	0	1	1	1	1	1	1	1	0	1	1	1	1	1	1	1	1	0	1	0
GB40090	Group13.7	1	327	35.2	1	0	0	1	0	0	0	0	0	0	1	0	0	0	71	0	64	0	2	0	0	0	1	4	0	0	0	0	0	0	0	0	0	0	0	0	0	0	0	1	0	0	0	0	1
GB40091	Group13.7	6	2646	39.5839	6	5	5	14	0	1	2	1	1	1	5	1	1	1	11	0	2	1	1	1	2	2	1	0	1	0	1	1	0	0	1	0	1	0	1	1	1	1	1	1	1	1	0	1	0
GB40092	Group13.7	1	717	47.8	1	0	0	6	0	0	0	2	0	0	2	2	0	0	5	0	1	0	0	0	0	3	0	0	1	0	0	0	0	0	0	0	0	0	1	1	1	1	0	1	1	1	0	0	1
GB40093	Group13.7	2	222	34.2	2	1	1	6	0	1	0	2	0	0	0	2	0	1	0	0	0	0	0	0	0	0	0	0	0	0	1	0	0	0	0	0	1	0	1	1	1	1	1	0	1	1	0	1	0
GB40094	Group13.7	5	471	34.2	5	4	1	1	0	0	0	0	0	0	0	1	0	0	1	0	0	0	0	0	0	0	1	0	0	0	0	0	0	0	0	0	0	0	1	1	1	1	1	0	1	1	0	1	0
GB40095	Group13.7	5	1206	44.2423	5	4	2	5	0	0	0	1	0	2	0	0	2	0	1	0	0	0	0	0	1	0	0	0	0	0	1	0	0	1	0	1	1	0	1	1	1	1	1	1	1	1	0	1	0
GB40096	Group13.7	2	135	35	2	1	0	0	0	0	0	0	0	0	0	0	0	0	0	0	0	0	0	0	0	0	0	0	0	0	0	0	0	0	0	0	0	0	1	0	0	0	1	1	1	1	0	0	1
GB40097	Group13.7	1	168	43.8	1	0	0	0	0	0	0	0	0	0	0	0	0	0	0	0	0	0	0	0	0	0	0	0	0	0	0	0	0	0	0	0	0	0	1	1	0	1	1	0	1	0	0	0	1
GB40098	Group13.7	6	996	24.8	6	5	5	17	1	1	3	3	1	0	2	5	1	0	5	0	0	0	0	1	0	2	1	1	0	0	1	1	0	1	1	1	1	0	1	1	1	1	1	1	1	1	0	1	0
GB40100	Group13.7	3	3558	35.6706	3	2	1	14	1	1	2	2	2	1	1	2	1	1	11	0	2	1	2	2	1	2	0	1	0	0	1	1	0	0	1	1	1	0	1	1	1	1	1	1	1	1	0	1	0
GB40101	Group13.7	3	159	27.9	3	2	2	11	0	2	1	3	0	1	0	2	2	0	0	0	0	0	0	0	0	0	0	0	0	0	0	0	0	0	0	0	0	0	1	0	0	0	1	1	0	0	0	0	1
GB40102	Group13.7	1	1572	27.7	1	0	0	8	0	0	0	1	0	0	7	0	0	0	10	0	1	0	1	1	0	5	1	1	0	1	0	0	0	0	0	0	0	0	1	1	1	1	1	1	1	1	0	1	0
GB40103	Group13.7	5	744	44.1	5	4	4	2	0	0	0	0	0	0	0	0	1	1	0	0	0	0	0	0	0	0	0	0	0	3	0	0	0	0	0	0	0	0	1	1	1	1	1	1	1	1	0	1	0
GB40104	Group13.7	2	87	39.5544	2	1	1	3	0	0	0	1	0	0	0	2	0	0	2	0	0	0	1	0	0	0	1	0	0	0	0	0	0	0	0	0	0	0	0	0	0	0	1	1	0	0	0	0	1
GB40105	Group13.7	2	96	26.1	2	1	1	2	0	0	0	1	0	0	0	1	0	0	0	0	0	0	0	0	0	0	0	0	0	0	0	0	0	0	0	0	0	0	0	0	0	0	1	1	1	0	0	0	1
GB40106	Group13.7	10	1680	35.8032	10	9	9	32	1	2	6	2	2	6	1	7	2	3	8	0	0	0	5	0	0	2	1	0	0	0	1	1	0	1	1	0	0	0	1	1	1	1	1	1	1	1	0	1	0
GB40107	Group13.7	4	1335	23.8	4	3	3	8	0	1	1	2	0	0	0	2	2	0	4	1	0	0	2	0	0	0	1	0	0	0	0	1	0	0	1	0	0	0	1	1	1	1	1	1	1	1	0	1	0
GB40108	Group13.7	5	696	39.6938	5	4	4	13	1	1	1	1	0	0	6	1	1	1	4	0	0	0	3	0	0	1	0	0	0	0	0	0	0	0	0	0	0	0	1	1	1	1	1	1	1	1	0	1	0
GB40109	Group13.7	12	1497	43.5654	12	11	6	5	0	2	0	1	1	0	0	0	1	0	12	0	0	2	2	0	1	4	2	1	0	0	1	1	0	1	1	1	1	0	1	1	1	1	1	1	1	1	0	1	0
GB40110	Group13.7	2	318	43.8535	2	1	0	0	0	0	0	0	0	0	0	0	0	0	4	0	0	0	1	0	0	0	2	1	0	0	0	0	0	0	0	0	0	0	1	1	1	1	1	1	1	1	0	0	1
GB40111	Group13.7	2	306	44.3	2	1	1	2	0	0	0	1	0	0	0	1	0	0	1	0	0	0	1	0	0	0	0	0	0	0	0	0	0	0	0	0	0	0	1	1	0	0	1	1	1	0	0	0	1
GB40112	Group13.7	9	4572	49.4227	9	8	7	8	0	0	1	2	1	0	0	4	0	0	17	0	0	0	6	0	1	0	10	0	0	0	0	0	0	0	0	0	0	0	1	1	1	1	1	1	1	1	0	1	0
GB40113	Group13.7	7	1566	28.1	7	6	6	28	1	1	2	1	1	3	16	1	1	1	1	0	0	0	0	0	0	1	0	0	0	12	0	0	0	0	0	0	0	0	1	1	1	1	1	1	1	1	0	1	0
GB40114	Group13.7	5	873	37.4152	5	4	1	2	0	0	0	1	0	0	0	1	0	0	6	1	0	0	3	0	0	0	2	0	0	0	1	1	0	1	0	0	1	0	1	1	0	1	1	1	1	1	0	1	0
GB40115	Group13.7	3	204	45.3493	3	2	0	3	0	0	0	2	0	0	0	1	0	0	3	0	0	0	1	0	0	0	2	0	0	0	0	0	0	0	0	0	0	0	0	0	0	0	1	1	0	0	0	0	1
GB40116	Group13.7	3	435	40.9	3	2	0	0	0	0	0	0	0	0	0	0	0	0	0	0	0	0	0	0	0	0	0	0	0	0	0	0	0	0	0	0	0	0	1	1	0	0	1	1	1	0	0	0	1
GB40117	Group13.7	2	78	48.5	2	1	1	1	0	0	0	0	0	0	0	1	0	0	1	0	0	0	1	0	0	0	0	0	0	0	0	0	0	0	0	0	0	0	0	0	0	0	1	0	0	0	0	0	1
GB40118	Group13.7	10	1620	38.3499	10	9	9	18	0	12	0	2	0	0	2	2	0	0	2	0	0	0	0	1	0	1	0	0	0	5	1	1	1	1	1	1	0	1	1	1	1	1	1	1	1	1	0	1	0
GB40119	Group13.7	8	1125	29.7	8	7	6	9	1	0	0	2	0	0	3	2	0	1	0	0	0	0	0	0	0	0	0	0	0	13	1	1	0	0	0	0	0	0	1	1	1	1	1	1	1	1	0	1	0
GB40120	Group13.7	5	597	29.7	5	4	4	6	0	0	0	2	0	1	0	2	0	1	5	0	0	0	0	0	5	0	0	0	0	1	0	0	0	1	0	0	1	0	1	1	1	1	1	1	1	1	0	1	0
GB40121	Group13.7	2	219	39.323	2	1	1	2	0	0	0	0	0	1	0	0	0	1	3	0	0	0	0	0	2	0	0	0	1	0	0	0	0	0	0	0	0	0	1	1	1	1	1	1	1	1	0	1	0
GB40122	Group13.7	4	792	39.6187	4	3	0	0	0	0	0	0	0	0	0	0	0	0	6	0	0	0	1	0	4	0	1	0	0	0	0	0	0	0	0	0	0	0	1	1	1	1	1	1	1	1	0	1	0
GB40123	Group13.7	14	1968	33.6962	14	13	5	2	0	0	0	0	0	2	0	0	0	0	3	0	0	0	2	0	0	0	1	0	0	0	1	1	0	0	1	1	1	0	1	1	1	1	1	1	1	1	0	1	0
GB40124	Group13.7	5	729	29.6	5	4	4	14	1	1	0	4	1	2	0	3	0	2	2	0	0	0	1	0	0	0	1	0	0	0	0	0	0	0	0	0	0	0	1	1	1	1	1	1	1	1	0	1	0
GB40125	Group13.7	5	369	41.3	5	4	3	5	0	0	0	1	0	0	0	1	3	0	4	0	0	1	1	0	0	0	1	1	0	0	0	0	0	0	0	0	0	0	1	1	1	1	1	1	0	0	0	0	1
GB40126	Group13.7	5	1134	41.9588	5	4	0	0	0	0	0	0	0	0	0	0	0	0	4	0	0	0	3	1	0	0	0	0	0	0	0	1	0	0	1	1	1	0	1	1	1	1	1	1	1	1	0	1	0
GB40127	Group13.7	1	171	46.5	1	0	0	0	0	0	0	0	0	0	0	0	0	0	0	0	0	0	0	0	0	0	0	0	0	0	0	0	0	0	0	0	0	0	1	1	0	0	1	1	1	1	0	0	1
GB40128	Group13.7	6	1653	43.2	6	5	3	3	0	1	2	0	0	0	0	0	0	0	3	0	0	0	1	0	0	0	2	0	0	0	1	1	0	1	0	1	1	0	1	1	1	1	1	1	1	1	0	1	0
GB40129	Group13.7	1	555	47.8	1	0	0	2	0	0	0	1	0	0	0	1	0	0	2	0	0	0	1	0	0	0	1	0	0	0	1	0	0	1	1	1	1	0	1	1	1	1	1	1	1	1	0	0	1
GB40130	Group13.7	1	984	58.9	1	0	0	0	0	0	0	0	0	0	0	0	0	0	2	0	0	0	1	0	0	0	1	0	0	0	0	0	0	0	0	0	0	0	1	1	1	1	1	1	1	1	0	1	0
GB40131	Group13.7	2	126	39.9	2	1	1	2	0	0	0	1	0	0	0	1	0	0	1	0	0	0	0	0	0	0	1	0	0	0	0	0	0	0	0	0	0	0	0	0	0	0	1	1	0	0	0	0	1
GB40132	Group13.7	5	432	45.1268	5	4	0	0	0	0	0	0	0	0	0	0	0	0	0	0	0	0	0	0	0	0	0	0	0	0	0	0	0	1	0	0	0	0	1	1	1	1	1	1	1	1	0	0	1
GB40133	Group13.7	2	189	47.6	2	1	1	1	0	0	0	0	0	0	0	0	1	0	2	0	0	0	0	0	1	1	0	0	0	0	0	0	0	0	0	0	0	0	0	0	1	1	1	0	0	0	0	0	1
GB40134	Group13.7	19	4854	44.4337	19	18	17	64	2	0	4	2	3	34	9	2	5	3	4	1	0	1	0	0	0	2	0	0	0	4	1	1	0	1	1	1	1	0	1	1	1	1	1	1	1	1	0	1	0
GB40135	Group13.7	9	1662	38.1759	9	8	7	8	0	1	1	2	1	1	0	2	0	0	2	0	0	0	2	0	0	0	0	0	0	0	1	1	0	1	1	0	1	0	1	1	1	1	1	1	1	1	0	1	0
GB40136	Group13.7	4	807	30.7	4	3	3	4	1	0	0	2	0	0	0	1	0	0	4	0	0	0	1	0	0	0	3	0	0	13	0	0	0	0	1	0	0	0	1	1	1	1	1	1	1	1	0	1	0
GB40137	Group13.7	4	831	36.2556	4	3	3	2	0	0	1	0	1	0	0	0	0	0	3	2	0	0	1	0	0	0	0	0	0	10	1	0	0	0	1	1	0	0	1	1	1	1	1	1	1	1	0	1	0
GB40138	Group13.7	3	783	43.4	3	2	0	0	0	0	0	0	0	0	0	0	0	0	1	1	0	0	0	0	0	0	0	0	0	0	0	0	0	0	0	1	0	0	1	1	1	1	1	1	1	1	0	1	0
GB40139	Group13.7	5	756	36.5941	5	4	4	8	0	1	2	2	0	0	1	2	0	0	0	0	0	0	0	0	0	0	0	0	0	2	1	1	0	1	0	1	1	0	1	1	1	1	1	1	1	1	0	1	0
GB40140	Group13.7	38	8046	35.6	38	37	35	27	6	4	6	4	1	2	0	2	2	0	6	2	0	1	1	0	1	1	0	0	0	0	0	0	0	0	0	0	0	0	1	1	1	1	1	1	1	1	0	1	0
GB40141	Group13.7	3	1230	26.9	3	2	1	12	1	0	2	1	1	3	1	1	1	1	6	0	0	0	1	0	0	3	2	0	0	22	1	1	0	1	1	1	0	0	1	1	1	1	1	1	1	1	0	1	0
GB40142	Group13.7	5	1488	44.8	5	4	2	2	0	0	0	1	0	0	0	1	0	0	6	1	0	0	4	0	0	0	1	0	0	0	1	1	0	1	1	1	1	0	1	1	1	1	1	1	1	1	0	1	0
GB40143	Group13.7	2	213	40.5	2	1	1	1	0	0	0	0	0	0	0	0	1	0	0	0	0	0	0	0	0	0	0	0	0	0	0	0	0	0	0	0	0	0	0	0	1	0	1	0	1	0	0	0	1
GB40144	Group13.7	3	147	35.6815	3	2	1	3	0	1	0	0	0	0	0	2	0	0	1	0	0	0	0	0	0	0	0	1	0	0	0	0	0	0	0	0	0	0	1	0	0	0	1	0	0	0	0	0	1
GB40145	Group13.7	8	1365	38.2957	8	7	7	19	0	0	0	3	1	6	5	3	0	1	9	0	0	1	3	0	0	1	4	0	0	0	0	1	0	1	0	0	1	0	1	1	1	1	1	1	1	1	0	1	0
GB40146	Group13.7	3	465	25.1	3	2	1	11	0	1	1	3	1	1	0	2	1	1	2	0	0	0	2	0	0	0	0	0	0	0	0	0	0	0	0	0	1	0	1	1	1	1	1	1	1	1	0	1	0
GB40147	Group13.7	1	1200	45.9	1	0	0	0	0	0	0	0	0	0	0	0	0	0	1	0	1	0	0	0	0	0	0	0	0	0	0	0	0	0	0	0	0	0	1	1	1	1	1	1	1	1	0	1	0
GB40148	Group13.7	3	801	44.2854	3	2	1	3	0	0	0	0	1	1	0	0	0	1	6	0	0	0	3	0	0	0	3	0	0	0	0	0	0	0	0	0	0	0	1	1	1	1	1	1	1	1	0	1	0
GB40149	Group13.7	2	225	16.3	2	1	1	2	0	0	0	1	0	0	0	1	0	0	0	0	0	0	0	0	0	0	0	0	0	0	0	1	0	1	1	0	0	0	1	1	0	0	1	1	1	1	0	0	1
GB40150	Group13.7	17	2838	46.9627	17	16	12	33	0	1	4	3	0	6	4	5	9	1	10	0	0	1	4	0	1	3	0	1	0	0	1	0	0	1	1	1	1	0	1	1	1	1	1	1	1	1	0	1	0
GB40151	Group13.7	8	1065	26.7	8	7	7	38	1	7	4	3	2	6	7	3	3	2	1	0	0	0	0	0	0	0	1	0	0	4	1	1	0	1	0	0	1	0	1	1	1	1	1	1	1	1	0	1	0
GB40153	Group13.7	2	249	42.8	2	1	0	1	0	0	0	0	0	0	1	0	0	0	5	0	0	1	2	0	0	0	2	0	0	0	0	0	0	0	0	0	0	0	1	0	0	0	1	1	1	1	0	0	1
GB40154	Group13.7	2	354	42.8	2	1	0	0	0	0	0	0	0	0	0	0	0	0	1	0	0	0	1	0	0	0	0	0	0	0	0	0	0	0	0	0	0	0	1	1	1	0	1	1	1	1	0	0	1
GB40155	Group13.7	5	717	44	5	4	4	4	0	1	1	1	0	0	0	1	0	0	7	0	0	0	5	0	0	0	1	1	0	0	1	1	0	1	1	0	1	0	1	1	1	1	1	1	1	1	0	1	0
GB40156	Group13.7	1	393	45.7	1	0	0	0	0	0	0	0	0	0	0	0	0	0	0	0	0	0	0	0	0	0	0	0	0	0	0	0	0	0	0	0	0	0	1	0	0	0	0	1	1	1	0	0	1
GB40157	Group13.7	5	1206	36.3	5	4	4	66	4	4	0	1	0	4	44	1	6	2	19	0	0	0	0	1	0	18	0	0	0	31	0	0	0	0	0	0	0	0	1	1	1	1	1	1	1	1	0	1	0
GB40158	Group13.7	14	2100	40.6602	14	13	10	9	0	0	0	4	0	0	0	5	0	0	10	0	1	1	4	0	0	0	3	0	1	0	1	0	0	1	1	0	1	0	1	1	1	1	1	1	1	1	0	1	0
GB40159	Group13.7	13	1644	39.9875	13	12	12	12	0	2	2	2	0	1	0	2	3	0	5	0	0	1	2	0	0	0	2	0	0	0	1	1	0	0	1	0	1	0	1	1	1	1	1	1	1	1	0	1	0
GB40160	Group13.7	2	249	33.3	2	1	0	0	0	0	0	0	0	0	0	0	0	0	6	0	0	2	2	0	0	0	2	0	0	0	0	0	0	0	0	0	0	0	1	1	0	0	1	1	1	1	0	0	1
GB40161	Group13.7	3	405	31.6091	3	2	1	10	0	0	2	2	0	2	0	2	1	1	6	0	1	0	3	0	0	0	2	0	0	0	0	0	0	0	0	0	0	0	0	0	0	0	1	0	0	0	0	0	1
GB40162	Group13.7	5	2463	42.4	5	4	4	15	0	2	2	2	1	3	0	2	2	1	7	1	0	0	3	0	0	0	3	0	0	0	1	1	0	1	0	0	0	0	1	1	1	1	1	1	1	1	0	1	0
GB40163	Group13.7	1	474	41.9	1	0	0	0	0	0	0	0	0	0	0	0	0	0	7	1	0	0	1	2	1	1	1	0	0	2	0	0	0	0	0	0	0	0	1	1	1	1	1	1	1	1	0	1	0
GB40164	Group13.7	3	447	39.5576	3	2	1	15	5	1	0	1	1	4	2	1	0	0	3	1	1	0	0	0	0	1	0	0	0	0	0	0	0	0	0	0	0	0	1	1	1	1	1	1	1	1	0	1	0
GB40165	Group13.7	2	534	52	2	1	1	6	0	0	0	0	3	0	2	1	0	0	17	0	0	3	1	10	0	3	0	0	0	1	0	0	0	0	1	0	0	0	1	1	1	1	1	1	1	1	0	1	0
GB40166	Group13.7	3	294	27.3465	3	2	1	16	0	1	2	1	0	1	3	1	6	1	2	1	0	0	0	1	0	0	0	0	0	0	0	1	0	1	1	0	1	0	1	0	1	1	1	1	1	1	0	0	1
GB40167	Group13.7	2	216	28.1859	2	1	1	9	0	0	1	0	0	1	3	0	4	0	1	1	0	0	0	0	0	0	0	0	0	0	0	0	0	0	0	0	0	0	1	0	0	0	1	0	0	0	0	0	1
GB40168	Group13.7	6	1431	33.2219	6	5	5	24	1	1	1	1	1	3	9	1	5	1	18	1	1	0	0	0	0	16	0	0	0	0	1	1	0	1	1	1	1	0	1	1	1	1	1	1	1	1	0	1	0
GB40169	Group13.7	6	1407	39.0321	6	5	5	13	0	1	0	2	0	0	1	1	3	5	1	0	0	0	0	0	0	1	0	0	0	0	0	1	0	1	0	0	0	0	1	1	1	1	1	1	1	1	0	1	0
GB40170	Group13.7	3	654	37.5	3	2	0	0	0	0	0	0	0	0	0	0	0	0	1	0	0	0	0	0	0	0	1	0	0	0	0	0	0	0	0	0	0	0	1	1	1	1	1	1	1	1	0	1	0
GB40171	GroupUn4456	1	978	36.5	1	0	0	0	0	0	0	0	0	0	0	0	0	0	0	0	0	0	0	0	0	0	0	0	0	0	0	0	0	0	0	0	0	0	0	0	1	1	0	1	1	0	0	0	1
GB40172	GroupUn4293	1	765	39.4	1	0	0	0	0	0	0	0	0	0	0	0	0	0	0	0	0	0	0	0	0	0	0	0	0	0	0	0	0	0	0	0	0	0	0	0	1	1	0	1	1	0	0	1	0
GB40173	GroupUn4293	1	531	39.4	1	0	0	0	0	0	0	0	0	0	0	0	0	0	0	0	0	0	0	0	0	0	0	0	0	0	0	0	0	0	0	0	0	0	0	0	1	1	0	1	1	0	0	0	1
GB40174	GroupUn621	2	237	32	2	1	0	0	0	0	0	0	0	0	0	0	0	0	0	0	0	0	0	0	0	0	0	0	0	0	0	0	0	0	0	0	0	0	0	0	1	0	0	0	1	0	0	0	1
GB40175	GroupUn2184	1	225	20.2	1	0	0	0	0	0	0	0	0	0	0	0	0	0	0	0	0	0	0	0	0	0	0	0	0	0	0	0	0	0	0	0	0	0	1	1	1	1	0	1	1	0	1	0	0
GB40176	GroupUn1319	1	204	30.8	1	0	0	0	0	0	0	0	0	0	0	0	0	0	4	0	0	0	3	0	0	0	1	0	0	0	0	0	0	0	0	0	0	0	1	0	1	0	0	0	1	0	0	0	1
GB40177	GroupUn1780	1	126	33.1	1	0	0	0	0	0	0	0	0	0	0	0	0	0	0	0	0	0	0	0	0	0	0	0	0	0	0	0	0	0	0	0	0	0	0	0	1	0	0	0	1	0	0	0	1
GB40178	GroupUn2045	1	483	29	1	0	0	0	0	0	0	0	0	0	0	0	0	0	0	0	0	0	0	0	0	0	0	0	0	0	0	0	0	0	0	0	0	0	0	0	1	1	0	1	1	0	0	1	0
GB40179	GroupUn5109	1	138	28.1	1	0	0	0	0	0	0	0	0	0	0	0	0	0	0	0	0	0	0	0	0	0	0	0	0	0	0	0	0	0	0	0	0	0	0	0	1	0	0	0	1	0	1	0	0
GB40180	GroupUn4327	3	384	31.8	3	2	2	5	0	1	0	1	0	0	1	1	0	1	1	0	0	0	0	0	0	0	1	0	0	0	0	0	0	0	0	0	0	0	1	1	1	1	0	1	1	0	0	1	0
GB40181	GroupUn2914	1	126	44.1	1	0	0	0	0	0	0	0	0	0	0	0	0	0	0	0	0	0	0	0	0	0	0	0	0	0	0	0	0	0	0	0	0	0	0	0	1	0	0	1	0	0	0	0	1
GB40182	GroupUn1774	1	120	29	1	0	0	0	0	0	0	0	0	0	0	0	0	0	0	0	0	0	0	0	0	0	0	0	0	0	0	0	0	0	0	0	0	0	0	0	1	0	0	0	1	0	0	0	1
GB40183	Group12.5	6	1215	29.1	6	5	4	2	0	0	0	0	0	1	0	0	1	0	0	0	0	0	0	0	0	0	0	0	0	0	0	0	0	0	0	0	0	0	1	1	1	1	1	1	1	1	0	1	0
GB40184	Group12.5	6	1218	27.8034	6	5	0	0	0	0	0	0	0	0	0	0	0	0	2	0	0	0	1	0	0	0	1	0	0	0	0	0	0	0	0	0	0	0	1	1	1	1	1	1	1	0	0	1	0
GB40185	Group12.5	5	1005	24.4	5	4	1	2	0	0	0	0	0	2	0	0	0	0	0	0	0	0	0	0	0	0	0	0	0	0	0	0	0	0	0	0	0	0	1	1	1	1	1	1	1	1	0	1	0
GB40186	Group12.5	6	1281	24.4	6	5	0	0	0	0	0	0	0	0	0	0	0	0	3	0	0	0	2	0	0	0	1	0	0	0	0	0	0	0	0	0	0	0	1	1	1	1	1	1	1	1	0	1	0
GB40187	Group12.5	6	1224	25.6008	6	5	5	8	0	0	0	0	0	6	0	1	1	0	4	0	0	0	3	0	0	0	1	0	0	0	0	0	0	0	0	0	0	0	1	1	1	1	1	1	1	1	0	1	0
GB40188	Group12.5	2	330	30.1	2	1	0	2	0	0	0	0	0	2	0	0	0	0	1	0	0	0	0	0	0	0	1	0	0	0	0	0	0	0	0	0	0	0	1	1	1	0	1	0	1	0	0	1	0
GB40189	Group12.5	3	618	30.1	3	2	2	6	0	0	0	0	0	6	0	0	0	0	1	0	0	0	1	0	0	0	0	0	0	0	0	0	0	0	0	0	0	0	1	1	1	1	1	1	1	1	1	0	0
GB40190	Group12.5	6	1002	30.1	6	5	0	0	0	0	0	0	0	0	0	0	0	0	0	0	0	0	0	0	0	0	0	0	0	0	0	0	0	0	0	0	0	0	1	1	1	1	1	1	1	1	0	1	0
GB40191	Group12.5	6	1242	30.1	6	5	2	4	0	0	0	1	0	1	0	2	0	0	4	0	0	0	4	0	0	0	0	0	0	0	0	0	0	0	0	0	0	0	1	1	1	1	1	1	1	1	0	1	0
GB40192	Group12.5	6	1203	30.1	6	5	5	8	0	1	0	3	0	1	0	2	1	0	3	0	0	0	1	0	0	0	2	0	0	0	0	0	0	0	0	0	0	0	1	1	1	1	1	1	1	1	0	1	0
GB40193	Group12.5	6	1275	30.1	6	5	2	4	0	0	0	1	0	1	0	2	0	0	1	0	0	0	1	0	0	0	0	0	0	0	0	0	0	0	0	0	0	0	1	1	1	1	1	1	1	1	0	1	0
GB40194	Group12.5	5	1092	30.1	5	4	0	0	0	0	0	0	0	0	0	0	0	0	1	0	0	0	1	0	0	0	0	0	0	0	0	0	0	0	0	0	0	0	1	1	1	0	1	1	1	1	0	1	0
GB40195	Group12.5	5	900	30.1	5	4	0	0	0	0	0	0	0	0	0	0	0	0	0	0	0	0	0	0	0	0	0	0	0	0	0	0	0	0	0	0	0	0	1	1	1	1	1	1	1	1	0	1	0
GB40196	Group12.5	6	1155	30.1	6	5	3	2	0	0	0	0	0	2	0	0	0	0	1	0	0	0	1	0	0	0	0	0	0	0	0	0	0	0	0	0	0	0	1	1	1	1	1	1	1	1	0	1	0
GB40197	Group12.5	5	822	30.1	5	4	4	2	0	0	0	0	0	1	1	0	0	0	1	0	0	0	1	0	0	0	0	0	0	0	0	0	0	0	0	0	0	0	1	1	1	1	1	1	1	1	0	1	0
GB40198	Group12.5	4	810	30.1	4	3	2	2	0	0	0	0	0	0	2	0	0	0	2	0	0	0	1	0	0	0	1	0	0	0	0	0	0	0	0	0	0	0	1	1	1	1	1	1	1	1	0	1	0
GB40199	Group12.5	3	387	30.1	3	2	0	0	0	0	0	0	0	0	0	0	0	0	0	0	0	0	0	0	0	0	0	0	0	0	0	0	0	0	0	0	0	0	1	1	1	1	1	1	1	1	0	1	0
GB40200	Group12.5	6	1218	30.1	6	5	3	2	0	0	0	0	0	2	0	0	0	0	1	0	0	0	1	0	0	0	0	0	0	0	0	0	0	0	0	0	0	0	1	1	1	1	1	1	1	0	0	1	0
GB40201	Group12.5	6	1215	30.1	6	5	4	2	0	0	0	0	0	1	0	0	1	0	2	0	0	0	0	0	1	0	1	0	0	0	0	0	0	0	0	0	0	0	1	1	1	1	1	1	1	1	0	1	0
GB40202	Group12.5	6	1209	30.1	6	5	3	2	0	0	0	0	0	2	0	0	0	0	1	0	0	0	1	0	0	0	0	0	0	0	0	0	0	0	0	0	0	0	1	1	1	1	1	1	1	1	0	1	0
GB40203	Group12.5	19	3372	23.5679	19	18	11	15	0	0	0	7	0	0	0	7	1	0	10	0	0	0	3	0	0	0	7	0	0	0	1	0	0	1	0	0	0	0	1	1	1	1	1	1	1	1	0	1	0
GB40204	Group12.5	2	1074	26.2317	2	1	1	2	0	0	0	1	0	0	0	1	0	0	2	1	0	0	0	0	0	0	0	1	0	0	0	0	0	0	0	0	0	0	1	1	1	1	1	1	1	1	0	1	0
GB40205	Group12.5	4	2295	28.5787	4	3	3	4	0	0	1	1	0	0	0	1	1	0	5	0	0	1	2	0	0	1	1	0	0	0	0	0	0	0	0	0	0	0	1	1	1	1	1	1	1	1	0	1	0
GB40206	Group12.5	12	4710	22.9907	12	11	11	8	0	3	1	1	0	0	0	2	1	0	3	1	0	0	1	0	0	0	1	0	0	0	0	0	0	0	0	0	1	0	1	1	1	1	1	1	1	1	0	1	0
GB40207	Group12.5	4	1284	23.8	4	3	3	4	0	1	0	1	0	0	0	1	1	0	2	0	0	0	0	2	0	0	0	0	0	2	1	1	0	1	1	1	1	0	1	1	1	1	1	1	1	1	0	1	0
GB40208	Group12.5	8	1533	22.5068	8	7	7	14	1	1	1	1	2	3	3	1	1	0	0	0	0	0	0	0	0	0	0	0	0	1	1	1	1	1	1	1	1	1	1	1	1	1	1	1	1	1	0	1	0
GB40209	Group12.5	1	813	53.6	1	0	0	0	0	0	0	0	0	0	0	0	0	0	2	0	0	1	1	0	0	0	0	0	0	0	0	0	0	0	0	0	0	0	1	1	1	1	1	1	1	1	0	1	0
GB40210	Group12.5	2	888	29.1309	2	1	0	1	0	0	1	0	0	0	0	0	0	0	3	0	0	0	3	0	0	0	0	0	0	0	0	0	0	0	0	0	0	0	1	1	0	0	1	1	1	1	0	0	1
GB40211	Group12.5	2	360	23.8	2	1	1	7	1	0	0	1	0	0	0	3	2	0	3	0	1	0	1	0	0	1	0	0	0	0	1	1	0	1	1	1	1	0	1	1	1	1	1	1	1	1	1	0	0
GB40212	Group12.5	5	1116	29.9	5	4	4	4	1	0	0	2	0	0	0	1	0	0	0	0	0	0	0	0	0	0	0	0	0	2	0	0	0	0	0	0	0	0	1	1	1	1	1	1	1	1	0	1	0
GB40213	Group12.5	2	111	29.9	2	1	0	0	0	0	0	0	0	0	0	0	0	0	0	0	0	0	0	0	0	0	0	0	0	0	0	0	0	0	0	0	0	0	0	0	0	0	1	0	1	1	0	0	1
GB40214	Group12.5	2	96	29.9	2	1	0	2	0	0	0	1	0	0	0	1	0	0	1	0	0	0	0	0	0	0	1	0	0	0	0	0	0	0	0	0	0	0	0	0	0	0	1	0	0	0	0	0	1
GB40216	Group12.5	3	204	29.9	3	2	1	1	0	0	0	0	0	0	0	0	1	0	2	0	0	0	0	0	0	0	0	2	0	0	0	0	0	0	0	0	0	0	0	0	0	1	1	0	1	0	0	0	1
GB40217	Group12.5	11	2442	29.1026	11	10	10	8	0	1	2	3	0	0	0	1	1	0	1	0	0	0	0	0	0	1	0	0	0	1	1	1	1	1	1	1	1	1	1	1	1	1	1	1	1	1	0	1	0
GB40218	Group12.5	10	1140	22.3307	10	9	8	4	2	0	0	0	1	0	0	1	0	0	9	0	0	0	5	0	0	0	4	0	0	0	0	0	0	0	0	0	0	0	1	1	1	1	1	1	1	1	0	1	0
GB40219	Group12.5	5	1299	26.8293	5	4	3	7	0	0	0	4	0	0	0	3	0	0	0	0	0	0	0	0	0	0	0	0	0	0	0	0	0	0	0	0	1	0	1	1	1	1	1	1	1	1	0	0	1
GB40221	Group12.5	6	654	21.3	6	5	5	17	0	1	1	1	1	1	9	1	1	1	0	0	0	0	0	0	0	0	0	0	0	0	0	0	1	0	0	0	1	0	1	1	1	1	1	1	1	1	0	1	0
GB40222	Group12.5	5	900	24.2	5	4	4	11	1	1	1	1	1	1	1	1	1	2	2	1	1	0	0	0	0	0	0	0	0	2	1	1	1	1	1	1	1	1	1	1	1	1	1	1	1	1	0	1	0
GB40223	Group12.5	2	267	24.5498	2	1	0	0	0	0	0	0	0	0	0	0	0	0	2	0	0	0	1	0	0	0	1	0	0	0	0	0	0	0	0	0	0	0	1	0	0	0	1	1	1	0	0	0	1
GB40224	Group12.5	2	126	21.7	2	1	0	0	0	0	0	0	0	0	0	0	0	0	4	0	0	0	2	0	0	0	2	0	0	0	0	0	0	0	0	0	0	0	0	0	0	1	1	0	1	1	0	0	1
GB40225	Group12.5	10	3429	26.0404	10	9	7	27	0	17	0	4	0	0	2	4	0	0	1	0	0	0	0	0	0	1	0	0	0	8	0	0	0	0	0	0	0	0	1	1	1	1	1	1	1	1	0	1	0
GB40226	Group12.5	2	633	24.2	2	1	0	19	0	16	0	1	0	0	0	2	0	0	6	1	0	0	1	0	0	3	1	0	0	0	0	0	0	0	0	0	0	0	1	1	1	1	1	1	1	1	0	1	0
GB40227	Group12.5	3	1509	30.0608	3	2	0	0	0	0	0	0	0	0	0	0	0	0	6	1	0	0	2	0	0	0	3	0	0	0	0	0	0	0	0	0	0	0	1	1	1	1	1	1	1	1	0	1	0
GB40228	Group12.5	2	777	29.9	2	1	1	2	0	0	1	0	0	0	0	1	0	0	3	0	0	1	1	0	0	0	1	0	0	0	0	0	0	0	0	0	0	0	1	1	1	1	1	1	1	1	0	1	0
GB40229	Group12.5	2	510	29.9	2	1	0	0	0	0	0	0	0	0	0	0	0	0	3	0	1	0	1	0	0	0	1	0	0	0	0	0	0	0	0	0	0	0	1	1	1	1	1	1	1	1	0	1	0
GB40230	Group12.5	10	567	29.2209	10	9	1	2	0	0	1	0	0	0	0	1	0	0	8	0	0	1	4	0	0	0	3	0	0	0	0	0	0	0	0	0	0	0	1	1	1	1	1	1	1	1	0	1	0
GB40231	Group12.5	14	834	33.0194	14	13	12	28	0	5	6	1	0	6	2	6	2	0	11	0	2	2	3	0	0	1	3	0	0	0	0	0	0	0	0	0	0	0	1	1	1	1	1	1	1	1	0	1	0
GB40232	Group12.5	3	585	23.1097	3	2	2	38	2	3	1	1	3	1	24	1	1	1	2	0	0	0	1	0	0	1	0	0	0	28	1	1	1	1	1	1	1	1	1	1	1	1	1	1	1	1	0	1	0
GB40233	Group12.5	9	1419	27.5942	9	8	0	1	0	0	0	1	0	0	0	0	0	0	6	0	0	0	5	0	0	0	1	0	0	0	0	0	0	0	0	0	0	0	1	1	1	1	1	1	1	1	0	1	0
GB40234	Group12.5	11	5559	33.1446	11	10	2	2	0	0	0	2	0	0	0	0	0	0	18	0	1	0	11	0	0	0	5	1	0	0	0	0	0	0	0	0	0	0	1	1	1	1	1	1	1	1	0	1	0
GB40237	Group12.5	24	5193	19.0191	24	23	19	58	4	2	3	3	1	2	34	4	3	2	2	0	0	0	0	0	0	2	0	0	0	33	1	1	1	1	1	1	1	1	1	1	1	1	1	1	1	1	1	0	0
GB40238	Group12.5	1	1161	23.8	1	0	0	1	0	0	0	0	0	0	0	1	0	0	8	1	1	0	2	0	0	2	1	1	0	4	0	0	0	0	0	0	0	0	1	1	1	1	1	1	1	1	0	1	0
GB40239	Group12.5	6	1113	19.9	6	5	5	18	1	4	1	3	1	0	5	2	1	0	6	0	0	0	3	0	0	0	3	0	0	0	1	1	0	1	0	1	1	0	1	1	1	1	1	1	1	1	0	1	0
GB40240	Group12.5	5	642	30.1	5	4	4	35	1	1	1	1	1	1	22	2	2	3	12	0	0	0	0	0	0	12	0	0	0	12	1	0	1	1	1	1	1	1	1	1	1	1	1	1	1	1	0	1	0
GB40241	GroupUn2593	1	180	14.9	1	0	0	0	0	0	0	0	0	0	0	0	0	0	0	0	0	0	0	0	0	0	0	0	0	0	0	0	0	0	0	0	0	0	0	0	0	1	0	1	0	0	1	0	0
GB40242	GroupUn920	1	126	34.4	1	0	0	0	0	0	0	0	0	0	0	0	0	0	1	0	0	0	1	0	0	0	0	0	0	0	0	0	0	0	0	0	0	0	0	0	1	0	0	1	0	0	1	0	0
GB40243	Group13.1	5	795	23.8284	5	4	4	7	0	2	0	1	0	0	3	1	0	0	0	0	0	0	0	0	0	0	0	0	0	2	0	1	0	1	1	0	1	0	1	1	1	1	1	1	1	1	0	1	0
GB40244	GroupUn5231	1	99	27.7	1	0	0	0	0	0	0	0	0	0	0	0	0	0	0	0	0	0	0	0	0	0	0	0	0	0	0	0	0	0	0	0	0	0	0	0	1	0	0	1	1	0	0	0	1
GB40245	GroupUn5089	1	639	NA	1	0	0	0	0	0	0	0	0	0	0	0	0	0	0	0	0	0	0	0	0	0	0	0	0	0	0	0	0	0	0	0	0	0	1	0	0	1	0	0	1	0	0	0	1
GB40246	GroupUn766	2	156	17.1	2	1	1	4	0	0	0	3	0	0	0	1	0	0	1	0	0	0	0	0	0	0	1	0	0	0	0	0	0	0	0	0	0	0	0	0	1	0	0	1	1	0	0	0	1
GB40247	GroupUn3120	4	282	25.7	4	3	1	1	1	0	0	0	0	0	0	0	0	0	0	0	0	0	0	0	0	0	0	0	0	0	0	0	0	0	0	0	0	0	1	1	1	1	0	1	1	0	0	1	0
GB40248	GroupUn2724	3	1038	29.8	3	2	1	2	0	0	0	2	0	0	0	0	0	0	4	0	0	0	4	0	0	0	0	0	0	0	0	0	0	0	0	0	0	0	1	1	1	1	0	1	1	0	0	1	0
GB40249	GroupUn3050	3	558	36.7	3	2	2	3	0	0	0	2	0	0	0	0	1	0	2	0	0	0	0	0	0	0	2	0	0	0	1	0	0	0	0	0	0	0	1	1	1	1	0	1	1	0	0	1	0
GB40250	GroupUn101	1	468	46.5	1	0	0	0	0	0	0	0	0	0	0	0	0	0	1	0	0	0	0	0	0	0	0	1	0	0	0	0	0	0	0	0	0	0	1	1	0	0	0	1	1	0	0	0	1
GB40251	GroupUn101	7	4470	25.8752	7	6	3	1	0	0	0	0	0	0	0	0	1	0	2	0	0	0	0	0	0	0	0	2	0	0	0	0	0	0	0	1	0	0	1	1	1	1	0	1	1	0	0	1	0
GB40252	GroupUn101	3	174	12.182	3	2	2	7	1	0	1	1	1	0	0	1	1	1	0	0	0	0	0	0	0	0	0	0	0	0	1	0	0	0	0	1	0	0	1	1	1	0	0	0	1	0	0	0	1
GB40253	GroupUn406	3	366	29.9	3	2	0	0	0	0	0	0	0	0	0	0	0	0	0	0	0	0	0	0	0	0	0	0	0	24	0	0	0	0	0	0	0	0	1	1	1	1	0	1	1	0	0	1	0
GB40254	GroupUn3209	3	537	24.2	3	2	1	2	0	0	0	0	1	0	0	0	0	1	0	0	0	0	0	0	0	0	0	0	0	0	0	0	0	0	0	0	0	0	1	1	1	1	0	1	1	0	0	1	0
GB40255	GroupUn3081	1	216	25.8	1	0	0	0	0	0	0	0	0	0	0	0	0	0	0	0	0	0	0	0	0	0	0	0	0	0	0	0	0	0	0	0	0	0	0	0	1	1	0	1	1	0	0	1	0
GB40256	GroupUn3247	1	129	36	1	0	0	0	0	0	0	0	0	0	0	0	0	0	0	0	0	0	0	0	0	0	0	0	0	0	0	0	0	0	0	0	0	0	1	0	1	0	0	0	1	0	0	0	1
GB40257	GroupUn5104	1	456	29.3	1	0	0	0	0	0	0	0	0	0	0	0	0	0	0	0	0	0	0	0	0	0	0	0	0	0	0	0	0	0	0	0	0	0	0	0	1	1	0	1	1	0	0	0	1
GB40258	GroupUn2166	1	159	40.2	1	0	0	0	0	0	0	0	0	0	0	0	0	0	5	0	1	0	1	0	0	2	1	0	0	0	0	0	0	0	0	0	0	0	1	1	1	0	0	1	1	0	0	0	1
GB40259	Group7.1	3	702	18.6	3	2	2	10	1	0	1	1	2	1	1	1	1	1	2	0	1	0	0	0	0	0	1	0	0	4	0	0	0	0	0	0	0	0	1	1	1	1	1	1	1	1	0	1	0
GB40261	Group7.1	5	690	19.2703	5	4	4	14	1	1	2	1	2	2	1	1	1	2	2	0	0	0	0	0	0	1	1	0	0	4	0	0	0	0	0	0	0	0	1	1	1	1	1	1	1	1	0	1	0
GB40262	Group7.1	2	270	40.4	2	1	0	0	0	0	0	0	0	0	0	0	0	0	0	0	0	0	0	0	0	0	0	0	0	0	0	0	0	0	0	0	0	0	0	0	1	1	1	1	1	1	0	1	0
GB40263	Group7.1	7	3945	32.9535	7	6	5	17	0	1	0	4	0	7	1	3	1	0	8	1	3	2	0	0	1	1	0	0	0	0	0	0	0	0	0	0	0	0	1	1	1	1	1	1	1	1	0	1	0
GB40264	Group7.1	3	351	30.4	3	2	0	0	0	0	0	0	0	0	0	0	0	0	0	0	0	0	0	0	0	0	0	0	0	0	0	0	0	0	0	0	1	0	1	0	1	1	1	1	1	1	0	1	0
GB40265	Group7.1	6	888	30.4	6	5	5	7	0	1	0	2	0	0	1	2	0	1	3	0	0	0	1	0	0	0	2	0	0	6	1	1	1	1	1	1	1	0	1	1	1	1	1	1	1	1	0	1	0
GB40266	Group7.1	2	378	30.4	2	1	0	9	0	2	1	2	0	0	0	2	1	1	5	0	0	0	1	0	0	2	2	0	0	0	0	0	0	0	0	0	0	0	1	1	1	1	1	1	1	1	0	0	1
GB40267	Group7.1	6	999	22.8887	6	5	5	11	2	2	1	1	1	0	2	1	1	0	0	0	0	0	0	0	0	0	0	0	0	5	0	1	0	0	0	0	0	0	1	1	1	1	1	1	1	1	0	1	0
GB40268	Group7.1	6	1179	20.7905	6	5	0	0	0	0	0	0	0	0	0	0	0	0	1	0	0	0	0	0	0	0	1	0	0	0	0	0	0	0	0	0	0	0	1	1	1	1	1	0	1	1	0	1	0
GB40269	Group7.1	5	2709	25.1945	5	4	4	7	0	1	1	1	0	0	1	2	1	0	6	0	0	2	0	0	0	3	0	1	0	4	0	1	0	0	0	0	0	0	1	1	1	1	1	1	1	1	0	1	0
GB40270	Group7.1	2	1044	22.52	2	1	1	4	0	0	1	1	1	0	0	1	0	0	5	1	1	0	0	0	0	0	2	0	1	0	0	0	0	0	0	0	0	0	1	1	1	1	1	1	1	1	0	1	0
GB40271	Group7.1	5	1584	29.9	5	4	4	6	0	1	0	2	0	0	0	2	1	0	1	0	0	0	0	0	0	0	1	0	0	1	1	1	0	0	0	0	0	0	1	1	1	0	1	1	1	1	0	1	0
GB40273	Group7.1	7	1944	30.7682	7	6	5	17	1	2	1	4	1	2	0	3	2	1	2	0	0	0	0	0	0	0	2	0	0	0	0	1	0	0	0	0	0	0	1	1	1	1	1	1	1	1	0	1	0
GB40274	Group7.1	5	2460	24.8723	5	4	4	13	0	1	1	1	0	2	4	2	2	0	4	0	0	0	0	0	1	1	2	0	0	0	1	1	0	1	1	0	1	0	1	1	1	1	1	1	1	1	0	1	0
GB40275	GroupUn1897	2	420	NA	2	1	0	0	0	0	0	0	0	0	0	0	0	0	0	0	0	0	0	0	0	0	0	0	0	0	0	0	0	0	0	0	0	0	1	1	0	1	0	1	1	0	0	1	0
GB40276	GroupUn2258	1	867	35.2	1	0	0	0	0	0	0	0	0	0	0	0	0	0	0	0	0	0	0	0	0	0	0	0	0	0	0	0	0	0	0	0	0	0	1	1	1	1	0	1	1	0	0	1	0
GB40277	GroupUn3129	1	123	29.2	1	0	0	0	0	0	0	0	0	0	0	0	0	0	0	0	0	0	0	0	0	0	0	0	0	0	0	0	0	0	0	0	0	0	0	0	1	0	0	0	1	0	0	0	1
GB40278	Group13.14	8	1563	33.0804	8	7	7	24	0	1	1	2	2	2	8	2	4	2	4	2	0	1	0	1	0	0	0	0	0	11	1	1	1	1	1	1	0	1	1	1	1	1	1	1	1	1	0	1	0
GB40279	Group13.14	3	1101	33.8038	3	2	2	5	0	0	0	2	0	1	0	2	0	0	0	0	0	0	0	0	0	0	0	0	0	0	0	0	0	1	0	0	0	0	1	1	1	1	1	1	1	1	0	0	1
GB40280	Group13.14	13	3591	30.1209	13	12	12	24	0	4	4	2	0	1	0	2	8	3	4	0	0	0	1	0	0	2	1	0	0	60	1	1	1	1	1	1	1	1	1	1	1	1	1	1	1	1	0	1	0
GB40281	Group13.14	2	168	28.7	2	1	0	3	0	0	1	0	0	0	1	0	1	0	0	0	0	0	0	0	0	0	0	0	0	0	0	0	0	0	0	0	0	0	0	0	0	1	1	0	0	0	0	0	1
GB40282	Group13.14	9	4308	37.4779	9	8	8	11	0	1	1	2	1	0	2	2	2	0	4	1	1	0	1	0	0	0	1	0	0	2	0	0	0	0	1	0	0	0	1	1	1	1	1	1	1	1	0	1	0
GB40283	Group13.14	18	2994	27.4165	18	17	17	12	0	2	0	1	0	0	8	1	0	0	1	0	0	0	0	0	0	1	0	0	0	0	1	1	0	1	1	1	0	0	1	1	1	1	1	1	1	1	0	1	0
GB40284	Group13.14	5	1500	27.0099	5	4	4	1	1	0	0	0	0	0	0	0	0	0	0	0	0	0	0	0	0	0	0	0	0	10	1	1	0	1	0	0	1	0	1	1	1	1	1	1	1	1	0	1	0
GB40285	Group13.14	3	858	27.2203	3	2	0	0	0	0	0	0	0	0	0	0	0	0	2	2	0	0	0	0	0	0	0	0	0	2	1	1	0	0	0	0	1	0	1	1	1	1	1	1	1	1	0	1	0
GB40286	Group13.14	6	1437	26.7124	6	5	4	2	2	0	0	0	0	0	0	0	0	0	0	0	0	0	0	0	0	0	0	0	0	0	1	0	0	0	0	0	1	0	1	1	1	1	1	1	1	1	0	0	1
GB40287	Group13.14	5	1494	33.9836	5	4	4	21	4	2	0	1	0	1	12	1	0	0	1	0	0	0	0	0	0	1	0	0	0	23	1	1	0	1	0	0	1	0	1	1	1	1	1	1	1	1	0	1	0
GB40288	Group13.14	5	1497	28.7341	5	4	4	10	2	0	0	3	0	0	0	4	1	0	1	0	0	0	1	0	0	0	0	0	0	12	1	1	0	1	0	0	1	0	1	1	1	1	1	1	1	1	0	1	0
GB40289	Group13.14	2	1053	26.4727	2	1	1	16	0	0	2	2	1	1	4	2	1	3	5	1	1	0	0	0	0	2	0	0	1	5	0	0	0	0	0	0	0	0	1	1	1	1	1	1	1	1	0	1	0
GB40290	GroupUn1629	3	1602	33.5	3	2	0	0	0	0	0	0	0	0	0	0	0	0	0	0	0	0	0	0	0	0	0	0	0	0	0	0	0	0	0	0	0	0	0	0	1	1	0	1	1	0	0	0	1
GB40291	Group16.1	1	108	29.6	1	0	0	0	0	0	0	0	0	0	0	0	0	0	0	0	0	0	0	0	0	0	0	0	0	0	0	0	0	0	0	0	0	0	0	0	0	0	1	0	1	1	0	0	1
GB40292	Group16.1	1	327	37.1	1	0	0	0	0	0	0	0	0	0	0	0	0	0	1	0	0	0	1	0	0	0	0	0	0	0	0	0	0	0	0	0	0	0	0	0	0	0	1	0	1	0	0	0	1
GB40293	Group16.1	3	390	37.1	3	2	0	0	0	0	0	0	0	0	0	0	0	0	0	0	0	0	0	0	0	0	0	0	0	0	0	0	0	0	0	0	0	0	0	0	1	0	1	0	1	1	0	0	1
GB40294	Group16.1	2	270	32.1617	2	1	0	2	0	0	1	0	0	0	0	0	1	0	2	0	1	0	1	0	0	0	0	0	0	0	0	0	0	0	0	0	0	0	0	0	0	0	1	0	1	1	0	0	1
GB40295	Group16.1	1	123	30.7	1	0	0	1	0	0	0	1	0	0	0	0	0	0	1	0	0	0	1	0	0	0	0	0	0	0	0	0	0	0	0	0	0	0	0	0	0	0	1	0	1	0	0	0	1
GB40296	Group16.1	6	2049	19.3	6	5	5	7	0	3	1	1	0	0	0	1	1	0	3	0	0	0	0	0	1	2	0	0	0	0	0	0	0	0	0	0	0	0	1	1	1	1	1	1	1	1	0	1	0
GB40297	Group16.1	5	504	24.3005	5	4	4	21	1	3	1	1	1	1	8	1	2	2	0	0	0	0	0	0	0	0	0	0	0	1	0	0	0	0	0	0	0	0	1	1	1	1	1	1	1	1	0	1	0
GB40298	Group16.1	1	564	19.2	1	0	0	0	0	0	0	0	0	0	0	0	0	0	6	0	1	0	3	0	0	0	1	1	0	0	0	0	0	0	0	0	0	0	1	1	0	1	1	1	1	1	0	0	1
GB40299	Group16.1	4	693	19.1118	4	3	3	19	0	1	0	1	0	0	15	1	0	1	1	0	0	0	0	0	0	1	0	0	0	13	0	0	0	1	0	0	0	0	1	1	1	1	1	1	1	1	0	1	0
GB40300	Group16.1	2	162	22.1	2	1	1	9	1	2	0	2	0	0	1	2	1	0	2	0	0	0	0	0	0	2	0	0	0	0	0	0	0	0	0	0	0	0	1	0	0	0	1	0	0	0	0	0	1
GB40301	Group16.1	5	1137	22.1	5	4	4	21	2	4	0	2	1	0	8	2	2	0	3	0	1	0	1	0	0	0	1	0	0	6	1	1	0	1	1	1	1	0	1	1	1	1	1	1	1	1	0	1	0
GB40302	Group16.1	5	1248	21.5	5	4	4	29	1	0	1	1	2	2	18	1	1	2	5	0	0	0	0	0	0	4	1	0	0	35	1	1	1	1	1	1	1	1	1	1	1	1	1	1	1	1	0	1	0
GB40303	Group16.1	3	1116	31.5949	3	2	2	8	0	0	2	2	1	0	0	2	1	0	2	0	2	0	0	0	0	0	0	0	0	0	0	1	0	1	1	0	1	0	1	1	1	1	1	1	1	1	0	1	0
GB40304	Group16.1	5	1410	23.2818	5	4	4	19	0	1	0	3	2	1	4	3	2	3	4	0	0	1	0	0	0	0	2	0	1	0	1	1	0	1	1	1	1	0	1	1	1	1	1	1	1	1	0	1	0
GB40305	Group16.1	4	1443	33.1	4	3	3	26	1	1	1	1	2	3	13	1	1	2	8	1	0	0	0	0	0	7	0	0	0	18	1	1	1	1	1	1	1	1	1	1	1	1	1	1	1	1	0	1	0
GB40306	Group16.1	3	465	21.5845	3	2	0	1	1	0	0	0	0	0	0	0	0	0	3	2	0	0	0	0	0	0	1	0	0	0	0	0	0	0	0	0	0	0	1	1	1	1	1	1	1	1	0	1	0
GB40307	Group16.1	3	393	21.5	3	2	2	6	1	1	0	1	0	0	0	2	1	0	0	0	0	0	0	0	0	0	0	0	0	0	1	1	1	1	1	1	0	1	1	1	1	1	1	1	1	1	0	1	0
GB40308	Group16.1	5	1137	21.5	5	4	4	18	2	1	1	1	1	1	8	1	1	1	0	0	0	0	0	0	0	0	0	0	0	5	1	1	0	0	1	1	1	0	1	1	1	1	1	1	1	1	0	1	0
GB40309	Group16.1	5	867	21.5	5	4	4	10	1	1	1	1	1	0	1	1	2	1	6	0	0	0	0	1	0	0	5	0	0	0	0	0	0	0	0	0	0	0	1	1	1	1	1	1	1	1	0	1	0
GB40310	Group16.1	16	3513	29.5	16	15	14	13	0	2	2	1	0	2	1	2	3	0	22	0	0	0	9	0	0	3	10	0	0	0	1	0	0	0	0	0	1	0	1	1	1	1	1	1	1	1	0	1	0
GB40311	Group16.1	2	300	26.1736	2	1	0	11	0	2	1	2	0	1	0	4	1	0	3	0	1	0	0	0	0	1	1	0	0	1	0	0	0	0	0	0	0	0	1	1	1	1	1	1	1	1	0	0	1
GB40312	Group16.1	5	867	21.5838	5	4	3	50	1	14	3	2	1	3	3	2	8	13	3	1	0	0	1	0	0	0	1	0	0	0	1	1	0	1	0	1	1	0	1	1	1	1	1	1	1	1	0	1	0
GB40313	Group16.1	3	408	22.8827	3	2	2	45	1	12	4	2	2	3	1	2	8	10	3	1	0	0	1	0	0	0	1	0	0	0	1	1	0	1	0	1	1	0	1	1	1	1	1	1	1	1	0	1	0
GB40314	Group16.1	2	399	25.2	2	1	0	0	0	0	0	0	0	0	0	0	0	0	0	0	0	0	0	0	0	0	0	0	0	0	0	0	0	0	0	0	0	0	1	1	0	0	1	1	1	1	0	0	1
GB40315	Group16.1	2	123	25.4938	2	1	0	2	0	0	0	1	0	0	1	0	0	0	0	0	0	0	0	0	0	0	0	0	0	0	0	0	0	0	0	0	0	0	0	0	1	1	1	1	1	1	0	0	1
GB40316	Group16.1	11	4473	25.0024	11	10	3	3	0	1	0	0	0	0	0	0	2	0	8	0	3	0	3	0	0	0	1	1	0	0	1	1	0	1	0	0	1	0	1	1	1	1	1	1	1	1	0	1	0
GB40317	Group16.1	1	159	37.1	1	0	0	0	0	0	0	0	0	0	0	0	0	0	0	0	0	0	0	0	0	0	0	0	0	0	0	0	0	0	0	0	0	0	0	0	1	0	1	0	1	0	0	0	1
GB40318	GroupUn110	3	396	15	3	2	2	5	0	1	0	3	0	0	0	1	0	0	0	0	0	0	0	0	0	0	0	0	0	0	0	0	0	0	0	0	0	0	1	1	1	1	0	1	1	0	0	1	0
GB40319	GroupUn110	6	3969	21.1139	6	5	4	11	0	1	1	2	0	2	1	2	2	0	6	0	2	1	0	1	2	0	0	0	0	0	1	0	0	0	0	0	1	0	1	1	1	1	0	1	1	0	0	1	0
GB40320	GroupUn110	6	1626	22.8766	6	5	4	23	1	2	2	2	2	1	5	2	4	2	5	0	1	0	0	0	0	4	0	0	0	8	1	1	0	1	1	1	1	0	1	1	1	1	0	1	1	0	0	1	0
GB40321	GroupUn110	2	273	14.9937	2	1	0	0	0	0	0	0	0	0	0	0	0	0	3	0	0	0	2	0	0	0	1	0	0	0	0	0	0	0	0	0	0	0	1	1	1	1	0	1	1	0	0	0	1
GB40322	GroupUn5128	1	147	33	1	0	0	0	0	0	0	0	0	0	0	0	0	0	2	0	0	0	1	0	0	0	1	0	0	0	0	0	0	0	0	0	0	0	1	1	0	0	0	1	1	0	0	0	1
GB40323	GroupUn1540	1	141	26.2	1	0	0	0	0	0	0	0	0	0	0	0	0	0	0	0	0	0	0	0	0	0	0	0	0	0	0	0	0	0	0	0	0	0	1	0	1	0	0	0	1	0	0	0	1
GB40324	Group10.4	1	357	41.5	1	0	0	0	0	0	0	0	0	0	0	0	0	0	2	0	0	0	2	0	0	0	0	0	0	0	0	0	0	0	0	0	0	0	1	0	1	0	1	0	0	1	0	0	1
GB40325	GroupUn3395	2	276	41.7	2	1	0	0	0	0	0	0	0	0	0	0	0	0	0	0	0	0	0	0	0	0	0	0	0	0	0	0	0	0	0	0	0	0	1	0	1	0	0	1	1	0	0	0	1
GB40326	GroupUn3866	3	420	28.7	3	2	0	0	0	0	0	0	0	0	0	0	0	0	1	0	0	0	1	0	0	0	0	0	0	0	0	0	0	0	0	0	0	0	1	1	1	0	0	1	1	0	0	1	0
GB40327	GroupUn438	6	993	48.4899	6	5	5	4	0	0	0	2	0	0	0	2	0	0	1	0	0	0	0	0	1	0	0	0	0	0	0	1	0	0	1	0	0	0	1	1	1	1	0	1	1	0	0	1	0
GB40328	GroupUn2876	1	105	14.9	1	0	0	0	0	0	0	0	0	0	0	0	0	0	0	0	0	0	0	0	0	0	0	0	0	0	0	0	0	0	0	0	0	0	1	0	1	0	0	0	1	0	0	0	1
GB40329	GroupUn853	1	384	47.4	1	0	0	1	0	0	0	0	0	1	0	0	0	0	0	0	0	0	0	0	0	0	0	0	0	0	0	0	0	0	0	0	0	0	0	0	1	0	0	0	1	0	0	0	1
GB40330	GroupUn184	3	564	18.6817	3	2	1	2	0	0	0	1	0	0	0	1	0	0	3	0	0	0	1	0	0	0	2	0	0	0	0	0	0	0	0	0	0	0	1	1	1	0	0	1	1	0	0	0	1
GB40331	GroupUn615	2	840	45.1478	2	1	0	0	0	0	0	0	0	0	0	0	0	0	4	0	0	0	1	0	0	3	0	0	0	0	0	0	0	0	0	0	0	0	1	1	1	1	0	1	1	0	0	1	0
GB40332	GroupUn786	2	861	25.3	2	1	0	0	0	0	0	0	0	0	0	0	0	0	0	0	0	0	0	0	0	0	0	0	0	2	0	0	0	0	0	0	0	0	1	1	1	1	0	1	1	0	0	1	0
GB40333	Group2.14	4	594	45.7	4	3	0	0	0	0	0	0	0	0	0	0	0	0	2	0	0	1	0	0	0	0	0	0	1	0	1	1	0	0	1	1	1	0	1	1	1	0	1	1	0	0	0	1	0
GB40334	Group2.14	2	198	45.7	2	1	1	1	0	0	0	1	0	0	0	0	0	0	2	0	0	1	0	0	0	0	1	0	0	0	0	0	0	0	0	0	0	0	0	0	0	1	1	1	0	0	0	0	1
GB40335	Group8.6	7	1050	30.2423	7	6	4	11	1	0	0	0	0	0	4	0	0	6	1	0	0	0	1	0	0	0	0	0	0	2	1	1	0	1	1	0	1	0	1	1	1	1	1	1	1	1	0	1	0
GB40336	Group8.6	8	1080	35.1485	8	7	7	4	0	0	0	0	0	0	2	0	2	0	9	0	0	0	5	0	0	0	4	0	0	2	1	1	0	1	1	0	1	0	1	1	1	1	1	1	1	1	0	1	0
GB40337	Group8.6	3	1566	24.4043	3	2	1	2	0	0	0	1	0	0	0	0	1	0	5	0	0	0	2	0	0	0	3	0	0	0	0	0	0	1	0	0	0	0	1	1	1	0	1	1	1	1	0	1	0
GB40338	Group8.6	2	540	21.3	2	1	1	2	0	0	0	0	0	0	0	1	1	0	2	0	0	0	2	0	0	0	0	0	0	0	0	0	0	0	0	0	0	0	1	1	1	1	1	1	1	1	0	1	0
GB40339	Group8.6	4	885	29.9	4	3	3	12	1	0	0	0	0	0	8	0	3	0	4	1	0	0	1	0	0	0	1	1	0	2	1	1	0	1	1	1	1	0	1	1	1	1	1	1	1	1	0	1	0
GB40340	Group8.6	5	1386	20.1	5	4	4	8	0	1	1	3	0	0	0	2	1	0	3	1	0	0	0	0	0	0	2	0	0	0	0	0	0	0	0	0	0	0	1	1	1	1	1	1	1	1	0	1	0
GB40341	Group8.6	8	3168	31.3526	8	7	7	18	0	3	2	2	2	3	0	2	2	2	5	0	0	0	1	0	1	3	0	0	0	0	1	1	0	1	1	1	1	0	1	1	1	1	1	1	1	1	0	1	0
GB40342	Group8.6	4	1938	27.9	4	3	3	12	1	1	1	1	0	2	3	1	1	1	6	1	0	0	0	0	0	4	0	0	1	2	1	0	0	0	1	0	0	0	1	1	1	1	1	1	1	1	0	1	0
GB40343	Group8.6	2	1782	33.1665	2	1	1	7	0	1	0	3	0	0	0	3	0	0	1	0	0	0	0	0	0	1	0	0	0	0	1	1	1	1	1	1	1	0	1	1	1	1	1	1	1	1	0	1	0
GB40344	Group8.6	5	738	21.6114	5	4	0	0	0	0	0	0	0	0	0	0	0	0	6	1	0	0	2	0	0	0	3	0	0	0	1	0	0	1	1	0	0	0	1	1	1	1	1	1	1	1	0	1	0
GB40345	Group8.6	2	264	26.9	2	1	0	0	0	0	0	0	0	0	0	0	0	0	0	0	0	0	0	0	0	0	0	0	0	0	0	0	0	0	0	0	0	0	1	0	1	0	1	0	1	1	0	0	1
GB40346	Group8.6	4	384	26.9	4	3	2	1	0	0	0	0	0	0	0	0	1	0	0	0	0	0	0	0	0	0	0	0	0	0	0	1	0	1	0	0	0	0	1	1	1	1	1	1	1	1	0	1	0
GB40347	Group8.6	2	258	27.2277	2	1	0	4	0	0	0	2	0	0	0	2	0	0	0	0	0	0	0	0	0	0	0	0	0	0	0	0	0	0	0	0	0	0	1	1	0	0	1	1	1	1	0	0	1
GB40348	Group8.6	10	8181	30.9748	10	9	7	8	0	0	0	4	0	0	0	4	0	0	17	0	2	2	1	0	3	3	2	3	1	1	0	0	0	0	0	0	0	0	1	1	1	1	1	1	1	1	0	0	1
GB40349	Group8.6	2	981	23.1	2	1	1	7	0	0	0	1	0	0	5	1	0	0	4	1	0	1	1	0	0	0	1	0	0	4	0	0	0	0	0	0	0	0	1	1	1	1	1	1	1	1	0	1	0
GB40350	Group8.6	21	4038	23.0364	21	20	17	14	0	5	2	1	1	1	0	3	1	0	5	0	0	0	0	0	0	0	5	0	0	0	1	0	0	1	0	0	1	0	1	1	1	1	1	1	1	1	0	1	0
GB40351	Group8.6	3	195	33.8235	3	2	1	5	0	0	0	3	0	0	0	2	0	0	0	0	0	0	0	0	0	0	0	0	0	0	0	0	0	0	0	0	0	0	1	0	0	0	1	1	0	0	0	0	1
GB40352	Group8.6	2	297	30.4	2	1	0	1	0	0	0	0	0	0	0	1	0	0	1	0	0	0	0	0	0	0	1	0	0	0	0	0	0	0	0	0	0	0	1	0	0	0	0	1	0	0	0	0	1
GB40353	Group8.6	2	120	37.2	2	1	1	5	0	1	1	1	0	0	0	1	1	0	2	0	0	0	1	0	0	0	1	0	0	0	0	0	0	0	0	0	0	0	0	0	0	0	1	0	0	0	0	0	1
GB40354	Group8.6	1	225	37.2	1	0	0	5	0	1	1	1	0	0	0	1	1	0	1	0	0	0	0	0	0	0	0	1	0	0	0	0	0	0	0	0	0	0	1	0	0	0	1	1	0	0	0	0	1
GB40355	Group8.6	3	1050	24.3	3	2	2	11	1	0	1	2	0	0	2	4	1	0	2	0	0	0	0	0	0	0	1	0	1	0	1	1	1	1	1	1	1	0	1	1	1	1	1	1	1	1	0	1	0
GB40356	Group8.6	17	2745	24.1019	17	16	15	18	0	1	0	3	0	0	6	3	5	0	0	0	0	0	0	0	0	0	0	0	0	0	1	0	0	0	0	0	0	0	1	1	1	1	1	1	1	1	0	1	0
GB40357	Group8.6	12	3072	20.8578	12	11	9	21	1	3	3	5	1	2	0	5	1	0	10	1	0	0	5	0	0	0	4	0	0	0	1	1	0	1	0	0	1	0	1	1	1	1	1	1	1	1	0	1	0
GB40358	Group8.6	6	1140	25.7566	6	5	5	10	0	1	1	2	1	0	1	2	2	0	5	0	0	0	0	1	0	1	3	0	0	0	0	1	0	1	1	1	1	0	1	1	1	1	1	1	1	1	0	1	0
GB40359	Group8.6	1	2067	30.1703	1	0	0	1	0	1	0	0	0	0	0	0	0	0	3	0	0	0	1	0	0	0	1	1	0	0	0	0	0	0	0	0	0	0	1	1	1	1	1	1	1	1	0	1	0
GB40360	Group8.6	6	849	22.2	6	5	3	15	1	1	1	2	1	0	5	3	1	0	5	0	0	1	3	0	0	1	0	0	0	6	0	0	0	0	0	0	0	0	1	1	1	1	1	1	1	1	0	1	0
GB40361	Group8.6	16	3633	25.8136	16	15	15	15	0	1	1	3	2	1	0	2	5	0	5	0	0	0	0	0	0	0	5	0	0	3	1	1	0	1	1	1	1	0	1	1	1	1	1	1	1	1	0	1	0
GB40362	Group8.6	8	1140	21.3	8	7	7	6	0	0	1	1	1	1	0	1	1	0	0	0	0	0	0	0	0	0	0	0	0	1	1	1	1	1	1	1	1	1	1	1	1	1	1	1	1	1	0	1	0
GB40363	Group8.6	15	3696	21.3	15	14	14	8	0	2	0	2	0	0	0	2	2	0	0	0	0	0	0	0	0	0	0	0	0	0	0	0	0	0	0	0	0	0	1	1	1	1	1	1	1	1	0	1	0
GB40364	Group8.6	10	1818	21.3	10	9	9	15	1	1	1	2	1	3	0	2	1	3	0	0	0	0	0	0	0	0	0	0	0	0	1	1	0	1	1	0	1	0	1	1	1	1	1	1	1	1	0	1	0
GB40365	Group8.6	10	2244	23.7	10	9	8	9	0	1	1	2	1	0	1	2	1	0	6	0	0	0	3	0	0	1	1	1	0	2	1	1	0	1	0	1	0	0	1	1	1	1	1	1	1	1	0	1	0
GB40366	Group8.6	2	129	38.8	2	1	1	1	0	0	0	0	0	0	0	1	0	0	7	0	0	0	2	0	0	1	1	3	0	0	0	0	0	0	0	0	0	0	0	0	0	0	1	0	1	1	0	0	1
GB40367	Group8.6	2	81	38.8	2	1	0	3	0	0	0	2	0	0	0	1	0	0	0	0	0	0	0	0	0	0	0	0	0	0	0	0	0	0	0	0	0	0	0	0	0	0	1	0	1	0	0	0	1
GB40368	Group8.6	2	129	38.8	2	1	1	3	0	0	0	2	0	0	0	1	0	0	1	0	0	0	0	1	0	0	0	0	0	0	0	0	0	0	0	0	0	0	0	0	0	0	1	0	0	0	0	0	1
GB40369	Group8.6	2	216	35	2	1	1	9	0	0	0	4	0	0	0	4	1	0	0	0	0	0	0	0	0	0	0	0	0	0	0	0	0	0	0	0	0	0	0	0	1	0	1	0	0	0	0	0	1
GB40370	Group8.6	2	120	35	2	1	0	7	0	0	0	3	0	1	0	2	1	0	0	0	0	0	0	0	0	0	0	0	0	0	0	0	0	0	0	0	0	0	0	0	0	0	1	0	0	0	0	0	1
GB40372	Group8.6	3	240	33.6	3	2	1	5	0	0	0	2	0	0	0	2	1	0	1	0	1	0	0	0	0	0	0	0	0	0	0	0	0	0	0	0	0	0	1	0	0	0	1	1	0	0	0	0	1
GB40373	Group8.6	1	273	38.9	1	0	0	0	0	0	0	0	0	0	0	0	0	0	0	0	0	0	0	0	0	0	0	0	0	0	0	0	0	0	0	0	0	0	1	1	0	0	1	0	0	1	0	0	1
GB40375	Group8.6	2	117	47.9023	2	1	0	1	0	0	0	1	0	0	0	0	0	0	1	0	0	1	0	0	0	0	0	0	0	0	0	0	0	0	0	0	0	0	0	0	1	0	0	1	0	0	0	0	1
GB40376	Group8.6	1	132	29.1	1	0	0	0	0	0	0	0	0	0	0	0	0	0	3	0	0	0	1	0	0	0	0	2	0	0	0	0	0	0	0	0	0	0	1	0	0	0	1	0	1	1	1	0	0
GB40377	Group8.6	6	729	23.2905	6	5	4	5	0	0	0	1	0	0	2	1	1	0	1	0	0	0	0	0	0	0	1	0	0	1	0	0	0	0	0	0	0	0	1	1	1	1	1	1	1	1	0	1	0
GB40378	Group8.6	2	678	37.2	2	1	0	0	0	0	0	0	0	0	0	0	0	0	3	0	1	0	1	0	0	0	1	0	0	0	0	0	0	0	0	0	0	0	0	0	0	1	0	1	0	0	0	0	1
GB40379	Group8.6	2	126	26.2	2	1	1	5	0	0	0	2	0	0	0	3	0	0	1	0	0	0	0	0	0	0	1	0	0	0	0	0	0	0	0	0	0	0	0	0	0	0	1	0	0	0	0	0	1
GB40381	Group8.6	8	1710	29.4032	8	7	6	3	0	0	0	1	0	0	0	2	0	0	2	0	0	0	2	0	0	0	0	0	0	0	1	0	0	0	1	0	0	0	1	1	1	1	1	1	1	1	0	1	0
GB40382	Group8.6	7	1425	29.8787	7	6	6	9	0	2	2	2	0	1	0	1	0	1	2	0	0	0	2	0	0	0	0	0	0	0	0	1	0	0	0	0	1	0	1	1	1	1	1	1	1	1	0	1	0
GB40383	Group8.6	2	138	28.6	2	1	1	15	0	0	1	5	0	1	1	5	2	0	1	0	0	0	0	0	0	0	1	0	0	0	0	0	0	0	0	0	0	0	1	1	0	0	1	0	1	1	0	0	1
GB40384	Group8.6	2	129	28.6	2	1	1	15	0	0	1	5	1	0	1	5	2	0	2	0	0	0	1	0	0	0	1	0	0	0	0	0	0	0	0	0	0	0	0	0	0	0	1	0	0	0	0	1	0
GB40385	Group8.6	12	1497	28.6	12	11	11	26	0	1	5	5	1	0	4	7	2	1	5	0	1	0	2	0	0	0	2	0	0	0	1	0	0	0	0	0	0	0	1	1	1	1	1	1	1	1	0	1	0
GB40386	Group8.6	9	1707	27.7488	9	8	8	22	0	3	6	3	2	2	0	3	1	2	1	0	0	0	0	0	0	0	1	0	0	0	0	0	0	1	0	0	1	0	1	1	1	1	1	1	1	1	0	1	0
GB40387	Group8.6	2	402	22.9	2	1	0	10	0	0	0	2	0	1	3	2	1	1	2	1	1	0	0	0	0	0	0	0	0	0	0	0	0	0	0	0	0	0	1	1	1	1	1	1	1	1	0	1	0
GB40388	Group8.6	8	2130	22.9	8	7	7	11	0	4	1	2	0	0	1	2	1	0	4	0	0	0	2	0	0	1	1	0	0	0	1	1	0	1	1	1	1	0	1	1	1	1	1	1	1	1	0	1	0
GB40389	Group8.6	2	381	26.8379	2	1	1	73	24	2	2	1	2	4	26	1	10	1	6	0	0	1	0	4	0	0	0	0	1	7	0	1	1	0	0	1	0	1	1	1	1	1	1	1	1	1	0	1	0
GB40390	Group8.6	7	1557	28.0727	7	6	3	3	0	0	0	2	0	0	0	1	0	0	8	0	0	0	4	0	0	0	4	0	0	0	0	0	0	0	0	0	0	0	1	1	1	1	1	1	1	1	0	1	0
GB40391	Group8.6	5	777	22.1	5	4	4	9	2	1	0	1	0	0	2	1	1	1	1	0	0	0	0	0	0	1	0	0	0	0	1	0	0	0	1	0	0	0	1	1	1	1	1	1	1	1	0	1	0
GB40392	Group8.6	11	1668	28.4476	11	10	10	13	2	2	2	2	0	0	0	1	4	0	6	0	0	0	1	0	0	0	5	0	0	0	0	0	0	1	1	0	0	0	1	1	1	1	1	1	1	1	0	1	0
GB40393	Group8.6	4	2853	25.5547	4	3	2	4	0	0	0	2	0	0	0	2	0	0	2	0	1	0	1	0	0	0	0	0	0	0	0	0	0	0	0	0	0	0	1	1	1	1	1	1	1	1	0	1	0
GB40394	Group8.6	1	180	24.1	1	0	0	0	0	0	0	0	0	0	0	0	0	0	0	0	0	0	0	0	0	0	0	0	0	0	0	0	0	0	0	0	0	0	1	1	0	0	1	0	1	0	0	0	1
GB40395	Group8.6	5	609	16.8	5	4	4	19	2	1	1	2	1	1	7	1	1	2	4	0	0	0	3	0	0	1	0	0	0	4	1	0	0	0	1	0	0	0	1	1	1	1	1	1	1	1	0	1	0
GB40396	Group8.6	2	243	16.8	2	1	1	5	1	1	0	1	0	0	0	1	1	0	2	0	0	0	2	0	0	0	0	0	0	0	0	0	0	0	0	0	0	0	1	1	1	1	1	1	1	1	0	0	1
GB40397	Group8.6	1	1413	24.5	1	0	0	0	0	0	0	0	0	0	0	0	0	0	7	1	1	1	1	0	1	0	1	1	0	0	0	0	0	0	0	0	0	0	1	1	1	1	1	1	1	1	0	1	0
GB40398	Group8.6	2	1014	24.1657	2	1	1	3	0	1	0	1	0	0	0	1	0	0	5	0	0	0	1	0	0	4	0	0	0	0	1	1	0	1	1	1	1	0	1	1	0	1	1	1	1	1	0	1	0
GB40399	Group8.6	3	603	20.9	3	2	2	16	1	1	2	2	2	0	4	1	1	2	1	1	0	0	0	0	0	0	0	0	0	2	1	1	1	1	1	1	1	0	1	1	1	1	1	1	1	1	0	1	0
GB40400	Group8.6	7	4419	30.1	7	6	6	18	0	3	1	4	1	0	1	4	2	2	2	0	1	0	0	0	0	0	0	0	1	0	0	1	0	1	1	0	1	0	1	1	1	1	1	1	1	1	0	1	0
GB40401	Group8.6	3	1596	33.7818	3	2	1	7	0	1	0	3	0	0	0	2	1	0	0	0	0	0	0	0	0	0	0	0	0	0	0	1	0	1	1	0	1	0	1	1	1	1	1	1	1	1	0	1	0
GB40403	Group8.6	4	225	28.7554	4	3	1	1	0	0	0	0	0	0	0	0	1	0	1	0	0	0	0	0	0	0	0	1	0	0	0	0	0	0	0	0	0	0	1	0	0	0	1	0	1	0	0	0	1
GB40405	Group8.6	12	4926	26.5	12	11	11	26	3	2	2	2	0	1	12	2	2	0	15	2	1	0	0	0	2	7	3	0	0	0	0	0	0	0	1	0	1	0	1	1	1	1	1	1	1	1	0	1	0
GB40406	Group8.6	4	510	24.7	4	3	0	1	0	0	0	0	0	0	0	1	0	0	1	0	0	0	1	0	0	0	0	0	0	0	0	0	0	0	0	0	0	0	1	1	1	0	1	1	1	1	0	0	1
GB40407	Group8.6	5	693	24.7	5	4	4	7	0	2	0	2	1	0	0	2	0	0	0	0	0	0	0	0	0	0	0	0	0	0	1	0	0	1	1	0	1	0	1	1	1	1	1	1	1	1	0	1	0
GB40408	Group8.6	3	2364	24.7	3	2	2	1	0	0	0	0	0	0	0	0	1	0	14	0	1	0	7	0	0	0	5	1	0	0	0	0	0	0	0	0	0	0	1	1	1	1	1	1	1	1	0	1	0
GB40409	Group8.6	3	519	24.7	3	2	1	1	1	0	0	0	0	0	0	0	0	0	1	0	0	0	0	0	0	0	1	0	0	0	0	0	0	0	0	0	0	0	1	1	1	0	1	1	1	1	0	1	0
GB40410	Group8.6	8	1788	24.7	8	7	7	15	0	2	1	3	0	0	7	2	0	0	7	1	0	0	0	0	0	2	4	0	0	0	1	0	0	1	0	1	0	0	1	1	1	1	1	1	1	1	0	1	0
GB40411	Group8.6	8	1857	24.7	8	7	7	15	0	1	2	1	0	3	1	2	4	1	3	0	0	0	0	0	0	1	0	1	1	0	1	0	0	1	1	1	1	0	1	1	1	1	1	1	1	1	0	1	0
GB40412	Group8.6	5	1095	24.7	5	4	4	7	0	2	0	1	0	0	0	2	2	0	2	0	0	0	1	0	0	0	1	0	0	0	1	1	0	1	1	1	1	0	1	1	1	1	1	1	1	1	0	1	0
GB40413	Group8.6	3	186	20.8	3	2	0	1	0	0	0	0	0	0	0	0	1	0	0	0	0	0	0	0	0	0	0	0	0	0	0	0	0	0	0	0	0	0	0	0	0	0	1	0	1	1	0	0	1
GB40414	Group8.6	15	2715	28.2552	15	14	14	12	1	1	2	2	2	0	2	1	1	0	4	0	0	0	4	0	0	0	0	0	0	1	1	1	0	1	1	1	0	0	1	1	1	1	1	1	1	1	0	1	0
GB40415	Group8.6	8	1974	24.5	8	7	7	5	1	1	0	1	0	0	0	1	1	0	0	0	0	0	0	0	0	0	0	0	0	0	0	1	0	1	0	0	0	0	1	1	1	1	1	1	1	1	0	1	0
GB40416	Group8.6	2	1092	28.2	2	1	1	5	0	0	4	1	0	0	0	0	0	0	3	0	0	0	2	0	0	0	1	0	0	0	0	0	0	1	0	0	0	0	1	1	1	1	1	1	1	1	0	1	0
GB40417	Group8.6	4	675	25.2	4	3	3	10	0	0	1	1	1	0	3	2	1	1	4	0	0	0	1	0	0	2	1	0	0	0	1	1	0	1	0	0	1	0	1	1	1	1	1	1	1	1	0	1	0
GB40418	Group8.6	3	228	28.6529	3	2	1	2	0	0	0	0	0	0	2	0	0	0	1	0	0	0	0	0	0	1	0	0	0	0	0	0	0	0	0	0	0	0	1	1	0	0	1	0	0	0	0	0	1
GB40419	Group8.6	2	402	28.8	2	1	0	1	0	0	0	0	0	0	1	0	0	0	0	0	0	0	0	0	0	0	0	0	0	0	0	0	0	0	0	1	0	0	1	1	0	1	1	1	0	1	0	0	1
GB40420	Group8.6	20	3999	32.909	20	19	17	10	0	2	0	2	0	1	2	3	0	0	4	0	1	1	0	0	0	0	1	1	0	0	0	1	0	1	0	1	0	0	1	1	1	1	1	1	1	1	0	1	0
GB40421	Group8.6	3	555	31.0328	3	2	1	11	0	1	1	2	0	0	1	3	1	2	4	0	1	0	1	0	1	0	0	1	0	0	0	0	0	0	0	0	0	0	1	1	1	1	1	1	1	1	0	1	0
GB40422	Group8.6	13	3042	25.6457	13	12	12	35	2	6	4	4	2	2	7	4	3	1	2	0	0	0	2	0	0	0	0	0	0	0	0	0	0	0	0	0	0	0	1	1	1	1	1	1	1	1	0	1	0
GB40423	Group8.6	3	309	16	3	2	2	3	0	0	1	1	0	0	0	1	0	0	0	0	0	0	0	0	0	0	0	0	0	0	0	0	0	0	0	0	0	0	1	1	0	1	1	1	1	1	0	1	0
GB40424	Group8.6	6	1677	26.1483	6	5	5	16	1	1	2	1	2	2	4	1	1	1	3	2	0	0	0	0	0	1	0	0	0	1	1	1	0	1	1	0	1	0	1	1	1	1	1	1	1	1	0	1	0
GB40425	Group8.6	7	2211	28.392	7	6	6	12	0	1	0	1	0	1	6	2	1	0	0	0	0	0	0	0	0	0	0	0	0	0	0	0	0	0	0	0	0	0	1	1	1	1	1	1	1	1	0	1	0
GB40426	Group8.6	2	657	22.4	2	1	1	4	0	1	0	1	0	1	0	1	0	0	8	0	1	0	2	0	0	2	2	1	0	0	1	1	0	1	1	0	1	0	1	1	1	1	1	1	1	1	0	1	0
GB40427	Group8.6	9	1824	28.7	9	8	8	16	0	3	1	1	1	2	2	4	2	0	5	0	0	0	4	0	0	1	0	0	0	0	1	1	0	0	0	1	0	0	1	1	1	1	1	1	1	1	0	1	0
GB40428	Group8.6	1	1386	31.7335	1	0	0	0	0	0	0	0	0	0	0	0	0	0	5	1	1	0	1	0	0	0	1	1	0	0	0	0	0	0	0	0	0	0	1	1	1	1	1	1	1	1	0	1	0
GB40429	Group8.6	4	648	18.2	4	3	3	23	2	1	2	1	2	2	9	1	2	1	3	0	0	0	1	0	0	1	1	0	0	11	1	1	1	1	1	1	1	1	1	1	1	1	1	1	1	1	0	1	0
GB40430	Group8.6	2	93	15.995	2	1	1	3	0	0	0	2	0	0	0	0	1	0	0	0	0	0	0	0	0	0	0	0	0	0	0	0	0	0	0	0	0	0	0	0	0	0	1	0	0	0	1	0	0
GB40431	Group8.6	5	1152	23.566	5	4	4	32	1	0	1	2	1	0	21	3	1	2	1	0	0	0	0	0	0	0	1	0	0	5	1	1	1	1	1	1	1	1	1	1	1	1	1	1	1	1	0	1	0
GB40432	Group8.6	3	189	33.4	3	2	0	10	0	1	1	2	0	3	0	2	0	1	4	0	0	0	1	0	0	0	2	1	0	0	0	0	0	0	0	0	0	0	1	0	0	0	1	0	1	0	0	0	1
GB40433	Group8.6	2	126	30.2	2	1	0	9	0	1	1	1	1	1	2	0	1	1	3	0	0	1	0	0	0	0	1	1	0	0	0	0	0	0	0	0	0	0	1	0	0	0	1	0	0	0	0	0	1
GB40434	Group8.6	3	606	30.2	3	2	2	33	1	2	2	2	2	5	12	3	2	2	3	0	0	0	1	0	0	1	1	0	0	0	1	1	0	1	0	0	1	0	1	1	1	1	1	1	1	1	0	1	0
GB40435	Group8.6	1	165	30.2	1	0	0	6	1	1	1	2	0	0	0	0	1	0	2	0	0	0	1	0	0	0	1	0	0	0	0	0	0	0	0	0	0	0	0	0	0	0	1	0	0	1	1	0	0
GB40436	Group8.6	2	429	30.2	2	1	1	16	1	1	2	2	1	2	1	2	2	2	1	0	1	0	0	0	0	0	0	0	0	2	1	1	0	1	1	1	1	0	1	1	1	1	1	1	1	1	0	1	0
GB40437	Group8.6	6	1893	30.1676	6	5	5	9	0	1	1	2	0	0	0	4	1	0	5	0	0	1	0	0	0	4	0	0	0	0	0	0	0	0	0	0	0	0	1	1	1	1	1	1	1	1	0	1	0
GB40438	Group8.6	3	723	23.1	3	2	2	2	0	0	0	1	0	0	0	1	0	0	0	0	0	0	0	0	0	0	0	0	0	0	0	0	0	0	0	0	0	0	1	1	1	1	1	1	1	1	0	1	0
GB40439	Group8.6	7	999	19.1799	7	6	6	7	0	1	1	1	0	1	1	1	0	1	0	0	0	0	0	0	0	0	0	0	0	0	0	0	0	0	0	0	0	0	1	1	1	1	1	1	1	1	0	1	0
GB40440	Group8.6	15	5118	28.6685	15	14	13	9	0	0	0	3	0	1	2	3	0	0	1	0	0	0	0	0	0	0	1	0	0	2	0	0	0	0	0	0	0	0	1	1	1	1	1	1	1	1	0	1	0
GB40441	Group8.6	3	402	16.9	3	2	2	10	1	1	0	1	0	0	3	2	2	0	1	0	0	0	0	0	0	1	0	0	0	0	0	1	0	1	0	1	1	0	1	1	1	1	1	1	1	1	0	1	0
GB40442	Group8.6	3	1647	25.6	3	2	2	7	0	1	0	1	0	1	2	1	1	0	7	0	1	0	2	0	0	2	2	0	0	0	1	1	1	1	1	1	1	0	1	1	1	1	1	1	1	1	0	1	0
GB40443	Group8.6	2	189	22.5	2	1	1	3	1	0	0	0	2	0	0	0	0	0	1	0	0	0	1	0	0	0	0	0	0	0	0	0	0	0	0	0	0	0	1	0	0	0	1	0	0	0	0	0	1
GB40444	Group8.6	3	519	22.5	3	2	2	9	1	1	1	1	1	1	1	1	1	0	4	0	0	0	2	0	0	0	2	0	0	0	1	1	0	1	1	1	1	0	1	1	1	1	1	1	1	1	0	1	0
GB40445	Group8.6	4	654	22.5	4	3	3	6	0	0	0	2	0	0	0	1	0	3	5	0	1	0	0	0	0	4	0	0	0	4	1	1	1	1	1	1	1	0	1	1	1	1	1	1	1	1	0	1	0
GB40446	Group8.6	8	1710	22.5	8	7	5	11	0	1	2	1	1	0	0	3	1	2	6	0	0	1	3	0	0	0	2	0	0	0	0	0	0	0	0	0	0	0	1	1	1	1	1	1	1	0	0	1	0
GB40447	Group8.6	4	900	22.5	4	3	1	1	0	0	0	1	0	0	0	0	0	0	6	0	0	0	2	0	0	0	4	0	0	2	0	0	0	0	0	0	0	0	1	1	1	1	1	1	0	0	0	1	0
GB40448	Group8.6	3	372	22.5	3	2	2	36	3	2	3	1	2	1	19	1	1	3	1	0	0	0	1	0	0	0	0	0	0	4	1	1	1	1	1	1	1	1	1	1	1	1	1	1	1	1	0	1	0
GB40449	Group8.6	2	192	22.5	2	1	1	5	0	1	2	0	1	0	0	0	1	0	10	0	1	0	4	0	0	1	4	0	0	0	0	0	0	0	0	0	0	0	1	1	1	0	1	0	0	0	0	0	1
GB40450	Group8.6	3	93	22.5	3	2	1	36	1	2	1	3	4	6	7	3	1	8	2	0	0	0	2	0	0	0	0	0	0	0	0	0	0	0	0	0	0	0	0	0	0	0	1	0	1	0	1	0	0
GB40451	Group8.6	5	1632	19.5766	5	4	4	46	1	2	1	3	5	6	16	3	1	8	6	1	0	0	3	0	0	2	0	0	0	33	1	1	0	1	0	1	1	1	1	1	1	1	1	1	1	1	0	1	0
GB40452	Group8.6	13	5094	29.5	13	12	12	13	1	1	4	1	0	0	3	1	2	0	2	0	1	0	0	1	0	0	0	0	0	0	0	1	0	1	0	1	1	0	1	1	1	1	1	1	1	1	0	1	0
GB40453	Group8.6	8	2688	28.4316	8	7	7	11	0	1	1	2	2	2	0	2	1	0	6	0	0	0	1	0	0	1	4	0	0	0	1	1	0	1	0	1	1	0	1	1	1	1	1	1	1	1	0	1	0
GB40454	Group8.6	6	1185	22.7	6	5	5	9	1	1	0	2	0	0	0	2	3	0	4	0	0	0	3	0	0	1	0	0	0	0	1	0	0	0	0	0	1	0	1	1	1	1	1	1	1	1	0	1	0
GB40456	Group8.6	7	1107	25.5	7	6	6	21	1	1	2	1	1	3	9	1	1	1	8	0	0	0	4	0	0	0	4	0	0	1	1	1	0	1	0	1	1	0	1	1	1	1	1	1	1	1	0	1	0
GB40457	Group8.6	4	429	25.5	4	3	3	83	2	2	2	1	12	3	55	2	2	2	29	0	1	1	0	15	3	9	0	0	0	0	1	0	0	1	1	0	0	1	1	1	1	1	1	1	1	1	0	1	0
GB40459	Group8.6	6	993	19.9899	6	5	5	13	1	1	1	3	1	1	1	2	1	1	1	0	0	0	0	0	0	1	0	0	0	0	1	1	0	0	0	0	0	0	1	1	1	1	1	1	1	1	0	1	0
GB40460	Group8.6	7	888	16.613	7	6	6	27	1	1	0	1	1	1	19	1	1	1	6	0	0	0	3	0	0	1	2	0	0	18	1	1	1	1	1	1	1	1	1	1	1	1	1	1	1	1	0	1	0
GB40461	Group8.6	8	1212	27.6438	8	7	7	132	2	1	2	1	2	2	107	1	1	13	14	0	0	4	4	0	0	0	3	1	2	20	1	0	0	0	0	1	1	1	1	1	1	1	1	1	1	1	0	1	0
GB40462	Group8.6	3	246	17.3	3	2	1	12	1	1	0	1	0	0	7	1	0	1	1	1	0	0	0	0	0	0	0	0	0	0	0	0	0	0	0	0	0	0	1	1	1	1	1	0	1	1	0	1	0
GB40463	Group8.6	8	1176	23.2755	8	7	7	9	1	1	0	1	1	0	3	1	1	0	0	0	0	0	0	0	0	0	0	0	0	0	1	1	0	1	1	1	1	0	1	1	1	1	1	1	1	1	0	1	0
GB40464	Group8.6	2	129	25.4	2	1	0	3	0	1	1	0	0	0	1	0	0	0	4	0	0	0	2	0	0	0	2	0	0	0	0	0	0	0	0	0	0	0	0	0	0	0	1	0	0	0	0	0	1
GB40466	Group8.6	8	1899	25.2	8	7	7	20	1	2	1	1	1	1	11	1	1	0	0	0	0	0	0	0	0	0	0	0	0	7	1	1	1	1	1	1	1	1	1	1	1	1	1	1	1	1	0	1	0
GB40467	Group8.6	4	693	25.2	4	3	3	10	0	1	2	1	1	1	1	1	1	1	7	0	0	0	0	0	0	4	3	0	0	0	0	1	0	1	1	1	1	0	1	1	1	1	1	1	1	1	0	1	0
GB40468	Group8.6	3	213	20.0726	3	2	1	7	0	0	0	3	0	0	0	4	0	0	2	0	0	0	2	0	0	0	0	0	0	0	0	0	0	0	0	0	0	0	1	1	0	0	1	0	0	0	0	0	1
GB40469	Group8.6	2	474	28.2	2	1	0	1	0	0	0	0	0	0	0	1	0	0	3	0	0	0	1	0	0	0	1	1	0	0	0	0	0	0	0	0	0	0	1	1	0	0	1	1	1	1	0	0	1
GB40470	Group8.6	2	129	32.3	2	1	1	5	0	2	0	0	0	0	0	1	2	0	2	0	0	0	1	0	0	0	1	0	0	0	0	0	0	0	0	0	0	0	1	0	0	0	1	0	0	0	0	0	1
GB40471	Group8.6	5	558	32.3	5	4	1	13	0	1	0	3	0	0	0	2	7	0	5	0	0	0	3	0	0	0	2	0	0	0	0	0	0	0	0	0	0	0	1	1	0	0	1	1	1	1	0	0	1
GB40472	Group8.6	5	690	24.5	5	4	4	5	0	0	0	0	0	0	0	1	4	0	0	0	0	0	0	0	0	0	0	0	0	0	0	0	0	0	0	0	1	0	1	1	1	1	1	1	1	1	0	0	1
GB40473	Group8.6	8	867	20.8	8	7	6	17	0	2	1	2	1	0	7	3	1	0	0	0	0	0	0	0	0	0	0	0	0	1	1	1	1	1	0	0	1	1	1	1	1	1	1	1	1	1	0	1	0
GB40474	Group8.6	2	81	20.8	2	1	0	3	0	0	0	1	0	0	0	2	0	0	0	0	0	0	0	0	0	0	0	0	0	0	0	0	0	0	0	0	0	0	0	0	0	0	1	0	1	0	1	0	0
GB40475	Group8.6	2	249	20.8	2	1	0	11	0	1	0	6	0	0	0	4	0	0	1	0	0	0	0	0	0	0	1	0	0	0	0	0	0	0	0	0	0	0	1	0	0	0	1	0	1	0	0	0	1
GB40477	Group8.6	3	174	24.3865	3	2	1	22	0	1	1	5	0	0	0	3	12	0	4	0	0	0	2	0	0	1	1	0	0	0	0	0	0	0	0	0	0	0	1	0	1	0	1	0	1	1	0	0	1
GB40478	Group8.6	14	1515	22.0769	14	13	12	27	0	2	0	6	0	0	2	4	13	0	10	0	0	0	2	0	0	0	8	0	0	0	1	1	0	1	1	0	1	0	1	1	1	1	1	1	1	1	0	1	0
GB40479	Group8.6	5	1929	24.7	5	4	4	23	1	1	1	5	1	1	2	5	2	4	1	0	0	0	0	0	0	0	1	0	0	1	0	1	0	0	0	1	0	0	1	1	1	1	1	1	1	1	0	1	0
GB40480	Group8.6	12	1959	24.7	12	11	9	26	3	4	2	4	1	1	3	5	1	2	6	0	0	0	0	0	0	0	6	0	0	5	1	1	1	1	1	1	0	0	1	1	1	1	1	1	1	1	0	1	0
GB40481	Group8.6	6	1518	24.7	6	5	5	3	0	0	0	1	0	0	0	2	0	0	3	0	1	0	1	0	0	0	1	0	0	0	0	0	0	1	0	1	1	0	1	1	1	1	1	1	1	1	0	1	0
GB40483	Group8.6	3	1074	24.7	3	2	2	4	0	1	0	1	0	0	0	1	1	0	4	0	0	0	0	0	0	4	0	0	0	0	1	1	0	1	1	1	1	0	1	1	1	1	1	1	1	1	0	1	0
GB40485	Group8.6	3	336	32.2	3	2	2	5	0	0	0	2	0	0	0	2	1	0	0	0	0	0	0	0	0	0	0	0	0	0	0	0	0	0	0	0	0	0	1	0	1	0	1	0	0	0	0	0	1
GB40486	Group8.6	2	87	32.2	2	1	1	4	0	0	0	2	0	0	0	2	0	0	0	0	0	0	0	0	0	0	0	0	0	0	0	0	0	0	0	0	0	0	0	0	0	0	1	1	0	0	0	0	1
GB40489	Group8.6	4	1248	20.9	4	3	3	17	1	0	1	1	2	0	9	1	1	1	0	0	0	0	0	0	0	0	0	0	0	18	0	0	0	0	0	0	0	0	1	1	1	1	1	1	1	1	0	1	0
GB40490	Group8.6	4	768	20.9	4	3	3	10	1	1	1	1	0	0	3	1	1	1	0	0	0	0	0	0	0	0	0	0	0	0	1	0	0	1	1	1	1	1	1	1	1	1	1	1	1	1	0	1	0
GB40491	Group8.6	4	1374	23.5345	4	3	3	13	0	1	0	1	0	0	9	1	1	0	2	1	0	0	1	0	0	0	0	0	0	0	0	1	0	1	0	1	1	0	1	1	1	1	1	1	1	1	0	1	0
GB40492	Group8.6	4	276	21.6	4	3	3	14	3	1	0	1	1	0	4	1	1	2	2	0	0	0	2	0	0	0	0	0	0	0	0	1	1	1	1	1	1	1	1	1	1	1	1	1	1	1	0	1	0
GB40493	Group8.6	4	612	21.6	4	3	2	6	0	0	0	1	0	0	4	1	0	0	1	0	0	0	1	0	0	0	0	0	0	0	0	1	0	0	1	0	1	0	1	1	1	1	1	1	1	1	0	1	0
GB40494	Group8.6	5	816	20.3	5	4	3	6	0	1	1	1	0	0	0	3	0	0	1	0	0	0	1	0	0	0	0	0	0	0	0	0	0	0	1	0	0	0	1	1	1	1	1	1	1	1	0	0	1
GB40495	Group8.6	5	2187	28.0004	5	4	4	7	0	0	1	2	0	0	0	2	2	0	4	0	0	0	0	1	0	2	1	0	0	0	1	1	0	0	1	0	1	0	1	1	1	1	1	1	1	1	0	1	0
GB40496	Group8.6	7	2418	25.784	7	6	6	13	0	1	0	2	0	1	3	2	4	0	4	0	0	0	0	0	0	2	2	0	0	0	0	0	0	0	0	0	0	0	1	1	1	1	1	1	1	1	0	1	0
GB40497	Group8.6	2	147	24.1	2	1	1	1	0	0	0	1	0	0	0	0	0	0	2	0	0	0	1	0	0	0	1	0	0	0	0	0	0	0	0	0	0	0	1	1	1	0	1	1	1	1	0	0	1
GB40498	Group8.6	19	13395	31.585	19	18	17	26	5	2	1	5	1	2	2	4	3	1	11	1	1	0	3	1	0	1	3	1	0	33	0	0	0	0	0	0	1	0	1	1	1	0	1	1	1	1	0	1	0
GB40499	Group8.6	2	195	25.9	2	1	1	16	1	0	1	3	1	1	2	4	3	0	1	0	0	0	0	0	0	0	0	0	1	0	0	0	0	0	0	0	0	0	1	1	1	0	1	0	0	0	0	0	1
GB40500	Group8.6	7	2520	32.1948	7	6	6	19	2	1	2	2	2	1	1	4	3	1	2	0	0	0	0	0	1	0	0	0	1	0	1	1	0	1	1	1	1	0	1	1	1	1	1	1	1	1	0	1	0
GB40501	Group8.6	3	492	22.6	3	2	2	4	0	0	0	2	0	0	0	2	0	0	3	0	0	0	0	0	0	0	3	0	0	0	0	0	0	1	0	0	0	0	1	1	1	0	1	1	1	1	0	1	0
GB40502	Group8.6	2	177	22.6	2	1	0	0	0	0	0	0	0	0	0	0	0	0	1	0	0	0	0	0	0	0	1	0	0	0	0	0	0	0	0	0	0	0	0	0	1	0	1	0	1	1	0	1	0
GB40503	Group8.6	6	1542	31.9415	6	5	5	18	2	1	1	2	2	1	3	2	2	2	8	0	0	0	2	0	0	3	3	0	0	9	1	1	0	1	1	1	0	0	1	1	1	1	1	1	1	1	0	1	0
GB40504	Group8.6	13	4038	34.2013	13	12	11	26	0	4	3	3	0	2	1	3	6	4	8	1	0	1	2	0	0	0	3	0	1	0	1	0	0	1	0	0	1	0	1	1	1	1	1	1	1	1	0	1	0
GB40505	Group8.6	2	81	40.5	2	1	0	13	0	3	0	3	0	0	0	3	4	0	4	1	0	0	1	0	0	1	1	0	0	0	0	0	0	0	0	0	0	0	0	0	0	0	1	0	0	0	0	0	1
GB40506	Group8.6	2	168	32	2	1	0	6	0	3	0	3	0	0	0	0	0	0	5	0	0	0	1	0	1	0	2	1	0	0	0	0	0	0	0	0	0	0	0	0	0	0	1	1	0	0	0	0	1
GB40507	Group8.6	11	2037	22.9	11	10	10	14	1	1	3	2	0	0	1	4	1	1	3	0	0	0	2	0	0	0	1	0	0	1	1	0	0	1	1	1	1	0	1	1	1	1	1	1	1	1	0	1	0
GB40508	Group8.6	7	1380	22.9	7	6	6	11	0	2	1	1	0	0	0	3	4	0	3	1	0	0	1	0	0	0	1	0	0	0	1	0	0	1	0	0	1	0	1	1	1	1	1	1	1	1	0	1	0
GB40509	Group8.6	5	702	22.9	5	4	4	16	1	1	2	2	1	1	0	4	3	1	2	0	0	0	1	0	0	0	1	0	0	0	1	1	0	1	1	0	1	0	1	1	1	1	1	1	1	1	0	1	0
GB40510	Group8.6	8	1155	22.9	8	7	7	25	1	7	2	3	2	1	2	2	1	4	3	1	1	0	0	0	0	1	0	0	0	0	1	1	0	1	0	1	0	0	1	1	1	1	1	1	1	1	0	1	0
GB40511	Group8.6	8	2064	22.9	8	7	3	3	3	0	0	0	0	0	0	0	0	0	3	0	0	0	1	0	0	0	2	0	0	0	0	0	0	0	0	0	0	0	1	1	1	1	1	1	1	1	0	1	0
GB40512	Group8.6	2	87	22.9	2	1	1	8	0	0	0	3	0	4	0	1	0	0	0	0	0	0	0	0	0	0	0	0	0	0	0	0	0	0	0	0	0	0	0	0	1	0	1	0	0	0	1	0	0
GB40513	Group8.6	9	1623	29.4691	9	8	7	35	1	2	20	1	2	6	0	1	1	1	2	0	0	0	0	0	0	2	0	0	0	0	1	1	0	1	1	0	1	0	1	1	1	0	1	1	1	1	0	1	0
GB40514	Group8.6	3	591	25.7	3	2	2	12	0	1	1	1	1	1	4	1	1	1	6	1	0	0	3	0	0	1	1	0	0	0	1	1	0	1	1	1	0	1	1	1	1	1	1	1	1	1	0	1	0
GB40515	Group8.6	14	3015	30.2043	14	13	13	24	2	4	2	1	2	1	2	1	6	3	7	0	0	0	4	0	0	1	2	0	0	0	1	1	0	1	0	0	1	0	1	1	1	1	1	1	1	1	0	1	0
GB40516	Group8.6	3	456	22.8	3	2	2	9	0	0	0	2	0	0	5	1	1	0	3	1	1	0	1	0	0	0	0	0	0	0	1	1	0	1	1	0	1	0	1	1	1	1	1	1	1	1	0	1	0
GB40517	Group8.6	6	1509	31.741	6	5	5	19	0	2	1	3	1	1	4	3	1	3	1	0	0	0	0	0	0	1	0	0	0	1	0	1	0	1	1	1	1	0	1	1	1	1	1	1	1	1	0	1	0
GB40519	Group8.6	3	1683	37.2	3	2	2	10	0	2	1	2	0	1	0	2	2	0	5	0	0	0	0	1	0	3	0	0	1	0	1	1	0	1	0	0	1	0	1	1	1	1	1	1	1	1	0	1	0
GB40520	Group8.6	3	177	43.461	3	2	1	1	0	0	0	0	0	0	0	0	1	0	2	0	0	0	2	0	0	0	0	0	0	0	0	0	0	0	0	0	0	0	0	0	0	0	1	0	1	0	0	0	1
GB40521	Group8.6	3	2352	45.9891	3	2	1	1	0	0	0	1	0	0	0	0	0	0	3	0	1	0	1	0	0	0	0	1	0	0	1	1	0	1	1	0	1	0	1	1	1	1	1	1	1	1	0	1	0
GB40522	Group8.6	7	1038	40.6841	7	6	2	4	0	0	1	1	0	1	0	0	0	1	0	0	0	0	0	0	0	0	0	0	0	0	1	1	0	1	1	0	1	0	1	1	1	0	1	1	1	1	0	1	0
GB40523	Group8.6	4	636	32.8861	4	3	3	6	0	1	1	1	0	1	0	0	1	1	3	0	1	0	0	0	1	0	0	1	0	0	0	1	0	1	1	0	1	0	1	1	1	0	1	1	1	1	0	1	0
GB40524	Group8.6	2	171	32.2605	2	1	0	3	0	0	0	1	0	0	0	0	2	0	3	0	0	0	1	0	0	0	2	0	0	0	0	0	0	0	0	0	0	0	1	0	0	0	1	0	1	0	0	0	1
GB40525	Group8.6	3	555	32.4351	3	2	0	14	0	0	0	3	0	0	0	1	10	0	1	0	0	0	1	0	0	0	0	0	0	0	0	0	0	0	0	0	0	0	1	1	0	0	1	1	1	1	0	0	1
GB40526	Group8.6	2	96	28.6	2	1	1	15	0	2	0	2	0	0	0	3	8	0	0	0	0	0	0	0	0	0	0	0	0	0	0	0	0	0	0	0	0	0	0	0	0	0	1	0	1	1	0	0	1
GB40527	Group8.6	1	321	28.6	1	0	0	15	0	2	0	2	0	0	0	3	8	0	4	0	0	0	1	0	0	1	1	1	0	0	0	0	0	0	0	0	0	0	1	1	0	1	1	0	1	1	0	0	1
GB40529	Group8.6	2	78	28.7813	2	1	1	3	0	0	0	2	0	1	0	0	0	0	2	0	0	0	1	0	0	0	1	0	0	0	0	0	0	0	0	0	0	0	0	0	0	1	1	0	0	0	0	0	1
GB40530	Group8.6	2	162	35	2	1	0	3	0	0	0	2	0	0	0	1	0	0	5	0	1	0	2	0	0	1	1	0	0	0	0	0	0	0	0	0	0	0	1	0	0	0	1	0	0	0	0	0	1
GB40531	Group8.6	7	1530	39.0896	7	6	3	3	0	0	0	1	0	0	0	1	1	0	4	0	2	0	1	0	0	0	0	1	0	0	1	1	0	1	1	0	1	0	1	1	1	1	1	1	1	1	0	1	0
GB40532	Group8.6	3	165	38.8	3	2	1	8	0	0	0	1	0	0	0	1	4	2	6	0	4	0	0	0	0	0	2	0	0	0	0	0	0	0	0	0	0	0	1	0	0	0	1	0	0	0	0	0	1
GB40533	Group8.6	2	429	38.8	2	1	0	0	0	0	0	0	0	0	0	0	0	0	1	0	0	0	1	0	0	0	0	0	0	0	0	1	0	0	0	1	1	0	1	1	1	1	1	1	1	1	0	1	0
GB40534	Group8.6	5	1521	30.5763	5	4	3	10	0	1	0	3	0	0	0	5	1	0	8	0	0	1	3	0	0	0	4	0	0	0	1	1	0	1	1	1	1	0	1	1	1	1	1	1	1	1	0	1	0
GB40535	Group8.6	4	528	21.3	4	3	3	4	0	0	0	2	0	0	0	2	0	0	1	1	0	0	0	0	0	0	0	0	0	1	0	0	0	0	0	0	0	0	1	1	1	1	1	1	1	1	0	1	0
GB40536	Group8.6	3	405	21.3	3	2	0	0	0	0	0	0	0	0	0	0	0	0	0	0	0	0	0	0	0	0	0	0	0	2	0	0	0	0	0	0	0	0	1	1	1	1	1	1	1	1	0	1	0
GB40537	Group8.6	8	1443	21.3	8	7	7	13	1	1	1	2	1	2	2	2	1	0	5	0	0	0	0	0	0	4	0	0	1	0	1	1	0	0	1	1	1	0	1	1	1	1	1	1	1	1	0	1	0
GB40538	Group8.6	13	2220	21.3	13	12	12	12	1	1	2	1	1	2	0	1	1	2	6	1	1	0	0	0	0	0	4	0	0	0	1	1	0	0	0	0	1	0	1	1	1	1	1	1	1	1	0	1	0
GB40539	Group8.6	3	366	22.2	3	2	2	26	1	1	2	1	1	1	14	1	3	1	1	0	0	0	1	0	0	0	0	0	0	3	1	1	1	0	0	1	0	1	1	1	1	1	1	1	0	1	0	1	0
GB40540	Group8.6	4	2604	30.2855	4	3	3	8	0	1	1	1	1	1	0	1	1	1	1	1	0	0	0	0	0	0	0	0	0	0	1	1	0	1	1	1	1	0	1	1	1	0	1	1	1	1	0	1	0
GB40541	Group8.6	3	1602	35.7	3	2	2	7	0	1	0	1	0	0	4	1	0	0	3	0	0	0	0	0	1	1	0	1	0	0	0	1	1	1	1	1	1	0	1	1	1	1	1	1	1	1	0	1	0
GB40542	Group8.6	2	120	15.1	2	1	1	1	0	0	0	0	0	0	0	1	0	0	2	0	0	0	1	0	0	0	1	0	0	0	0	0	0	0	0	0	0	0	1	1	1	0	1	1	0	1	0	0	1
GB40543	Group8.6	19	2769	21.2595	19	18	15	22	3	2	0	6	1	0	1	7	2	0	6	0	0	0	5	0	0	0	1	0	0	0	0	0	0	0	0	0	0	0	1	1	1	1	1	1	1	1	1	0	0
GB40544	Group8.6	2	219	17.6209	2	1	0	4	0	0	1	1	0	0	0	2	0	0	2	0	0	0	0	0	0	0	2	0	0	0	0	0	0	0	0	0	0	0	1	1	0	0	1	1	0	0	0	0	1
GB40545	Group8.6	6	1917	25.6	6	5	5	7	0	1	2	1	0	0	0	2	1	0	5	0	0	0	0	0	0	0	5	0	0	0	1	1	0	1	0	1	1	0	1	1	1	1	1	1	1	1	0	1	0
GB40546	Group8.6	2	684	14.1	2	1	1	6	1	3	0	1	0	0	0	1	0	0	2	0	1	1	0	0	0	0	0	0	0	2	0	0	0	0	0	0	0	0	1	1	0	1	1	0	1	1	0	0	1
GB40547	Group8.6	2	96	20.1	2	1	0	5	0	1	0	0	0	0	0	0	4	0	0	0	0	0	0	0	0	0	0	0	0	0	0	0	0	0	0	0	0	0	1	0	0	0	1	0	1	1	1	0	0
GB40548	Group8.6	11	2904	31.9	11	10	10	23	0	2	2	5	0	0	0	5	9	0	7	0	0	0	3	0	0	0	3	0	1	9	0	0	0	0	0	0	0	0	1	1	1	1	1	1	1	1	0	1	0
GB40549	Group8.6	3	369	37.2	3	2	2	17	0	2	2	4	0	2	0	2	3	2	1	0	0	0	0	0	0	0	1	0	0	0	0	0	0	0	0	0	0	0	1	0	1	1	1	0	0	0	0	0	1
GB40550	Group8.6	2	135	37.2	2	1	0	15	0	2	2	4	0	2	0	2	3	0	2	0	0	0	0	0	0	0	2	0	0	0	0	0	0	0	0	0	0	0	1	0	0	0	1	1	0	0	0	0	1
GB40552	Group8.6	2	261	28.0314	2	1	0	0	0	0	0	0	0	0	0	0	0	0	2	0	0	0	0	0	0	0	2	0	0	0	0	0	0	0	0	0	0	0	1	1	0	0	1	1	1	1	0	0	1
GB40553	Group8.6	2	447	34.9335	2	1	0	0	0	0	0	0	0	0	0	0	0	0	0	0	0	0	0	0	0	0	0	0	0	0	0	1	0	0	1	1	0	0	1	1	1	1	1	1	1	1	0	1	0
GB40554	Group8.6	5	753	32.7796	5	4	3	5	0	1	0	1	0	0	1	1	1	0	2	0	0	0	0	0	0	2	0	0	0	0	0	1	0	1	1	1	0	0	1	1	1	1	1	1	1	1	0	1	0
GB40555	Group8.6	7	1755	23.1	7	6	6	17	1	2	1	2	2	1	2	2	1	3	8	0	0	1	3	0	1	0	3	0	0	1	1	1	0	1	1	1	1	0	1	1	1	1	1	1	1	1	0	1	0
GB40556	Group8.6	8	984	23.1	8	7	7	8	0	1	1	2	0	0	1	2	1	0	5	0	0	0	0	0	0	2	3	0	0	1	1	1	1	1	1	1	1	1	1	1	1	1	1	1	1	1	0	1	0
GB40558	Group8.6	3	609	21.4	3	2	2	23	1	1	3	1	2	2	10	1	1	1	8	0	0	0	0	0	0	8	0	0	0	3	1	1	0	1	1	1	1	0	1	1	1	1	1	1	1	1	0	1	0
GB40559	Group8.6	9	1545	21.4	9	8	8	5	1	1	0	1	0	0	0	1	1	0	0	0	0	0	0	0	0	0	0	0	0	0	1	1	0	1	0	1	0	0	1	1	1	1	1	1	1	1	0	1	0
GB40560	Group8.6	4	588	27.9	4	3	3	11	1	1	1	1	1	0	3	1	1	1	2	0	0	0	0	0	0	2	0	0	0	0	1	1	1	1	1	1	1	1	1	1	1	1	1	1	1	1	0	1	0
GB40561	Group8.6	5	1077	20.1	5	4	4	5	0	1	0	2	0	0	1	1	0	0	3	0	0	0	1	0	0	0	2	0	0	0	0	1	0	0	0	0	0	0	1	1	1	1	1	1	1	1	0	1	0
GB40562	Group8.6	6	2460	24.3421	6	5	5	9	0	1	2	3	0	0	0	2	1	0	2	0	1	1	0	0	0	0	0	0	0	0	0	0	0	0	0	0	0	0	1	1	1	1	1	1	1	1	0	1	0
GB40563	Group8.6	5	2145	27.543	5	4	4	14	2	1	0	2	0	0	6	2	1	0	5	0	0	1	1	0	1	2	0	0	0	19	1	1	1	1	1	1	1	1	1	1	1	1	1	1	1	1	0	1	0
GB40564	Group8.6	9	1584	29.9	9	8	8	21	1	7	2	2	1	3	0	2	2	1	8	0	0	0	5	1	0	0	2	0	0	0	1	1	0	0	0	1	1	0	1	1	1	1	1	1	1	1	0	1	0
GB40565	Group8.6	7	2838	32.8276	7	6	4	9	0	1	5	2	0	0	0	1	0	0	13	0	0	1	5	0	0	1	6	0	0	0	1	0	0	1	1	1	1	0	1	1	1	1	1	1	1	1	0	1	0
GB40566	Group8.6	3	567	36.4	3	2	2	6	0	1	1	1	2	0	0	1	0	0	0	0	0	0	0	0	0	0	0	0	0	0	0	1	0	1	1	0	1	0	1	1	1	1	1	1	1	1	0	1	0
GB40567	Group8.6	26	5871	37.5994	26	25	24	32	0	3	2	4	2	8	0	4	8	1	11	0	0	0	6	0	0	0	5	0	0	2	0	0	0	0	0	0	0	0	1	1	1	1	1	1	1	1	0	1	0
GB40568	GroupUn3805	1	318	18.8	1	0	0	4	1	0	0	0	0	0	3	0	0	0	0	0	0	0	0	0	0	0	0	0	0	10	0	0	0	0	0	0	0	0	1	1	1	1	0	1	1	0	0	1	0
GB40569	GroupUn3540	1	249	40.9	1	0	0	0	0	0	0	0	0	0	0	0	0	0	0	0	0	0	0	0	0	0	0	0	0	0	0	0	0	0	0	0	0	0	0	0	1	1	0	0	1	0	0	0	1
GB40570	GroupUn4262	1	714	36.2	1	0	0	0	0	0	0	0	0	0	0	0	0	0	0	0	0	0	0	0	0	0	0	0	0	0	0	0	0	0	0	0	0	0	1	0	1	1	0	1	1	0	0	1	0
GB40571	GroupUn4262	1	996	36.2	1	0	0	0	0	0	0	0	0	0	0	0	0	0	0	0	0	0	0	0	0	0	0	0	0	0	0	0	0	0	0	0	0	0	1	1	1	1	0	1	1	0	0	1	0
GB40572	Group10.19	2	285	18.9989	2	1	0	4	0	0	0	2	0	0	0	2	0	0	2	0	0	0	1	0	0	1	0	0	0	0	0	0	0	0	0	0	0	0	1	1	1	0	1	0	0	0	0	0	1
GB40573	Group10.19	5	5286	25.8	5	4	0	0	0	0	0	0	0	0	0	0	0	0	0	0	0	0	0	0	0	0	0	0	0	0	0	0	0	0	0	0	0	0	1	1	0	1	1	1	1	1	0	0	1
GB40574	Group10.19	2	1404	19.8	2	1	1	6	1	1	0	1	0	0	0	1	1	1	9	1	0	0	0	0	1	7	0	0	0	1	1	1	0	1	1	1	0	0	1	1	1	1	1	1	1	1	0	1	0
GB40575	Group10.19	3	99	19.8	3	2	0	38	1	1	2	1	3	1	26	1	0	2	0	0	0	0	0	0	0	0	0	0	0	0	0	0	0	0	0	0	0	0	0	0	0	0	1	0	0	0	0	0	1
GB40576	Group10.19	4	954	19.8	4	3	3	65	1	1	2	1	7	1	49	1	0	2	13	0	0	0	0	8	0	5	0	0	0	10	1	1	1	1	1	1	1	1	1	1	1	1	1	1	1	1	0	1	0
GB40577	Group10.19	8	2571	19.8	8	7	7	10	1	0	3	2	0	0	0	2	2	0	3	0	0	0	1	0	0	0	2	0	0	3	1	1	0	1	1	1	1	0	1	1	1	1	1	1	1	1	0	1	0
GB40578	Group10.19	13	2037	19.8	13	12	12	14	1	2	0	3	0	1	1	3	3	0	0	0	0	0	0	0	0	0	0	0	0	0	0	1	0	1	1	1	0	0	1	1	1	1	1	1	1	1	0	1	0
GB40579	Group10.19	1	78	19.8	1	0	0	6	0	0	0	1	0	0	1	1	3	0	0	0	0	0	0	0	0	0	0	0	0	0	0	0	0	0	0	0	0	0	0	0	0	1	0	0	0	1	0	1	0
GB40580	Group10.19	10	1857	19.8	10	9	7	22	2	4	1	5	1	0	0	5	4	0	0	0	0	0	0	0	0	0	0	0	0	2	0	0	0	0	0	0	0	0	1	1	1	1	1	1	1	1	0	1	0
GB40581	Group10.19	4	594	20.1677	4	3	2	3	0	1	0	1	0	0	0	1	0	0	2	0	0	0	1	0	0	0	1	0	0	0	1	1	0	0	1	0	1	0	1	1	1	1	1	1	1	1	0	1	0
GB40582	Group10.19	2	108	35	2	1	1	2	0	0	1	0	0	0	0	0	1	0	1	0	0	1	0	0	0	0	0	0	0	0	0	0	0	0	0	0	0	0	0	0	1	0	1	0	0	0	0	0	1
GB40583	Group10.19	5	363	35	5	4	1	1	0	0	0	1	0	0	0	0	0	0	1	0	0	0	1	0	0	0	0	0	0	0	0	1	0	0	1	0	0	0	1	1	1	1	1	1	0	0	0	1	0
GB40584	Group10.19	2	81	35	2	1	1	1	0	0	0	0	0	0	0	0	1	0	0	0	0	0	0	0	0	0	0	0	0	0	0	0	0	0	0	0	0	0	0	0	0	0	1	0	0	0	0	0	1
GB40585	Group10.19	2	231	35	2	1	0	0	0	0	0	0	0	0	0	0	0	0	0	0	0	0	0	0	0	0	0	0	0	0	0	0	0	0	0	0	0	0	1	1	0	0	1	1	0	0	0	0	1
GB40586	Group10.19	2	561	35	2	1	0	0	0	0	0	0	0	0	0	0	0	0	0	0	0	0	0	0	0	0	0	0	0	0	0	0	0	0	0	0	0	0	1	1	0	0	1	1	1	1	0	0	1
GB40587	Group10.19	1	150	29.8	1	0	0	0	0	0	0	0	0	0	0	0	0	0	1	0	0	0	0	0	0	0	1	0	0	0	0	0	0	0	0	0	0	0	1	1	0	0	1	1	1	0	0	0	1
GB40589	Group10.19	4	603	19.8	4	3	3	13	1	3	0	2	0	0	1	3	3	0	0	0	0	0	0	0	0	0	0	0	0	4	0	1	0	1	0	0	0	0	1	1	1	1	1	1	1	1	0	1	0
GB40590	Group10.19	4	633	19.8	4	3	3	6	1	1	0	2	0	0	0	2	0	0	2	1	1	0	0	0	0	0	0	0	0	0	1	1	0	1	1	0	1	0	1	1	1	1	1	1	1	1	0	1	0
GB40591	Group10.19	4	573	19.8	4	3	2	3	0	0	0	1	0	0	0	2	0	0	2	1	0	0	1	0	0	0	0	0	0	0	0	1	0	1	1	1	1	0	1	1	1	1	1	1	1	1	0	1	0
GB40592	Group10.19	9	2304	24.5382	9	8	8	33	2	4	1	2	1	2	14	2	3	2	2	1	0	0	0	0	0	1	0	0	0	18	1	0	0	0	1	0	1	0	1	1	1	1	1	1	1	1	0	1	0
GB40593	Group12.13	6	708	39.9716	6	5	0	2	0	0	0	1	0	0	0	1	0	0	1	0	0	0	0	0	0	1	0	0	0	0	0	0	0	0	1	0	0	0	1	1	1	1	1	1	1	1	0	0	1
GB40594	Group12.13	11	2745	38.3304	11	10	9	13	0	3	1	3	0	0	1	3	1	1	1	0	0	0	0	0	0	0	0	1	0	0	1	1	0	0	0	0	1	0	1	1	1	1	1	1	1	1	0	1	0
GB40595	Group12.13	3	453	17.6	3	2	1	5	1	0	0	2	0	0	0	2	0	0	3	0	0	0	1	0	0	0	2	0	0	0	0	0	0	0	0	0	0	0	1	1	1	1	1	1	1	1	0	1	0
GB40596	Group12.13	4	1044	25.7	4	3	3	14	0	0	2	2	1	1	3	3	1	1	4	1	1	0	0	1	0	1	0	0	0	0	0	0	0	0	0	0	0	0	1	1	1	1	1	1	1	1	0	1	0
GB40597	Group12.13	2	81	20.5639	2	1	1	4	0	0	0	1	0	0	0	3	0	0	0	0	0	0	0	0	0	0	0	0	0	0	0	0	0	0	0	0	0	0	0	0	0	0	1	0	0	0	0	0	1
GB40598	Group12.13	17	3120	28	17	16	15	14	0	2	2	1	0	0	2	3	3	1	1	0	0	0	1	0	0	0	0	0	0	0	0	0	0	0	0	0	0	0	1	1	1	1	1	1	1	1	0	1	0
GB40599	Group12.13	3	1491	21.8	3	2	2	7	0	2	1	1	0	0	0	2	1	0	3	0	1	0	1	0	0	0	1	0	0	0	1	1	0	1	1	1	1	0	1	1	1	1	1	1	1	1	0	1	0
GB40600	Group12.13	4	552	21.8	4	3	3	7	0	1	1	2	0	0	0	1	2	0	3	0	0	0	1	0	0	0	2	0	0	0	1	1	0	1	1	0	0	0	1	1	1	1	1	1	1	1	0	1	0
GB40601	Group12.13	2	246	36.4765	2	1	0	0	0	0	0	0	0	0	0	0	0	0	2	0	0	0	1	0	0	0	1	0	0	0	0	0	0	0	0	0	0	0	1	1	1	0	1	1	1	1	0	1	0
GB40602	Group12.13	2	234	39.5246	2	1	0	1	0	0	0	0	0	0	0	1	0	0	0	0	0	0	0	0	0	0	0	0	0	0	0	0	0	0	0	0	0	0	1	1	0	0	1	1	1	0	0	0	1
GB40603	Group12.13	7	5256	42.6578	7	6	6	8	0	1	1	1	0	2	0	1	1	1	8	0	0	1	2	0	1	1	2	1	0	0	1	0	0	0	0	0	0	0	1	1	1	1	1	1	1	1	0	0	1
GB40604	Group12.13	11	1845	37.298	11	10	0	0	0	0	0	0	0	0	0	0	0	0	0	0	0	0	0	0	0	0	0	0	0	0	1	0	0	0	0	0	0	0	1	1	1	1	1	1	1	1	0	1	0
GB40605	Group12.13	1	6735	45.1803	1	0	0	0	0	0	0	0	0	0	0	0	0	0	1	0	0	0	1	0	0	0	0	0	0	0	0	0	0	0	0	0	0	0	1	1	1	1	1	1	1	1	0	1	0
GB40606	Group12.13	3	360	29.8	3	2	2	1	0	0	0	0	0	0	0	0	0	1	0	0	0	0	0	0	0	0	0	0	0	0	1	0	0	0	0	0	0	0	1	1	1	1	1	1	1	1	0	1	0
GB40607	Group12.13	3	1692	35.2167	3	2	2	1	0	0	0	1	0	0	0	0	0	0	3	0	2	0	0	0	0	0	1	0	0	0	0	0	0	0	0	0	0	0	1	1	1	1	1	1	1	1	0	1	0
GB40608	Group12.13	3	222	31.1455	3	2	2	15	1	1	0	1	0	1	9	1	0	1	0	0	0	0	0	0	0	0	0	0	0	0	0	0	0	0	0	0	0	0	0	0	1	1	1	1	1	1	0	1	0
GB40609	Group12.13	3	1389	40.6724	3	2	1	7	0	0	0	1	0	0	5	1	0	0	15	0	0	0	2	0	0	10	3	0	0	0	0	0	0	0	0	0	0	0	1	1	0	1	1	1	1	1	0	1	0
GB40610	Group12.13	5	1818	35.0408	5	4	2	1	0	0	0	0	1	0	0	0	0	0	5	0	0	0	4	0	0	0	0	1	0	0	0	0	0	0	0	0	0	0	1	1	1	1	1	1	1	1	0	1	0
GB40611	Group12.13	2	699	51.9	2	1	1	3	0	0	2	0	1	0	0	0	0	0	2	0	0	0	1	0	1	0	0	0	0	0	1	1	0	1	1	0	1	0	1	1	1	1	1	1	1	1	0	1	0
GB40612	Group12.13	2	105	26.8	2	1	0	0	0	0	0	0	0	0	0	0	0	0	0	0	0	0	0	0	0	0	0	0	0	0	0	0	0	0	0	0	0	0	0	0	1	0	1	0	1	0	0	0	1
GB40613	Group12.13	1	153	28.9	1	0	0	0	0	0	0	0	0	0	0	0	0	0	0	0	0	0	0	0	0	0	0	0	0	0	0	0	0	0	0	0	0	0	1	0	1	0	1	1	1	1	0	0	1
GB40614	Group12.13	10	2232	36.177	10	9	8	26	0	3	1	3	0	0	0	3	16	0	0	0	0	0	0	0	0	0	0	0	0	0	0	0	0	0	0	0	1	0	1	1	1	1	1	1	1	1	0	1	0
GB40615	Group12.13	7	1707	31.5	7	6	6	10	0	3	1	1	0	0	0	2	1	2	5	1	0	0	0	0	2	0	0	1	1	0	0	0	0	0	0	0	0	0	1	1	1	1	1	1	1	1	0	1	0
GB40616	Group12.13	5	453	31.5	5	4	3	6	1	0	0	2	0	1	0	2	0	0	1	0	0	0	0	0	0	0	1	0	0	0	0	0	0	0	0	0	0	0	1	0	1	1	1	1	1	1	0	1	0
GB40617	Group12.13	4	1884	45.0478	4	3	1	8	0	0	0	3	0	0	0	4	1	0	8	0	1	0	2	0	3	0	1	1	0	0	0	0	0	0	0	0	0	0	1	1	1	1	1	1	1	1	0	1	0
GB40618	Group12.13	5	462	35.6	5	4	3	6	0	1	1	1	0	0	1	1	1	0	3	0	0	1	2	0	0	0	0	0	0	1	0	1	1	1	1	0	1	1	1	1	1	1	1	1	1	1	0	0	1
GB40619	Group12.13	5	462	35.6	5	4	4	45	2	1	0	3	0	9	27	2	1	0	6	0	0	0	0	0	0	5	1	0	0	11	1	1	1	1	1	1	1	1	1	1	1	1	1	1	1	1	0	1	0
GB40620	Group12.13	2	84	35.6	2	1	1	2	0	0	0	1	0	0	0	1	0	0	0	0	0	0	0	0	0	0	0	0	0	0	0	0	0	0	0	0	0	0	0	0	0	0	1	0	0	0	0	0	1
GB40621	Group12.13	2	198	34.4	2	1	0	2	0	0	0	1	0	0	0	1	0	0	1	0	0	0	0	0	0	0	1	0	0	0	0	0	0	0	0	0	0	0	0	0	0	0	1	0	0	0	0	0	1
GB40622	Group12.13	2	270	34.4	2	1	0	0	0	0	0	0	0	0	0	0	0	0	4	0	0	0	1	0	0	0	3	0	0	0	0	0	0	0	0	0	0	0	1	0	0	0	1	1	0	0	0	0	1
GB40623	Group12.13	2	255	42.2787	2	1	0	0	0	0	0	0	0	0	0	0	0	0	1	0	0	0	0	0	0	0	1	0	0	0	0	0	0	0	0	0	0	0	1	0	0	0	1	1	0	0	0	0	1
GB40624	Group12.13	10	2241	42.8694	10	9	8	5	0	0	2	1	0	0	0	2	0	0	2	0	0	0	0	0	0	0	2	0	0	0	1	1	1	1	1	1	1	0	1	1	1	1	1	1	1	1	0	1	0
GB40625	Group12.13	4	765	38.9496	4	3	1	3	0	1	0	0	0	0	2	0	0	0	2	0	0	0	0	0	0	2	0	0	0	2	1	0	0	1	0	0	0	0	1	1	1	1	1	1	1	1	0	1	0
GB40626	Group12.13	5	918	45.7	5	4	3	5	0	1	1	2	0	1	0	0	0	0	3	0	0	0	1	0	0	1	1	0	0	3	1	1	0	1	1	0	1	0	1	1	1	1	1	1	1	1	0	1	0
GB40627	Group12.13	4	567	38.4	4	3	1	1	0	0	0	0	0	0	0	1	0	0	2	0	0	0	0	0	0	0	2	0	0	0	0	0	0	0	0	0	0	0	1	1	1	1	1	1	1	1	0	1	0
GB40629	Group12.13	10	6204	47.0823	10	9	9	3	0	0	0	1	0	0	0	2	0	0	8	0	3	0	0	0	1	2	0	2	0	0	0	0	0	0	1	0	1	0	1	1	1	1	1	1	1	1	0	1	0
GB40630	Group12.13	2	153	41.7	2	1	0	0	0	0	0	0	0	0	0	0	0	0	0	0	0	0	0	0	0	0	0	0	0	0	0	0	0	0	0	0	0	0	1	1	0	0	1	1	0	0	0	0	1
GB40631	Group12.13	2	231	45	2	1	0	0	0	0	0	0	0	0	0	0	0	0	0	0	0	0	0	0	0	0	0	0	0	0	0	0	0	0	0	0	0	0	1	0	0	0	1	1	0	0	0	0	1
GB40632	Group12.13	1	276	44.8	1	0	0	0	0	0	0	0	0	0	0	0	0	0	0	0	0	0	0	0	0	0	0	0	0	0	0	0	0	0	0	0	0	0	0	0	1	0	0	0	1	1	0	0	1
GB40633	Group12.13	1	231	39.7	1	0	0	1	0	0	0	0	0	0	0	0	1	0	1	0	0	0	0	0	0	0	1	0	0	0	0	0	0	0	0	0	0	0	1	0	0	1	1	1	1	1	0	0	1
GB40634	Group12.13	4	771	21.8721	4	3	3	8	1	1	1	1	0	0	0	1	1	2	1	1	0	0	0	0	0	0	0	0	0	0	0	1	0	1	1	0	1	0	1	1	1	1	1	1	1	1	0	1	0
GB40635	Group12.13	7	1176	27.2	7	6	3	7	0	0	0	0	0	0	7	0	0	0	1	0	0	0	1	0	0	0	0	0	0	2	1	1	0	1	0	0	1	0	1	1	1	1	1	1	1	1	0	1	0
GB40636	Group12.13	2	174	27.2	2	1	0	0	0	0	0	0	0	0	0	0	0	0	0	0	0	0	0	0	0	0	0	0	0	0	0	0	0	0	0	0	0	0	1	1	0	0	1	1	1	1	0	1	0
GB40637	Group12.13	5	1002	29.059	5	4	3	7	0	1	1	2	0	0	1	1	1	0	0	0	0	0	0	0	0	0	0	0	0	0	1	1	0	0	1	1	1	0	1	1	1	1	1	1	1	1	0	1	0
GB40638	Group12.13	4	696	24.3	4	3	3	12	1	0	1	1	1	0	6	1	1	0	4	0	1	0	1	0	0	1	0	1	0	1	0	0	0	0	0	0	0	0	1	1	1	1	1	1	1	1	0	1	0
GB40639	Group12.13	4	1005	36.9	4	3	0	0	0	0	0	0	0	0	0	0	0	0	0	0	0	0	0	0	0	0	0	0	0	0	0	0	0	0	0	0	0	0	1	1	0	1	1	1	1	1	0	1	0
GB40640	Group12.13	3	345	36.9	3	2	0	0	0	0	0	0	0	0	0	0	0	0	1	0	0	0	1	0	0	0	0	0	0	0	1	0	0	0	0	0	0	0	1	1	1	1	1	1	1	1	0	1	0
GB40641	Group12.13	4	1146	38.233	4	3	0	3	0	0	0	0	0	0	0	0	3	0	2	0	0	0	1	0	0	0	0	1	0	0	0	0	0	0	0	0	0	0	1	1	0	1	1	1	1	1	0	1	0
GB40642	Group12.13	3	207	27.418	3	2	1	1	0	1	0	0	0	0	0	0	0	0	0	0	0	0	0	0	0	0	0	0	0	0	0	1	0	0	0	0	0	0	1	1	1	1	0	1	1	0	0	0	1
GB40643	Group12.13	3	168	38.4	3	2	0	0	0	0	0	0	0	0	0	0	0	0	0	0	0	0	0	0	0	0	0	0	0	0	0	0	0	0	0	0	0	0	1	1	1	1	1	1	1	1	0	1	0
GB40644	Group12.13	3	423	38.4	3	2	1	2	0	0	0	0	0	0	0	0	2	0	1	0	0	1	0	0	0	0	0	0	0	0	0	0	0	0	0	0	0	0	1	1	1	1	1	1	1	1	0	1	0
GB40645	Group12.13	2	300	37.2	2	1	0	1	0	1	0	0	0	0	0	0	0	0	0	0	0	0	0	0	0	0	0	0	0	0	0	0	0	0	0	0	0	0	0	0	0	0	1	0	0	0	0	0	1
GB40646	Group12.13	2	255	37.2	2	1	0	0	0	0	0	0	0	0	0	0	0	0	0	0	0	0	0	0	0	0	0	0	0	0	0	0	0	0	0	0	0	0	1	1	0	1	1	1	0	0	0	0	1
GB40647	Group12.13	6	864	37.2152	6	5	4	3	0	0	0	0	0	1	1	0	0	1	0	0	0	0	0	0	0	0	0	0	0	4	0	0	0	0	0	0	0	0	1	1	1	1	1	1	1	1	0	1	0
GB40648	Group12.13	13	1629	36.0115	13	12	10	29	0	4	1	5	1	2	2	3	8	3	10	0	1	0	4	0	1	1	3	0	0	1	0	0	0	1	0	1	0	0	1	1	1	1	1	1	1	1	0	1	0
GB40649	Group12.13	2	171	34.1688	2	1	0	0	0	0	0	0	0	0	0	0	0	0	0	0	0	0	0	0	0	0	0	0	0	0	0	0	0	0	0	0	0	0	0	0	0	0	1	0	1	1	0	0	1
GB40650	Group12.13	2	279	40.3	2	1	0	0	0	0	0	0	0	0	0	0	0	0	0	0	0	0	0	0	0	0	0	0	0	0	0	0	0	0	0	0	0	0	1	0	0	0	1	0	1	1	0	0	1
GB40651	Group12.13	4	609	34.3	4	3	0	1	0	0	0	0	0	0	0	0	1	0	2	0	0	0	1	0	0	0	1	0	0	0	0	0	0	0	0	0	0	0	1	1	0	1	1	0	1	1	0	0	1
GB40652	Group12.13	2	1548	30.5	2	1	1	7	0	0	1	2	1	0	0	2	1	0	5	0	0	0	1	1	1	2	0	0	0	0	1	1	1	1	0	1	1	1	1	1	1	1	1	1	1	1	0	1	0
GB40653	Group12.13	5	465	21.6	5	4	4	15	1	1	1	1	2	1	4	2	1	1	4	0	0	0	1	0	0	1	2	0	0	4	1	1	1	1	1	1	1	1	1	1	1	1	1	1	1	1	0	1	0
GB40654	Group12.13	17	2493	17.6	17	16	15	19	2	1	2	2	2	1	5	2	2	0	1	0	0	0	0	0	0	1	0	0	0	0	0	0	0	0	0	0	0	0	1	1	1	1	1	1	1	1	0	0	1
GB40655	Group12.13	5	504	17.6	5	4	4	9	1	1	1	2	0	0	0	3	1	0	0	0	0	0	0	0	0	0	0	0	0	0	1	1	1	1	1	1	1	0	1	1	1	1	1	1	1	1	0	1	0
GB40656	Group12.13	6	1110	23.8	6	5	4	14	1	0	1	1	0	0	10	1	0	0	1	0	0	0	1	0	0	0	0	0	0	1	0	0	0	0	0	0	1	0	1	1	1	1	1	1	1	1	0	1	0
GB40657	Group12.13	12	3042	30.1	12	11	10	27	1	0	1	4	2	1	2	3	12	1	1	0	0	0	0	0	0	1	0	0	0	1	1	1	0	1	0	0	1	0	1	1	1	1	1	1	1	1	0	1	0
GB40658	Group12.13	3	1059	37	3	2	2	1	0	0	0	0	0	0	0	0	0	1	0	0	0	0	0	0	0	0	0	0	0	0	0	0	0	0	0	0	0	0	1	1	1	1	1	1	1	1	0	1	0
GB40659	Group12.13	5	1011	39.9526	5	4	1	1	0	0	0	0	0	0	0	0	0	1	0	0	0	0	0	0	0	0	0	0	0	0	1	1	0	0	1	1	1	0	1	1	1	1	1	1	1	1	0	1	0
GB40660	Group12.13	3	135	19	3	2	0	0	0	0	0	0	0	0	0	0	0	0	0	0	0	0	0	0	0	0	0	0	0	0	0	0	0	0	0	0	0	0	0	0	0	0	1	0	1	1	0	0	1
GB40661	Group12.13	4	312	36.8	4	3	0	0	0	0	0	0	0	0	0	0	0	0	0	0	0	0	0	0	0	0	0	0	0	0	0	0	0	0	0	0	0	0	1	0	0	0	1	1	1	1	0	0	1
GB40662	Group12.13	2	582	36.8	2	1	0	1	0	0	1	0	0	0	0	0	0	0	0	0	0	0	0	0	0	0	0	0	0	0	1	0	0	1	1	1	0	0	1	1	1	1	1	1	1	1	0	1	0
GB40663	Group12.13	3	507	36.8	3	2	1	2	0	0	0	2	0	0	0	0	0	0	0	0	0	0	0	0	0	0	0	0	0	0	0	0	0	1	1	1	1	0	1	1	1	1	1	1	1	1	0	1	0
GB40664	Group12.13	9	1134	26.8308	9	8	7	7	0	0	0	3	0	0	0	4	0	0	3	0	0	1	1	0	0	0	1	0	0	0	0	0	0	0	0	0	0	0	1	1	1	1	1	1	1	1	0	1	0
GB40665	Group12.13	16	2160	23.4	16	15	5	6	0	0	0	3	0	0	0	3	0	0	1	0	0	0	1	0	0	0	0	0	0	0	0	0	0	0	0	0	0	0	1	1	1	1	1	1	1	1	0	1	0
GB40666	Group12.13	16	2061	27.0479	16	15	9	2	0	0	0	1	0	1	0	0	0	0	3	0	0	0	1	0	0	0	2	0	0	0	0	0	0	0	0	0	0	0	1	1	1	1	1	1	1	1	0	1	0
GB40667	Group12.13	9	1173	29.7948	9	8	8	1	0	0	0	0	0	1	0	0	0	0	0	0	0	0	0	0	0	0	0	0	0	0	0	0	0	0	0	0	0	0	1	1	1	1	1	1	1	1	0	1	0
GB40668	Group12.13	7	885	26.7	7	6	0	0	0	0	0	0	0	0	0	0	0	0	0	0	0	0	0	0	0	0	0	0	0	0	0	0	0	0	0	0	0	0	1	1	1	1	1	1	1	1	0	1	0
GB40669	Group12.13	9	1170	26.7	9	8	5	2	0	0	0	0	0	0	2	0	0	0	0	0	0	0	0	0	0	0	0	0	0	0	0	0	0	0	0	0	0	0	1	1	1	1	1	1	1	1	0	1	0
GB40670	Group12.13	7	2868	38.7466	7	6	4	8	0	1	1	0	1	1	1	0	1	2	6	1	0	0	0	1	0	3	0	0	1	0	1	1	0	1	1	0	1	0	1	1	1	1	1	1	1	1	0	1	0
GB40671	Group12.13	16	2697	35.3574	16	15	15	19	0	4	8	1	0	1	2	2	1	0	9	0	0	0	4	0	0	1	4	0	0	0	0	1	0	0	0	1	1	0	1	1	1	1	1	1	1	1	0	1	0
GB40672	Group12.13	18	2577	23.8	18	17	16	11	0	0	2	2	0	0	3	2	2	0	1	0	0	0	0	0	0	1	0	0	0	0	0	1	0	1	1	1	0	0	1	1	1	1	1	1	1	1	0	1	0
GB40673	Group12.13	6	954	20.4261	6	5	5	13	1	1	1	1	1	1	4	1	1	1	3	0	0	0	0	0	0	0	3	0	0	19	1	1	0	1	0	1	1	0	1	1	1	1	1	1	1	1	0	1	0
GB40674	Group12.13	11	2319	21.6	11	10	10	15	0	1	2	2	0	1	4	3	2	0	6	0	0	0	2	0	0	3	1	0	0	1	1	1	0	1	0	1	1	0	1	1	1	1	1	1	1	1	0	1	0
GB40676	Group12.13	11	3237	30.5	11	10	10	10	0	3	1	1	0	1	1	2	1	0	5	0	1	1	3	0	0	0	0	0	0	0	0	0	0	1	0	0	0	0	1	1	1	1	1	1	1	1	0	1	0
GB40677	Group12.13	3	213	40.3	3	2	0	0	0	0	0	0	0	0	0	0	0	0	0	0	0	0	0	0	0	0	0	0	0	0	0	0	0	0	0	0	0	0	0	0	1	1	1	0	1	1	0	0	1
GB40678	Group12.13	9	4152	43.8364	9	8	8	7	0	0	1	1	0	0	2	1	2	0	9	0	1	0	3	0	0	1	4	0	0	0	1	0	0	1	1	0	0	0	1	1	1	1	1	1	1	1	0	1	0
GB40679	Group12.13	3	258	36.5723	3	2	0	0	0	0	0	0	0	0	0	0	0	0	0	0	0	0	0	0	0	0	0	0	0	0	0	0	0	0	0	0	0	0	0	0	0	0	1	0	1	1	0	0	1
GB40680	Group12.13	3	162	33.2	3	2	1	1	0	0	0	0	0	0	0	0	1	0	0	0	0	0	0	0	0	0	0	0	0	0	0	0	0	0	0	0	0	0	1	0	1	0	0	0	0	0	0	0	1
GB40681	Group12.13	4	789	28.8	4	3	3	6	0	1	0	0	1	0	2	0	2	0	0	0	0	0	0	0	0	0	0	0	0	0	0	0	0	0	0	0	0	0	1	1	1	1	1	1	1	1	0	1	0
GB40682	Group12.13	4	726	36.9	4	3	3	4	0	0	0	0	0	0	0	0	0	4	0	0	0	0	0	0	0	0	0	0	0	0	0	0	0	0	0	0	0	0	1	1	1	1	1	1	1	1	0	1	0
GB40683	Group12.13	2	432	36.9	2	1	1	1	1	0	0	0	0	0	0	0	0	0	0	0	0	0	0	0	0	0	0	0	0	0	0	0	0	0	0	0	0	0	1	1	0	1	1	1	1	1	0	0	1
GB40684	Group12.13	2	1473	36.9	2	1	0	0	0	0	0	0	0	0	0	0	0	0	2	1	0	0	0	1	0	0	0	0	0	1	0	0	0	0	0	0	0	0	1	1	0	1	1	1	1	1	0	1	0
GB40685	Group12.13	1	201	36.9	1	0	0	0	0	0	0	0	0	0	0	0	0	0	0	0	0	0	0	0	0	0	0	0	0	0	0	0	0	0	0	0	0	0	1	1	0	0	1	0	1	1	0	0	1
GB40686	Group12.13	4	600	19.9	4	3	3	11	2	2	0	1	1	0	4	1	0	0	0	0	0	0	0	0	0	0	0	0	0	0	0	0	0	0	0	0	0	0	1	1	1	1	1	1	1	1	0	1	0
GB40687	Group12.13	3	303	33.8338	3	2	0	0	0	0	0	0	0	0	0	0	0	0	1	0	0	0	1	0	0	0	0	0	0	0	0	0	0	0	0	0	0	0	0	0	1	1	1	0	1	1	0	1	0
GB40688	Group12.13	2	84	32.8837	2	1	0	0	0	0	0	0	0	0	0	0	0	0	3	0	0	0	1	0	0	2	0	0	0	0	0	0	0	0	1	0	0	0	0	0	1	1	1	1	1	1	1	0	0
GB40689	Group12.13	6	3642	42.8762	6	5	0	0	0	0	0	0	0	0	0	0	0	0	4	0	0	0	2	0	0	0	2	0	0	0	0	1	0	1	1	0	1	0	1	1	1	1	1	1	1	1	0	1	0
GB40690	Group12.13	15	3318	37.8124	15	14	11	16	0	6	2	2	0	3	1	0	1	1	14	0	0	0	5	0	0	3	5	1	0	0	1	0	0	1	1	0	1	0	1	1	1	1	1	1	1	1	0	1	0
GB40691	Group12.13	9	1422	21.6	9	8	8	14	1	1	2	3	0	0	0	3	1	3	1	1	0	0	0	0	0	0	0	0	0	0	0	0	0	0	0	0	0	0	1	1	1	1	1	1	1	1	0	1	0
GB40692	Group12.13	2	312	41.3307	2	1	0	0	0	0	0	0	0	0	0	0	0	0	0	0	0	0	0	0	0	0	0	0	0	0	0	0	0	0	0	0	0	0	1	1	0	0	1	1	1	1	0	0	1
GB40693	Group12.13	3	540	42.8071	3	2	0	2	0	0	0	0	0	0	0	1	1	0	0	0	0	0	0	0	0	0	0	0	0	0	0	0	0	0	0	1	0	0	1	1	1	0	1	1	1	1	0	1	0
GB40694	Group12.13	6	1575	44.274	6	5	5	4	0	1	0	1	0	0	0	1	1	0	3	0	0	0	0	0	0	3	0	0	0	0	1	1	0	1	1	1	1	0	1	1	1	1	1	1	1	1	0	1	0
GB40695	Group12.13	3	162	21.5	3	2	2	1	1	0	0	0	0	0	0	0	0	0	0	0	0	0	0	0	0	0	0	0	0	0	0	0	0	0	0	0	0	0	0	0	1	0	0	0	0	0	0	0	1
GB40696	Group12.13	3	153	21.5	3	2	2	4	4	0	0	0	0	0	0	0	0	0	0	0	0	0	0	0	0	0	0	0	0	0	0	0	0	0	0	0	0	0	1	0	1	0	1	0	0	0	0	1	0
GB40697	Group12.13	3	141	21.5	3	2	2	7	7	0	0	0	0	0	0	0	0	0	1	1	0	0	0	0	0	0	0	0	0	0	0	0	0	0	0	0	0	0	0	0	1	0	1	0	0	0	0	1	0
GB40698	Group12.13	1	153	36.8	1	0	0	0	0	0	0	0	0	0	0	0	0	0	0	0	0	0	0	0	0	0	0	0	0	0	0	0	0	0	0	0	0	0	1	0	1	0	1	0	1	1	0	0	1
GB40699	Group12.13	1	1023	38.4	1	0	0	0	0	0	0	0	0	0	0	0	0	0	2	0	1	0	0	0	0	0	0	1	0	0	0	0	0	0	0	0	0	0	1	1	1	1	1	1	1	1	0	1	0
GB40700	Group12.13	4	669	37.4	4	3	3	23	0	5	0	0	1	2	1	0	2	12	1	1	0	0	0	0	0	0	0	0	0	0	0	0	0	0	0	0	0	0	1	1	1	1	1	1	1	1	0	1	0
GB40701	Group12.13	9	1341	41.5	9	8	7	6	0	0	0	1	0	0	0	1	3	1	4	2	0	0	1	0	1	0	0	0	0	0	1	1	0	1	1	0	1	0	1	1	1	1	1	1	1	1	0	1	0
GB40702	Group12.13	2	225	35.6903	2	1	0	0	0	0	0	0	0	0	0	0	0	0	2	0	0	0	1	0	0	0	1	0	0	0	0	0	0	0	0	0	0	0	1	0	0	0	1	0	1	0	0	0	1
GB40703	Group12.13	12	5532	43.1558	12	11	11	12	0	2	2	3	1	0	1	2	1	0	8	0	0	0	2	0	1	1	4	0	0	0	1	1	0	1	1	1	1	0	1	1	1	1	1	1	1	1	0	1	0
GB40704	Group12.13	14	2124	21.8	14	13	13	6	0	1	0	2	0	0	0	3	0	0	7	0	0	0	4	0	0	0	3	0	0	0	0	1	0	1	1	1	0	0	1	1	1	1	1	1	1	1	0	1	0
GB40705	Group12.13	6	867	21.8	6	5	5	15	0	1	0	2	0	0	9	2	1	0	3	0	0	0	2	0	0	1	0	0	0	6	0	1	0	1	1	1	1	0	1	1	1	1	1	1	1	1	0	1	0
GB40706	Group12.13	11	2802	25.7	11	10	10	10	1	2	1	1	0	0	2	1	2	0	2	0	0	0	0	0	0	0	2	0	0	0	0	0	0	0	0	1	0	0	1	1	1	1	1	1	1	1	0	1	0
GB40707	Group12.13	5	828	22.8224	5	4	4	2	0	0	0	1	0	0	0	1	0	0	0	0	0	0	0	0	0	0	0	0	0	0	0	0	0	0	0	0	0	0	1	1	1	1	1	1	1	1	0	1	0
GB40708	Group12.13	5	699	21.4	5	4	4	44	2	1	2	1	2	1	31	1	2	1	1	0	0	0	0	0	0	1	0	0	0	2	0	0	0	0	0	0	0	0	1	1	1	1	1	1	1	1	0	1	0
GB40709	GroupUn2055	1	165	17.5	1	0	0	0	0	0	0	0	0	0	0	0	0	0	0	0	0	0	0	0	0	0	0	0	0	0	0	0	0	0	0	0	0	0	0	0	1	0	0	0	1	0	0	0	1
GB40710	GroupUn5162	3	951	25.5	3	2	1	1	0	0	0	0	0	0	0	0	1	0	1	0	0	0	0	0	0	1	0	0	0	0	0	0	0	0	0	0	0	0	1	1	1	1	0	1	1	0	0	1	0
GB40711	Group1.10	12	2088	25.2247	12	11	11	76	2	1	3	1	2	1	62	1	1	2	5	0	0	4	0	0	0	1	0	0	0	0	0	0	0	0	0	0	0	0	1	1	1	1	1	1	1	1	0	1	0
GB40712	Group1.10	4	864	24.5	4	3	2	10	1	1	1	2	1	1	1	2	0	0	3	0	0	0	1	0	0	0	1	1	0	3	1	1	0	1	1	1	1	0	1	1	1	0	1	1	1	1	0	1	0
GB40713	Group1.10	3	408	22.3	3	2	2	19	1	1	0	1	1	4	8	1	1	1	0	0	0	0	0	0	0	0	0	0	0	8	0	0	0	0	0	0	0	0	1	0	1	1	1	1	1	1	0	1	0
GB40714	Group1.10	2	114	28.7203	2	1	0	2	0	0	0	1	0	0	1	0	0	0	1	0	0	0	0	0	0	0	1	0	0	0	0	0	0	0	0	0	0	0	1	0	0	0	1	1	0	0	0	0	1
GB40715	Group1.10	1	702	23.9	1	0	0	0	0	0	0	0	0	0	0	0	0	0	0	0	0	0	0	0	0	0	0	0	0	0	0	0	0	0	0	0	0	0	1	1	0	1	1	1	1	1	0	1	0
GB40716	Group1.10	4	603	23.9	4	3	3	18	4	1	0	3	2	0	2	3	3	0	1	0	1	0	0	0	0	0	0	0	0	0	0	0	0	0	0	0	0	0	1	1	1	1	1	1	1	1	0	1	0
GB40717	Group1.10	4	393	27.5036	4	3	3	17	0	1	1	2	1	0	6	2	2	2	5	0	1	0	2	0	0	1	1	0	0	0	1	1	0	1	1	1	1	0	1	1	1	1	1	1	1	1	0	1	0
GB40718	Group1.10	8	1488	27.6	8	7	7	24	1	1	2	2	2	2	8	2	2	2	8	0	0	0	1	0	0	6	1	0	0	31	1	1	1	1	1	1	1	1	1	1	1	1	1	1	1	1	0	1	0
GB40719	Group1.10	21	3201	27.6	21	20	7	8	0	0	1	3	0	0	0	3	1	0	8	0	0	0	5	0	0	0	2	1	0	0	1	1	0	0	0	0	0	0	1	1	1	1	1	1	1	1	0	1	0
GB40720	Group1.10	9	2055	27.6	9	8	8	11	1	2	1	1	1	2	0	1	1	1	4	0	0	0	1	0	0	0	2	1	0	1	0	1	0	1	1	0	1	0	1	1	1	1	1	1	1	1	0	1	0
GB40721	Group1.10	2	150	27.6	2	1	0	8	0	2	1	1	1	1	0	1	1	0	3	0	0	0	1	0	0	1	1	0	0	0	0	0	0	0	0	0	0	0	1	1	1	0	1	0	1	0	0	0	1
GB40722	Group1.10	1	255	27.6	1	0	0	3	0	1	0	0	0	0	0	1	1	0	12	1	0	0	1	0	0	9	1	0	0	0	0	0	0	0	0	0	0	0	1	1	1	1	1	0	1	1	0	0	1
GB40723	Group1.10	2	597	27.6	2	1	1	11	1	1	1	1	1	1	2	1	1	1	8	0	0	0	0	0	0	5	2	0	1	0	1	1	0	1	1	1	1	1	1	1	1	1	1	1	1	1	0	1	0
GB40724	Group1.10	1	210	23.7	1	0	0	0	0	0	0	0	0	0	0	0	0	0	0	0	0	0	0	0	0	0	0	0	0	0	0	0	0	0	0	0	0	0	1	1	0	0	1	1	1	0	0	0	1
GB40726	Group1.10	7	1524	26.1	7	6	3	2	0	0	0	1	0	0	0	0	1	0	3	0	0	0	3	0	0	0	0	0	0	20	1	1	1	1	1	1	1	0	1	1	0	1	1	1	1	1	0	1	0
GB40727	Group1.10	4	654	26.1	4	3	3	12	1	1	1	1	1	0	5	1	1	0	1	0	0	0	0	0	0	0	1	0	0	1	1	1	0	1	1	1	1	0	1	1	1	1	1	1	1	1	0	1	0
GB40728	Group1.10	4	930	26.1	4	3	3	19	0	2	2	2	6	2	0	1	2	2	6	0	0	0	3	0	0	0	3	0	0	0	0	1	0	1	0	1	0	0	1	1	1	1	1	1	1	1	0	1	0
GB40730	Group1.10	8	1434	27.4	8	7	1	2	0	0	0	1	0	0	0	1	0	0	3	0	0	0	2	0	0	0	1	0	0	3	1	1	0	1	1	1	1	1	1	1	1	1	1	1	1	1	0	1	0
GB40731	Group1.10	5	798	25.9	5	4	4	7	0	1	0	3	0	0	0	3	0	0	4	0	0	0	2	0	0	0	2	0	0	0	1	1	0	1	1	1	1	0	1	1	1	1	1	1	1	1	0	1	0
GB40732	Group1.10	8	1464	25.9	8	7	6	6	0	1	0	1	0	0	0	2	1	1	5	0	0	0	3	0	0	0	2	0	0	0	0	0	0	0	1	0	1	0	1	1	1	1	1	1	1	1	0	1	0
GB40733	Group1.10	4	1233	25.9	4	3	3	12	1	1	1	2	2	1	1	1	1	1	2	0	0	0	1	0	0	0	1	0	0	0	0	0	0	1	0	0	0	0	1	1	1	1	1	1	1	1	0	1	0
GB40734	Group1.10	6	1110	28.5092	6	5	5	7	0	0	0	3	0	0	0	2	0	2	0	0	0	0	0	0	0	0	0	0	0	11	0	1	0	0	1	0	0	0	1	1	1	1	1	1	1	1	0	1	0
GB40735	Group1.10	5	1164	30.6	5	4	2	63	1	1	2	2	3	1	47	2	1	3	3	0	1	0	0	0	0	2	0	0	0	30	0	1	1	1	1	1	0	1	1	1	1	1	1	1	1	1	0	1	0
GB40736	Group1.10	2	93	31	2	1	0	14	0	0	0	6	0	0	0	8	0	0	0	0	0	0	0	0	0	0	0	0	0	0	0	0	0	0	0	0	0	0	0	0	0	0	1	0	0	0	0	0	1
GB40737	Group1.10	4	579	30.7791	4	3	0	0	0	0	0	0	0	0	0	0	0	0	1	0	0	0	1	0	0	0	0	0	0	0	0	0	0	0	0	0	0	0	1	0	0	0	1	1	1	1	0	0	1
GB40738	Group1.10	3	78	28.7	3	2	2	3	0	0	0	1	0	0	0	1	1	0	0	0	0	0	0	0	0	0	0	0	0	0	0	0	0	0	0	0	0	0	0	0	0	0	1	0	1	1	1	0	0
GB40739	Group1.10	2	150	29.9	2	1	0	0	0	0	0	0	0	0	0	0	0	0	0	0	0	0	0	0	0	0	0	0	0	0	0	0	0	0	0	1	0	0	0	0	0	1	1	1	1	1	0	1	0
GB40740	Group1.10	8	3393	31.5132	8	7	2	3	0	1	0	0	0	0	1	0	1	0	2	0	0	0	1	0	0	1	0	0	0	0	1	1	0	1	1	1	1	0	1	1	1	1	1	1	1	1	0	1	0
GB40741	Group1.10	9	4134	32.8928	9	8	8	12	0	1	2	1	2	2	2	1	1	0	5	0	1	1	0	0	1	2	0	0	0	0	1	1	0	1	1	0	1	0	1	1	1	1	1	1	1	1	0	1	0
GB40743	Group1.10	2	219	29.2	2	1	1	10	0	1	2	3	0	0	0	4	0	0	2	0	0	0	1	0	0	0	1	0	0	0	0	0	0	0	0	0	0	0	1	0	1	0	0	0	0	0	0	0	1
GB40744	Group1.10	6	2733	28.8	6	5	5	8	0	1	1	1	2	1	0	1	1	0	20	0	15	0	5	0	0	0	0	0	0	1	0	1	0	1	1	0	1	0	1	1	1	1	1	1	1	1	0	1	0
GB40745	Group1.10	2	789	20.4226	2	1	1	6	1	0	1	1	0	0	1	1	1	0	1	0	1	0	0	0	0	0	0	0	0	0	1	1	0	1	1	0	0	0	1	1	1	1	1	1	1	1	0	1	0
GB40746	Group1.10	5	1380	21.3	5	4	4	29	1	2	2	1	4	1	14	2	1	1	3	0	0	0	0	0	0	3	0	0	0	20	1	1	0	1	0	1	1	0	1	1	1	1	1	1	1	1	0	1	0
GB40747	Group1.10	6	1050	21.3	6	5	5	11	1	1	0	1	0	0	5	2	1	0	3	0	0	0	1	0	0	0	2	0	0	7	1	1	0	1	1	1	1	1	1	1	1	1	1	1	1	1	0	1	0
GB40748	Group1.10	11	1446	17.9661	11	10	10	8	2	1	0	1	0	0	0	2	1	1	3	0	0	0	1	0	0	0	2	0	0	2	0	0	0	1	0	0	0	0	1	1	1	1	1	1	1	1	0	1	0
GB40749	Group1.10	3	900	36.9114	3	2	2	3	0	1	0	1	0	0	0	0	1	0	2	0	0	0	0	0	0	0	2	0	0	0	0	0	0	0	0	0	0	0	1	1	1	1	1	1	1	1	0	1	0
GB40750	Group1.10	7	1335	27.3065	7	6	6	19	0	0	3	1	1	2	8	1	1	2	4	0	0	1	0	0	0	2	0	0	1	10	1	1	1	1	1	1	1	1	1	1	1	1	1	1	1	1	0	1	0
GB40751	Group1.10	1	1893	53.7	1	0	0	1	0	0	0	1	0	0	0	0	0	0	5	0	0	2	1	0	0	1	1	0	0	0	0	0	0	1	0	0	0	0	1	1	1	1	1	1	1	1	0	1	0
GB40752	Group1.10	2	81	30.6	2	1	1	2	0	0	1	0	0	0	0	0	1	0	2	0	0	0	1	0	0	0	1	0	0	0	0	0	0	0	0	0	0	0	0	0	0	0	1	0	0	0	0	0	1
GB40754	Group1.10	4	1134	30.6	4	3	3	6	0	1	1	0	0	0	2	1	0	1	4	0	1	0	0	0	0	0	3	0	0	15	1	0	1	1	1	1	1	1	1	1	1	1	1	1	1	1	0	1	0
GB40755	Group1.10	2	261	30.6	2	1	0	0	0	0	0	0	0	0	0	0	0	0	2	0	0	0	0	0	0	0	2	0	0	0	0	0	0	0	0	0	0	0	0	0	0	0	1	0	1	1	0	0	1
GB40756	Group1.10	3	213	24.7	3	2	1	10	0	1	0	3	0	0	1	3	2	0	0	0	0	0	0	0	0	0	0	0	0	0	0	0	0	0	0	0	0	0	0	0	0	0	1	0	0	0	0	0	1
GB40757	Group1.10	2	336	24.7	2	1	1	1	0	0	0	0	0	0	0	0	1	0	0	0	0	0	0	0	0	0	0	0	0	0	0	0	0	0	0	0	0	0	1	1	1	0	0	0	0	0	0	0	1
GB40758	Group1.10	2	279	31.6145	2	1	0	2	0	0	0	0	0	0	2	0	0	0	5	0	1	1	0	0	2	1	0	0	0	4	0	0	0	0	0	0	0	0	1	1	1	1	1	1	1	1	0	1	0
GB40759	Group1.10	3	435	25.1	3	2	1	3	0	0	0	0	0	1	2	0	0	0	10	0	1	0	0	0	0	9	0	0	0	8	0	0	0	0	0	0	0	0	1	1	1	1	1	1	1	1	0	1	0
GB40760	Group1.10	5	1095	25.1	5	4	4	20	2	3	2	2	1	1	5	1	1	2	5	0	0	0	0	0	0	3	2	0	0	0	0	1	0	1	1	1	1	0	1	1	1	1	1	1	1	1	0	1	0
GB40761	Group1.10	3	219	25.542	3	2	0	1	0	0	0	0	0	0	0	1	0	0	7	0	1	0	2	0	0	0	3	0	1	0	0	0	0	0	0	0	0	0	1	1	1	0	1	0	1	1	0	0	1
GB40762	Group1.10	2	141	38.3	2	1	1	1	0	0	0	0	0	0	0	0	0	1	2	0	0	0	1	0	0	0	1	0	0	0	0	0	0	0	0	0	0	0	1	1	0	0	1	0	0	0	0	0	1
GB40763	Group1.10	2	450	34.7189	2	1	0	0	0	0	0	0	0	0	0	0	0	0	3	0	1	0	1	0	0	0	1	0	0	0	0	0	0	0	0	0	0	0	1	1	1	0	1	1	1	1	0	1	0
GB40764	Group1.10	13	3696	27.6689	13	12	11	17	0	2	1	4	1	0	0	4	4	1	8	0	1	1	2	1	0	0	2	0	1	0	1	0	0	0	1	0	0	0	1	1	1	1	1	1	1	1	0	1	0
GB40765	Group1.10	10	2742	29.3319	10	9	8	13	1	2	0	2	1	1	1	2	3	0	9	0	0	0	2	0	1	2	4	0	0	0	1	1	0	1	1	1	1	0	1	1	1	1	1	1	1	1	0	1	0
GB40766	Group1.10	11	9318	24.9472	11	10	10	14	0	1	2	4	0	1	1	3	2	0	11	1	2	4	0	0	3	0	0	1	0	0	0	0	0	0	1	0	0	0	1	1	1	1	1	1	1	1	0	1	0
GB40767	Group1.10	6	924	22.3499	6	5	5	14	1	1	0	1	0	0	8	1	1	1	8	1	0	0	0	0	0	7	0	0	0	13	0	0	0	0	0	1	0	0	1	1	1	1	1	1	1	1	0	1	0
GB40768	Group1.10	4	906	24.6	4	3	0	0	0	0	0	0	0	0	0	0	0	0	0	0	0	0	0	0	0	0	0	0	0	0	0	0	0	0	0	0	0	0	1	1	1	1	1	1	1	1	0	1	0
GB40769	Group1.10	5	789	20.9	5	4	4	20	1	1	1	1	1	1	10	1	1	2	0	0	0	0	0	0	0	0	0	0	0	16	0	0	0	0	0	0	0	0	1	1	1	1	1	1	1	1	0	1	0
GB40770	Group1.10	5	759	20.9	5	4	4	19	1	1	1	1	1	1	9	1	1	2	1	0	0	0	0	0	0	1	0	0	0	11	0	0	0	0	0	0	0	0	1	1	1	1	1	1	1	1	0	1	0
GB40771	Group1.10	9	2142	32.3395	9	8	8	15	0	0	1	4	1	2	1	3	2	1	4	0	0	0	3	0	0	0	1	0	0	0	0	0	0	0	0	0	0	0	1	1	1	1	1	1	1	1	0	1	0
GB40772	Group1.10	2	78	17.6	2	1	0	35	1	1	1	1	0	1	27	1	1	1	0	0	0	0	0	0	0	0	0	0	0	0	0	0	0	0	0	0	0	0	0	0	1	1	1	0	0	1	1	0	0
GB40773	Group1.10	6	1038	19.6759	6	5	5	51	1	1	2	2	0	1	35	3	4	2	2	0	0	0	0	0	0	1	0	1	0	0	1	1	1	1	1	1	1	0	1	1	1	1	1	1	1	1	0	1	0
GB40774	Group1.10	13	2784	21.6	13	12	11	9	0	1	2	3	0	0	0	3	0	0	0	0	0	0	0	0	0	0	0	0	0	0	1	1	0	1	0	0	0	0	1	1	1	1	1	1	1	1	0	1	0
GB40775	Group1.10	12	1986	21.6	12	11	11	19	2	1	1	2	1	1	7	2	1	1	4	0	0	0	0	0	0	0	4	0	0	4	0	0	0	0	0	0	0	0	1	1	1	1	1	1	1	1	0	1	0
GB40776	Group1.10	4	189	18.0898	4	3	2	41	1	2	2	2	10	4	9	2	6	3	4	0	0	0	2	1	0	1	0	0	0	2	1	1	1	1	1	1	1	1	1	1	1	1	1	1	1	1	0	1	0
GB40777	Group1.10	3	468	19.7	3	2	2	38	1	2	2	2	5	4	13	2	4	3	2	0	0	0	1	0	0	1	0	0	0	7	1	1	1	1	1	1	1	1	1	1	1	1	1	1	1	1	0	1	0
GB40778	Group1.10	4	999	19.7	4	3	3	5	1	0	0	1	0	0	0	1	2	0	6	1	1	1	0	1	0	0	2	0	0	0	1	1	0	1	1	1	1	0	1	1	1	1	1	0	1	1	0	1	0
GB40779	Group1.10	6	999	19.7	6	5	5	34	1	1	2	2	2	1	20	2	2	1	1	0	0	0	0	0	0	0	1	0	0	20	0	0	1	1	1	1	1	1	1	1	1	1	1	1	1	1	0	1	0
GB40780	Group1.10	6	1002	19.7	6	5	5	11	1	1	1	2	1	1	0	2	1	1	3	0	0	0	3	0	0	0	0	0	0	0	1	1	1	1	1	0	1	1	1	1	1	1	1	1	1	1	0	1	0
GB40781	Group1.10	3	1434	27.3	3	2	2	4	0	0	1	1	0	0	0	1	1	0	3	0	0	0	1	0	0	0	1	1	0	0	0	0	0	0	0	0	0	0	1	1	1	1	1	1	1	1	0	1	0
GB40782	Group1.10	7	2088	21.9885	7	6	6	16	0	1	1	2	0	2	6	2	0	2	3	1	0	0	0	0	0	2	0	0	0	1	0	0	0	1	0	0	0	0	1	1	1	1	1	1	1	1	0	1	0
GB40783	Group1.10	11	1674	22.9734	11	10	10	62	2	1	0	2	1	0	54	1	1	0	2	0	0	0	0	0	0	1	1	0	0	28	1	1	1	1	1	1	1	1	1	1	1	1	1	1	1	1	0	1	0
GB40784	Group1.10	8	1344	18.7326	8	7	6	8	1	1	0	2	0	0	0	3	1	0	2	1	0	0	0	0	0	0	1	0	0	0	0	1	0	1	0	0	1	0	1	1	1	1	1	1	1	1	0	1	0
GB40785	Group1.10	7	1182	25.2	7	6	6	11	1	1	1	2	0	2	1	2	1	0	5	0	0	0	3	0	0	0	2	0	0	6	1	1	0	1	0	0	1	0	1	1	1	1	1	1	1	1	0	1	0
GB40787	Group1.10	2	111	20.8	2	1	1	7	0	2	4	0	0	0	0	0	1	0	0	0	0	0	0	0	0	0	0	0	0	0	0	0	0	0	0	0	0	0	0	0	0	0	1	0	1	1	0	0	1
GB40788	Group1.10	3	450	26.5	3	2	2	12	0	1	9	0	0	0	0	1	1	0	2	0	0	0	0	0	0	0	0	2	0	0	1	1	0	0	1	0	1	0	1	1	1	1	1	1	1	1	0	0	1
GB40789	Group1.10	2	873	31.2	2	1	0	0	0	0	0	0	0	0	0	0	0	0	5	0	0	0	1	0	0	2	2	0	0	0	0	0	0	0	0	0	0	0	1	1	1	1	1	1	1	1	0	1	0
GB40791	Group1.10	3	246	31.2	3	2	1	5	0	0	0	2	0	1	0	2	0	0	0	0	0	0	0	0	0	0	0	0	0	0	0	0	0	0	0	0	0	0	1	0	0	0	1	0	0	0	0	0	1
GB40792	Group1.10	2	165	31.2	2	1	1	1	0	0	0	1	0	0	0	0	0	0	3	0	0	0	0	0	1	1	1	0	0	0	0	0	0	0	0	0	0	0	1	0	0	0	1	0	0	0	0	0	1
GB40793	Group1.10	3	168	31.2	3	2	1	3	0	0	0	2	0	0	0	1	0	0	5	0	0	0	0	0	2	1	2	0	0	0	0	0	0	0	0	0	0	0	0	0	0	0	1	0	0	0	0	0	1
GB40794	Group1.10	6	1344	33.7485	6	5	5	24	0	2	1	1	1	1	14	1	1	2	1	0	0	0	0	0	0	1	0	0	0	0	1	1	0	1	1	0	1	0	1	1	1	1	1	1	1	1	0	1	0
GB40795	Group1.10	3	312	19.1	3	2	2	8	1	1	1	1	1	0	1	1	1	0	3	0	0	0	0	0	0	1	2	0	0	1	0	0	1	1	0	1	0	1	1	1	1	1	1	1	1	1	0	1	0
GB40796	Group1.10	11	1737	19.1	11	10	10	9	0	0	0	4	0	0	1	3	1	0	6	0	0	0	2	0	0	0	4	0	0	0	1	1	0	1	1	0	1	0	1	1	1	1	1	1	1	1	0	1	0
GB40797	Group1.10	11	2226	19.1	11	10	8	15	0	3	0	3	0	0	3	3	3	0	5	0	0	0	4	0	0	0	1	0	0	1	0	1	0	1	1	1	1	0	1	1	1	1	1	1	1	1	0	1	0
GB40798	Group1.10	3	621	22.1	3	2	2	13	0	2	1	3	1	0	1	3	2	0	0	0	0	0	0	0	0	0	0	0	0	0	0	0	0	0	0	0	0	0	1	1	1	1	1	1	1	1	0	1	0
GB40799	Group1.10	3	1731	22.1	3	2	2	4	0	1	0	1	0	0	0	1	1	0	1	0	0	0	0	0	0	1	0	0	0	0	1	0	0	0	0	0	0	0	1	1	1	1	1	1	1	1	0	1	0
GB40800	Group1.10	5	540	16.06	5	4	4	18	1	1	1	1	2	0	8	1	1	2	2	0	0	0	0	0	0	0	2	0	0	3	0	1	1	1	1	0	1	1	1	1	1	1	1	1	1	1	0	1	0
GB40801	Group1.10	3	429	19.7	3	2	2	4	1	0	0	1	0	0	0	1	1	0	1	0	0	0	0	0	0	0	1	0	0	0	1	1	1	1	1	1	1	1	1	1	1	1	1	0	1	1	0	1	0
GB40802	Group1.10	13	2433	21.5416	13	12	12	16	1	1	1	2	0	0	5	3	3	0	4	0	0	0	4	0	0	0	0	0	0	0	1	1	0	1	1	0	1	0	1	1	1	1	1	1	1	1	0	1	0
GB40803	Group1.10	8	3267	21.6	8	7	4	5	0	0	0	1	0	0	0	4	0	0	1	0	0	0	1	0	0	0	0	0	0	0	0	0	0	0	0	0	0	0	1	1	1	1	1	1	1	1	0	1	0
GB40804	Group1.10	8	1677	21.6	8	7	6	18	1	4	1	2	1	2	2	2	2	1	2	0	0	0	0	0	0	0	2	0	0	5	1	1	0	1	1	1	0	0	1	1	1	1	1	1	1	1	0	1	0
GB40805	Group1.10	4	840	21.6	4	3	3	15	1	1	1	3	1	0	4	2	1	1	1	0	0	0	0	0	0	1	0	0	0	8	0	1	1	1	1	1	1	1	1	1	1	1	1	1	1	1	0	1	0
GB40806	Group1.10	2	1233	24.0477	2	1	1	6	1	0	0	2	1	1	0	1	0	0	7	0	1	0	1	0	0	1	1	1	2	22	0	0	0	0	0	0	0	0	1	1	1	1	1	1	1	1	0	1	0
GB40807	Group1.10	2	921	24.2	2	1	1	14	1	0	0	1	0	0	10	1	0	1	2	0	1	1	0	0	0	0	0	0	0	1	0	0	0	0	0	0	0	0	1	1	1	1	1	1	1	1	0	1	0
GB40808	Group1.10	12	10704	37.4714	12	11	10	17	2	0	2	5	0	2	0	5	1	0	24	8	2	2	2	0	1	4	3	1	1	9	1	1	0	0	0	0	0	0	1	1	1	1	1	1	1	1	0	1	0
GB40809	Group1.10	8	1545	25.1456	8	7	6	8	1	1	0	2	0	0	1	1	2	0	9	0	0	0	6	0	0	1	2	0	0	0	0	1	0	1	1	1	1	0	1	1	1	1	1	1	1	1	0	1	0
GB40810	Group1.10	5	678	21	5	4	3	9	0	0	4	1	0	0	0	1	0	3	3	2	0	0	0	0	0	0	1	0	0	1	0	0	0	0	0	0	0	0	1	1	1	1	1	1	1	1	0	1	0
GB40811	Group1.10	2	315	25.3	2	1	1	2	0	1	0	0	0	0	0	0	1	0	1	0	0	0	1	0	0	0	0	0	0	0	0	0	0	0	0	0	0	0	1	1	1	0	0	0	0	0	0	0	1
GB40812	Group1.10	2	285	28.5	2	1	0	0	0	0	0	0	0	0	0	0	0	0	0	0	0	0	0	0	0	0	0	0	0	0	0	0	0	0	0	0	0	0	1	0	0	0	1	1	1	0	0	0	1
GB40814	Group1.10	1	231	37.01	1	0	0	3	0	0	1	0	0	0	0	0	2	0	1	0	1	0	0	0	0	0	0	0	0	0	0	0	0	0	0	0	0	0	1	0	0	1	0	0	0	0	0	0	1
GB40815	Group1.10	3	129	35.7457	3	2	1	9	2	2	0	1	0	0	0	1	3	0	4	0	0	0	2	0	0	2	0	0	0	0	0	0	0	0	0	0	0	0	0	0	0	0	1	1	1	1	0	0	1
GB40816	Group1.10	16	3903	22.1705	16	15	14	22	3	0	4	4	0	1	1	4	2	3	10	1	0	3	0	0	1	1	4	0	0	10	0	0	0	0	0	0	0	0	1	1	1	1	1	1	1	1	0	1	0
GB40817	Group1.10	2	177	22.1	2	1	1	1	0	0	0	0	0	0	0	1	0	0	0	0	0	0	0	0	0	0	0	0	0	0	0	0	0	0	0	0	0	0	1	0	0	0	1	0	0	0	1	0	0
GB40818	Group1.10	13	3306	30.7519	13	12	9	7	0	2	1	0	0	0	1	0	3	0	8	0	0	0	0	0	0	0	6	0	2	0	1	0	0	1	1	0	1	0	1	1	1	1	1	1	1	1	0	1	0
GB40819	Group1.10	3	414	24.7	3	2	1	2	0	1	0	0	0	0	0	1	0	0	6	0	0	0	1	0	0	0	4	1	0	0	0	0	0	0	1	0	0	0	1	1	1	1	1	1	1	1	0	1	0
GB40820	Group1.10	2	333	24.7	2	1	1	3	0	1	1	0	0	0	0	0	1	0	2	0	0	0	0	0	0	0	2	0	0	0	0	0	0	0	0	0	0	0	1	1	1	0	1	1	1	1	0	0	1
GB40821	Group1.10	7	501	30.6	7	6	6	6	0	0	0	4	0	0	0	1	0	1	4	0	0	0	0	0	0	0	4	0	0	0	0	0	0	0	0	0	0	0	1	1	1	1	1	1	1	1	0	0	1
GB40822	Group1.10	2	108	30.6	2	1	0	1	0	0	0	0	0	0	0	1	0	0	2	0	0	0	1	0	0	0	1	0	0	0	0	0	0	0	0	0	0	0	0	0	0	0	1	1	0	0	0	0	1
GB40823	Group1.10	30	5127	25.535	30	29	27	18	0	1	2	2	0	0	0	7	6	0	19	0	0	0	9	0	0	0	9	1	0	4	0	0	0	0	0	0	0	0	1	1	1	1	1	1	1	1	0	1	0
GB40824	Group1.10	13	2208	26.2685	13	12	12	12	1	1	1	2	2	0	1	1	1	2	6	0	0	0	3	0	0	0	3	0	0	5	0	0	0	1	0	0	0	0	1	1	1	1	1	1	1	1	0	1	0
GB40827	Group1.10	2	90	15.2	2	1	1	1	1	0	0	0	0	0	0	0	0	0	1	0	0	0	1	0	0	0	0	0	0	0	0	0	0	0	0	0	0	0	0	0	1	0	1	0	1	0	0	0	1
GB40828	Group1.10	3	318	20.6	3	2	2	3	0	0	0	1	0	0	0	1	1	0	0	0	0	0	0	0	0	0	0	0	0	0	0	1	0	0	1	1	1	0	1	1	1	1	1	1	1	1	0	1	0
GB40829	Group1.10	3	153	23.3	3	2	0	2	0	0	0	0	2	0	0	0	0	0	2	0	0	0	1	0	0	0	1	0	0	0	0	0	0	0	0	0	0	0	1	0	0	0	1	0	1	1	0	0	1
GB40830	Group1.10	5	1311	26.1324	5	4	2	12	0	1	2	1	3	0	1	1	2	1	6	0	0	0	4	1	0	0	1	0	0	0	1	1	0	1	1	1	1	0	1	1	1	1	1	1	1	1	0	1	0
GB40831	Group1.10	7	1569	26.9457	7	6	5	5	0	1	0	2	0	0	0	1	1	0	9	0	1	0	3	0	0	0	5	0	0	0	0	0	0	0	0	0	0	0	1	1	1	1	1	1	1	1	0	1	0
GB40833	Group1.10	2	1266	29.7085	2	1	1	11	1	1	1	3	0	1	1	3	0	0	7	2	0	1	1	0	0	1	1	0	1	0	0	0	0	1	0	0	1	0	1	1	1	1	1	1	1	1	0	1	0
GB40834	Group1.10	2	243	27.4	2	1	1	6	0	0	0	3	0	0	1	2	0	0	0	0	0	0	0	0	0	0	0	0	0	0	0	0	0	0	0	0	0	0	1	1	1	0	1	0	0	0	0	0	1
GB40836	Group1.10	9	1530	24.2272	9	8	1	1	0	0	0	1	0	0	0	0	0	0	3	0	0	0	2	0	0	0	1	0	0	0	0	1	0	0	0	0	0	0	1	1	1	1	1	1	1	1	0	1	0
GB40837	Group1.10	5	942	26.1	5	4	3	23	0	0	1	0	1	2	17	1	1	0	4	0	0	0	1	0	0	0	3	0	0	8	0	1	0	1	1	1	1	0	1	1	1	1	1	1	1	1	0	1	0
GB40838	Group1.10	6	1458	26.1	6	5	5	7	0	2	0	2	0	0	0	2	1	0	4	0	0	0	0	0	0	0	4	0	0	0	0	1	0	0	0	1	1	0	1	1	1	1	1	1	1	1	0	1	0
GB40839	Group1.10	12	2352	26.1	12	11	9	7	0	0	0	0	0	1	0	0	0	6	5	0	0	0	3	0	0	0	2	0	0	1	0	0	0	0	0	0	0	0	1	1	1	1	1	1	1	1	0	1	0
GB40841	Group1.10	2	102	26.1	2	1	0	2	0	0	0	0	0	0	0	0	2	0	1	0	0	0	0	0	0	0	1	0	0	0	0	0	0	0	0	0	0	0	0	0	0	0	1	0	1	0	0	0	1
GB40842	Group1.10	8	1914	26.1	8	7	6	22	0	1	1	3	2	1	1	2	11	0	5	0	0	0	1	0	0	1	1	2	0	9	1	1	1	0	1	1	1	1	1	1	1	1	1	1	1	1	0	1	0
GB40843	Group1.10	4	1596	26.1	4	3	3	12	0	2	1	1	1	2	0	2	2	1	2	0	0	0	0	1	0	0	0	0	1	5	1	0	0	1	1	1	1	0	1	1	1	1	1	1	1	1	0	1	0
GB40845	Group1.10	10	3864	26.1	10	9	9	42	2	4	2	3	1	6	18	3	3	0	11	0	0	1	5	0	0	1	4	0	0	2	1	0	0	0	0	0	1	0	1	1	1	1	1	1	1	1	0	1	0
GB40846	Group1.10	2	132	26.1	2	1	0	15	0	4	1	2	0	3	2	3	0	0	2	0	0	0	0	0	1	0	0	1	0	0	0	0	0	0	0	0	0	0	1	0	0	0	1	1	1	1	0	0	1
GB40847	Group1.10	2	165	26.1	2	1	0	14	0	4	1	3	0	3	0	3	0	0	8	1	0	0	1	0	2	0	2	2	0	0	0	0	0	0	0	0	0	0	0	0	0	0	1	0	0	0	0	0	1
GB40848	Group1.10	5	1101	26.1	5	4	4	21	0	3	6	2	0	0	1	3	6	0	8	0	0	0	3	0	0	0	4	1	0	0	0	0	0	0	0	0	0	0	1	0	1	1	1	1	1	1	0	1	0
GB40849	Group1.10	2	366	26.1	2	1	0	7	0	1	0	1	0	0	0	1	4	0	0	0	0	0	0	0	0	0	0	0	0	0	0	0	0	0	0	0	0	0	1	0	1	1	1	1	1	1	0	0	1
GB40850	Group1.10	2	159	26.1	2	1	0	0	0	0	0	0	0	0	0	0	0	0	2	0	0	0	1	0	0	0	1	0	0	0	0	0	0	0	0	0	0	0	1	1	1	0	1	1	1	0	0	0	1
GB40851	Group1.10	2	117	26.1	2	1	1	1	0	0	0	0	0	0	0	0	1	0	1	0	0	0	1	0	0	0	0	0	0	0	0	0	0	0	0	0	0	0	1	0	1	0	1	1	1	0	0	0	1
GB40853	Group1.10	2	264	26.3155	2	1	0	0	0	0	0	0	0	0	0	0	0	0	0	0	0	0	0	0	0	0	0	0	0	0	1	1	0	1	1	0	1	0	1	1	1	1	1	1	1	1	0	1	0
GB40854	Group1.10	2	162	29.1	2	1	0	0	0	0	0	0	0	0	0	0	0	0	0	0	0	0	0	0	0	0	0	0	0	0	0	0	0	0	0	0	0	0	0	0	0	0	1	1	1	0	0	0	1
GB40855	Group1.10	2	171	29.1	2	1	0	0	0	0	0	0	0	0	0	0	0	0	0	0	0	0	0	0	0	0	0	0	0	0	0	0	0	0	0	0	0	0	1	0	0	0	1	1	1	0	0	0	1
GB40856	Group1.10	5	522	27.6	5	4	3	15	0	2	1	4	0	0	1	3	3	1	2	0	0	0	1	0	0	0	1	0	0	0	1	0	0	0	1	1	1	0	1	1	1	1	1	1	1	1	0	1	0
GB40857	Group1.10	6	1500	27.6	6	5	3	58	1	2	0	4	0	0	43	4	3	1	5	0	0	0	2	0	0	1	1	0	1	0	1	0	0	1	1	1	1	0	1	1	1	1	1	1	1	1	0	1	0
GB40858	Group1.10	8	1359	27.6	8	7	7	20	1	1	1	1	1	1	10	1	1	2	8	0	0	0	4	0	0	1	3	0	0	2	1	1	1	1	1	1	1	1	1	1	1	1	1	1	1	1	0	1	0
GB40859	Group1.10	1	5385	27.6	1	0	0	1	0	0	1	0	0	0	0	0	0	0	15	0	3	3	1	0	4	1	1	2	0	0	0	0	0	0	0	0	0	0	1	1	1	1	1	1	1	1	0	1	0
GB40860	Group1.10	3	255	27.6	3	2	0	0	0	0	0	0	0	0	0	0	0	0	0	0	0	0	0	0	0	0	0	0	0	0	0	0	0	0	0	0	0	0	1	1	0	0	1	1	1	1	0	0	1
GB40861	Group1.10	5	747	17.7306	5	4	4	8	1	1	0	2	0	0	1	3	0	0	4	1	2	0	0	0	0	1	0	0	0	3	1	1	0	1	1	1	0	0	1	1	1	1	1	1	1	1	0	1	0
GB40862	Group1.10	3	450	16.4	3	2	2	4	1	1	0	1	0	0	0	1	0	0	0	0	0	0	0	0	0	0	0	0	0	1	0	0	0	0	0	0	1	0	1	1	1	1	1	1	1	1	0	1	0
GB40863	Group1.10	2	189	23.9	2	1	0	2	0	0	0	0	0	0	0	0	2	0	2	0	1	0	0	0	0	0	0	1	0	0	0	1	0	1	0	0	0	0	1	1	1	1	1	1	1	1	0	1	0
GB40864	Group1.10	8	1011	23.9	8	7	4	2	0	0	0	0	0	0	0	0	2	0	0	0	0	0	0	0	0	0	0	0	0	1	1	1	0	1	1	0	1	0	1	1	1	1	1	1	1	1	0	1	0
GB40865	Group1.10	5	4974	28.8363	5	4	1	17	1	7	2	3	0	0	0	2	1	1	16	3	1	4	1	1	3	1	1	0	1	29	0	0	0	0	0	1	0	0	1	1	1	1	1	1	1	1	0	1	0
GB40866	Group1.10	2	1977	28.4528	2	1	1	201	1	3	6	1	32	18	82	1	1	56	200	0	3	9	0	67	75	22	0	0	24	90	1	1	1	1	1	1	1	1	1	1	1	1	1	1	1	1	0	1	0
GB40867	Group1.10	11	1932	29.4	11	10	10	7	0	2	0	1	0	1	0	2	1	0	6	0	0	0	4	0	0	0	2	0	0	0	1	1	0	1	1	0	0	0	1	1	1	1	1	1	1	1	0	1	0
GB40868	Group1.20	11	1560	23.58	11	10	9	20	2	2	0	2	1	2	6	2	2	1	10	0	0	0	0	3	0	7	0	0	0	10	0	0	0	0	0	0	0	0	1	1	1	1	1	1	1	1	0	1	0
GB40869	Group1.20	1	90	43.8	1	0	0	1	0	0	0	0	0	0	0	1	0	0	1	0	0	0	1	0	0	0	0	0	0	0	0	0	0	0	0	0	0	0	0	0	0	0	0	0	1	0	0	0	1
GB40870	Group1.20	3	570	43.8	3	2	1	4	0	0	1	1	0	0	0	1	1	0	9	0	0	0	3	0	1	2	3	0	0	0	0	0	0	0	0	0	0	0	1	1	1	0	1	1	1	0	0	0	1
GB40871	Group1.20	4	969	41.0845	4	3	3	6	1	1	0	1	0	0	2	1	0	0	2	0	0	0	1	0	0	0	1	0	0	0	1	1	0	1	1	0	1	0	1	1	1	0	1	1	1	1	0	1	0
GB40872	GroupUn29	4	708	17.4	4	3	3	11	1	1	3	2	0	0	0	3	1	0	1	0	0	0	0	0	0	0	1	0	0	0	1	1	0	1	1	1	1	0	1	1	1	1	0	1	1	0	0	1	0
GB40873	GroupUn29	2	309	17.3603	2	1	1	3	0	0	0	1	0	0	0	2	0	0	0	0	0	0	0	0	0	0	0	0	0	0	1	0	0	0	1	1	1	0	1	1	1	1	0	1	1	0	0	1	0
GB40874	GroupUn29	10	1905	19.3	10	9	9	9	1	0	0	3	0	0	1	3	1	0	2	0	0	0	1	0	0	0	1	0	0	0	1	1	1	1	1	0	1	0	1	1	1	1	0	1	1	0	0	1	0
GB40875	GroupUn29	3	660	19.3	3	2	2	45	2	1	5	2	15	1	15	2	1	1	3	0	0	0	1	0	0	1	1	0	0	6	1	1	1	1	1	1	1	1	1	1	1	1	0	1	1	0	0	1	0
GB40876	GroupUn29	2	573	18.8118	2	1	1	3	0	0	0	1	0	0	0	1	1	0	5	0	0	0	1	0	0	0	4	0	0	0	1	1	0	0	1	0	1	0	1	1	1	0	0	1	1	0	0	1	0
GB40877	GroupUn29	2	525	21.9	2	1	1	9	1	0	0	1	0	0	5	1	1	0	7	0	0	0	2	0	0	2	1	0	2	3	1	1	0	1	1	1	0	0	1	1	1	1	0	1	1	0	0	1	0
GB40878	GroupUn29	18	4440	25.5661	18	17	17	17	1	2	2	2	1	3	1	3	2	0	4	2	0	0	0	0	0	0	2	0	0	1	0	1	0	0	0	0	0	0	1	1	1	1	0	1	1	0	0	1	0
GB40879	GroupUn29	5	1065	17.4	5	4	3	6	2	1	0	1	0	0	0	1	1	0	6	4	0	0	1	0	0	0	1	0	0	0	0	0	0	0	0	0	0	0	1	1	1	1	0	1	1	0	0	0	1
GB40880	GroupUn29	18	4707	21.2394	18	17	17	10	2	2	1	2	0	0	0	2	1	0	10	0	0	0	0	0	0	0	10	0	0	0	1	1	0	1	1	0	1	0	1	1	1	1	0	1	1	0	0	1	0
GB40881	GroupUn29	8	1155	19.8	8	7	7	14	2	2	2	1	1	1	1	2	1	1	0	0	0	0	0	0	0	0	0	0	0	3	0	0	0	0	0	0	0	0	1	1	1	1	0	1	1	0	0	1	0
GB40882	GroupUn29	3	456	20.5	3	2	2	17	1	1	1	1	1	1	6	1	2	2	0	0	0	0	0	0	0	0	0	0	0	6	1	1	1	1	0	1	1	1	1	1	1	1	0	1	1	0	0	1	0
GB40883	GroupUn29	8	1356	23.7968	8	7	6	25	2	1	2	1	1	2	12	1	1	2	3	0	0	0	1	0	0	1	1	0	0	0	1	1	0	1	1	0	1	0	1	1	1	1	0	1	1	0	0	1	0
GB40884	GroupUn29	5	816	21.2468	5	4	4	7	0	2	0	3	1	0	0	1	0	0	2	1	0	0	0	0	0	1	0	0	0	0	0	0	0	0	0	0	0	0	1	1	1	1	0	1	1	0	0	1	0
GB40885	GroupUn29	14	7455	24.2821	14	13	13	10	0	2	2	1	0	1	1	1	2	0	5	2	0	0	0	0	1	1	0	0	1	0	0	0	0	0	0	0	1	0	1	1	1	1	0	1	1	0	0	1	0
GB40886	GroupUn29	5	1317	19.8	5	4	4	5	1	0	0	1	0	0	1	1	0	1	0	0	0	0	0	0	0	0	0	0	0	5	0	0	0	0	0	0	0	0	1	1	1	1	0	1	1	0	0	1	0
GB40887	GroupUn29	5	681	15.7337	5	4	4	20	1	1	2	1	1	1	10	1	1	1	4	0	0	0	0	0	0	3	1	0	0	18	1	1	1	1	1	1	1	1	1	1	1	1	0	1	1	0	0	1	0
GB40888	GroupUn29	6	1329	17.4	6	5	5	9	2	1	0	2	0	0	3	1	0	0	1	1	0	0	0	0	0	0	0	0	0	7	1	0	0	0	0	0	0	0	1	1	1	1	0	1	1	0	0	1	0
GB40889	GroupUn29	2	399	26.3	2	1	0	4	0	0	0	2	0	0	1	1	0	0	2	1	0	0	0	0	0	0	1	0	0	0	0	0	0	0	0	0	0	0	1	1	1	0	0	0	0	0	0	0	1
GB40890	GroupUn29	2	741	21.8044	2	1	1	4	0	2	0	1	0	0	0	1	0	0	3	0	0	0	1	0	0	1	1	0	0	1	0	0	0	0	0	0	0	0	1	1	1	1	0	1	1	0	0	1	0
GB40891	GroupUn29	9	1674	19.3	9	8	8	8	2	2	0	1	0	0	1	1	1	0	2	0	0	0	0	0	0	0	2	0	0	0	0	1	0	1	1	1	1	0	1	1	1	1	0	1	1	0	0	1	0
GB40892	GroupUn29	3	348	19.3	3	2	2	10	1	0	1	1	1	1	3	1	0	1	2	0	1	0	0	0	0	0	1	0	0	0	1	1	0	1	1	1	1	0	1	1	1	1	0	1	1	0	0	1	0
GB40893	GroupUn29	10	4290	25.7224	10	9	9	15	2	3	0	5	0	0	0	3	2	0	6	0	0	0	2	0	0	0	4	0	0	0	0	1	0	1	1	1	1	0	1	1	1	1	0	1	1	0	0	1	0
GB40894	GroupUn29	8	1452	17.4	8	7	6	19	2	1	1	5	0	0	4	5	1	0	3	0	0	0	1	0	0	2	0	0	0	0	0	0	0	0	0	0	0	0	1	1	1	1	0	1	1	0	0	1	0
GB40895	GroupUn29	4	903	21.8651	4	3	3	15	2	1	0	3	0	0	3	4	2	0	5	0	0	0	0	0	0	5	0	0	0	0	1	1	0	1	0	0	1	0	1	1	1	1	0	1	1	0	0	1	0
GB40896	GroupUn29	3	243	17.3729	3	2	1	6	0	0	1	2	0	1	0	2	0	0	0	0	0	0	0	0	0	0	0	0	0	0	0	0	0	0	0	0	0	0	1	1	1	1	0	1	1	0	0	0	1
GB40897	GroupUn4376	1	252	NA	1	0	0	0	0	0	0	0	0	0	0	0	0	0	0	0	0	0	0	0	0	0	0	0	0	0	0	0	0	0	0	0	0	0	1	1	0	1	0	1	1	0	0	1	0
GB40898	GroupUn4766	1	588	NA	1	0	0	0	0	0	0	0	0	0	0	0	0	0	0	0	0	0	0	0	0	0	0	0	0	0	0	0	0	0	0	0	0	0	1	1	0	1	0	1	1	0	0	1	0
GB40899	GroupUn2566	2	528	19.8	2	1	1	1	0	0	0	0	0	0	1	0	0	0	1	0	0	0	0	0	0	1	0	0	0	0	0	0	0	0	0	0	0	0	1	1	1	1	0	1	1	0	0	1	0
GB40900	GroupUn59	2	252	25.7	2	1	1	10	0	3	0	3	0	0	0	3	1	0	2	1	0	0	0	0	0	1	0	0	0	0	0	0	0	0	0	0	0	0	0	0	0	1	0	0	0	0	0	0	1
GB40901	Group5.8	10	2214	25.1128	10	9	9	8	2	1	0	2	0	0	1	1	1	0	3	0	0	0	2	0	0	1	0	0	0	0	1	1	0	1	1	1	1	0	1	1	1	1	1	1	1	1	0	1	0
GB40903	Group5.8	1	1299	22.2	1	0	0	1	0	0	0	0	0	0	1	0	0	0	7	0	0	0	4	0	0	2	1	0	0	0	0	0	0	0	0	0	0	0	1	1	1	1	1	1	1	1	0	1	0
GB40904	Group5.8	7	1527	23.3445	7	6	6	5	0	1	1	1	0	0	0	1	1	0	1	0	0	1	0	0	0	0	0	0	0	0	0	0	0	1	1	1	0	0	1	1	1	1	1	1	1	1	0	1	0
GB40905	Group5.8	7	1911	29.788	7	6	6	16	1	2	0	3	1	0	6	1	2	0	2	1	0	0	0	0	0	1	0	0	0	0	0	0	0	0	0	0	0	0	1	1	1	1	1	1	1	1	0	1	0
GB40906	Group5.8	4	1161	36.2	4	3	3	21	0	2	4	2	2	1	3	2	4	1	7	0	2	0	0	0	0	4	0	0	1	0	1	1	0	1	0	0	1	0	1	1	1	1	1	1	1	1	0	1	0
GB40907	Group5.8	12	1872	30.0429	12	11	11	8	0	1	3	1	0	0	0	1	2	0	2	1	0	0	0	0	0	0	1	0	0	6	1	1	0	1	1	1	1	0	1	1	1	1	1	1	1	1	0	1	0
GB40908	Group5.8	14	2727	35.8368	14	13	7	11	0	3	1	2	0	1	2	0	1	1	0	0	0	0	0	0	0	0	0	0	0	0	1	1	0	1	1	0	1	0	1	1	1	1	1	1	1	1	0	1	0
GB40909	Group5.8	12	2052	24.5	12	11	11	10	2	1	0	2	0	0	2	2	1	0	2	0	0	0	0	0	0	2	0	0	0	0	0	1	0	1	0	1	1	0	1	1	1	1	1	1	1	1	0	1	0
GB40910	Group5.8	2	171	24.5	2	1	0	0	0	0	0	0	0	0	0	0	0	0	2	0	1	0	0	0	0	0	1	0	0	0	0	0	0	0	0	0	0	0	1	1	0	0	1	1	1	0	0	0	1
GB40911	Group5.8	9	1692	24.5	9	8	8	22	0	0	6	2	0	2	5	2	4	1	1	0	0	0	0	0	0	1	0	0	0	0	0	1	0	1	1	0	1	0	1	1	1	1	1	1	1	1	0	1	0
GB40912	Group5.8	2	123	32.1	2	1	1	2	0	0	0	1	0	0	0	1	0	0	0	0	0	0	0	0	0	0	0	0	0	0	0	0	0	0	0	0	0	0	1	1	0	0	1	0	0	0	0	0	1
GB40913	Group5.8	3	267	38.1	3	2	1	6	0	0	0	3	0	0	0	2	1	0	1	0	0	0	0	0	0	1	0	0	0	0	0	0	0	0	0	0	0	0	1	1	1	1	1	0	0	0	0	0	1
GB40914	Group5.8	3	354	38.1	3	2	0	0	0	0	0	0	0	0	0	0	0	0	0	0	0	0	0	0	0	0	0	0	0	0	0	0	0	0	0	0	0	0	1	0	0	0	1	1	1	0	0	0	1
GB40915	Group5.8	2	324	35.6925	2	1	0	0	0	0	0	0	0	0	0	0	0	0	0	0	0	0	0	0	0	0	0	0	0	0	0	0	0	0	0	0	0	0	1	0	1	0	1	1	1	0	0	0	1
GB40916	Group5.8	15	2907	34.2026	15	14	8	8	0	1	1	0	0	2	2	0	1	1	7	0	0	0	3	0	0	0	4	0	0	0	1	1	0	0	1	0	1	0	1	1	1	1	1	1	1	1	0	1	0
GB40917	Group5.8	2	171	32.8	2	1	1	5	0	0	0	2	0	0	0	2	1	0	3	0	1	0	1	0	0	0	1	0	0	0	0	0	0	0	0	0	0	0	0	0	1	0	1	1	0	0	0	0	1
GB40918	Group5.8	3	258	34.8	3	2	1	1	0	0	0	0	0	0	0	0	1	0	0	0	0	0	0	0	0	0	0	0	0	0	0	0	0	0	0	0	0	0	1	0	0	0	1	0	1	1	0	0	1
GB40919	Group5.8	1	261	34.8	1	0	0	1	0	0	0	0	0	0	0	0	1	0	1	0	1	0	0	0	0	0	0	0	0	0	0	0	0	0	0	0	0	0	1	0	0	1	1	1	0	0	0	0	1
GB40920	Group5.8	3	228	34.8	3	2	1	1	0	0	0	0	0	0	0	0	1	0	2	0	0	0	1	0	0	0	1	0	0	0	0	0	0	0	0	0	0	0	1	0	0	0	1	1	0	0	0	0	1
GB40921	Group5.8	2	156	34.8	2	1	0	1	0	0	0	0	0	0	0	0	1	0	1	0	0	0	0	0	0	0	0	1	0	0	0	0	0	0	0	0	0	0	0	0	0	0	1	0	0	0	0	0	1
GB40922	Group5.8	2	114	36.5509	2	1	0	0	0	0	0	0	0	0	0	0	0	0	0	0	0	0	0	0	0	0	0	0	0	0	0	0	0	0	0	0	0	0	0	0	0	0	1	0	1	1	0	0	1
GB40923	Group5.8	11	1407	24.5	11	10	10	8	0	1	0	2	0	0	3	2	0	0	4	0	1	0	0	0	0	3	0	0	0	0	1	1	1	1	0	1	1	1	1	1	1	1	1	1	1	1	0	1	0
GB40925	Group5.8	1	1515	24.5	1	0	0	2	0	0	0	1	0	0	0	1	0	0	5	0	1	1	1	0	0	0	1	1	0	0	0	0	0	0	0	0	0	0	1	1	1	1	1	1	1	1	0	1	0
GB40926	Group5.8	5	714	24.5	5	4	4	4	0	1	0	1	0	0	0	1	1	0	0	0	0	0	0	0	0	0	0	0	0	0	1	1	0	1	1	1	1	0	1	1	1	1	1	1	1	1	0	1	0
GB40928	Group5.8	11	2109	24.5	11	10	10	15	1	1	3	2	0	1	2	3	2	0	1	0	0	0	0	0	0	0	1	0	0	0	1	1	0	1	0	0	1	0	1	1	1	1	1	1	1	1	0	1	0
GB40929	Group5.8	9	1335	24.5	9	8	8	8	0	3	1	2	0	0	0	1	1	0	0	0	0	0	0	0	0	0	0	0	0	0	0	1	0	1	0	0	1	0	1	1	1	1	1	1	1	1	0	1	0
GB40930	Group5.8	2	105	38.5	2	1	0	0	0	0	0	0	0	0	0	0	0	0	0	0	0	0	0	0	0	0	0	0	0	0	0	0	0	0	0	0	0	0	0	0	0	0	1	0	1	0	0	0	1
GB40931	Group5.8	9	1554	36.3875	9	8	8	7	0	1	1	2	0	0	2	1	0	0	18	0	9	2	0	0	0	5	0	2	0	3	1	1	0	1	1	0	1	0	1	1	1	1	1	1	1	1	0	1	0
GB40932	Group5.8	4	1842	40.8	4	3	3	6	0	2	0	2	0	0	1	1	0	0	8	0	1	1	0	0	0	4	0	2	0	0	0	0	0	0	0	0	0	0	1	1	1	1	1	1	1	1	0	1	0
GB40933	Group5.8	3	9897	20.7758	3	2	0	0	0	0	0	0	0	0	0	0	0	0	19	0	0	0	10	0	0	0	9	0	0	0	0	0	0	0	0	0	0	0	1	1	0	1	1	1	1	1	0	1	0
GB40934	Group5.8	5	1158	22.2	5	4	4	16	2	1	2	2	1	2	2	2	1	1	1	0	0	0	0	0	0	1	0	0	0	6	1	1	0	1	1	1	1	0	1	1	1	1	1	1	1	1	0	1	0
GB40935	Group5.8	9	1437	24.9	9	8	8	8	0	1	1	1	1	0	0	2	2	0	5	0	0	0	4	0	0	0	1	0	0	0	1	1	0	1	1	1	1	0	1	1	1	1	1	1	1	1	0	1	0
GB40936	Group1.9	3	132	23.4	3	2	1	6	0	2	0	2	0	0	0	0	2	0	1	0	0	0	1	0	0	0	0	0	0	0	0	0	0	0	0	0	0	0	0	0	1	0	1	0	1	1	0	0	1
GB40937	Group1.9	4	528	23.1881	4	3	1	3	0	0	0	1	0	0	0	2	0	0	3	0	0	0	1	0	0	0	2	0	0	0	0	0	0	0	0	0	0	0	1	1	1	1	1	1	1	0	0	1	0
GB40938	Group1.9	4	840	24.7	4	3	3	7	0	1	1	2	0	1	0	1	1	0	1	0	1	0	0	0	0	0	0	0	0	0	0	1	0	1	1	1	1	0	1	1	1	1	1	1	1	1	0	1	0
GB40939	Group1.9	4	342	18.5	4	3	3	18	2	2	2	1	1	1	6	1	1	1	0	0	0	0	0	0	0	0	0	0	0	1	0	0	0	0	0	1	0	1	1	1	1	1	1	1	1	1	0	1	0
GB40940	Group1.9	3	234	23.3	3	2	0	8	1	1	1	1	0	1	0	1	1	1	0	0	0	0	0	0	0	0	0	0	0	0	0	0	0	0	0	0	0	0	1	1	0	0	1	0	1	1	0	0	1
GB40941	Group1.9	7	1413	23.3	7	6	6	11	2	1	1	1	0	1	2	1	1	1	0	0	0	0	0	0	0	0	0	0	0	0	1	1	0	1	0	1	1	0	1	1	1	1	1	1	1	1	0	1	0
GB40942	Group1.9	2	102	39.3	2	1	0	2	0	0	0	1	0	0	0	1	0	0	3	0	0	0	1	0	0	0	2	0	0	0	0	0	0	0	0	0	0	0	0	0	0	0	1	0	0	0	0	0	1
GB40944	Group1.9	16	2304	29.9	16	15	15	128	1	14	29	4	8	15	4	4	31	18	4	0	0	0	0	0	0	2	2	0	0	5	0	1	0	1	1	0	1	0	1	1	1	1	1	1	1	1	0	1	0
GB40945	Group1.9	12	1257	19.7465	12	11	8	19	3	4	0	3	0	0	6	2	1	0	0	0	0	0	0	0	0	0	0	0	0	9	0	0	0	0	1	0	0	0	1	1	1	1	1	1	1	1	0	1	0
GB40946	Group1.9	10	1773	27.1	10	9	9	36	2	1	1	3	1	2	20	3	2	1	1	0	0	0	1	0	0	0	0	0	0	16	1	1	1	1	1	1	1	1	1	1	1	1	1	1	1	1	0	1	0
GB40947	Group1.9	9	1638	28.7	9	8	5	2	0	2	0	0	0	0	0	0	0	0	6	0	0	0	4	0	0	0	2	0	0	0	1	1	0	1	1	0	0	0	1	1	1	1	1	1	0	0	0	1	0
GB40948	Group1.9	9	1749	21.1	9	8	8	19	1	1	0	1	0	0	11	1	4	0	0	0	0	0	0	0	0	0	0	0	0	0	1	1	0	1	1	1	1	0	1	1	1	1	1	1	1	1	0	1	0
GB40949	Group1.9	2	603	18.1	2	1	1	4	1	1	0	1	0	0	0	1	0	0	1	0	0	0	1	0	0	0	0	0	0	0	1	0	0	1	1	0	1	0	1	1	1	1	1	1	1	1	0	1	0
GB40950	Group1.9	3	186	28.4817	3	2	0	2	0	0	0	0	0	0	1	1	0	0	2	0	0	0	1	0	0	0	1	0	0	0	0	0	0	0	0	0	0	0	1	1	1	0	1	0	0	0	0	0	1
GB40951	Group1.9	2	99	26.7	2	1	1	2	0	0	0	0	0	0	1	0	0	1	0	0	0	0	0	0	0	0	0	0	0	0	0	0	0	0	0	0	0	0	0	0	0	0	1	0	0	0	1	0	0
GB40952	Group1.9	2	420	24.9823	2	1	0	0	0	0	0	0	0	0	0	0	0	0	0	0	0	0	0	0	0	0	0	0	0	0	0	0	0	0	0	0	0	0	1	1	0	0	1	1	1	1	0	0	1
GB40953	Group1.9	2	156	39.3	2	1	0	3	0	1	0	1	0	0	0	1	0	0	2	0	0	0	1	0	0	0	1	0	0	0	0	0	0	0	0	0	0	0	1	0	0	0	1	1	0	0	0	0	1
GB40954	Group1.9	2	99	27.3695	2	1	1	3	0	1	0	1	0	0	0	1	0	0	4	0	0	0	2	0	0	0	2	0	0	0	0	0	0	0	0	0	0	0	0	0	0	0	1	0	0	0	0	0	1
GB40955	Group1.9	6	732	18.5	6	5	5	7	1	1	0	1	1	0	0	1	1	1	0	0	0	0	0	0	0	0	0	0	0	4	0	1	0	1	1	0	1	0	1	1	1	1	1	1	1	1	0	1	0
GB40956	Group1.9	2	87	43.4	2	1	1	1	0	0	0	0	0	0	0	1	0	0	1	0	0	0	1	0	0	0	0	0	0	0	0	0	0	0	0	0	0	0	0	0	0	0	1	1	1	0	0	0	1
GB40957	Group1.9	2	279	28.5	2	1	0	1	0	0	0	0	0	0	0	1	0	0	1	0	0	0	1	0	0	0	0	0	0	0	0	0	0	0	0	0	0	0	1	1	0	0	1	0	0	0	0	0	1
GB40958	Group1.9	2	414	30.2642	2	1	0	20	0	1	1	1	0	0	0	0	17	0	2	0	0	0	1	0	0	0	1	0	0	0	0	0	0	0	0	0	0	0	1	1	0	0	1	1	1	0	0	0	1
GB40959	Group1.9	2	561	41.4985	2	1	0	9	0	1	1	1	0	0	0	0	6	0	3	0	0	0	2	0	0	0	1	0	0	0	0	0	0	0	0	0	0	0	1	1	0	0	0	1	0	0	0	0	1
GB40960	Group1.9	5	825	35.1042	5	4	2	2	0	0	0	0	0	0	0	2	0	0	2	0	0	0	2	0	0	0	0	0	0	0	1	0	0	1	1	1	0	0	1	1	1	1	1	1	1	1	0	1	0
GB40961	Group1.9	2	177	37.4	2	1	0	1	0	0	0	0	0	0	0	1	0	0	2	0	0	0	1	0	0	0	1	0	0	0	0	0	0	0	0	0	0	0	0	0	0	1	1	0	1	1	0	1	0
GB40962	Group1.9	2	222	39.2276	2	1	0	3	0	0	0	1	0	0	0	2	0	0	3	0	0	0	2	0	0	0	1	0	0	0	0	0	0	0	0	0	0	0	1	0	0	0	1	1	0	0	0	0	1
GB40963	Group1.9	7	1683	36.5794	7	6	5	5	0	0	0	1	0	0	0	4	0	0	1	0	0	1	0	0	0	0	0	0	0	0	1	0	0	1	0	1	1	0	1	1	1	1	1	1	1	1	0	1	0
GB40964	Group1.9	2	183	24.7	2	1	0	2	0	0	0	1	0	0	0	1	0	0	1	0	0	0	0	0	0	0	1	0	0	0	0	0	0	0	0	0	0	0	1	0	1	0	1	1	1	1	0	1	0
GB40965	GroupUn3556	1	105	25.8	1	0	0	0	0	0	0	0	0	0	0	0	0	0	0	0	0	0	0	0	0	0	0	0	0	0	0	0	0	0	0	0	0	0	0	0	1	0	0	1	1	0	0	0	1
GB40966	Group7.20	4	1092	24.0734	4	3	3	3	0	1	1	0	0	0	0	0	1	0	1	0	0	0	0	0	0	0	0	0	1	0	0	0	0	0	0	0	0	0	1	1	1	1	1	1	1	1	0	1	0
GB40967	Group7.20	7	1683	36.3043	7	6	6	16	0	1	0	1	0	1	11	1	0	1	6	0	0	0	0	0	0	6	0	0	0	1	1	1	1	0	1	1	1	1	1	1	1	1	1	1	1	1	0	1	0
GB40968	Group7.20	9	1641	36.1712	9	8	7	4	0	0	0	3	0	0	0	0	0	1	5	0	0	0	4	0	0	0	1	0	0	0	0	0	0	0	0	0	0	0	1	1	1	1	1	1	1	1	0	1	0
GB40969	Group7.20	5	651	37.5226	5	4	4	5	0	1	0	2	0	0	1	1	0	0	0	0	0	0	0	0	0	0	0	0	0	1	1	1	1	0	1	1	0	0	1	1	1	1	1	1	1	1	1	0	0
GB40970	Group7.20	2	258	53.5	2	1	0	0	0	0	0	0	0	0	0	0	0	0	0	0	0	0	0	0	0	0	0	0	0	0	0	0	0	0	0	0	0	0	1	1	1	0	1	1	1	1	0	0	1
GB40971	Group7.20	5	465	32.8318	5	4	1	2	0	0	0	1	0	0	0	1	0	0	0	0	0	0	0	0	0	0	0	0	0	0	1	1	0	1	0	0	1	0	1	1	1	0	1	1	1	1	0	1	0
GB40972	Group7.20	4	1299	32.3058	4	3	2	5	0	0	1	0	2	2	0	0	0	0	1	1	0	0	0	0	0	0	0	0	0	0	0	1	0	1	1	0	1	0	1	1	0	1	1	1	1	1	0	0	1
GB40973	Group7.20	16	2589	33.9383	16	15	14	7	0	3	0	1	0	0	1	2	0	0	5	0	0	0	0	0	0	5	0	0	0	0	1	0	0	1	1	0	1	0	1	1	1	1	1	1	1	1	0	1	0
GB40974	Group7.20	2	210	37.9	2	1	0	0	0	0	0	0	0	0	0	0	0	0	2	0	0	0	1	0	0	0	1	0	0	0	0	1	0	1	0	1	0	0	1	1	1	1	1	0	1	1	0	0	1
GB40975	Group7.20	9	1398	42.3322	9	8	5	9	0	1	0	2	0	2	1	3	0	0	3	0	0	0	0	0	0	0	3	0	0	1	1	1	0	1	1	1	0	0	1	1	1	1	1	1	1	1	0	1	0
GB40976	Group7.20	3	2175	30.7403	3	2	2	26	1	1	1	1	4	1	13	1	1	2	37	0	1	6	0	4	1	24	0	0	1	77	1	1	1	1	1	1	1	1	1	1	1	1	1	1	1	1	0	1	0
GB40977	Group7.20	9	2679	28.3217	9	8	8	43	4	2	1	2	1	1	29	1	1	1	19	1	0	0	2	0	0	14	2	0	0	34	1	0	0	1	1	0	1	0	1	1	1	1	1	1	1	1	0	1	0
GB40978	Group7.20	6	750	26.9	6	5	5	24	2	1	2	1	1	2	12	1	1	1	0	0	0	0	0	0	0	0	0	0	0	5	0	0	0	0	0	0	0	0	1	1	1	1	1	1	1	1	0	1	0
GB40979	Group7.20	3	591	35.983	3	2	1	49	0	1	2	2	0	16	0	1	26	1	1	0	0	0	0	0	0	1	0	0	0	0	0	0	0	0	0	0	0	0	1	1	1	1	0	1	0	0	0	0	1
GB40980	Group7.20	13	2355	36.1908	13	12	11	80	0	7	4	9	0	17	6	8	27	2	6	0	0	0	3	0	0	0	2	1	0	2	0	1	1	1	1	1	1	1	1	1	1	1	1	1	1	1	0	1	0
GB40981	Group7.20	2	150	24.4833	2	1	1	23	0	1	0	3	0	0	0	3	16	0	2	0	0	0	1	0	0	0	1	0	0	0	0	0	0	1	0	0	0	0	1	1	1	0	0	1	1	1	0	0	1
GB40982	Group7.20	1	204	29.7	1	0	0	6	0	0	0	3	0	0	0	3	0	0	7	0	0	1	0	1	1	2	0	1	1	0	0	0	0	1	0	0	0	0	1	1	0	0	0	1	1	0	0	0	1
GB40983	Group7.20	5	1011	20.7	5	4	4	19	1	3	2	3	2	2	0	3	1	2	7	1	0	0	0	0	0	2	4	0	0	1	0	0	0	0	0	0	0	0	1	1	1	1	1	1	1	1	0	1	0
GB40984	Group7.20	4	843	26.4	4	3	2	9	0	1	2	1	1	1	0	1	1	1	1	1	0	0	0	0	0	0	0	0	0	0	1	1	1	1	1	1	1	0	1	1	1	1	1	1	1	1	0	1	0
GB40985	GroupUn3709	1	423	38.1	1	0	0	0	0	0	0	0	0	0	0	0	0	0	0	0	0	0	0	0	0	0	0	0	0	0	0	0	0	0	0	0	0	0	1	0	1	0	0	0	1	0	0	0	1
GB40986	GroupUn36	3	462	19.2	3	2	2	4	0	0	0	1	0	0	1	1	1	0	0	0	0	0	0	0	0	0	0	0	0	0	1	1	1	0	1	1	1	0	1	1	1	1	0	1	1	0	0	1	0
GB40987	GroupUn442	2	423	23.4	2	1	0	0	0	0	0	0	0	0	0	0	0	0	1	0	0	0	0	0	0	0	1	0	0	0	0	0	0	0	0	0	0	0	0	1	1	1	0	0	1	0	0	1	0
GB40988	GroupUn3986	1	171	34	1	0	0	0	0	0	0	0	0	0	0	0	0	0	0	0	0	0	0	0	0	0	0	0	0	0	0	0	0	0	0	0	0	0	0	0	1	0	0	0	1	0	0	0	1
GB40989	GroupUn1653	1	96	48	1	0	0	0	0	0	0	0	0	0	0	0	0	0	0	0	0	0	0	0	0	0	0	0	0	0	0	0	0	0	0	0	0	0	0	0	1	0	0	1	1	0	0	0	1
GB40990	GroupUn4226	1	651	30.7	1	0	0	0	0	0	0	0	0	0	0	0	0	0	0	0	0	0	0	0	0	0	0	0	0	0	0	0	0	0	0	0	0	0	0	0	1	1	0	1	1	0	0	0	1
GB40991	GroupUn5123	1	90	42.4	1	0	0	0	0	0	0	0	0	0	0	0	0	0	0	0	0	0	0	0	0	0	0	0	0	0	0	0	0	0	0	0	0	0	0	0	1	0	0	0	1	0	0	0	1
GB40992	GroupUn1285	1	444	24.6	1	0	0	0	0	0	0	0	0	0	0	0	0	0	2	0	0	0	1	0	0	0	1	0	0	0	0	0	0	0	0	0	0	0	1	1	1	1	0	1	1	0	0	1	0
GB40993	Group4.11	23	5688	38.2351	23	22	18	20	0	2	0	8	0	0	0	7	3	0	18	0	0	0	11	0	0	0	7	0	0	0	1	0	0	1	0	1	1	0	1	1	1	1	1	1	1	1	0	1	0
GB40994	Group4.11	17	10731	38.5136	17	16	14	12	0	0	0	7	0	0	0	5	0	0	18	0	0	0	13	0	0	0	5	0	0	1	0	0	0	0	0	0	0	0	1	1	1	1	1	1	1	1	0	1	0
GB40995	Group4.11	2	195	39	2	1	0	0	0	0	0	0	0	0	0	0	0	0	0	0	0	0	0	0	0	0	0	0	0	0	0	0	0	0	0	0	0	0	1	0	0	0	1	1	1	1	0	0	1
GB40996	Group4.11	1	3000	60.2	1	0	0	0	0	0	0	0	0	0	0	0	0	0	8	0	1	0	1	0	0	5	1	0	0	0	0	0	0	0	0	0	0	0	1	1	0	1	1	1	1	1	0	1	0
GB40997	Group4.11	4	1518	36	4	3	3	11	0	1	1	3	1	0	1	2	2	0	9	2	0	0	3	0	1	0	3	0	0	2	0	0	0	0	0	0	0	0	1	1	1	1	1	1	1	1	0	1	0
GB40998	Group4.11	9	1770	36	9	8	6	5	0	0	0	1	0	0	0	4	0	0	10	0	0	0	6	0	0	1	3	0	0	0	0	0	0	1	1	0	0	0	1	1	1	1	1	1	1	1	0	1	0
GB40999	Group4.11	5	6315	46.1016	5	4	4	15	0	2	1	2	1	1	1	4	2	1	4	0	1	0	0	1	1	1	0	0	0	0	0	1	0	0	1	0	1	0	1	1	1	1	1	1	1	1	0	1	0
GB41000	Group4.11	4	666	34.5	4	3	2	12	0	1	1	2	0	1	3	4	0	0	1	0	0	1	0	0	0	0	0	0	0	0	0	1	0	0	0	0	0	0	1	1	1	1	1	1	1	1	0	1	0
GB41001	Group4.11	1	231	36	1	0	0	0	0	0	0	0	0	0	0	0	0	0	1	0	0	0	1	0	0	0	0	0	0	0	0	0	0	0	0	0	0	0	1	0	0	0	0	1	1	0	0	0	1
GB41002	Group4.11	14	1974	34.3963	14	13	10	5	0	0	0	4	0	0	0	1	0	0	4	0	0	0	3	0	0	0	1	0	0	0	1	1	0	1	1	0	1	0	1	1	1	1	1	1	1	1	0	1	0
GB41003	Group4.11	14	2037	37.1008	14	13	12	10	0	1	2	4	0	0	1	2	0	0	0	0	0	0	0	0	0	0	0	0	0	0	0	0	0	0	0	0	0	0	1	1	1	1	1	1	1	1	0	1	0
GB41004	Group4.11	1	126	36.5	1	0	0	0	0	0	0	0	0	0	0	0	0	0	0	0	0	0	0	0	0	0	0	0	0	0	0	0	0	0	0	0	0	0	1	0	0	0	1	1	1	1	0	0	1
GB41005	Group4.11	1	141	36.5	1	0	0	0	0	0	0	0	0	0	0	0	0	0	0	0	0	0	0	0	0	0	0	0	0	0	0	0	0	0	0	0	0	0	0	0	0	0	1	0	1	0	0	0	1
GB41006	GroupUn4606	2	1410	42.8	2	1	0	0	0	0	0	0	0	0	0	0	0	0	0	0	0	0	0	0	0	0	0	0	0	0	0	0	0	0	0	0	0	0	0	0	1	1	0	1	1	0	0	1	0
GB41007	GroupUn2161	4	699	27.7	4	3	2	6	0	0	0	0	0	0	6	0	0	0	0	0	0	0	0	0	0	0	0	0	0	0	0	0	0	0	0	0	0	0	1	1	1	1	0	1	1	0	0	1	0
GB41008	GroupUn2702	1	93	20.8	1	0	0	0	0	0	0	0	0	0	0	0	0	0	0	0	0	0	0	0	0	0	0	0	0	0	0	0	0	0	0	0	0	0	1	0	1	0	0	1	1	0	0	0	1
GB41009	GroupUn4663	1	249	38.3	1	0	0	0	0	0	0	0	0	0	0	0	0	0	1	1	0	0	0	0	0	0	0	0	0	0	0	0	0	0	0	0	0	0	1	1	1	1	0	1	1	0	0	1	0
GB41010	GroupUn470	1	417	39.6	1	0	0	0	0	0	0	0	0	0	0	0	0	0	1	0	0	0	1	0	0	0	0	0	0	0	0	0	0	0	0	0	0	0	1	1	1	1	0	1	1	0	0	0	1
GB41011	Group10.12	3	870	33.4274	3	2	1	11	0	8	0	1	0	1	0	1	0	0	2	0	0	0	0	0	0	0	0	1	1	0	0	0	0	1	0	0	0	0	1	1	1	1	1	1	1	1	0	1	0
GB41012	Group4.2	1	84	29.6	1	0	0	0	0	0	0	0	0	0	0	0	0	0	0	0	0	0	0	0	0	0	0	0	0	0	0	0	0	0	0	0	0	0	0	0	1	0	1	0	0	0	1	0	0
GB41013	GroupUn2898	1	186	42.7	1	0	0	0	0	0	0	0	0	0	0	0	0	0	0	0	0	0	0	0	0	0	0	0	0	0	0	0	0	0	0	0	0	0	1	0	1	0	0	0	1	0	0	0	1
GB41014	GroupUn4709	1	180	24.3	1	0	0	1	0	0	0	0	0	0	0	0	1	0	0	0	0	0	0	0	0	0	0	0	0	0	0	0	0	0	0	0	0	0	1	0	1	0	0	0	1	0	0	0	1
GB41015	GroupUn123	3	999	29	3	2	2	5	0	0	1	1	2	0	0	1	0	0	1	0	1	0	0	0	0	0	0	0	0	2	0	0	0	1	0	0	1	0	1	1	1	1	0	1	1	0	0	1	0
GB41016	GroupUn123	2	255	15.6	2	1	1	2	0	0	0	1	0	0	0	1	0	0	0	0	0	0	0	0	0	0	0	0	0	0	0	0	0	0	0	0	0	0	1	1	1	1	0	1	1	0	0	0	1
GB41017	GroupUn1454	1	378	18.9	1	0	0	0	0	0	0	0	0	0	0	0	0	0	0	0	0	0	0	0	0	0	0	0	0	0	0	0	0	0	0	0	0	0	0	0	0	1	0	1	1	0	0	0	1
GB41018	GroupUn136	3	213	14.3	3	2	1	3	0	0	0	2	0	0	0	1	0	0	0	0	0	0	0	0	0	0	0	0	0	0	0	0	0	0	0	0	0	0	1	1	1	1	0	1	1	0	0	0	1
GB41019	GroupUn965	1	96	19.1	1	0	0	0	0	0	0	0	0	0	0	0	0	0	0	0	0	0	0	0	0	0	0	0	0	0	0	0	0	0	0	0	0	0	0	0	0	0	0	0	0	0	0	0	1
GB41020	GroupUn4493	2	117	NA	2	1	0	0	0	0	0	0	0	0	0	0	0	0	0	0	0	0	0	0	0	0	0	0	0	0	0	0	0	0	0	0	0	0	1	1	1	1	0	1	0	0	0	1	0
GB41021	GroupUn4493	1	210	NA	1	0	0	0	0	0	0	0	0	0	0	0	0	0	0	0	0	0	0	0	0	0	0	0	0	0	0	0	0	0	0	0	0	0	1	0	1	0	0	0	1	0	0	0	1
GB41022	Group1.17	1	408	28.7	1	0	0	6	0	0	0	0	0	0	0	4	2	0	0	0	0	0	0	0	0	0	0	0	0	0	0	0	0	0	0	0	0	0	1	1	1	1	1	0	1	1	0	1	0
GB41023	Group1.17	2	414	33.9	2	1	0	2	0	0	0	0	0	0	0	1	1	0	0	0	0	0	0	0	0	0	0	0	0	0	0	0	0	0	0	0	0	0	1	1	1	1	1	0	1	1	0	0	1
GB41024	Group1.17	9	1824	24.8	9	8	8	11	0	2	1	2	0	0	2	1	1	2	5	1	0	1	1	0	0	0	2	0	0	0	0	0	0	0	0	0	0	0	1	1	1	1	1	1	1	1	0	1	0
GB41025	Group1.17	4	1002	19.1	4	3	3	14	2	1	1	1	1	1	4	1	1	1	3	0	0	0	1	0	0	2	0	0	0	3	0	0	0	0	0	0	0	0	1	1	1	1	1	1	1	1	0	1	0
GB41026	Group1.17	4	1443	19.1	4	3	0	1	0	1	0	0	0	0	0	0	0	0	7	1	1	0	3	0	0	0	2	0	0	0	0	0	0	0	0	0	0	0	1	1	1	1	1	1	1	1	0	0	1
GB41027	Group1.17	3	558	19.1	3	2	2	7	1	1	2	1	0	0	0	1	1	0	1	0	0	0	0	0	0	0	0	0	1	6	1	1	0	1	1	1	1	0	1	1	1	1	1	1	1	1	0	1	0
GB41028	Group1.17	8	1644	26.6611	8	7	7	70	1	1	2	1	4	2	54	1	0	4	0	0	0	0	0	0	0	0	0	0	0	56	1	1	1	1	1	1	1	1	1	1	1	1	1	1	1	1	0	1	0
GB41029	Group1.17	4	1086	20.264	4	3	3	8	1	1	0	1	0	0	3	1	1	0	3	0	0	0	3	0	0	0	0	0	0	0	1	1	0	1	1	1	1	0	1	1	1	1	1	1	1	1	0	1	0
GB41030	Group1.17	6	1095	28.7433	6	5	5	22	1	1	2	1	1	2	10	1	1	2	3	0	0	0	1	0	0	1	1	0	0	5	1	1	0	1	1	0	1	0	1	1	1	1	1	1	1	1	0	1	0
GB41031	Group1.17	7	945	19.8	7	6	6	4	0	0	0	2	0	0	0	2	0	0	0	0	0	0	0	0	0	0	0	0	0	1	0	0	0	0	0	0	0	0	1	1	1	1	1	1	1	1	0	1	0
GB41032	Group1.17	3	2637	25.5	3	2	2	5	0	1	1	1	0	0	0	1	1	0	5	0	1	1	0	0	0	2	0	1	0	0	1	1	0	1	1	0	1	0	1	1	1	1	1	1	1	1	0	1	0
GB41033	Group1.17	4	1344	25.5	4	3	3	3	1	0	0	1	0	0	0	1	0	0	5	0	0	0	2	0	0	0	3	0	0	0	0	0	0	0	0	0	0	0	1	1	1	1	1	1	1	1	0	1	0
GB41034	Group1.17	4	1332	35.3	4	3	3	9	0	0	0	2	0	1	5	1	0	0	6	0	0	0	1	0	0	3	1	1	0	1	0	0	0	0	0	0	0	0	1	1	1	1	1	1	1	1	0	1	0
GB41035	Group1.17	4	2787	27.0166	4	3	3	10	0	2	2	2	0	1	0	2	1	0	7	0	2	2	0	0	1	2	0	0	0	0	1	1	0	1	1	1	1	0	1	1	1	1	1	1	1	1	0	1	0
GB41036	Group1.17	8	2178	34.5	8	7	6	17	0	3	1	3	0	2	0	4	2	2	4	0	0	0	2	0	1	1	0	0	0	0	1	1	0	1	1	1	1	0	1	1	1	1	1	1	1	1	0	1	0
GB41037	Group1.17	7	1728	23.3	7	6	6	13	0	1	1	2	0	0	3	1	2	3	3	0	0	0	1	0	0	0	1	0	1	0	0	0	0	0	0	0	0	0	1	1	1	1	1	1	1	1	0	1	0
GB41038	Group1.17	2	3090	28.8	2	1	0	0	0	0	0	0	0	0	0	0	0	0	4	0	0	0	3	0	0	0	0	1	0	7	0	1	0	1	1	1	1	0	1	1	1	1	1	1	1	1	0	1	0
GB41039	Group1.17	4	558	28.8	4	3	3	40	1	2	1	1	9	1	22	1	1	1	2	0	0	0	0	0	0	1	1	0	0	4	1	1	1	1	1	1	0	1	1	1	1	1	1	1	1	1	0	1	0
GB41041	Group1.17	3	207	25.6	3	2	1	2	0	0	0	1	0	0	0	0	1	0	2	0	0	0	1	0	0	0	1	0	0	0	0	0	0	0	0	0	0	0	1	1	0	1	1	0	0	0	0	0	1
GB41042	Group1.17	3	903	34.9768	3	2	2	9	0	0	3	1	1	0	0	2	1	1	4	1	1	0	0	0	2	0	0	0	0	0	1	1	0	1	1	0	0	0	1	1	1	1	1	1	1	1	0	1	0
GB41043	Group1.17	8	1446	20.6082	8	7	7	21	3	2	2	3	1	1	5	2	2	0	7	2	0	0	1	0	0	0	4	0	0	0	1	0	0	1	1	1	0	0	1	1	1	1	1	1	1	1	0	1	0
GB41044	Group1.17	2	150	33.6506	2	1	0	6	0	2	1	1	0	0	0	1	1	0	1	0	0	0	0	0	0	0	1	0	0	0	0	0	0	0	0	0	0	0	1	1	1	1	1	0	0	0	0	0	1
GB41045	Group1.17	7	2352	25.4	7	6	6	14	0	4	2	3	0	0	1	2	1	1	31	0	1	0	2	0	0	26	2	0	0	0	1	1	0	0	1	0	0	0	1	1	1	1	1	1	1	1	0	1	0
GB41046	Group1.17	6	1149	25.4	6	5	5	21	1	1	2	1	3	1	10	1	1	0	0	0	0	0	0	0	0	0	0	0	0	0	1	1	0	1	1	1	1	0	1	1	1	1	1	1	1	1	0	1	0
GB41047	Group1.17	5	834	34.4	5	4	0	0	0	0	0	0	0	0	0	0	0	0	0	0	0	0	0	0	0	0	0	0	0	0	0	0	0	0	1	1	1	0	1	1	1	1	1	1	1	1	0	1	0
GB41048	Group1.17	1	273	31.1	1	0	0	0	0	0	0	0	0	0	0	0	0	0	0	0	0	0	0	0	0	0	0	0	0	0	0	0	0	0	0	0	0	0	1	1	1	0	1	1	1	1	0	0	1
GB41049	Group1.17	3	420	34.2795	3	2	0	0	0	0	0	0	0	0	0	0	0	0	5	0	0	0	3	0	0	1	1	0	0	0	0	0	0	1	0	0	0	0	1	1	1	1	1	1	1	1	0	0	1
GB41050	Group1.17	4	918	30	4	3	1	1	0	0	0	1	0	0	0	0	0	0	4	0	0	0	2	0	0	0	2	0	0	0	0	0	0	0	0	0	0	0	1	1	1	1	1	1	1	1	0	1	0
GB41051	Group1.17	2	240	26.1553	2	1	0	0	0	0	0	0	0	0	0	0	0	0	1	0	0	0	0	0	0	0	1	0	0	0	0	0	0	0	0	0	0	0	1	1	1	0	1	1	1	1	0	0	1
GB41052	Group1.17	13	5031	31.121	13	12	0	0	0	0	0	0	0	0	0	0	0	0	3	0	0	0	2	0	0	0	1	0	0	0	0	0	0	0	0	0	0	0	1	1	1	1	1	1	1	1	0	1	0
GB41053	Group1.17	1	303	28.5	1	0	0	0	0	0	0	0	0	0	0	0	0	0	0	0	0	0	0	0	0	0	0	0	0	0	0	0	0	0	0	0	0	0	1	0	0	1	0	0	1	1	0	0	1
GB41054	Group1.17	2	204	27.3	2	1	0	1	0	0	0	0	0	0	0	1	0	0	1	0	0	0	0	0	0	0	1	0	0	0	0	0	0	0	0	0	0	0	1	0	0	0	1	0	0	0	0	0	1
GB41055	Group1.17	3	111	21.4369	3	2	1	1	0	0	0	1	0	0	0	0	0	0	1	0	0	0	1	0	0	0	0	0	0	0	0	0	0	0	0	0	0	0	0	0	0	0	1	0	0	0	1	0	0
GB41056	Group1.17	1	288	29.7	1	0	0	5	2	0	0	2	0	0	0	0	1	0	7	0	0	0	4	0	0	0	1	2	0	0	0	0	0	0	0	0	0	0	1	1	0	1	0	0	1	1	1	0	0
GB41057	Group1.17	3	273	25.7926	3	2	0	0	0	0	0	0	0	0	0	0	0	0	4	0	0	0	2	0	0	0	2	0	0	0	0	0	0	0	0	0	0	0	1	0	0	0	1	0	1	1	1	0	0
GB41058	Group1.17	4	558	32.9069	4	3	2	3	0	0	1	1	0	0	0	1	0	0	2	0	0	0	1	0	0	0	1	0	0	0	0	0	0	0	0	0	0	0	1	1	1	1	1	1	0	0	0	0	1
GB41059	Group1.17	1	192	34.4	1	0	0	0	0	0	0	0	0	0	0	0	0	0	0	0	0	0	0	0	0	0	0	0	0	0	0	0	0	0	0	0	0	0	1	0	0	0	0	1	1	1	0	0	1
GB41060	Group1.17	2	351	34.4	2	1	1	7	0	2	2	0	0	0	0	0	3	0	1	0	0	0	1	0	0	0	0	0	0	0	0	0	0	0	0	0	0	0	1	0	1	1	1	1	1	1	0	0	1
GB41061	Group1.17	1	186	48.1	1	0	0	7	0	0	0	0	1	1	3	0	1	1	2	0	0	0	1	0	0	0	1	0	0	0	0	0	0	0	0	0	0	0	1	0	0	1	0	0	1	1	0	0	1
GB41063	Group1.17	7	1530	23.1	7	6	6	30	1	1	2	3	1	2	13	2	2	3	8	0	0	0	4	0	0	1	3	0	0	0	1	1	1	1	1	1	1	1	1	1	1	1	1	1	1	1	0	1	0
GB41064	Group1.17	3	351	28.8	3	2	0	12	4	0	1	1	0	0	4	1	1	0	2	0	0	0	1	0	0	0	1	0	0	0	0	0	0	0	0	0	0	0	1	1	1	0	0	1	1	1	0	1	0
GB41065	Group1.17	9	1653	28.8	9	8	8	23	7	0	2	1	2	0	8	1	2	0	7	0	0	0	2	0	0	1	4	0	0	0	1	1	0	1	1	1	1	0	1	1	1	1	1	1	1	1	0	1	0
GB41066	Group1.17	4	630	28.8	4	3	3	3	0	0	0	1	0	0	0	1	1	0	2	0	0	0	0	0	0	2	0	0	0	0	1	1	1	1	1	1	1	1	1	1	1	1	1	1	1	1	0	1	0
GB41067	Group1.17	4	630	28.8	4	3	3	5	0	1	0	1	0	0	1	1	1	0	0	0	0	0	0	0	0	0	0	0	0	0	1	1	1	1	1	1	0	1	1	1	1	1	1	1	1	1	0	1	0
GB41068	Group1.17	4	540	19.5296	4	3	3	9	1	1	1	1	0	0	1	3	1	0	0	0	0	0	0	0	0	0	0	0	0	4	0	0	0	0	0	0	0	0	1	1	1	1	1	1	1	1	0	1	0
GB41069	Group1.17	10	2394	34	10	9	9	23	1	2	1	2	1	2	8	2	2	2	7	0	0	0	2	1	0	1	3	0	0	2	0	0	0	1	0	0	0	0	1	1	1	1	1	1	1	1	0	1	0
GB41070	Group1.17	3	336	34.5	3	2	1	4	0	0	0	1	0	1	0	0	2	0	1	0	0	0	1	0	0	0	0	0	0	0	0	0	0	0	0	0	0	0	1	0	0	0	1	0	0	0	0	0	1
GB41071	Group1.17	2	195	34.5	2	1	0	2	0	1	0	0	0	0	0	0	1	0	1	0	0	0	1	0	0	0	0	0	0	0	0	0	0	0	0	0	0	0	1	1	1	0	1	0	0	0	0	0	1
GB41072	Group1.17	2	456	34.5	2	1	0	0	0	0	0	0	0	0	0	0	0	0	1	0	0	0	1	0	0	0	0	0	0	0	0	0	0	0	0	0	0	0	0	0	1	0	1	1	1	1	0	0	1
GB41073	Group1.17	9	1425	24.2	9	8	8	23	4	1	1	3	3	0	1	3	4	3	10	0	0	0	5	0	0	0	5	0	0	1	1	1	0	0	0	0	1	0	1	1	1	1	1	1	1	1	0	1	0
GB41074	Group1.17	9	915	28.718	9	8	7	13	0	1	0	4	0	0	1	5	2	0	1	0	0	0	0	0	0	0	0	1	0	0	0	0	0	0	0	0	1	0	1	1	1	1	1	1	1	1	0	1	0
GB41075	Group1.17	19	2406	21.3072	19	18	15	18	1	2	1	6	0	1	2	5	0	0	3	0	0	0	0	0	0	2	0	0	1	0	0	0	0	0	0	0	0	0	1	1	1	1	1	1	1	1	0	1	0
GB41076	Group1.17	3	930	25.3	3	2	1	7	0	1	1	2	0	0	1	2	0	0	0	0	0	0	0	0	0	0	0	0	0	1	0	1	0	0	0	0	0	0	1	1	1	1	1	1	1	1	0	1	0
GB41077	Group1.17	2	96	15.1156	2	1	0	6	0	1	1	2	0	0	0	2	0	0	1	0	0	0	0	1	0	0	0	0	0	0	0	1	0	0	0	0	0	0	1	1	1	1	1	0	1	1	0	1	0
GB41078	Group1.17	2	288	19.8	2	1	1	4	1	1	0	1	0	0	0	1	0	0	2	0	0	0	1	0	0	0	1	0	0	0	1	1	0	0	0	0	0	0	1	1	1	1	1	0	1	1	0	1	0
GB41079	Group1.17	5	1050	27.8801	5	4	4	8	0	1	0	2	0	0	2	2	1	0	0	0	0	0	0	0	0	0	0	0	0	0	1	1	1	1	1	1	1	1	1	1	1	1	1	1	1	1	0	1	0
GB41080	Group1.17	6	1497	24.3	6	5	5	15	1	1	1	1	2	1	3	1	1	3	0	0	0	0	0	0	0	0	0	0	0	6	1	1	1	1	1	0	1	0	1	1	1	1	1	1	1	1	0	1	0
GB41081	Group1.17	2	213	20.4	2	1	0	14	0	1	1	3	0	0	4	4	1	0	6	1	0	0	1	0	0	2	1	0	1	0	0	0	0	0	0	0	0	0	1	0	0	0	1	0	0	0	0	0	1
GB41082	Group1.17	6	1518	20.4	6	5	5	20	1	3	1	4	1	2	3	4	1	0	4	1	0	0	0	1	0	2	0	0	0	0	0	1	1	1	1	1	1	1	1	1	1	1	1	1	1	1	0	1	0
GB41083	Group1.17	7	906	22.1667	7	6	5	21	0	4	3	2	1	1	6	2	1	1	3	1	0	0	1	0	0	1	0	0	0	0	1	1	0	1	1	1	1	0	1	1	1	1	1	1	1	1	0	1	0
GB41084	Group1.17	4	228	19.1	4	3	3	10	1	1	1	1	1	1	1	1	0	2	3	0	0	0	3	0	0	0	0	0	0	2	1	1	1	1	1	1	1	1	1	1	1	1	1	1	0	1	0	1	0
GB41085	Group1.17	7	1290	23.5698	7	6	6	5	0	1	0	2	0	0	0	1	0	1	3	1	0	1	0	0	0	0	1	0	0	0	1	1	0	1	0	0	1	0	1	1	1	1	1	1	1	1	0	1	0
GB41086	GroupUn4107	2	1026	35.8	2	1	0	0	0	0	0	0	0	0	0	0	0	0	0	0	0	0	0	0	0	0	0	0	0	0	0	0	0	0	0	0	0	0	0	0	1	1	0	1	1	0	0	1	0
GB41087	GroupUn1830	1	81	30.7	1	0	0	0	0	0	0	0	0	0	0	0	0	0	4	1	0	0	1	0	0	0	2	0	0	0	0	0	0	0	0	0	0	0	0	0	1	0	0	1	1	0	0	1	0
GB41088	GroupUn4866	3	393	29.6	3	2	0	0	0	0	0	0	0	0	0	0	0	0	0	0	0	0	0	0	0	0	0	0	0	0	1	0	0	1	1	0	1	0	1	1	1	0	0	0	1	0	0	1	0
GB41089	GroupUn5111	1	108	32.1	1	0	0	0	0	0	0	0	0	0	0	0	0	0	0	0	0	0	0	0	0	0	0	0	0	0	0	0	0	0	0	0	0	0	0	0	1	0	0	0	1	0	0	0	1
GB41090	GroupUn5111	1	1365	32.1	1	0	0	0	0	0	0	0	0	0	0	0	0	0	0	0	0	0	0	0	0	0	0	0	0	0	0	0	0	0	0	0	0	0	1	0	1	1	0	1	1	0	0	1	0
GB41091	GroupUn2580	1	276	27.2	1	0	0	0	0	0	0	0	0	0	0	0	0	0	0	0	0	0	0	0	0	0	0	0	0	0	0	0	0	0	0	0	0	0	1	0	1	0	0	0	1	0	0	0	1
GB41092	GroupUn3532	1	123	23.4	1	0	0	0	0	0	0	0	0	0	0	0	0	0	0	0	0	0	0	0	0	0	0	0	0	0	0	0	0	0	0	0	0	0	0	0	1	0	0	0	1	0	0	0	1
GB41093	Group6.9	7	912	34	7	6	2	4	0	0	0	2	0	0	0	1	0	1	7	0	0	0	3	0	0	0	2	1	1	0	0	0	0	0	0	0	0	0	1	1	1	1	1	1	0	1	0	0	1
GB41094	Group6.9	15	2253	33.8368	15	14	0	0	0	0	0	0	0	0	0	0	0	0	2	0	1	0	0	0	1	0	0	0	0	0	1	1	0	1	1	1	1	0	1	1	1	1	1	1	1	1	0	1	0
GB41095	Group6.9	1	201	33.8	1	0	0	0	0	0	0	0	0	0	0	0	0	0	0	0	0	0	0	0	0	0	0	0	0	0	0	0	0	0	0	0	0	0	1	0	0	0	0	1	1	0	0	0	1
GB41096	Group6.9	4	12540	32.2643	4	3	1	2	0	1	0	0	0	0	0	0	1	0	3	0	0	0	0	0	0	1	0	2	0	1	0	0	0	0	0	0	0	0	1	1	0	1	1	1	1	1	0	1	0
GB41097	Group6.9	6	744	31.5054	6	5	2	4	2	0	0	1	0	0	0	0	1	0	6	0	0	0	3	0	0	0	2	1	0	0	0	0	0	0	0	0	0	0	1	1	1	1	1	1	1	1	0	1	0
GB41098	GroupUn719	1	87	26.1	1	0	0	0	0	0	0	0	0	0	0	0	0	0	1	1	0	0	0	0	0	0	0	0	0	0	0	0	0	0	0	0	0	0	0	0	1	0	0	0	1	0	0	0	1
GB41099	GroupUn292	1	108	22.2	1	0	0	31	2	0	1	6	0	0	17	5	0	0	1	0	1	0	0	0	0	0	0	0	0	0	0	0	0	0	0	0	0	0	0	0	1	0	0	0	1	0	1	0	0
GB41100	GroupUn3587	1	507	30.7	1	0	0	0	0	0	0	0	0	0	0	0	0	0	0	0	0	0	0	0	0	0	0	0	0	0	0	0	0	0	0	0	0	0	1	0	1	1	0	0	1	0	0	1	0
GB41101	GroupUn3587	1	774	30.7	1	0	0	0	0	0	0	0	0	0	0	0	0	0	0	0	0	0	0	0	0	0	0	0	0	0	0	0	0	0	0	0	0	0	1	0	1	1	0	1	1	0	0	1	0
GB41102	GroupUn3404	1	117	40.6	1	0	0	0	0	0	0	0	0	0	0	0	0	0	0	0	0	0	0	0	0	0	0	0	0	0	0	0	0	0	0	0	0	0	1	1	1	0	0	0	1	0	0	0	1
GB41103	GroupUn743	3	666	NA	3	2	0	0	0	0	0	0	0	0	0	0	0	0	0	0	0	0	0	0	0	0	0	0	0	2	0	0	0	0	0	0	0	0	1	1	1	1	0	1	1	0	0	1	0
GB41104	GroupUn2159	1	390	22.3	1	0	0	0	0	0	0	0	0	0	0	0	0	0	5	0	0	1	0	0	0	4	0	0	0	0	0	0	0	0	0	0	0	0	1	1	1	0	0	1	1	0	0	1	0
GB41105	GroupUn999	4	738	26.6	4	3	2	1	0	0	0	0	0	0	1	0	0	0	0	0	0	0	0	0	0	0	0	0	0	2	0	0	0	0	0	0	0	0	1	1	1	1	0	1	1	0	0	1	0
GB41106	Group7.11	1	111	21.8	1	0	0	0	0	0	0	0	0	0	0	0	0	0	0	0	0	0	0	0	0	0	0	0	0	0	0	0	0	0	0	0	0	0	0	0	1	0	1	0	0	0	0	0	1
GB41107	GroupUn3484	1	78	28.5	1	0	0	0	0	0	0	0	0	0	0	0	0	0	0	0	0	0	0	0	0	0	0	0	0	0	0	0	0	0	0	0	0	0	0	0	1	0	0	0	1	0	1	0	0
GB41108	GroupUn592	1	90	26	1	0	0	0	0	0	0	0	0	0	0	0	0	0	2	0	0	0	1	0	0	0	1	0	0	0	0	0	0	0	0	0	0	0	1	0	1	0	0	1	1	0	0	1	0
GB41109	GroupUn1822	1	699	44.8	1	0	0	0	0	0	0	0	0	0	0	0	0	0	0	0	0	0	0	0	0	0	0	0	0	0	0	0	0	0	0	0	0	0	0	0	1	1	0	1	1	0	0	1	0
GB41110	GroupUn1029	2	294	28.7	2	1	1	5	0	1	2	0	2	0	0	0	0	0	4	0	0	0	1	0	0	2	1	0	0	0	0	0	0	0	0	0	0	0	0	0	1	0	0	1	1	0	0	0	1
GB41111	GroupUn954	1	351	34	1	0	0	0	0	0	0	0	0	0	0	0	0	0	0	0	0	0	0	0	0	0	0	0	0	0	0	0	0	0	0	0	0	0	0	0	1	1	0	1	1	0	0	1	0
GB41112	GroupUn1	2	306	17.5942	2	1	0	0	0	0	0	0	0	0	0	0	0	0	2	0	1	0	1	0	0	0	0	0	0	0	0	0	0	0	0	0	0	0	1	1	1	1	0	1	1	0	0	0	1
GB41113	GroupUn3842	6	816	26.9	6	5	4	9	0	1	0	2	0	0	1	3	2	0	0	0	0	0	0	0	0	0	0	0	0	0	0	0	0	0	0	0	0	0	1	1	1	0	0	1	1	0	0	1	0
GB41114	GroupUn2453	1	195	22.7	1	0	0	0	0	0	0	0	0	0	0	0	0	0	1	0	0	0	1	0	0	0	0	0	0	0	0	0	0	0	0	0	0	0	0	0	1	0	0	0	1	0	0	0	1
GB41115	Group8.5	6	825	24.8971	6	5	3	5	0	1	1	1	0	0	0	1	1	0	0	0	0	0	0	0	0	0	0	0	0	0	0	1	1	1	1	1	0	0	1	1	1	1	1	1	1	1	0	1	0
GB41116	Group8.5	3	78	16.5	3	2	1	7	0	0	0	1	0	0	5	1	0	0	0	0	0	0	0	0	0	0	0	0	0	0	0	0	0	0	0	0	0	0	0	0	0	0	1	0	0	0	1	0	0
GB41117	Group8.5	19	3579	22.1	19	18	17	19	0	2	3	1	0	0	7	2	4	0	6	0	0	0	3	0	0	1	2	0	0	0	0	0	0	0	0	0	0	0	1	1	1	1	1	1	1	1	0	1	0
GB41118	Group8.5	7	891	22.1	7	6	5	8	0	3	0	1	0	0	2	2	0	0	1	0	0	0	0	0	0	0	1	0	0	0	0	0	0	0	1	0	0	0	1	1	1	1	1	1	1	1	0	1	0
GB41119	Group8.5	59	9831	21.8098	59	58	57	22	2	2	1	5	0	2	1	6	3	0	20	1	0	0	7	0	0	0	12	0	0	0	1	0	0	0	0	0	1	0	1	1	1	0	1	1	1	1	0	1	0
GB41120	Group8.5	7	882	25.1327	7	6	2	4	0	0	0	1	0	0	0	2	1	0	5	0	0	0	2	0	0	0	2	1	0	0	1	0	0	0	0	0	1	0	1	1	1	0	1	1	1	1	0	1	0
GB41121	Group8.5	3	450	20.2276	3	2	2	3	0	0	0	2	0	0	0	1	0	0	0	0	0	0	0	0	0	0	0	0	0	0	0	0	0	0	1	0	0	0	1	1	1	0	1	1	1	1	0	1	0
GB41122	Group8.5	7	3867	26.3	7	6	6	9	0	1	1	2	1	2	0	1	1	0	3	0	2	0	0	0	0	0	1	0	0	0	1	1	0	1	0	1	0	0	1	1	1	1	1	1	1	1	0	1	0
GB41123	Group8.5	6	837	26.3	6	5	5	6	0	0	0	2	0	0	2	1	1	0	1	0	0	0	0	0	0	0	1	0	0	0	0	0	0	0	0	0	0	0	1	1	1	1	1	1	1	1	0	1	0
GB41126	Group8.5	11	1641	23.7	11	10	10	18	1	2	0	3	1	0	5	4	1	1	6	0	0	0	3	0	0	0	3	0	0	1	0	0	0	0	0	0	0	0	1	1	1	1	1	1	1	1	0	1	0
GB41127	Group8.5	10	1068	23.7	10	9	7	14	2	1	0	4	1	0	1	4	0	1	5	1	0	0	1	1	0	1	1	0	0	0	0	0	0	0	0	0	0	0	1	1	1	1	1	1	1	1	0	1	0
GB41128	Group8.5	3	933	23.7	3	2	2	9	0	1	1	1	2	1	1	1	1	0	5	0	0	0	1	0	0	2	1	0	1	4	1	1	0	1	1	1	1	0	1	1	1	1	1	1	1	1	0	1	0
GB41129	Group8.5	9	1575	23.7	9	8	8	22	0	4	2	1	1	0	11	1	1	1	4	1	0	0	1	0	0	1	1	0	0	0	1	1	0	1	1	0	1	0	1	1	1	1	1	1	1	1	0	1	0
GB41130	Group8.5	2	99	23.7	2	1	1	9	2	0	0	1	0	0	5	1	0	0	9	0	0	0	0	0	0	9	0	0	0	0	0	0	0	0	0	0	0	0	1	0	1	0	1	0	0	0	0	0	1
GB41131	Group8.5	2	990	28.0827	2	1	1	9	2	0	0	1	0	0	5	1	0	0	17	1	1	0	1	0	0	13	1	0	0	7	0	0	0	0	0	0	0	0	1	1	1	1	1	1	1	1	0	1	0
GB41132	Group8.5	2	387	15.9	2	1	1	5	0	0	1	0	1	1	0	1	1	0	4	0	0	0	1	0	0	3	0	0	0	0	0	0	0	0	0	0	0	0	1	1	1	1	1	1	1	1	0	1	0
GB41133	Group8.5	2	699	23.5	2	1	1	5	0	1	1	0	0	1	0	1	1	0	2	0	0	0	2	0	0	0	0	0	0	0	0	0	0	0	0	0	0	0	1	1	0	1	1	1	1	1	0	0	1
GB41134	Group8.5	5	699	23.5	5	4	4	12	1	1	1	1	1	0	4	1	1	1	5	1	0	1	1	0	0	2	0	0	0	0	1	1	0	1	1	0	1	0	1	1	1	1	1	1	1	1	0	1	0
GB41135	Group8.5	6	1107	20.9	6	5	5	10	0	1	1	1	0	0	4	2	1	0	1	0	0	0	1	0	0	0	0	0	0	0	0	1	0	1	0	1	1	0	1	1	1	1	1	1	1	1	0	1	0
GB41136	Group8.5	11	3948	20.9	11	10	10	8	0	1	0	3	0	0	0	4	0	0	17	1	0	1	7	0	0	1	6	1	0	1	0	0	0	0	0	0	0	0	1	1	1	1	1	1	1	1	0	1	0
GB41137	Group8.5	6	726	20.9	6	5	4	8	2	2	0	2	0	0	0	2	0	0	1	0	0	0	0	0	0	1	0	0	0	0	0	0	0	0	0	0	0	0	1	1	0	1	1	1	1	1	1	0	0
GB41138	Group8.5	7	1449	25.0178	7	6	6	12	0	0	1	4	0	0	0	4	3	0	0	0	0	0	0	0	0	0	0	0	0	0	1	1	0	1	1	1	1	0	1	1	1	1	1	1	1	1	0	1	0
GB41139	Group8.5	3	525	21.7	3	2	2	18	1	1	1	2	1	2	5	2	2	1	4	1	0	0	1	0	0	1	1	0	0	3	0	0	0	0	0	0	0	0	1	1	1	1	1	1	1	1	0	1	0
GB41140	Group8.5	5	1398	21.7	5	4	4	12	0	2	1	3	1	0	0	4	1	0	5	1	0	0	2	0	0	1	1	0	0	1	0	0	0	0	0	0	0	0	1	1	1	1	1	1	1	1	0	1	0
GB41141	Group8.5	10	1959	21.7	10	9	9	13	0	1	2	2	1	0	4	2	1	0	8	0	0	0	3	0	0	5	0	0	0	0	0	0	0	1	1	0	0	0	1	1	1	1	1	1	1	1	0	1	0
GB41142	Group8.5	7	1596	21.7	7	6	6	20	0	2	2	3	2	0	6	4	0	1	2	1	0	0	0	0	0	0	1	0	0	0	0	0	0	1	1	0	1	0	1	1	1	1	1	1	1	1	0	1	0
GB41143	Group8.5	7	1197	25.491	7	6	6	20	2	1	1	1	2	5	5	1	1	1	0	0	0	0	0	0	0	0	0	0	0	11	0	0	0	0	0	0	0	0	1	1	1	1	1	1	1	1	0	1	0
GB41145	Group8.5	2	225	24.5	2	1	1	6	0	0	2	1	2	0	0	1	0	0	2	0	0	0	2	0	0	0	0	0	0	0	0	0	0	0	0	0	0	0	1	1	0	0	1	0	0	0	0	0	1
GB41146	Group8.5	9	1569	24.5	9	8	8	18	3	1	2	1	5	1	1	1	2	1	5	0	0	0	2	0	0	0	3	0	0	0	1	0	0	0	1	1	0	0	1	1	1	1	1	1	1	1	0	1	0
GB41147	Group8.5	8	1809	22.8	8	7	7	47	2	2	2	2	1	2	32	2	1	1	9	0	0	0	3	0	1	5	0	0	0	13	1	1	0	1	1	1	1	0	1	1	1	1	1	1	1	1	0	1	0
GB41148	Group8.5	3	561	22.8	3	2	2	7	1	1	0	2	0	0	0	1	2	0	2	0	0	0	1	0	0	0	1	0	0	0	1	1	1	1	1	1	1	1	1	1	1	1	1	1	1	1	0	1	0
GB41149	Group8.5	11	3204	22.8	11	10	6	7	0	0	0	3	0	0	1	2	1	0	8	0	2	0	1	0	0	2	3	0	0	0	0	0	0	0	0	0	0	0	1	1	1	1	1	1	1	1	1	0	0
GB41150	Group8.5	2	843	22.8	2	1	1	23	1	2	1	1	1	1	12	1	1	2	10	0	0	0	1	3	0	5	1	0	0	17	1	1	1	1	1	1	1	1	1	1	1	1	1	1	1	1	0	1	0
GB41151	Group8.5	2	798	22.8	2	1	1	16	1	1	2	1	2	1	4	1	1	2	0	0	0	0	0	0	0	0	0	0	0	4	0	0	0	0	0	0	0	0	1	1	1	1	1	1	1	1	0	1	0
GB41152	Group8.5	3	621	22.8	3	2	2	21	1	0	1	2	1	1	13	1	1	0	2	0	1	0	0	0	0	1	0	0	0	0	1	1	0	1	1	1	1	0	1	1	1	1	1	1	1	1	0	1	0
GB41153	Group8.5	5	1008	22.8	5	4	4	10	1	1	2	1	2	0	1	1	0	1	3	0	0	1	0	0	0	0	2	0	0	0	0	0	0	0	0	0	0	0	1	1	1	1	1	1	1	1	0	1	0
GB41154	Group8.5	5	1047	22.8	5	4	4	15	0	0	1	2	2	2	4	2	2	0	2	0	0	0	1	0	0	0	1	0	0	8	1	1	1	1	1	1	1	1	1	1	1	1	1	1	1	1	0	1	0
GB41155	Group8.5	2	216	22.8	2	1	0	5	0	0	0	1	1	1	0	1	1	0	8	0	1	0	2	0	0	3	2	0	0	0	1	1	1	1	1	1	1	1	1	1	1	1	1	1	1	1	0	1	0
GB41156	Group8.5	14	2343	30.5319	14	13	13	14	0	1	3	2	0	2	4	2	0	0	6	0	0	1	0	0	0	3	0	2	0	1	1	1	0	1	1	1	1	0	1	1	1	1	1	1	1	1	0	1	0
GB41157	Group8.5	4	768	22.8	4	3	3	5	1	2	0	1	0	0	0	1	0	0	2	0	0	0	1	0	0	0	1	0	0	0	0	0	0	0	0	0	0	0	1	1	1	1	1	1	1	1	0	1	0
GB41158	Group8.5	6	843	22.8	6	5	5	12	1	1	1	1	1	1	3	1	1	1	6	0	0	0	2	0	0	0	4	0	0	0	1	1	0	1	1	1	1	0	1	1	1	1	1	1	1	1	0	1	0
GB41159	Group8.5	4	918	22.8	4	3	3	9	1	1	1	2	1	0	0	2	1	0	14	1	0	0	1	0	0	12	0	0	0	1	1	1	1	1	1	1	1	1	1	1	1	1	1	1	1	1	0	1	0
GB41160	Group8.5	5	1599	22.8	5	4	4	9	0	0	3	2	0	1	0	3	0	0	10	0	0	0	1	0	0	7	0	1	1	0	1	0	0	0	0	0	1	0	1	1	1	1	1	1	1	1	0	1	0
GB41161	Group8.5	3	327	22.8	3	2	2	4	1	0	0	1	0	0	0	1	1	0	0	0	0	0	0	0	0	0	0	0	0	0	0	0	0	0	0	0	0	0	1	1	1	1	1	1	1	1	0	1	0
GB41162	Group8.5	5	1128	22.8	5	4	4	9	0	1	0	3	0	0	1	2	1	1	1	0	1	0	0	0	0	0	0	0	0	0	1	1	0	1	1	0	1	0	1	1	1	1	1	1	1	1	0	1	0
GB41163	Group8.5	4	675	22.8	4	3	2	9	2	1	0	3	0	0	0	2	1	0	1	0	0	0	1	0	0	0	0	0	0	0	0	0	0	0	0	0	1	0	1	1	1	1	1	1	1	1	0	1	0
GB41164	Group8.5	13	2010	22.8	13	12	12	13	1	1	3	2	1	0	1	2	2	0	3	0	0	0	2	0	0	0	1	0	0	0	1	1	0	1	1	1	1	0	1	1	1	1	1	1	1	1	0	1	0
GB41165	Group8.5	9	2457	30.9985	9	8	6	8	1	1	1	2	0	0	1	1	1	0	5	0	0	0	2	0	0	1	2	0	0	0	0	0	0	0	0	0	1	0	1	1	1	1	1	1	1	1	0	1	0
GB41166	Group8.5	2	234	24.5	2	1	0	0	0	0	0	0	0	0	0	0	0	0	3	0	0	1	1	0	0	0	1	0	0	0	0	0	0	0	0	0	0	0	0	0	0	1	1	0	1	1	0	0	1
GB41167	Group8.5	3	1353	33.1087	3	2	1	3	0	0	0	2	0	0	0	1	0	0	2	0	0	0	1	0	0	0	1	0	0	0	0	0	0	0	0	0	0	0	1	1	1	1	1	1	1	1	0	1	0
GB41168	Group8.5	5	1044	30.3	5	4	2	6	0	0	1	2	0	0	1	1	1	0	0	0	0	0	0	0	0	0	0	0	0	0	0	1	0	0	0	0	0	0	1	1	1	1	1	1	1	1	0	1	0
GB41169	Group8.5	10	1443	21.7	10	9	9	17	2	1	2	2	2	0	3	2	1	2	5	0	0	0	1	0	0	3	1	0	0	0	0	1	0	1	0	1	1	0	1	1	1	1	1	1	1	1	0	1	0
GB41170	Group8.5	1	171	35.6	1	0	0	0	0	0	0	0	0	0	0	0	0	0	0	0	0	0	0	0	0	0	0	0	0	0	0	0	0	0	0	0	0	0	1	0	0	0	1	1	1	0	0	0	1
GB41171	Group8.5	6	1146	20.9	6	5	5	7	0	0	2	1	0	0	0	2	1	1	6	0	0	0	2	0	0	2	2	0	0	3	0	1	0	0	1	1	0	0	1	1	1	1	1	1	1	1	0	1	0
GB41172	Group8.5	5	1224	20.9	5	4	4	5	0	0	1	2	0	0	0	1	1	0	2	0	0	0	2	0	0	0	0	0	0	0	1	1	0	0	1	1	0	0	1	1	1	1	1	1	1	1	0	1	0
GB41173	Group8.5	9	1749	20.9	9	8	7	8	0	1	0	1	0	0	3	3	0	0	6	1	0	0	3	0	0	0	2	0	0	0	0	0	0	0	0	0	0	0	1	1	1	1	1	1	1	1	0	0	1
GB41174	Group8.5	17	3993	30.2389	17	16	16	18	0	3	3	4	0	1	1	3	3	0	2	1	0	0	1	0	0	0	0	0	0	0	0	0	0	0	0	0	0	0	1	1	1	1	1	1	1	1	0	0	1
GB41175	Group8.5	7	990	22.7814	7	6	5	25	0	1	1	2	0	1	16	2	2	0	16	0	0	0	1	0	0	15	0	0	0	0	1	1	0	1	0	1	1	0	1	1	1	1	1	1	1	1	0	1	0
GB41176	Group8.5	6	894	24.5	6	5	5	12	0	1	1	2	1	1	2	2	1	1	2	1	0	0	0	0	0	1	0	0	0	0	1	1	0	1	1	0	1	0	1	1	1	1	1	1	1	1	0	1	0
GB41177	Group8.5	20	5142	25.8903	20	19	19	13	0	2	3	2	0	0	0	3	3	0	15	0	1	1	7	0	0	0	5	1	0	0	0	1	0	1	1	1	0	0	1	1	1	1	1	1	1	1	0	1	0
GB41178	Group8.5	4	885	30.4158	4	3	3	4	0	1	0	0	0	0	0	1	2	0	1	0	0	0	0	0	0	0	1	0	0	0	1	1	0	1	1	1	0	0	1	1	1	1	1	1	1	1	0	1	0
GB41179	Group8.5	2	1113	29.1	2	1	1	5	0	1	0	1	0	0	1	1	1	0	1	0	0	0	0	0	0	0	1	0	0	0	0	0	0	0	0	0	0	0	1	1	1	1	1	1	1	1	0	1	0
GB41180	Group8.5	4	1338	29.1	4	3	0	0	0	0	0	0	0	0	0	0	0	0	5	0	0	0	2	0	0	0	2	1	0	0	0	0	0	0	0	0	0	0	1	1	1	1	1	1	1	1	0	1	0
GB41181	Group8.5	3	813	23.7	3	2	2	21	0	1	2	1	2	1	10	1	2	1	6	1	0	0	1	0	0	3	1	0	0	0	0	0	0	0	0	0	0	0	1	1	1	1	1	1	1	1	0	1	0
GB41182	Group8.5	9	1911	26.3	9	8	8	4	0	1	0	1	0	0	1	1	0	0	9	0	0	0	0	0	0	8	1	0	0	0	0	0	1	0	0	0	0	0	1	1	1	1	1	1	1	1	0	1	0
GB41183	Group8.5	5	507	16.5	5	4	4	10	4	1	0	1	0	0	2	1	1	0	1	1	0	0	0	0	0	0	0	0	0	5	1	1	0	1	1	1	0	0	1	1	1	1	1	1	1	1	0	1	0
GB41184	Group8.5	9	1461	24.9	9	8	3	1	0	0	0	0	0	0	0	0	0	1	0	0	0	0	0	0	0	0	0	0	0	0	1	0	0	0	0	0	0	0	1	1	0	0	1	1	1	1	0	1	0
GB41185	GroupUn2875	1	96	25.6	1	0	0	0	0	0	0	0	0	0	0	0	0	0	0	0	0	0	0	0	0	0	0	0	0	0	0	0	0	0	0	0	0	0	0	0	1	0	0	0	1	0	0	0	1
GB41186	Group15.22	1	126	31.6	1	0	0	1	0	0	0	0	0	0	0	0	1	0	2	0	0	0	1	0	0	0	1	0	0	0	0	0	0	0	0	0	0	0	1	0	1	0	1	0	0	0	0	0	1
GB41187	GroupUn4195	3	477	NA	3	2	0	0	0	0	0	0	0	0	0	0	0	0	0	0	0	0	0	0	0	0	0	0	0	0	1	0	0	0	1	0	1	0	1	1	1	1	0	1	1	0	0	1	0
GB41188	Group15.3	13	1863	17.3875	13	12	9	12	1	1	0	3	0	0	3	4	0	0	20	0	0	0	0	0	0	20	0	0	0	0	1	0	0	0	1	0	0	0	1	1	1	0	1	1	0	0	0	1	0
GB41189	Group15.3	8	1218	19.5	8	7	7	15	1	1	0	2	0	0	9	1	1	0	0	0	0	0	0	0	0	0	0	0	0	0	0	1	0	0	0	0	0	0	1	1	1	1	1	1	1	1	0	1	0
GB41191	Group15.3	7	783	19.5	7	6	6	9	2	1	0	3	0	0	0	2	1	0	2	0	0	0	1	0	0	0	1	0	0	0	0	0	0	0	0	0	0	0	1	1	1	1	1	1	1	1	0	1	0
GB41192	Group15.3	2	147	29.4	2	1	1	1	0	1	0	0	0	0	0	0	0	0	7	0	1	0	3	0	0	1	2	0	0	0	0	0	0	0	0	0	0	0	1	1	1	0	1	1	1	1	0	1	0
GB41193	Group15.3	14	3138	20.129	14	13	10	16	0	1	3	4	0	1	0	3	1	3	7	0	0	0	3	0	0	0	4	0	0	0	1	0	0	0	0	0	1	0	1	1	1	1	1	1	1	1	0	1	0
GB41195	Group15.3	10	2175	23.6002	10	9	8	5	0	0	0	2	0	1	0	2	0	0	1	0	0	0	0	0	0	0	1	0	0	0	0	0	0	0	0	0	0	0	1	1	1	1	1	1	1	1	0	1	0
GB41196	Group15.3	34	15864	29.1402	34	33	30	18	0	2	2	5	0	0	2	5	2	0	30	3	6	6	2	0	4	1	7	1	0	0	1	0	0	0	0	1	1	0	1	1	1	1	1	1	1	1	1	0	0
GB41197	Group15.3	5	1638	23.6	5	4	0	0	0	0	0	0	0	0	0	0	0	0	0	0	0	0	0	0	0	0	0	0	0	0	0	0	0	0	0	0	0	0	1	1	1	0	1	1	1	1	0	1	0
GB41198	Group15.3	4	396	19.5	4	3	3	16	2	1	1	1	1	1	5	1	1	2	0	0	0	0	0	0	0	0	0	0	0	6	1	0	0	1	1	1	1	0	1	1	1	1	1	1	1	1	0	1	0
GB41199	Group15.3	5	768	19.5	5	4	4	5	0	0	0	1	0	0	2	1	1	0	17	0	0	0	0	0	0	17	0	0	0	0	1	1	0	1	1	1	1	0	1	1	1	1	1	1	1	1	0	1	0
GB41201	Group3.16	3	414	32.3333	3	2	1	7	0	0	0	2	0	0	0	3	2	0	4	0	0	0	1	0	0	0	3	0	0	0	0	0	0	0	0	0	0	0	1	1	0	0	1	1	1	1	0	0	1
GB41202	Group3.16	5	1329	45.2902	5	4	4	6	0	1	2	1	1	0	0	1	0	0	4	0	0	0	2	0	0	0	1	1	0	0	0	0	0	0	0	0	0	0	1	1	1	1	1	1	1	1	0	1	0
GB41203	Group3.16	4	810	39.566	4	3	3	20	0	2	1	1	1	4	7	1	2	1	3	0	0	0	0	2	0	1	0	0	0	10	1	1	1	1	1	1	1	0	1	1	1	1	1	1	1	1	0	1	0
GB41204	Group3.16	2	834	24.3	2	1	0	6	0	0	0	2	0	0	2	2	0	0	1	0	0	0	0	0	0	0	0	1	0	0	0	0	0	0	0	0	0	0	1	1	0	1	1	1	1	1	0	1	0
GB41205	Group3.16	6	1518	24.2295	6	5	4	11	0	1	0	4	0	0	3	3	0	0	3	0	0	0	1	0	0	0	1	1	0	0	0	0	0	1	0	1	0	0	1	1	1	1	1	1	1	1	0	1	0
GB41206	Group3.16	4	1332	21.8	4	3	3	7	0	1	1	1	1	0	0	2	1	0	4	0	0	0	1	0	0	2	1	0	0	0	0	0	0	0	0	0	0	0	1	1	1	1	1	1	1	1	0	1	0
GB41207	Group3.16	5	936	21.8	5	4	4	31	1	0	2	2	2	1	20	2	0	1	4	0	0	0	2	0	0	0	2	0	0	11	0	1	1	1	1	1	0	1	1	1	1	1	1	1	1	1	0	1	0
GB41208	Group3.16	9	1692	23.7616	9	8	8	14	1	2	1	3	1	1	1	3	1	0	0	0	0	0	0	0	0	0	0	0	0	0	1	1	0	1	0	1	1	0	1	1	1	1	1	1	1	1	0	1	0
GB41209	Group3.16	2	246	37.6	2	1	0	0	0	0	0	0	0	0	0	0	0	0	0	0	0	0	0	0	0	0	0	0	0	0	0	0	0	0	0	0	0	0	1	0	0	0	1	1	0	0	0	0	1
GB41210	Group3.16	3	294	18.6	3	2	2	4	0	0	0	2	0	0	0	2	0	0	1	0	0	0	1	0	0	0	0	0	0	1	0	0	0	0	0	0	0	0	1	1	1	1	1	1	1	1	0	1	0
GB41211	Group3.16	8	1827	26.0396	8	7	7	26	1	2	1	2	1	1	15	1	1	1	13	0	0	0	2	0	0	11	0	0	0	11	1	1	1	1	1	1	0	1	1	1	1	1	1	1	1	1	0	1	0
GB41212	Group3.16	11	1923	28.9936	11	10	10	39	1	1	0	1	0	1	32	2	1	0	4	0	0	0	1	0	0	1	2	0	0	1	0	0	0	0	0	0	0	0	1	1	1	1	1	1	1	1	0	1	0
GB41213	Group3.16	3	393	20.568	3	2	2	4	0	1	0	1	0	0	0	2	0	0	2	0	0	0	1	0	0	0	1	0	0	0	1	1	0	1	1	1	1	0	1	1	1	1	1	1	1	1	0	1	0
GB41214	Group3.16	3	1173	35.0597	3	2	1	3	0	0	1	1	0	0	0	1	0	0	7	0	0	0	1	0	0	1	1	4	0	0	1	1	0	0	0	0	1	0	1	1	1	1	1	1	1	1	0	1	0
GB41215	Group3.16	29	6486	22.7078	29	28	27	16	0	3	0	5	0	0	0	4	4	0	4	0	0	0	2	0	0	0	2	0	0	0	0	1	0	0	0	0	0	0	1	1	1	1	1	1	1	1	0	1	0
GB41217	Group3.16	3	273	28.9	3	2	2	4	0	0	0	1	0	0	1	1	1	0	0	0	0	0	0	0	0	0	0	0	0	0	0	0	0	0	0	0	0	0	0	0	0	1	1	0	0	0	0	0	1
GB41218	Group3.16	2	87	28.9	2	1	0	4	0	1	0	1	0	0	0	1	1	0	1	0	1	0	0	0	0	0	0	0	0	0	0	0	0	0	0	0	0	0	0	0	0	0	1	0	0	0	1	0	0
GB41219	Group3.16	2	141	28.9	2	1	1	9	0	2	2	1	1	1	0	1	1	0	3	0	0	0	0	0	0	1	0	2	0	0	0	1	0	1	0	0	0	0	1	1	1	1	1	1	1	1	0	0	1
GB41220	Group3.16	5	1221	28.8869	5	4	0	8	0	2	1	1	1	1	0	1	1	0	4	0	0	0	1	0	0	1	1	1	0	0	1	1	0	1	0	0	1	0	1	1	1	1	1	1	1	1	0	1	0
GB41221	Group3.16	2	123	32.5	2	1	1	6	0	0	0	1	0	0	4	1	0	0	0	0	0	0	0	0	0	0	0	0	0	0	0	0	0	0	0	0	0	0	0	0	0	0	1	0	0	0	0	0	1
GB41222	Group3.16	6	1512	27.7306	6	5	4	6	0	0	0	2	0	0	1	2	1	0	5	0	0	0	4	0	0	0	1	0	0	0	0	0	0	0	0	0	0	0	1	1	1	1	1	1	1	1	0	1	0
GB41223	Group3.16	2	180	28.7551	2	1	0	13	0	1	1	5	1	0	0	4	1	0	3	0	0	0	1	0	0	1	1	0	0	0	0	0	0	0	0	0	0	0	1	0	0	0	1	0	1	1	0	0	1
GB41224	Group3.16	2	651	28.1	2	1	1	7	0	0	1	1	1	0	1	1	1	1	5	0	1	1	2	0	0	0	1	0	0	0	0	0	1	0	0	0	0	1	1	1	1	1	1	1	1	1	0	1	0
GB41225	Group3.16	4	795	33.7	4	3	3	17	1	2	0	3	0	0	4	3	4	0	0	0	0	0	0	0	0	0	0	0	0	3	1	1	0	1	1	1	1	0	1	1	1	1	1	1	1	1	0	1	0
GB41226	Group3.16	9	2994	37.3236	9	8	3	4	0	0	1	2	0	0	0	1	0	0	6	0	0	0	2	0	0	0	4	0	0	0	1	0	1	1	0	0	0	0	1	1	1	1	1	1	1	1	0	1	0
GB41227	Group3.16	5	873	44.7768	5	4	3	29	1	1	2	3	4	2	10	3	2	1	0	0	0	0	0	0	0	0	0	0	0	5	1	1	0	1	0	0	1	0	1	1	1	1	1	1	1	1	0	1	0
GB41228	Group3.16	4	243	36.3928	4	3	2	17	1	0	0	2	0	0	10	3	1	0	0	0	0	0	0	0	0	0	0	0	0	0	0	0	0	0	0	0	0	0	0	0	1	1	1	0	0	0	0	0	1
GB41230	Group3.16	6	1323	36.8376	6	5	2	1	0	0	0	0	0	0	0	1	0	0	5	0	0	0	2	0	0	0	2	1	0	0	1	1	0	1	1	0	1	0	1	1	1	1	1	1	1	1	0	1	0
GB41231	Group3.16	6	534	31	6	5	3	26	1	1	3	1	2	2	11	1	1	3	2	0	0	1	0	0	0	0	1	0	0	0	0	0	1	0	0	0	0	0	1	1	1	1	1	1	1	1	0	1	0
GB41232	Group3.16	7	1443	24.2	7	6	6	5	0	1	1	1	0	0	0	1	1	0	0	0	0	0	0	0	0	0	0	0	0	0	0	1	0	0	0	0	0	0	1	1	1	1	1	1	1	1	0	1	0
GB41233	Group3.16	17	2973	22.8568	17	16	15	7	3	0	0	2	0	0	0	1	1	0	2	0	0	0	1	0	0	0	1	0	0	7	0	0	0	0	0	0	0	0	1	1	1	1	1	1	1	1	0	1	0
GB41234	Group3.16	4	693	20.6099	4	3	3	4	0	0	0	2	0	0	0	2	0	0	0	0	0	0	0	0	0	0	0	0	0	0	0	0	0	0	0	0	0	0	1	1	1	1	1	1	0	0	0	1	0
GB41235	Group3.16	5	972	24.2	5	4	2	5	1	0	0	1	0	0	0	2	1	0	4	0	0	0	2	0	0	0	2	0	0	2	0	1	0	1	1	0	0	0	1	1	1	1	1	1	1	1	0	1	0
GB41236	Group3.16	1	879	38.2	1	0	0	0	0	0	0	0	0	0	0	0	0	0	3	0	0	1	1	0	0	0	1	0	0	1	0	0	0	0	0	0	0	0	1	1	1	1	1	1	1	1	0	1	0
GB41237	Group3.16	3	240	35.495	3	2	2	3	0	0	1	0	0	0	0	0	2	0	1	0	0	1	0	0	0	0	0	0	0	0	0	0	0	0	0	0	0	0	0	0	1	0	1	0	0	0	0	0	1
GB41238	Group3.16	3	267	32.8559	3	2	1	2	0	0	0	0	0	0	0	2	0	0	2	0	0	0	0	0	0	0	2	0	0	0	0	0	0	0	0	0	0	0	0	0	0	1	1	0	1	0	0	0	1
GB41239	Group3.16	2	3654	33.7	2	1	1	7	0	0	1	1	0	1	1	1	1	1	6	0	0	0	0	2	0	0	0	1	3	10	0	0	0	0	0	0	0	0	1	1	1	1	1	1	1	1	0	1	0
GB41240	Group3.16	4	756	36.0203	4	3	0	0	0	0	0	0	0	0	0	0	0	0	1	0	0	0	0	0	0	0	0	1	0	1	0	1	0	0	1	1	1	0	1	1	1	1	1	1	1	1	0	1	0
GB41241	Group3.16	7	2034	34.5832	7	6	6	7	0	0	0	1	0	0	4	2	0	0	5	1	0	0	1	0	0	1	2	0	0	1	1	0	0	0	0	0	0	0	1	1	1	1	1	1	1	1	0	1	0
GB41242	Group3.16	5	1095	21.7	5	4	4	16	2	2	3	1	1	1	4	1	1	0	3	0	0	0	1	0	0	0	2	0	0	4	0	0	0	0	1	0	1	0	1	1	1	1	1	1	1	1	0	1	0
GB41243	Group3.16	6	1395	36.4991	6	5	5	15	1	1	2	2	2	1	2	1	0	3	4	0	0	0	2	0	0	0	2	0	0	0	0	1	0	1	1	0	1	0	1	1	1	1	1	1	1	1	0	1	0
GB41244	Group3.16	9	1293	24.0647	9	8	8	9	0	1	1	2	0	1	2	1	1	0	2	0	0	0	2	0	0	0	0	0	0	0	1	1	0	1	1	1	1	0	1	1	1	1	1	1	1	1	0	1	0
GB41246	Group3.16	3	1944	37.7919	3	2	0	0	0	0	0	0	0	0	0	0	0	0	13	0	1	0	1	0	0	8	2	1	0	0	0	0	0	0	0	0	0	0	1	1	1	1	1	1	1	1	0	1	0
GB41247	Group3.16	2	165	32.2075	2	1	0	10	0	1	1	1	0	2	1	1	2	1	9	0	1	0	0	1	1	5	0	0	1	0	0	0	0	0	0	0	0	0	0	0	0	0	1	0	1	1	0	0	1
GB41248	Group3.16	2	84	26.3	2	1	1	4	0	1	0	0	0	1	0	0	2	0	1	0	0	0	0	0	1	0	0	0	0	0	0	0	0	0	0	0	0	0	0	0	0	0	1	0	0	0	0	0	1
GB41249	Group3.16	1	963	26.3	1	0	0	1	0	0	0	0	0	1	0	0	0	0	1	0	0	0	0	0	0	0	0	0	1	0	0	0	0	0	0	0	0	0	1	1	1	1	1	1	1	1	0	1	0
GB41250	Group3.16	8	2334	32.2546	8	7	6	8	0	1	0	2	1	1	0	2	1	0	1	0	0	1	0	0	0	0	0	0	0	0	0	0	0	0	0	0	0	0	1	1	1	1	1	1	1	1	0	1	0
GB41251	Group3.16	2	201	15.7	2	1	1	5	1	1	0	2	0	0	0	1	0	0	0	0	0	0	0	0	0	0	0	0	0	0	0	0	0	0	0	0	0	0	1	1	1	1	1	1	1	1	0	1	0
GB41252	Group3.16	9	1395	21.3254	9	8	8	7	0	0	0	2	0	0	0	2	2	1	0	0	0	0	0	0	0	0	0	0	0	0	0	1	0	1	0	0	0	0	1	1	1	1	1	1	1	1	0	1	0
GB41254	Group3.16	2	387	42	2	1	0	0	0	0	0	0	0	0	0	0	0	0	2	0	0	0	1	0	0	0	1	0	0	0	0	0	0	0	0	0	0	0	0	0	1	1	1	0	0	0	0	0	1
GB41255	Group3.16	1	138	42	1	0	0	0	0	0	0	0	0	0	0	0	0	0	0	0	0	0	0	0	0	0	0	0	0	0	0	0	0	0	0	0	0	0	0	0	1	1	1	0	1	1	1	0	0
GB41257	Group3.16	6	1992	27.7031	6	5	5	9	0	1	1	1	1	1	0	1	1	2	2	0	0	0	1	0	0	0	1	0	0	2	1	0	0	0	0	0	0	0	1	1	1	1	1	1	1	1	0	1	0
GB41258	Group3.16	5	834	25.1495	5	4	3	7	0	1	2	1	1	0	0	1	1	0	5	1	0	1	1	0	0	0	2	0	0	0	1	1	1	1	1	0	1	1	1	1	1	1	1	1	1	1	0	1	0
GB41259	Group3.16	6	933	22.5104	6	5	5	8	0	1	2	1	0	0	2	1	1	0	0	0	0	0	0	0	0	0	0	0	0	0	0	0	0	1	1	1	1	0	1	1	1	1	1	1	1	1	0	1	0
GB41260	Group3.16	7	939	22.2196	7	6	6	13	0	3	0	3	0	1	2	3	1	0	4	0	0	0	1	0	0	0	3	0	0	0	0	0	0	0	1	0	0	0	1	1	1	1	1	1	1	1	0	1	0
GB41261	Group3.16	2	759	37.8	2	1	1	4	0	1	0	1	0	0	0	1	1	0	8	0	1	1	2	0	1	0	2	0	1	0	0	0	0	0	0	0	0	0	1	1	1	1	1	1	1	1	0	0	1
GB41262	Group3.16	5	1059	25.6512	5	4	3	12	0	1	0	1	2	2	3	1	2	0	4	0	1	0	1	0	0	1	1	0	0	0	0	0	0	0	0	0	0	0	1	1	1	1	1	1	1	1	0	1	0
GB41263	Group3.16	5	993	18.6	5	4	4	5	0	1	1	1	0	0	0	1	1	0	4	0	0	0	1	0	0	1	2	0	0	0	1	1	1	1	1	1	1	0	1	1	1	1	1	1	1	1	0	1	0
GB41264	Group3.16	2	513	37.6	2	1	0	5	0	0	1	1	0	0	0	1	1	1	2	0	0	0	0	1	0	0	1	0	0	0	1	1	0	1	1	1	0	0	1	1	1	1	1	1	1	1	0	1	0
GB41265	Group3.16	7	1101	33.1562	7	6	6	17	0	0	4	3	2	1	0	3	3	1	4	0	0	0	1	0	0	0	3	0	0	0	0	1	0	1	1	1	1	0	1	1	1	1	1	1	1	1	0	1	0
GB41266	Group3.16	8	1554	21.8	8	7	7	21	0	1	10	1	1	2	2	1	1	2	3	0	0	2	1	0	0	0	0	0	0	3	1	0	1	1	1	0	1	1	1	1	1	1	1	1	1	1	0	1	0
GB41267	Group3.16	3	372	21.8	3	2	2	12	2	0	0	2	0	0	4	3	1	0	2	0	0	0	0	0	0	2	0	0	0	0	0	0	0	0	0	0	0	0	1	1	1	1	1	1	1	1	0	1	0
GB41268	Group3.16	2	291	25.1596	2	1	0	1	0	0	0	0	0	0	0	0	1	0	0	0	0	0	0	0	0	0	0	0	0	0	0	0	0	0	0	0	0	0	1	0	0	0	1	0	1	0	0	0	1
GB41269	Group3.16	5	513	35.9103	5	4	1	5	0	0	0	0	0	0	1	1	3	0	6	0	0	1	2	0	1	0	1	1	0	0	0	0	0	0	0	0	0	0	0	1	1	0	0	0	0	0	0	0	1
GB41270	Group3.16	3	774	35	3	2	2	7	0	1	1	2	0	0	0	3	0	0	4	0	0	0	2	0	0	0	2	0	0	1	0	1	0	1	1	1	1	0	1	1	1	1	1	1	1	1	0	1	0
GB41271	GroupUn2838	2	156	16.8	2	1	1	4	0	0	0	2	0	0	0	2	0	0	0	0	0	0	0	0	0	0	0	0	0	0	0	0	0	0	0	0	0	0	0	0	1	0	0	1	1	0	0	0	1
GB41272	GroupUn2688	1	81	36.7	1	0	0	0	0	0	0	0	0	0	0	0	0	0	0	0	0	0	0	0	0	0	0	0	0	0	0	0	0	0	0	0	0	0	0	0	1	0	0	0	1	0	1	0	0
GB41273	GroupUn4039	1	639	26.6	1	0	0	0	0	0	0	0	0	0	0	0	0	0	0	0	0	0	0	0	0	0	0	0	0	0	0	0	0	0	0	0	0	0	0	0	1	1	0	1	1	0	0	0	1
GB41274	GroupUn3485	1	84	27.2	1	0	0	0	0	0	0	0	0	0	0	0	0	0	0	0	0	0	0	0	0	0	0	0	0	0	0	0	0	0	0	0	0	0	0	0	1	1	0	1	1	0	0	0	1
GB41275	GroupUn2393	3	474	19	3	2	2	5	1	0	0	3	0	0	0	1	0	0	0	0	0	0	0	0	0	0	0	0	0	5	0	0	0	0	0	0	0	0	1	1	1	1	0	1	1	0	0	1	0
GB41276	GroupUn2393	8	1656	26.8607	8	7	7	10	0	0	0	4	0	0	0	6	0	0	9	0	0	0	4	0	0	0	5	0	0	0	0	0	0	0	0	0	0	0	1	1	1	1	0	1	1	0	0	1	0
GB41277	GroupUn1449	4	597	26.2	4	3	0	0	0	0	0	0	0	0	0	0	0	0	0	0	0	0	0	0	0	0	0	0	0	0	0	0	0	0	0	0	0	0	1	1	1	1	0	1	1	0	0	1	0
GB41278	GroupUn1384	2	360	31	2	1	1	2	0	0	1	0	0	0	1	0	0	0	0	0	0	0	0	0	0	0	0	0	0	0	0	0	0	0	0	0	0	0	1	1	1	1	0	1	1	0	0	1	0
GB41279	GroupUn2005	2	663	26.2	2	1	1	2	0	0	1	0	0	0	0	0	1	0	1	0	0	0	0	0	0	1	0	0	0	0	0	1	0	1	1	1	0	0	1	1	1	1	0	1	1	0	0	1	0
GB41280	Group5.18	9	1692	37.9	9	8	7	9	0	2	0	1	2	0	1	1	2	0	3	0	0	0	2	0	0	0	1	0	0	3	0	1	1	1	0	0	1	0	1	1	1	1	1	1	1	1	0	1	0
GB41281	Group5.18	4	912	37.9	4	3	0	0	0	0	0	0	0	0	0	0	0	0	3	0	0	0	1	0	0	0	2	0	0	0	0	0	0	0	0	0	0	0	1	1	1	1	1	1	1	1	0	1	0
GB41282	Group5.18	16	3147	37.4013	16	15	13	10	0	1	2	4	0	0	0	2	1	0	3	0	0	0	2	0	0	0	1	0	0	0	0	0	0	1	1	0	0	0	1	1	1	1	1	1	1	1	0	1	0
GB41283	Group5.18	3	507	25.3	3	2	2	20	1	1	0	2	0	0	7	3	6	0	0	0	0	0	0	0	0	0	0	0	0	0	1	0	0	0	0	0	0	0	1	1	1	1	1	1	1	1	0	1	0
GB41284	Group5.18	4	333	25.3	4	3	3	6	1	1	0	1	0	0	0	2	1	0	0	0	0	0	0	0	0	0	0	0	0	0	0	0	0	0	0	0	0	0	1	1	1	1	1	1	1	1	0	1	0
GB41285	Group5.18	4	627	25.3	4	3	3	7	0	0	2	1	0	0	1	2	1	0	1	0	0	0	1	0	0	0	0	0	0	0	1	0	0	1	1	0	1	0	1	1	1	1	1	1	1	1	0	1	0
GB41286	Group5.18	2	93	25.3	2	1	1	6	0	0	0	2	0	0	1	2	1	0	0	0	0	0	0	0	0	0	0	0	0	0	0	0	0	0	0	0	0	0	0	0	0	0	1	0	0	0	0	0	1
GB41287	Group5.18	24	7446	25.3	24	23	23	23	3	3	3	4	0	1	3	4	2	0	13	0	1	1	5	0	0	0	5	1	0	0	1	0	0	1	1	0	1	0	1	1	1	1	1	1	1	1	0	1	0
GB41288	Group5.18	10	2403	25.3	10	9	8	11	0	1	2	2	0	1	2	2	1	0	0	0	0	0	0	0	0	0	0	0	0	0	1	0	0	0	0	0	0	0	1	1	1	1	1	1	1	1	0	1	0
GB41289	Group5.18	3	504	25.3	3	2	2	9	0	2	0	1	0	1	3	2	0	0	3	0	0	0	1	0	0	1	1	0	0	1	0	1	0	1	0	1	1	0	1	1	1	1	1	1	0	1	0	1	0
GB41290	Group5.18	2	5946	21.3	2	1	1	5	0	2	0	1	0	0	0	1	1	0	16	0	1	3	7	0	1	0	3	1	0	0	0	0	0	0	0	0	0	0	1	1	1	1	1	1	1	1	0	1	0
GB41291	Group5.18	11	1719	24.7274	11	10	10	13	2	1	1	2	0	2	2	1	1	1	0	0	0	0	0	0	0	0	0	0	0	1	0	1	0	1	0	0	0	0	1	1	1	1	1	1	1	1	0	1	0
GB41292	Group5.18	7	1059	25.2576	7	6	6	13	1	1	1	2	3	2	0	2	1	0	2	0	0	0	1	0	0	0	1	0	0	0	1	1	0	1	0	1	1	0	1	1	1	1	1	1	1	1	0	1	0
GB41293	Group5.18	7	1368	26.3	7	6	6	14	0	2	2	2	1	1	3	2	0	1	0	0	0	0	0	0	0	0	0	0	0	0	1	1	0	1	1	1	1	1	1	1	1	1	1	1	1	1	0	1	0
GB41294	Group5.18	5	1875	24.4	5	4	4	13	1	1	2	1	1	1	3	1	1	1	6	1	0	0	1	0	0	3	0	0	1	0	0	1	0	0	1	0	0	0	1	1	1	1	1	1	1	1	0	1	0
GB41295	Group5.18	4	591	16.935	4	3	3	15	0	1	1	2	2	2	3	2	1	1	4	1	0	0	0	0	0	3	0	0	0	0	0	0	0	1	0	0	0	0	1	1	1	1	1	1	1	1	0	1	0
GB41296	Group5.18	3	615	38.1	3	2	2	6	0	1	0	2	0	0	0	2	1	0	0	0	0	0	0	0	0	0	0	0	0	0	0	0	0	0	0	0	0	0	1	1	1	1	1	1	1	1	0	1	0
GB41297	Group5.18	17	3345	33.3556	17	16	16	21	0	2	3	6	0	0	2	6	2	0	8	0	0	0	2	0	0	1	5	0	0	0	1	1	0	0	1	1	1	0	1	1	1	1	1	1	1	1	0	1	0
GB41300	Group5.18	3	1302	25.9095	3	2	2	13	0	1	2	1	0	0	7	1	1	0	2	0	0	0	0	0	0	2	0	0	0	2	1	1	0	1	1	1	1	1	1	1	1	1	1	1	1	1	0	1	0
GB41301	Group5.18	6	972	19	6	5	5	20	1	0	1	2	1	0	11	2	1	1	4	0	0	0	3	0	0	1	0	0	0	16	1	1	1	1	1	1	1	1	1	1	1	1	1	1	1	1	0	1	0
GB41302	Group5.18	6	1233	35.2372	6	5	5	15	1	1	1	1	0	0	0	2	8	1	1	0	0	0	1	0	0	0	0	0	0	0	0	0	0	0	0	0	0	0	1	1	1	1	1	1	1	1	1	0	0
GB41303	Group5.18	3	273	18	3	2	2	9	1	1	2	1	1	0	0	1	1	1	0	0	0	0	0	0	0	0	0	0	0	1	1	0	0	0	1	0	0	0	1	1	1	1	1	1	1	1	0	1	0
GB41304	Group5.18	10	2331	22.2453	10	9	9	17	2	0	1	1	0	0	9	2	1	1	1	0	0	0	0	0	0	1	0	0	0	13	1	1	1	1	1	1	1	1	1	1	1	1	1	1	1	1	0	1	0
GB41305	Group5.18	16	3117	21.8	16	15	15	22	2	0	1	1	1	0	13	2	2	0	1	0	0	0	0	0	0	1	0	0	0	0	0	0	0	0	0	0	0	0	1	1	1	1	1	1	1	1	0	1	0
GB41306	Group5.18	1	1131	58.0344	1	0	0	25	0	4	0	0	2	1	13	0	0	5	15	0	0	2	0	6	3	3	0	1	0	174	0	0	0	0	0	1	0	0	1	1	1	1	1	1	1	1	0	1	0
GB41307	Group5.18	2	93	35.7	2	1	0	24	1	0	1	0	1	0	16	0	0	5	1	0	0	0	0	1	0	0	0	0	0	0	0	0	0	0	0	0	0	0	1	1	0	0	1	0	0	0	0	0	1
GB41308	Group5.18	1	1131	54	1	0	0	25	1	0	1	0	1	0	17	0	0	5	16	0	4	1	1	4	2	2	1	0	1	174	0	0	1	0	0	1	0	1	1	1	1	1	1	1	1	1	0	1	0
GB41309	Group5.18	2	93	37.9	2	1	0	1	1	0	0	0	0	0	0	0	0	0	0	0	0	0	0	0	0	0	0	0	0	0	0	0	0	0	0	0	0	0	1	1	0	0	1	0	0	0	0	0	1
GB41310	Group5.18	2	1167	54.3	2	1	0	1	1	0	0	0	0	0	0	0	0	0	37	0	0	0	3	8	2	21	1	0	2	168	0	0	1	0	0	1	0	1	1	1	1	1	1	1	1	1	0	1	0
GB41311	Group5.18	1	282	40.7	1	0	0	0	0	0	0	0	0	0	0	0	0	0	7	0	0	0	1	3	2	0	1	0	0	55	0	0	0	0	0	0	0	0	1	1	1	1	1	1	1	1	0	1	0
GB41312	Group5.18	8	2496	25.3536	8	7	7	6	0	1	1	1	0	0	0	2	1	0	5	2	0	0	1	0	0	0	1	0	1	0	1	0	0	1	1	0	1	0	1	1	1	1	1	1	1	1	0	1	0
GB41313	Group5.18	6	663	21.9	6	5	5	29	2	1	2	1	2	3	12	1	1	4	1	0	0	0	0	0	0	1	0	0	0	0	1	1	0	1	1	0	1	0	1	1	1	1	1	1	1	1	0	1	0
GB41314	Group5.18	8	1425	35.1	8	7	7	8	0	0	0	1	0	0	2	2	3	0	4	0	0	0	0	0	0	0	4	0	0	0	0	0	0	0	0	1	0	0	1	1	1	0	1	1	1	1	0	1	0
GB41315	Group5.18	3	579	35.1	3	2	1	3	0	0	0	0	0	1	0	2	0	0	2	0	0	0	1	0	0	0	1	0	0	0	0	0	0	0	0	0	0	0	1	1	1	0	1	1	1	1	0	0	1
GB41316	Group5.18	7	918	35.1	7	6	6	6	0	1	1	0	0	1	0	2	1	0	1	0	0	0	0	0	0	1	0	0	0	0	0	0	0	0	0	0	0	0	1	1	1	0	1	1	1	1	0	0	1
GB41317	Group5.18	3	783	35.1	3	2	1	1	0	0	0	0	0	0	0	1	0	0	2	0	0	0	0	0	0	0	2	0	0	0	1	1	0	0	1	0	1	0	1	1	1	1	1	1	1	1	0	1	0
GB41318	Group5.18	1	144	35.1	1	0	0	0	0	0	0	0	0	0	0	0	0	0	1	0	0	0	0	0	0	0	1	0	0	0	0	0	0	0	0	0	0	0	1	0	0	0	1	1	1	1	0	0	1
GB41319	Group5.18	3	162	30.8372	3	2	0	1	0	0	0	0	0	0	0	0	1	0	1	0	0	0	0	0	0	0	1	0	0	0	0	0	0	0	0	0	0	0	0	0	0	0	1	0	1	1	0	0	1
GB41320	Group5.18	1	1086	52.2	1	0	0	4	0	1	0	3	0	0	0	0	0	0	13	0	9	0	4	0	0	0	0	0	0	0	0	0	0	0	0	0	0	0	1	1	1	1	1	1	1	1	0	1	0
GB41321	Group5.18	2	246	39.6277	2	1	0	0	0	0	0	0	0	0	0	0	0	0	1	1	0	0	0	0	0	0	0	0	0	0	0	0	0	0	0	0	0	0	1	1	0	0	1	0	1	0	0	0	1
GB41322	Group5.18	2	102	40.4	2	1	0	9	0	0	0	5	0	0	0	4	0	0	4	0	0	0	1	0	0	0	1	1	1	0	0	0	0	0	0	0	0	0	1	0	1	0	0	0	1	0	0	0	1
GB41324	Group5.18	2	303	30.2	2	1	1	11	0	1	0	7	0	0	0	3	0	0	3	0	0	0	1	0	0	0	2	0	0	0	0	0	0	0	0	0	0	0	1	0	1	1	1	1	0	0	0	0	1
GB41325	Group5.18	4	267	40.4	4	3	2	8	0	0	0	3	0	0	0	3	2	0	0	0	0	0	0	0	0	0	0	0	0	0	0	0	0	0	0	0	0	0	1	0	1	0	1	0	0	0	0	0	1
GB41326	Group5.18	6	1086	24.4	6	5	5	17	0	0	0	1	0	0	11	4	1	0	0	0	0	0	0	0	0	0	0	0	0	8	0	0	0	0	0	0	0	0	1	1	1	1	1	1	1	1	0	1	0
GB41328	Group5.18	1	204	35.1	1	0	0	1	0	0	0	0	0	0	0	0	1	0	1	0	0	0	0	0	0	0	1	0	0	0	0	0	0	0	0	0	0	0	0	0	0	1	0	0	0	0	0	0	1
GB41329	Group5.18	2	126	35.1	2	1	1	4	0	0	0	1	0	0	0	2	1	0	2	0	1	0	1	0	0	0	0	0	0	0	0	0	0	0	0	0	0	0	0	0	0	0	1	0	0	0	0	0	1
GB41330	Group5.18	3	231	19.1	3	2	2	12	1	1	1	1	1	0	4	1	1	1	1	0	0	0	0	0	0	0	0	0	1	0	0	0	0	0	0	0	0	0	0	0	1	1	1	1	1	1	0	1	0
GB41331	Group5.18	3	267	28.6894	3	2	2	4	0	1	1	0	0	0	0	0	2	0	0	0	0	0	0	0	0	0	0	0	0	0	0	0	0	0	0	0	0	0	1	1	1	1	1	1	0	0	0	0	1
GB41332	Group5.18	9	1866	29.3176	9	8	8	19	1	1	1	1	1	2	4	1	2	5	6	0	0	1	2	0	0	1	2	0	0	14	1	1	0	1	0	0	0	0	1	1	1	1	1	1	1	1	0	1	0
GB41333	Group5.18	20	4158	25.4794	20	19	19	15	3	3	1	1	1	0	2	2	2	0	4	0	0	0	1	0	0	0	3	0	0	0	1	0	0	1	1	1	1	0	1	1	1	1	1	1	1	1	0	1	0
GB41334	Group5.18	4	735	23.6	4	3	3	7	0	2	0	1	0	0	1	2	1	0	0	0	0	0	0	0	0	0	0	0	0	0	1	1	0	1	0	0	1	1	1	1	1	1	1	1	1	1	0	1	0
GB41335	Group5.18	4	654	16.9	4	3	3	12	1	1	1	1	1	0	6	1	0	0	0	0	0	0	0	0	0	0	0	0	0	0	0	1	0	1	1	0	0	0	1	1	1	1	1	1	1	1	0	1	0
GB41336	Group5.18	6	1503	22.3556	6	5	5	9	0	0	2	3	0	0	2	1	1	0	7	0	0	0	3	0	0	0	3	1	0	0	0	1	0	0	1	0	1	0	1	1	1	1	1	1	1	1	0	1	0
GB41337	Group5.18	4	1989	24.5176	4	3	2	4	0	1	0	0	0	0	0	3	0	0	4	1	0	0	2	0	0	0	0	1	0	0	0	0	0	0	0	0	0	0	1	1	1	1	1	1	1	1	0	1	0
GB41338	Group5.18	6	1206	31.9654	6	5	5	54	1	1	3	1	0	3	1	1	5	38	58	0	0	0	3	0	0	26	0	0	29	42	0	0	0	0	0	0	0	0	1	1	1	1	1	1	1	1	0	1	0
GB41339	Group5.18	7	1128	26.8664	7	6	6	17	0	1	1	2	1	0	11	1	0	0	9	0	0	0	2	0	0	7	0	0	0	4	0	0	0	0	0	0	0	0	1	1	1	1	1	1	1	1	0	1	0
GB41340	Group5.18	10	2121	19	10	9	9	13	0	6	1	2	0	0	1	2	1	0	1	0	0	1	0	0	0	0	0	0	0	0	0	0	0	0	0	0	0	0	1	1	1	1	1	1	1	1	0	1	0
GB41341	Group5.18	5	924	22	5	4	4	6	1	1	0	1	0	0	0	1	1	1	3	0	0	0	3	0	0	0	0	0	0	0	1	1	0	1	1	1	1	0	1	1	1	1	1	1	1	1	0	1	0
GB41342	Group5.18	10	2178	25.4315	10	9	9	8	0	1	1	2	1	0	0	1	2	0	0	0	0	0	0	0	0	0	0	0	0	5	1	1	1	1	1	1	1	1	1	1	1	1	1	1	1	1	0	1	0
GB41343	Group5.18	5	1182	38	5	4	1	3	0	0	0	0	0	0	3	0	0	0	2	0	0	0	1	0	0	0	0	0	1	5	1	1	0	0	1	1	1	0	1	1	1	1	1	1	1	1	0	1	0
GB41344	Group5.18	3	402	38	3	2	2	5	0	0	0	1	0	0	3	1	0	0	0	0	0	0	0	0	0	0	0	0	0	0	0	0	0	0	0	0	0	0	1	1	1	1	1	1	1	1	0	1	0
GB41345	Group5.18	14	3210	24.3707	14	13	12	21	3	1	1	2	1	1	9	2	1	0	1	1	0	0	0	0	0	0	0	0	0	20	1	1	1	1	1	1	1	0	1	1	1	1	1	1	1	1	0	1	0
GB41346	Group5.18	9	1212	18.4	9	8	8	15	0	2	1	4	1	0	0	3	4	0	0	0	0	0	0	0	0	0	0	0	0	0	1	1	0	1	1	1	1	0	1	1	1	1	1	1	1	1	0	1	0
GB41347	Group5.18	17	3507	22.7049	17	16	15	51	1	4	2	6	0	1	7	6	24	0	1	0	0	0	0	0	0	0	1	0	0	0	0	0	0	0	0	0	0	0	1	1	1	1	1	1	1	1	0	1	0
GB41348	Group5.18	2	183	23.6	2	1	1	22	0	1	1	4	0	1	3	4	8	0	3	0	1	0	0	0	0	0	2	0	0	0	0	0	0	0	0	0	0	0	1	0	1	1	1	0	0	0	0	1	0
GB41352	Group5.18	8	1758	34.7	8	7	5	8	0	1	0	0	0	0	2	0	5	0	3	0	0	0	0	0	1	1	0	1	0	0	1	1	0	1	1	0	1	0	1	1	1	1	1	1	1	1	0	1	0
GB41353	Group5.18	2	288	34.7	2	1	1	66	0	0	0	0	0	0	0	0	1	65	0	0	0	0	0	0	0	0	0	0	0	0	0	0	0	0	0	0	0	0	1	0	1	0	1	1	0	0	0	0	1
GB41354	Group5.18	2	288	34.7	2	1	1	55	0	2	0	0	0	0	0	0	1	52	0	0	0	0	0	0	0	0	0	0	0	2	0	0	0	0	0	0	0	0	1	0	1	1	1	1	1	1	0	0	1
GB41355	Group5.18	3	441	34.7	3	2	2	59	0	2	0	0	0	0	0	0	0	57	2	0	0	0	0	0	0	0	0	2	0	0	0	0	0	0	0	0	0	0	0	0	1	1	1	1	1	1	0	1	0
GB41356	Group5.18	9	2301	33.2444	9	8	5	7	0	3	1	0	0	0	0	0	2	1	2	0	2	0	0	0	0	0	0	0	0	0	0	1	0	1	1	0	1	0	1	1	1	1	1	1	1	1	0	1	0
GB41358	Group5.18	4	1386	31.5903	4	3	3	217	2	2	19	2	5	6	174	2	1	4	81	0	1	5	1	18	2	48	1	0	5	49	1	1	1	1	1	1	1	1	1	1	1	1	1	1	1	1	0	1	0
GB41359	Group5.18	3	402	19.2	3	2	2	9	1	2	1	1	1	1	0	1	0	1	0	0	0	0	0	0	0	0	0	0	0	0	0	0	0	0	0	0	0	0	1	1	1	1	1	1	1	1	0	1	0
GB41360	Group5.18	9	1275	30.8927	9	8	7	11	0	1	0	4	0	0	3	2	1	0	4	0	0	0	2	0	0	0	1	1	0	0	0	0	0	0	1	0	0	0	1	1	1	1	1	1	1	1	0	1	0
GB41361	Group5.18	4	372	19.7399	4	3	3	2	1	0	0	1	0	0	0	0	0	0	3	0	1	0	1	0	0	0	1	0	0	0	0	0	0	0	0	0	0	0	1	1	1	1	1	1	1	1	0	1	0
GB41362	Group5.18	3	606	24.4	3	2	2	8	0	0	1	1	1	1	1	1	1	1	1	0	0	0	1	0	0	0	0	0	0	1	1	0	0	1	0	1	1	0	1	1	1	1	1	1	1	1	0	1	0
GB41363	Group5.18	6	1248	24.4	6	5	5	22	2	1	1	1	1	4	9	1	1	1	3	0	0	0	1	0	0	0	2	0	0	16	1	1	1	1	1	1	1	1	1	1	1	1	1	1	1	1	0	1	0
GB41364	Group5.18	6	795	24.4	6	5	5	13	0	1	1	1	1	0	7	1	1	0	9	1	0	0	4	0	0	0	4	0	0	0	0	0	0	0	1	0	0	0	1	1	1	1	1	1	1	1	0	1	0
GB41365	Group5.18	2	210	24.4	2	1	1	15	1	1	1	2	0	1	5	2	1	1	6	0	0	0	0	0	0	5	1	0	0	0	0	0	0	0	0	0	0	0	1	1	0	0	1	0	1	0	0	0	1
GB41366	Group5.18	17	8622	30.2805	17	16	16	33	1	4	3	3	2	4	8	3	3	2	11	1	0	1	3	0	3	1	2	0	0	0	0	0	0	0	0	0	0	0	1	1	1	1	1	1	1	1	0	1	0
GB41367	Group5.18	6	1011	26.3	6	5	5	12	1	0	1	1	2	1	0	1	4	1	3	0	0	0	0	0	0	3	0	0	0	0	1	1	0	1	1	0	0	0	1	1	1	1	1	1	1	1	0	1	0
GB41368	Group5.18	7	975	21.9078	7	6	5	12	1	0	1	2	0	0	4	3	1	0	5	0	0	0	2	0	0	0	3	0	0	0	0	0	0	0	0	0	0	0	1	1	1	1	1	1	1	1	1	0	0
GB41369	Group5.18	6	957	25.4594	6	5	5	4	2	0	0	0	1	0	0	1	0	0	3	0	0	0	2	0	0	0	1	0	0	4	0	0	0	0	0	0	0	0	1	1	1	1	1	1	1	1	0	1	0
GB41371	Group5.18	3	291	37.6	3	2	0	8	0	0	0	3	0	0	2	3	0	0	3	0	1	0	1	0	0	0	0	1	0	0	0	0	0	0	0	0	0	0	1	0	0	0	1	0	1	0	0	0	1
GB41372	Group5.18	12	2709	39.3943	12	11	10	12	0	0	0	3	1	0	4	3	1	0	18	0	0	0	2	0	0	16	0	0	0	0	0	0	0	0	0	0	0	0	1	1	1	1	1	1	1	1	0	1	0
GB41373	Group5.18	8	1449	25.3	8	7	7	14	1	3	1	2	1	1	1	2	1	1	7	0	0	0	4	0	0	0	3	0	0	0	1	1	0	1	0	0	1	0	1	1	1	1	1	1	1	1	0	1	0
GB41374	Group5.18	1	525	25.3	1	0	0	0	0	0	0	0	0	0	0	0	0	0	0	0	0	0	0	0	0	0	0	0	0	0	0	0	0	0	0	0	0	0	1	1	0	0	1	1	1	1	0	1	0
GB41376	Group5.18	4	531	37.9	4	3	3	24	1	1	10	2	0	1	4	2	3	0	6	0	5	0	0	0	0	1	0	0	0	6	1	1	0	1	1	1	1	0	1	1	1	1	1	1	1	1	0	1	0
GB41377	Group5.18	2	135	37.9	2	1	0	12	1	1	2	1	0	4	1	1	0	1	0	0	0	0	0	0	0	0	0	0	0	0	0	0	0	0	0	0	0	0	0	0	0	0	1	0	0	0	0	0	1
GB41378	Group5.18	5	2730	37.9	5	4	4	26	0	6	4	3	2	3	4	2	1	1	6	0	1	0	0	1	0	3	0	0	1	0	0	0	0	0	0	0	0	0	1	1	1	1	1	1	1	1	0	1	0
GB41379	GroupUn3976	1	642	36.5	1	0	0	0	0	0	0	0	0	0	0	0	0	0	0	0	0	0	0	0	0	0	0	0	0	0	0	0	0	0	0	0	0	0	0	0	1	1	0	1	1	0	0	0	1
GB41380	GroupUn3976	1	543	36.5	1	0	0	0	0	0	0	0	0	0	0	0	0	0	0	0	0	0	0	0	0	0	0	0	0	0	0	0	0	0	0	0	0	0	0	0	1	1	0	1	1	0	0	0	1
GB41381	GroupUn4630	1	168	17.8	1	0	0	0	0	0	0	0	0	0	0	0	0	0	0	0	0	0	0	0	0	0	0	0	0	0	0	0	0	0	0	0	0	0	0	0	1	0	0	0	1	0	0	0	1
GB41382	GroupUn261	1	99	36.6	1	0	0	0	0	0	0	0	0	0	0	0	0	0	0	0	0	0	0	0	0	0	0	0	0	0	0	0	0	0	0	0	0	0	0	0	1	0	0	0	1	0	0	0	1
GB41383	GroupUn2444	2	360	38.2	2	1	1	18	0	0	0	0	0	1	17	0	0	0	0	0	0	0	0	0	0	0	0	0	0	3	0	0	0	0	0	0	0	0	1	1	1	1	0	1	1	0	0	1	0
GB41384	Group9.4	2	189	29.4	2	1	0	0	0	0	0	0	0	0	0	0	0	0	0	0	0	0	0	0	0	0	0	0	0	0	0	0	0	0	0	0	0	0	1	1	1	0	1	1	1	1	0	0	1
GB41385	Group9.4	4	378	17.5	4	3	2	4	0	1	0	1	0	1	0	1	0	0	0	0	0	0	0	0	0	0	0	0	0	5	0	0	0	0	0	0	0	0	1	1	1	1	1	1	1	1	0	1	0
GB41386	Group9.4	5	1455	17.5	5	4	4	7	1	2	0	2	0	0	0	2	0	0	8	0	0	0	1	0	0	7	0	0	0	3	1	0	0	0	1	0	0	0	1	1	1	1	1	1	1	1	0	1	0
GB41387	Group9.4	2	153	17.5	2	1	1	16	1	0	0	1	0	0	10	1	3	0	0	0	0	0	0	0	0	0	0	0	0	2	0	0	0	0	0	1	0	0	1	1	1	1	1	1	1	1	0	1	0
GB41388	Group9.4	6	765	17.5	6	5	2	24	1	0	0	5	0	0	12	3	3	0	3	1	0	0	0	0	0	0	2	0	0	10	0	0	0	0	0	0	0	0	1	1	1	1	1	1	1	1	1	0	0
GB41389	Group9.4	3	237	17.5	3	2	1	15	1	0	0	1	0	0	12	1	0	0	8	0	1	0	1	0	0	3	2	1	0	3	0	1	0	0	0	1	0	0	1	1	1	1	1	1	1	1	0	1	0
GB41390	Group9.4	7	858	17.5	7	6	5	29	1	0	0	2	0	0	23	2	1	0	5	1	1	0	1	0	0	0	2	0	0	14	1	1	0	0	0	1	0	0	1	1	1	1	1	1	1	1	0	1	0
GB41391	Group9.4	8	1596	17.5	8	7	5	21	0	1	3	3	1	1	4	5	3	0	4	0	0	0	2	0	0	2	0	0	0	0	0	1	0	0	0	0	0	0	1	1	1	1	1	1	1	1	0	1	0
GB41392	Group9.4	6	1137	20.5598	6	5	5	24	3	2	2	2	2	2	5	3	2	1	0	0	0	0	0	0	0	0	0	0	0	10	0	1	0	1	1	1	1	0	1	1	1	1	1	1	1	1	0	1	0
GB41393	Group9.4	2	162	18.8	2	1	1	18	2	2	2	2	1	1	3	3	2	0	6	0	0	0	0	0	0	6	0	0	0	0	0	0	0	0	0	0	0	0	1	1	0	0	1	0	1	1	0	0	1
GB41394	Group9.4	3	192	24.413	3	2	0	0	0	0	0	0	0	0	0	0	0	0	0	0	0	0	0	0	0	0	0	0	0	0	0	0	0	0	0	0	0	0	1	1	0	0	1	1	1	1	0	0	1
GB41395	Group9.4	2	324	26.6	2	1	0	0	0	0	0	0	0	0	0	0	0	0	1	0	0	0	1	0	0	0	0	0	0	0	0	0	0	0	0	0	0	0	1	1	1	0	1	1	1	1	0	0	1
GB41396	Group9.4	1	168	23.5	1	0	0	0	0	0	0	0	0	0	0	0	0	0	0	0	0	0	0	0	0	0	0	0	0	0	0	0	0	0	0	0	0	0	1	0	1	0	1	0	1	1	0	0	1
GB41397	Group9.4	4	2769	35.6488	4	3	0	0	0	0	0	0	0	0	0	0	0	0	3	0	0	0	2	0	0	1	0	0	0	0	1	0	0	0	1	0	0	0	1	1	1	1	1	1	1	1	0	1	0
GB41398	Group9.4	4	1437	22.1	4	3	2	14	0	1	1	2	2	2	2	2	1	1	2	1	0	0	0	0	0	0	0	0	1	1	0	0	0	0	0	0	0	0	1	1	1	1	1	1	1	1	0	1	0
GB41399	Group9.4	7	990	29.4	7	6	6	8	0	0	1	2	2	0	0	3	0	0	4	0	0	0	2	0	0	1	1	0	0	0	1	0	0	1	0	1	1	0	1	1	1	1	1	1	1	1	0	1	0
GB41400	Group9.4	2	195	29.4	2	1	0	8	0	4	1	0	1	0	1	0	1	0	0	0	0	0	0	0	0	0	0	0	0	0	0	1	0	1	1	0	0	0	1	1	1	1	1	1	1	1	0	1	0
GB41401	Group9.4	13	2082	29.4	13	12	10	20	1	8	1	1	2	0	3	1	1	2	2	0	0	0	0	0	1	1	0	0	0	0	1	1	0	1	1	0	0	0	1	1	1	1	1	1	1	1	0	1	0
GB41402	Group9.4	2	135	29.4	2	1	0	0	0	0	0	0	0	0	0	0	0	0	0	0	0	0	0	0	0	0	0	0	0	0	0	0	0	0	0	0	0	0	1	0	0	1	1	0	1	0	0	0	1
GB41403	Group9.4	7	1146	29.4	7	6	0	0	0	0	0	0	0	0	0	0	0	0	1	0	0	0	1	0	0	0	0	0	0	0	1	1	0	1	1	0	1	0	1	1	1	1	1	1	1	1	0	1	0
GB41404	Group9.4	1	174	25.2	1	0	0	0	0	0	0	0	0	0	0	0	0	0	0	0	0	0	0	0	0	0	0	0	0	0	0	0	0	0	0	0	0	0	0	0	1	0	1	1	1	1	0	0	1
GB41405	Group9.4	3	333	29.4	3	2	0	0	0	0	0	0	0	0	0	0	0	0	1	0	0	0	1	0	0	0	0	0	0	0	0	0	0	0	0	0	0	0	1	1	0	0	1	1	1	1	0	0	1
GB41406	Group9.4	13	1902	29.4	13	12	12	3	0	0	0	2	0	0	0	1	0	0	6	0	0	0	6	0	0	0	0	0	0	0	1	1	0	1	1	1	1	0	1	1	1	1	1	1	1	1	0	1	0
GB41407	Group9.4	7	984	29.4	7	6	4	4	0	1	0	1	0	0	0	2	0	0	2	0	0	0	1	0	0	0	1	0	0	0	0	1	0	0	1	0	0	0	1	1	1	1	1	1	1	1	0	1	0
GB41408	Group9.4	6	987	29.4	6	5	3	6	0	1	0	1	1	0	1	1	1	0	0	0	0	0	0	0	0	0	0	0	0	0	1	1	1	1	0	0	1	0	1	1	1	1	1	1	1	1	0	1	0
GB41409	Group9.4	6	909	29.4	6	5	5	4	0	0	1	1	1	0	0	1	0	0	1	0	0	0	0	0	0	0	1	0	0	0	0	1	0	1	0	1	1	0	1	1	1	1	1	1	1	1	0	1	0
GB41410	Group9.4	7	930	24.1991	7	6	6	4	0	0	1	1	1	0	0	1	0	0	8	0	3	0	2	0	0	0	3	0	0	2	0	1	0	1	1	0	1	0	1	1	1	1	1	1	1	1	0	1	0
GB41411	Group9.4	4	930	21.2891	4	3	2	3	0	0	0	2	0	0	0	1	0	0	4	0	0	0	1	0	0	0	3	0	0	0	0	1	0	0	0	0	1	0	1	1	1	1	1	1	1	1	0	1	0
GB41412	Group9.4	5	369	17.5	5	4	4	14	2	1	0	4	0	0	1	5	1	0	5	0	1	0	2	0	0	1	1	0	0	1	0	0	0	0	0	0	0	0	1	1	1	1	1	1	1	1	0	1	0
GB41413	Group9.4	5	663	17.5	5	4	4	30	2	1	0	1	1	0	22	1	1	1	5	0	0	0	0	0	0	5	0	0	0	16	1	0	1	1	1	1	0	0	1	1	1	1	1	1	1	1	0	1	0
GB41414	Group6.20	5	915	40.7784	5	4	4	15	0	5	1	1	0	6	0	1	1	0	2	0	0	0	0	0	0	1	1	0	0	0	1	1	0	1	1	1	0	0	1	1	1	1	1	1	1	1	0	1	0
GB41415	Group6.20	3	390	41.5901	3	2	1	3	0	0	0	2	0	0	0	1	0	0	1	0	0	0	0	0	0	0	1	0	0	0	0	0	0	0	0	0	0	0	1	1	0	0	1	0	0	0	0	0	1
GB41416	Group6.20	2	207	43.2	2	1	0	3	0	0	0	0	0	0	0	1	2	0	0	0	0	0	0	0	0	0	0	0	0	0	0	0	0	0	0	0	0	0	1	0	0	0	0	1	0	0	0	0	1
GB41417	Group6.20	8	1908	31.7482	8	7	7	7	0	2	0	1	0	0	2	1	1	0	4	0	0	0	1	0	0	2	1	0	0	2	1	1	0	0	1	1	1	0	1	1	1	1	1	1	1	1	0	1	0
GB41418	Group6.20	5	2259	23.7052	5	4	4	5	2	0	0	1	0	0	0	2	0	0	3	1	0	0	1	0	0	0	1	0	0	19	0	0	0	0	0	0	0	0	1	1	1	1	1	1	1	1	0	1	0
GB41419	Group6.20	4	1059	22.2	4	3	3	4	0	1	1	1	0	0	0	1	0	0	3	1	0	1	0	1	0	0	0	0	0	0	0	0	0	0	0	0	0	0	1	1	1	1	1	1	1	1	0	1	0
GB41420	Group6.20	2	189	27.8	2	1	0	6	0	2	2	0	0	0	0	0	2	0	1	0	0	0	0	0	0	0	1	0	0	0	0	0	0	0	0	0	0	0	0	0	0	0	1	1	1	0	0	0	1
GB41421	Group6.20	1	171	35.5	1	0	0	0	0	0	0	0	0	0	0	0	0	0	0	0	0	0	0	0	0	0	0	0	0	0	0	0	0	0	0	0	0	0	0	0	0	0	1	1	1	1	0	0	1
GB41422	Group6.20	1	1938	28.1695	1	0	0	1	0	1	0	0	0	0	0	0	0	0	5	0	0	1	1	0	0	0	1	2	0	0	0	0	0	0	0	0	0	0	1	1	1	1	1	1	1	1	0	1	0
GB41423	Group6.20	9	3720	30.035	9	8	8	20	0	3	2	3	1	2	4	3	2	0	5	1	0	0	1	0	0	2	1	0	0	0	0	1	1	1	1	1	1	0	1	1	1	1	1	1	1	1	0	1	0
GB41424	Group6.20	11	1755	23.0387	11	10	9	16	1	2	4	1	0	2	2	1	2	1	2	0	0	0	1	0	0	0	1	0	0	5	0	1	0	1	1	0	0	0	1	1	1	1	1	1	1	1	0	1	0
GB41425	Group6.20	8	2064	29.7079	8	7	7	15	1	1	2	2	1	2	2	2	1	1	8	0	0	0	3	1	0	2	2	0	0	1	0	1	0	1	1	0	0	0	1	1	1	1	1	1	1	1	0	1	0
GB41426	Group6.20	3	111	15.4008	3	2	2	5	0	1	1	1	0	0	0	1	1	0	0	0	0	0	0	0	0	0	0	0	0	0	0	0	0	0	0	0	0	0	0	0	1	1	1	0	1	0	1	0	0
GB41427	Group6.20	9	1470	20	9	8	7	35	2	1	1	2	2	1	22	2	1	1	12	0	0	1	0	0	0	11	0	0	0	28	0	0	0	0	0	0	0	0	1	1	1	1	1	1	1	1	0	1	0
GB41428	Group6.20	3	288	20	3	2	2	24	1	1	0	1	0	0	19	1	1	0	1	0	0	0	0	0	0	1	0	0	0	3	0	0	0	0	0	0	0	1	1	1	1	1	1	1	1	1	0	1	0
GB41429	Group6.20	2	180	35.6	2	1	0	2	0	0	0	0	0	0	0	0	2	0	1	0	1	0	0	0	0	0	0	0	0	0	0	0	0	0	0	0	0	0	1	0	0	0	1	1	0	0	0	0	1
GB41430	Group6.20	8	1539	29.7761	8	7	7	17	0	3	2	2	1	0	2	3	2	2	3	1	1	0	1	0	0	0	0	0	0	0	0	0	0	0	0	0	0	0	1	1	1	1	1	1	1	1	0	1	0
GB41431	Group6.20	2	336	35.7	2	1	0	1	0	0	0	0	0	0	0	0	1	0	0	0	0	0	0	0	0	0	0	0	0	0	0	0	0	0	0	0	0	0	1	1	0	1	1	1	1	0	0	0	1
GB41432	Group6.20	2	135	35.7	2	1	1	1	0	0	0	0	0	0	0	0	1	0	0	0	0	0	0	0	0	0	0	0	0	0	0	0	0	0	0	0	0	0	0	0	0	0	1	1	0	0	0	0	1
GB41433	Group6.20	3	138	44.8255	3	2	0	6	0	1	0	3	0	0	0	2	0	0	6	0	2	0	2	0	0	0	2	0	0	0	0	0	0	0	0	0	0	0	0	0	0	0	1	1	1	1	0	0	1
GB41434	Group6.20	2	114	36.8	2	1	1	6	0	1	0	3	0	0	0	2	0	0	6	0	1	0	2	0	0	0	3	0	0	0	0	0	0	0	0	0	0	0	0	0	0	0	1	0	0	0	0	0	1
GB41435	Group6.20	1	405	36.8	1	0	0	6	0	1	0	3	0	0	0	2	0	0	4	0	0	0	2	0	0	0	2	0	0	0	0	0	0	0	0	0	0	0	1	0	0	0	0	1	0	0	0	0	1
GB41436	Group6.20	3	189	30.1252	3	2	0	8	0	0	0	4	0	0	0	4	0	0	5	0	0	0	3	0	0	0	2	0	0	0	0	0	0	0	0	0	0	0	0	0	0	0	1	0	0	0	0	0	1
GB41437	Group6.20	3	111	29.2	3	2	1	5	0	0	0	2	0	0	0	3	0	0	0	0	0	0	0	0	0	0	0	0	0	0	0	0	0	0	0	0	0	0	0	0	0	0	1	0	0	0	0	0	1
GB41438	Group6.20	2	216	31.2	2	1	0	2	0	1	0	1	0	0	0	0	0	0	0	0	0	0	0	0	0	0	0	0	0	0	0	0	0	0	0	0	0	0	1	0	0	0	1	1	0	0	0	0	1
GB41439	Group6.20	2	1032	35.1809	2	1	1	2	0	1	0	0	0	0	0	0	1	0	0	0	0	0	0	0	0	0	0	0	0	0	1	1	0	1	1	1	0	0	1	1	1	1	1	1	1	1	0	1	0
GB41440	Group6.20	2	150	29.9326	2	1	0	0	0	0	0	0	0	0	0	0	0	0	3	0	1	0	0	0	0	2	0	0	0	0	0	0	0	0	0	0	0	0	1	0	1	1	1	1	1	0	0	1	0
GB41441	Group6.20	4	429	27.2152	4	3	2	10	0	3	1	1	0	0	2	1	2	0	1	1	0	0	0	0	0	0	0	0	0	0	1	0	0	1	1	0	0	1	1	1	1	1	1	1	1	1	0	1	0
GB41442	Group6.20	2	732	26.6	2	1	1	34	1	0	0	0	0	0	32	0	0	1	1	0	0	0	0	0	0	1	0	0	0	14	0	0	0	1	1	0	1	0	1	1	1	1	1	1	1	1	0	1	0
GB41443	Group6.20	3	456	30	3	2	1	8	1	0	0	1	0	0	6	0	0	0	4	0	0	0	0	0	0	4	0	0	0	5	1	0	0	1	1	0	0	0	1	1	1	1	1	1	1	1	0	1	0
GB41444	Group6.20	16	2820	19.9	16	15	14	39	3	8	2	3	0	3	13	4	1	2	4	0	0	0	0	0	0	0	4	0	0	5	0	0	0	0	0	0	0	0	1	1	1	1	1	1	1	1	0	1	0
GB41445	Group6.20	6	1392	19.9	6	5	5	11	0	1	1	3	1	0	1	3	1	0	3	0	0	0	1	0	0	0	2	0	0	0	1	0	0	1	1	1	0	0	1	1	1	1	1	1	1	1	0	1	0
GB41446	Group6.20	6	630	19.9	6	5	5	12	1	3	1	1	0	1	1	1	2	1	8	1	1	0	2	0	0	2	2	0	0	3	0	1	0	0	0	1	1	0	1	1	1	1	1	1	1	1	0	1	0
GB41447	Group6.20	11	1575	17.3876	11	10	9	20	2	2	1	4	0	0	5	4	2	0	1	0	0	0	0	0	0	0	0	0	1	0	0	0	0	0	0	0	0	0	1	1	1	1	1	1	1	1	0	1	0
GB41448	Group6.20	20	2418	19.786	20	19	19	30	0	12	3	3	0	0	0	4	8	0	4	0	0	0	2	0	0	0	2	0	0	1	0	1	0	1	1	1	1	0	1	1	1	1	1	1	1	1	0	1	0
GB41449	Group6.20	18	3879	23.4758	18	17	17	16	1	3	3	2	0	0	3	2	2	0	7	0	0	0	5	0	0	0	2	0	0	0	1	1	1	1	0	1	1	1	1	1	1	1	1	1	1	1	0	1	0
GB41450	Group6.20	12	2949	21.0147	12	11	10	7	0	0	1	2	0	0	0	2	2	0	0	0	0	0	0	0	0	0	0	0	0	0	0	0	0	0	0	0	1	0	1	1	1	1	1	1	1	1	0	1	0
GB41451	Group6.20	3	3678	23.1789	3	2	2	4	0	1	0	1	0	0	0	1	1	0	4	0	1	1	0	0	0	0	1	1	0	0	0	1	0	0	0	0	0	0	1	1	1	1	1	1	1	1	0	1	0
GB41452	Group6.20	5	828	16.816	5	4	4	13	2	1	1	3	1	0	0	2	1	2	0	0	0	0	0	0	0	0	0	0	0	1	1	1	0	1	1	0	0	0	1	1	1	1	1	1	1	1	0	1	0
GB41453	Group6.20	5	837	20.2	5	4	4	5	0	0	1	1	1	0	0	1	1	0	1	1	0	0	0	0	0	0	0	0	0	0	1	1	0	1	1	0	0	0	1	1	1	1	1	1	1	1	0	1	0
GB41454	Group6.20	15	4362	20.2	15	14	12	22	4	4	0	2	0	0	8	2	2	0	14	1	0	0	1	0	0	11	1	0	0	13	1	1	0	0	0	1	0	0	1	1	1	1	1	1	1	1	0	1	0
GB41455	Group6.20	9	2190	20.2	9	8	8	10	0	1	1	1	0	2	2	1	1	1	0	0	0	0	0	0	0	0	0	0	0	5	1	1	0	1	1	1	1	1	1	1	1	1	1	1	1	1	0	1	0
GB41456	Group6.20	2	744	49	2	1	0	0	0	0	0	0	0	0	0	0	0	0	4	0	1	0	1	0	0	0	2	0	0	0	0	0	0	0	0	0	0	0	1	1	0	0	1	0	1	1	0	0	1
GB41457	Group6.20	2	258	28.9237	2	1	0	2	0	0	0	0	0	0	0	0	2	0	3	0	0	0	2	0	0	0	1	0	0	0	0	0	0	0	0	0	0	0	1	1	0	0	1	1	1	0	0	0	1
GB41458	Group6.20	3	411	33	3	2	1	1	0	0	1	0	0	0	0	0	0	0	1	0	0	0	0	0	0	0	1	0	0	0	0	0	0	0	0	0	0	0	0	0	1	0	1	1	0	0	0	0	1
GB41459	Group6.20	3	1587	41.8155	3	2	0	0	0	0	0	0	0	0	0	0	0	0	0	0	0	0	0	0	0	0	0	0	0	0	0	0	0	0	0	0	0	0	1	1	1	1	1	1	1	1	0	1	0
GB41460	Group6.20	2	327	37.8	2	1	1	2	0	0	0	1	0	0	0	1	0	0	4	0	0	0	2	0	0	0	1	1	0	0	0	0	0	0	0	0	0	0	1	0	1	0	1	0	1	0	0	0	1
GB41461	Group6.20	3	336	43.5	3	2	1	1	0	0	0	1	0	0	0	0	0	0	3	0	0	0	1	0	0	0	2	0	0	0	0	0	0	0	0	0	0	0	0	0	0	0	1	0	0	0	0	0	1
GB41462	Group6.20	2	357	43.5	2	1	0	0	0	0	0	0	0	0	0	0	0	0	0	0	0	0	0	0	0	0	0	0	0	0	0	0	0	0	0	0	0	0	1	0	0	0	1	1	1	1	0	0	1
GB41463	Group6.20	4	1014	37.3878	4	3	0	0	0	0	0	0	0	0	0	0	0	0	0	0	0	0	0	0	0	0	0	0	0	0	0	0	0	0	0	0	0	0	1	1	1	1	1	1	1	1	0	1	0
GB41464	Group6.20	6	1569	40.6793	6	5	2	2	0	0	1	0	0	0	1	0	0	0	7	0	3	0	4	0	0	0	0	0	0	0	1	1	0	0	1	0	1	0	1	1	1	1	1	1	1	1	0	1	0
GB41465	Group6.20	9	1785	29.7621	9	8	3	3	0	0	0	0	0	0	2	0	0	1	10	1	1	1	2	0	1	0	2	1	1	6	1	1	0	1	1	1	1	1	1	1	1	1	1	1	1	1	0	1	0
GB41466	Group6.20	4	843	33.3873	4	3	0	0	0	0	0	0	0	0	0	0	0	0	1	0	0	0	0	0	0	1	0	0	0	3	1	1	0	1	1	1	1	1	1	1	1	1	1	1	1	1	0	1	0
GB41467	Group6.20	7	1329	37.2	7	6	6	10	0	1	0	3	0	0	0	2	2	2	4	0	1	0	1	0	1	0	1	0	0	0	1	0	0	1	1	1	0	0	1	1	1	1	1	1	1	1	0	1	0
GB41468	Group6.20	2	246	35.2098	2	1	0	0	0	0	0	0	0	0	0	0	0	0	3	0	0	0	2	0	0	0	1	0	0	0	0	0	0	0	0	0	0	0	1	1	1	1	1	1	1	1	0	0	1
GB41469	Group6.20	8	1266	24.8	8	7	7	24	0	6	1	3	2	1	6	2	2	1	4	1	0	0	1	0	0	1	1	0	0	2	1	1	1	1	1	1	1	1	1	1	1	1	1	1	1	1	0	1	0
GB41470	Group6.20	4	570	23.0411	4	3	3	8	0	0	0	3	0	0	1	3	1	0	2	1	1	0	0	0	0	0	0	0	0	0	1	1	0	1	1	0	1	0	1	1	1	1	1	1	1	1	0	1	0
GB41471	Group6.20	2	3375	54.7369	2	1	0	1	0	0	0	1	0	0	0	0	0	0	13	0	1	1	2	1	2	2	2	1	1	0	0	0	0	0	0	0	0	0	1	1	1	1	1	1	1	1	0	1	0
GB41472	Group6.20	8	1491	25.9	8	7	7	15	1	2	3	3	1	0	0	3	1	1	2	0	0	0	1	0	0	0	1	0	0	0	1	1	0	1	1	1	1	0	1	1	1	1	1	1	1	1	0	1	0
GB41474	Group6.20	2	96	41.252	2	1	0	2	0	0	0	1	0	0	0	1	0	0	2	0	0	0	1	0	0	0	1	0	0	0	0	0	0	0	0	0	0	0	0	0	0	0	1	1	1	1	0	0	1
GB41475	Group6.20	1	267	43.5	1	0	0	0	0	0	0	0	0	0	0	0	0	0	0	0	0	0	0	0	0	0	0	0	0	0	0	0	0	0	0	0	0	0	1	0	1	0	1	1	1	1	0	0	1
GB41476	Group6.20	2	240	43.6963	2	1	1	2	0	0	0	0	0	0	0	1	1	0	3	0	0	0	2	0	0	0	0	1	0	0	0	0	0	0	0	0	0	0	0	0	1	0	1	0	0	0	0	0	1
GB41478	Group6.20	2	294	36	2	1	0	0	0	0	0	0	0	0	0	0	0	0	1	0	0	0	1	0	0	0	0	0	0	0	0	0	0	0	0	0	0	0	1	0	0	1	1	0	1	1	0	0	1
GB41479	Group6.20	3	201	37.1896	3	2	0	3	0	1	0	1	0	0	0	0	1	0	1	0	0	0	0	0	0	0	1	0	0	0	0	0	0	0	0	0	0	0	1	0	0	0	1	0	0	0	0	0	1
GB41480	Group6.20	5	513	32.6309	5	4	1	3	0	2	0	0	0	0	0	0	1	0	3	0	0	0	1	0	0	1	1	0	0	0	0	0	0	0	0	0	0	0	1	1	1	1	1	1	1	0	0	0	1
GB41481	Group6.20	2	105	30.9	2	1	1	4	0	0	0	1	0	0	0	1	2	0	0	0	0	0	0	0	0	0	0	0	0	0	0	0	0	0	0	0	0	0	1	0	1	0	0	0	0	0	0	0	1
GB41483	Group6.20	3	1680	42.9192	3	2	2	7	0	0	2	2	0	0	1	2	0	0	7	0	2	1	1	0	0	0	2	1	0	0	0	1	0	0	0	0	0	0	1	1	1	1	1	1	1	1	0	1	0
GB41484	Group6.20	3	705	20.2	3	2	1	2	0	0	0	1	0	0	0	1	0	0	4	1	0	0	1	0	0	0	1	0	1	0	0	0	0	0	0	0	0	0	1	1	1	1	1	1	1	1	0	1	0
GB41485	Group6.20	8	1272	20.8	8	7	6	7	0	1	0	3	0	0	0	2	0	1	0	0	0	0	0	0	0	0	0	0	0	0	0	1	0	1	1	0	1	0	1	1	1	1	1	1	1	1	0	1	0
GB41486	Group6.20	6	1182	21.7858	6	5	5	24	2	1	2	2	2	1	10	2	1	1	6	0	0	0	0	0	0	3	3	0	0	0	1	1	0	0	1	1	1	0	1	1	1	1	1	1	1	1	0	1	0
GB41487	Group6.20	20	3306	24.9398	20	19	19	12	0	2	3	2	0	1	1	2	1	0	3	1	0	0	0	0	0	2	0	0	0	1	0	0	0	0	0	0	0	0	1	1	1	1	1	1	1	1	0	0	1
GB41488	Group6.20	10	1722	19.9	10	9	9	9	0	5	0	1	0	0	0	2	1	0	13	2	1	0	6	0	0	0	4	0	0	0	0	0	0	0	0	0	0	0	1	1	1	1	1	1	1	1	0	1	0
GB41489	Group6.20	4	765	19.9	4	3	1	21	0	1	6	3	1	1	4	3	1	1	3	0	0	0	3	0	0	0	0	0	0	0	0	0	0	1	0	0	1	0	1	1	1	1	1	1	1	1	0	1	0
GB41490	Group6.20	6	960	19.9	6	5	4	9	2	1	0	3	0	0	0	3	0	0	4	1	0	0	1	0	0	2	0	0	0	0	0	0	0	0	0	0	0	0	1	1	0	1	1	1	1	1	0	0	1
GB41491	Group6.20	5	1119	19.9	5	4	4	12	1	2	0	2	0	0	4	2	1	0	6	1	1	0	0	0	0	1	3	0	0	0	0	1	0	1	1	0	0	0	1	1	1	1	1	1	1	1	0	1	0
GB41492	Group6.20	5	594	19.9	5	4	4	11	1	1	1	1	2	1	0	1	1	2	0	0	0	0	0	0	0	0	0	0	0	0	1	1	1	1	1	1	1	1	1	1	1	1	1	1	1	1	0	1	0
GB41493	Group6.20	2	1158	46.7523	2	1	0	0	0	0	0	0	0	0	0	0	0	0	1	0	0	0	1	0	0	0	0	0	0	0	0	0	0	0	0	0	0	0	1	1	1	1	1	1	1	1	0	1	0
GB41494	Group6.20	10	2427	27.6606	10	9	7	5	0	1	0	1	0	0	0	2	1	0	4	0	0	1	2	1	0	0	0	0	0	0	0	0	0	1	1	0	1	0	1	1	1	1	1	1	1	1	0	1	0
GB41495	Group6.20	10	2607	41.0544	10	9	8	7	1	0	0	0	1	1	3	0	0	1	2	1	0	0	0	1	0	0	0	0	0	16	1	0	0	0	1	1	1	0	1	1	1	1	1	1	1	1	0	1	0
GB41497	Group6.20	2	87	31.8	2	1	1	2	0	1	0	0	0	0	0	0	1	0	1	0	0	1	0	0	0	0	0	0	0	0	0	0	0	0	0	0	0	0	0	0	0	0	1	0	0	0	0	0	1
GB41498	Group6.20	3	375	33.0119	3	2	0	0	0	0	0	0	0	0	0	0	0	0	0	0	0	0	0	0	0	0	0	0	0	0	0	0	0	0	0	0	0	0	1	1	0	0	1	1	1	1	0	0	1
GB41499	Group6.20	8	1356	24.1	8	7	7	10	0	4	0	2	0	0	0	3	1	0	4	0	0	0	2	0	0	0	2	0	0	0	1	1	0	1	0	0	1	0	1	1	1	1	1	1	1	1	0	1	0
GB41500	Group6.20	2	117	23.6713	2	1	1	2	0	0	0	0	0	0	0	2	0	0	1	0	0	0	1	0	0	0	0	0	0	0	0	0	0	0	0	0	0	0	0	0	0	0	1	1	1	1	0	0	1
GB41502	Group6.20	2	243	31.4583	2	1	0	2	0	0	0	0	0	0	0	0	2	0	4	0	0	0	2	0	0	0	2	0	0	0	0	0	0	0	0	0	0	0	1	0	0	0	1	1	1	1	0	0	1
GB41503	Group6.20	2	312	31.6686	2	1	1	3	0	0	0	0	0	0	0	0	3	0	6	0	0	0	3	0	0	0	3	0	0	0	0	0	0	0	0	0	0	0	1	1	0	1	0	1	0	0	0	0	1
GB41504	Group6.20	10	1860	40.2737	10	9	6	6	0	0	0	2	0	0	0	4	0	0	1	0	0	0	0	0	0	0	0	1	0	0	1	1	0	1	1	1	1	0	1	1	1	1	1	1	1	1	0	1	0
GB41505	Group6.20	12	2421	37.6797	12	11	9	20	0	1	2	1	0	2	10	0	2	2	4	0	1	0	2	0	0	0	1	0	0	0	1	1	0	1	1	0	1	0	1	1	1	1	1	1	1	1	0	1	0
GB41506	Group6.20	2	189	33.8	2	1	0	0	0	0	0	0	0	0	0	0	0	0	0	0	0	0	0	0	0	0	0	0	0	0	0	0	0	0	0	0	0	0	1	0	1	0	1	0	0	0	0	0	1
GB41507	Group6.20	7	1962	38.6811	7	6	6	9	0	0	2	2	0	1	0	1	1	2	4	0	0	0	0	0	1	0	1	0	2	0	1	1	0	1	0	0	1	0	1	1	1	1	1	1	1	1	0	1	0
GB41508	Group6.20	2	144	39.1592	2	1	0	3	0	0	0	2	0	0	0	1	0	0	1	0	0	0	0	0	0	0	1	0	0	0	0	0	0	0	0	0	0	0	0	0	0	0	1	0	1	1	0	0	1
GB41510	Group6.20	7	1122	23.7217	7	6	6	11	1	1	1	2	1	1	0	2	1	1	2	0	0	0	1	0	0	0	1	0	0	0	1	1	1	0	1	1	1	1	1	1	1	1	1	1	1	1	0	1	0
GB41511	Group6.20	2	198	30.2	2	1	0	1	0	0	0	0	0	0	1	0	0	0	1	0	0	0	0	0	0	0	1	0	0	0	0	0	0	0	0	0	0	0	1	0	1	1	1	1	1	1	0	1	0
GB41512	Group6.20	3	183	44.9154	3	2	0	2	0	0	0	0	0	0	1	1	0	0	2	0	0	0	1	0	0	0	1	0	0	0	0	0	0	0	0	0	0	0	1	1	0	1	1	1	1	1	0	0	1
GB41513	Group6.20	2	414	37.4123	2	1	0	0	0	0	0	0	0	0	0	0	0	0	2	0	0	0	1	0	0	0	1	0	0	0	0	0	0	0	0	0	0	0	1	1	1	1	1	1	1	1	0	1	0
GB41514	Group6.20	1	144	27.8	1	0	0	0	0	0	0	0	0	0	0	0	0	0	2	0	0	1	1	0	0	0	0	0	0	0	0	0	0	0	0	0	0	0	1	0	0	0	1	1	1	1	0	0	1
GB41515	Group6.20	3	402	33.1533	3	2	0	0	0	0	0	0	0	0	0	0	0	0	0	0	0	0	0	0	0	0	0	0	0	0	0	0	0	0	0	0	1	0	1	1	1	0	1	1	1	1	0	1	0
GB41516	Group6.20	5	1389	28.8777	5	4	3	7	0	1	0	3	0	0	0	3	0	0	1	0	0	0	0	0	0	0	1	0	0	0	1	1	0	1	0	0	1	0	1	1	1	1	1	1	1	1	0	1	0
GB41517	Group6.20	4	1197	25.3	4	3	3	4	0	1	0	1	0	0	0	1	1	0	3	1	0	0	1	0	0	0	1	0	0	0	0	0	0	0	0	0	0	0	1	1	1	1	1	1	1	1	0	1	0
GB41518	Group6.20	5	783	24.1414	5	4	3	5	0	1	0	3	0	0	0	1	0	0	4	0	0	0	2	0	0	0	2	0	0	0	0	0	0	0	0	0	0	0	1	1	1	1	1	1	1	1	0	0	1
GB41519	Group6.20	23	3933	26.529	23	22	21	29	5	1	5	3	1	0	6	3	4	1	3	0	0	0	1	0	0	2	0	0	0	6	0	0	0	0	0	0	0	0	1	1	1	1	1	1	1	1	0	1	0
GB41520	Group6.20	12	2391	39.7079	12	11	10	9	0	1	3	1	0	2	0	1	1	0	6	0	0	0	2	0	1	2	1	0	0	0	1	1	0	1	1	1	1	0	1	1	1	1	1	1	1	1	0	1	0
GB41521	Group6.20	13	2361	43.1793	13	12	4	5	0	0	1	1	0	0	1	1	1	0	2	0	0	0	1	0	0	0	1	0	0	1	1	1	0	1	1	1	1	0	1	1	1	1	1	1	1	1	0	1	0
GB41522	Group6.20	5	672	28.3	5	4	4	28	1	2	6	3	2	2	5	2	4	1	0	0	0	0	0	0	0	0	0	0	0	0	0	1	0	1	1	1	0	0	1	1	1	1	1	1	1	1	0	1	0
GB41523	Group6.20	2	1278	42.0177	2	1	0	0	0	0	0	0	0	0	0	0	0	0	2	0	0	0	0	0	0	1	0	1	0	0	1	1	0	1	0	1	0	0	1	1	1	1	1	1	1	1	0	1	0
GB41524	Group6.20	3	279	38.9941	3	2	2	2	0	0	0	0	0	0	0	0	2	0	8	0	0	0	3	0	0	0	3	2	0	0	0	0	0	0	0	0	0	0	0	0	1	0	0	0	0	0	0	0	1
GB41525	Group6.20	4	1002	22.3	4	3	3	14	2	1	1	2	1	1	3	1	1	1	4	0	0	0	0	0	0	1	3	0	0	2	0	1	0	1	1	1	1	0	1	1	1	1	1	1	1	1	0	1	0
GB41526	Group6.20	4	213	37.5272	4	3	0	7	0	1	0	1	0	2	0	1	2	0	5	0	0	0	1	0	0	1	3	0	0	0	0	0	0	0	0	0	0	0	0	0	0	0	1	0	0	0	0	0	1
GB41527	Group6.20	2	183	29.9	2	1	0	3	0	0	0	2	0	0	0	1	0	0	1	0	0	0	0	0	0	0	1	0	0	0	0	0	0	0	0	0	0	0	1	0	0	0	1	1	0	0	0	0	1
GB41529	GroupUn4071	2	237	26.4	2	1	0	0	0	0	0	0	0	0	0	0	0	0	1	0	0	0	1	0	0	0	0	0	0	0	0	0	0	0	0	0	0	0	1	0	1	0	0	1	1	0	0	0	1
GB41530	GroupUn886	1	204	NA	1	0	0	0	0	0	0	0	0	0	0	0	0	0	0	0	0	0	0	0	0	0	0	0	0	0	0	0	0	0	0	0	0	0	1	1	0	1	0	1	1	0	0	1	0
GB41531	GroupUn3811	1	108	25.7	1	0	0	0	0	0	0	0	0	0	0	0	0	0	0	0	0	0	0	0	0	0	0	0	0	0	0	0	0	0	0	0	0	0	0	0	1	0	0	0	1	0	0	0	1
GB41532	GroupUn1388	1	609	39.5	1	0	0	0	0	0	0	0	0	0	0	0	0	0	0	0	0	0	0	0	0	0	0	0	0	0	0	0	0	0	0	0	0	0	1	0	1	1	0	1	1	0	0	1	0
GB41533	GroupUn4261	1	972	38.6	1	0	0	0	0	0	0	0	0	0	0	0	0	0	0	0	0	0	0	0	0	0	0	0	0	0	0	0	0	0	0	0	0	0	1	1	1	1	0	1	1	0	0	1	0
GB41534	GroupUn2331	1	423	49.3	1	0	0	0	0	0	0	0	0	0	0	0	0	0	0	0	0	0	0	0	0	0	0	0	0	0	0	0	0	0	0	0	0	0	1	1	1	0	0	1	1	0	0	1	0
GB41535	GroupUn1236	1	660	39.9	1	0	0	0	0	0	0	0	0	0	0	0	0	0	0	0	0	0	0	0	0	0	0	0	0	0	0	0	0	0	0	0	0	0	0	0	1	1	0	1	1	0	0	0	1
GB41536	GroupUn873	1	171	26.3	1	0	0	0	0	0	0	0	0	0	0	0	0	0	1	0	0	0	0	0	0	1	0	0	0	0	0	0	0	0	0	0	0	0	1	1	1	0	0	1	1	0	0	0	1
GB41537	GroupUn3943	1	225	38.5	1	0	0	0	0	0	0	0	0	0	0	0	0	0	0	0	0	0	0	0	0	0	0	0	0	0	0	0	0	0	0	0	0	0	0	0	1	0	0	0	1	0	0	0	1
GB41538	GroupUn1323	1	213	30.7	1	0	0	0	0	0	0	0	0	0	0	0	0	0	0	0	0	0	0	0	0	0	0	0	0	0	0	0	0	0	0	0	0	0	1	0	1	0	0	1	1	0	0	0	1
GB41539	GroupUn359	1	879	45	1	0	0	0	0	0	0	0	0	0	0	0	0	0	0	0	0	0	0	0	0	0	0	0	0	0	0	0	0	0	0	0	0	0	1	0	1	1	0	1	1	0	0	1	0
GB41540	GroupUn209	9	1956	33	9	8	8	7	0	0	0	0	2	1	2	2	0	0	5	1	0	0	4	0	0	0	0	0	0	0	0	0	0	0	0	0	0	0	1	1	1	1	0	1	1	0	0	1	0
GB41541	Group13.15	2	300	32.4	2	1	0	0	0	0	0	0	0	0	0	0	0	0	0	0	0	0	0	0	0	0	0	0	0	0	0	0	0	0	0	0	0	0	1	0	0	0	1	0	1	1	0	0	1
GB41542	Group13.15	2	318	28.2218	2	1	0	0	0	0	0	0	0	0	0	0	0	0	1	0	0	0	1	0	0	0	0	0	0	0	0	0	0	0	0	0	0	0	1	0	0	0	1	1	1	1	0	0	1
GB41543	Group13.15	4	651	24.0916	4	3	2	8	0	2	1	2	0	0	0	3	0	0	0	0	0	0	0	0	0	0	0	0	0	1	1	1	0	1	1	0	0	0	1	1	1	1	1	1	1	1	0	1	0
GB41544	Group13.15	14	3465	31.2097	14	13	13	10	0	0	2	2	0	0	0	3	3	0	0	0	0	0	0	0	0	0	0	0	0	0	1	1	0	0	1	0	1	0	1	1	1	1	1	1	1	1	0	1	0
GB41545	Group13.15	4	480	19.1032	4	3	3	10	1	1	1	1	1	0	2	1	1	1	0	0	0	0	0	0	0	0	0	0	0	1	0	0	0	0	0	0	0	0	1	1	1	1	1	0	1	1	0	1	0
GB41546	Group13.15	3	144	25.0196	3	2	0	6	0	2	1	1	0	0	0	0	2	0	0	0	0	0	0	0	0	0	0	0	0	0	0	0	0	0	0	0	0	0	1	1	1	1	1	0	1	1	0	0	1
GB41547	Group13.15	18	2715	30.7472	18	17	17	30	3	2	1	3	3	2	9	3	2	2	3	0	0	0	0	0	1	2	0	0	0	3	1	1	0	1	1	1	1	0	1	1	1	1	1	1	1	1	0	1	0
GB41549	Group13.15	3	1038	31.5684	3	2	0	2	0	1	0	0	0	1	0	0	0	0	4	0	1	0	0	0	0	0	1	0	2	0	0	0	0	1	1	0	0	0	1	1	1	1	1	1	1	1	0	1	0
GB41550	Group13.15	1	192	32.4	1	0	0	0	0	0	0	0	0	0	0	0	0	0	0	0	0	0	0	0	0	0	0	0	0	0	0	0	0	0	0	0	0	0	1	1	0	0	0	1	1	1	0	0	1
GB41551	GroupUn3608	1	156	36.9	1	0	0	0	0	0	0	0	0	0	0	0	0	0	0	0	0	0	0	0	0	0	0	0	0	0	0	0	0	0	0	0	0	0	0	0	1	0	0	0	1	0	0	0	1
GB41552	Group15.17	6	1071	32.1	6	5	0	0	0	0	0	0	0	0	0	0	0	0	2	0	0	0	1	0	0	0	1	0	0	0	0	0	0	0	0	0	0	0	1	1	1	0	1	1	1	1	0	1	0
GB41553	Group2.9	4	915	30.0536	4	3	3	10	0	1	1	1	1	1	0	2	1	2	3	2	0	0	0	0	0	1	0	0	0	4	1	1	1	1	1	0	1	1	1	1	1	1	1	1	1	1	0	1	0
GB41554	Group2.9	1	204	25.8	1	0	0	4	0	1	0	0	0	1	0	1	1	0	0	0	0	0	0	0	0	0	0	0	0	0	0	0	0	0	0	0	0	0	1	1	1	1	1	1	1	1	0	1	0
GB41556	Group2.9	2	210	35.7	2	1	0	1	0	0	0	0	0	0	0	0	1	0	0	0	0	0	0	0	0	0	0	0	0	0	0	0	0	0	0	0	0	0	1	1	0	0	1	1	1	0	0	0	1
GB41557	Group2.9	3	267	33.5107	3	2	0	0	0	0	0	0	0	0	0	0	0	0	1	0	0	0	0	0	0	0	0	1	0	0	0	0	0	0	0	0	0	0	0	0	0	0	1	0	1	0	0	0	1
GB41558	Group2.9	2	138	35.3	2	1	0	0	0	0	0	0	0	0	0	0	0	0	0	0	0	0	0	0	0	0	0	0	0	0	0	0	0	0	0	0	0	0	0	0	0	0	1	0	1	1	0	0	1
GB41559	Group2.9	2	291	28.2279	2	1	0	0	0	0	0	0	0	0	0	0	0	0	0	0	0	0	0	0	0	0	0	0	0	0	0	0	0	0	0	0	0	0	1	1	0	0	1	1	1	1	0	0	1
GB41560	Group2.9	3	345	36.1947	3	2	0	0	0	0	0	0	0	0	0	0	0	0	1	1	0	0	0	0	0	0	0	0	0	0	0	0	0	0	0	0	0	0	1	1	1	1	1	1	1	1	0	1	0
GB41562	Group2.9	3	558	35.1887	3	2	0	0	0	0	0	0	0	0	0	0	0	0	0	0	0	0	0	0	0	0	0	0	0	0	1	0	0	1	0	0	1	0	1	1	1	1	1	1	1	1	0	1	0
GB41563	Group2.9	1	225	33.3	1	0	0	0	0	0	0	0	0	0	0	0	0	0	0	0	0	0	0	0	0	0	0	0	0	0	0	0	0	0	0	0	0	0	1	1	0	0	1	1	1	0	0	0	1
GB41564	Group2.9	3	312	33.3	3	2	2	1	0	0	1	0	0	0	0	0	0	0	0	0	0	0	0	0	0	0	0	0	0	0	1	0	0	1	0	0	0	0	1	1	1	1	1	1	1	1	0	1	0
GB41565	Group2.9	2	87	30	2	1	1	1	0	0	0	1	0	0	0	0	0	0	0	0	0	0	0	0	0	0	0	0	0	0	0	0	0	0	0	0	0	0	0	0	0	0	1	1	0	0	0	0	1
GB41567	Group2.9	3	219	24.2	3	2	1	6	0	3	0	1	0	0	0	1	1	0	1	0	0	0	0	0	0	0	0	1	0	0	0	0	0	0	0	0	0	0	1	1	0	0	1	1	0	1	1	0	0
GB41568	Group2.9	5	429	34.332	5	4	0	0	0	0	0	0	0	0	0	0	0	0	0	0	0	0	0	0	0	0	0	0	0	0	0	0	0	0	0	0	0	0	1	1	1	1	1	1	1	1	0	0	1
GB41569	Group2.9	6	1392	21.8	6	5	5	6	1	1	0	1	0	0	1	1	1	0	2	1	0	0	0	0	0	1	0	0	0	5	0	0	0	0	0	0	0	0	1	1	1	1	1	1	1	1	0	1	0
GB41570	GroupUn1181	2	285	30.7	2	1	1	2	0	0	0	1	0	0	0	1	0	0	0	0	0	0	0	0	0	0	0	0	0	0	0	0	0	0	0	0	0	0	1	1	1	0	0	1	1	0	0	1	0
GB41571	GroupUn4135	1	648	36.9	1	0	0	0	0	0	0	0	0	0	0	0	0	0	0	0	0	0	0	0	0	0	0	0	0	0	0	0	0	0	0	0	0	0	1	0	1	1	0	1	1	0	0	0	1
GB41572	GroupUn3337	1	90	32.3	1	0	0	0	0	0	0	0	0	0	0	0	0	0	0	0	0	0	0	0	0	0	0	0	0	0	0	0	0	0	0	0	0	0	0	0	1	0	0	0	1	0	0	0	1
GB41573	GroupUn44	1	366	19.6	1	0	0	1	0	0	0	0	0	0	0	1	0	0	37	0	0	5	15	0	0	0	17	0	0	0	0	0	0	0	0	0	0	0	1	1	0	1	0	0	0	0	1	0	0
GB41574	GroupUn44	1	249	37.2	1	0	0	0	0	0	0	0	0	0	0	0	0	0	1	0	0	0	0	0	0	0	1	0	0	0	0	0	0	0	0	0	0	0	0	0	1	1	0	0	1	0	0	0	1
GB41575	GroupUn44	1	237	37.2	1	0	0	0	0	0	0	0	0	0	0	0	0	0	0	0	0	0	0	0	0	0	0	0	0	0	0	0	0	0	0	0	0	0	0	0	1	1	0	0	1	0	0	0	1
GB41576	GroupUn44	1	96	19.6	1	0	0	0	0	0	0	0	0	0	0	0	0	0	0	0	0	0	0	0	0	0	0	0	0	0	0	0	0	0	0	0	0	0	0	0	1	0	0	0	1	0	0	0	1
GB41577	GroupUn44	1	324	19.6	1	0	0	3	0	0	0	0	0	0	2	1	0	0	12	0	0	1	5	0	0	3	3	0	0	0	0	0	0	0	0	0	0	0	1	1	1	1	0	0	0	0	0	1	0
GB41578	GroupUn28	1	321	37	1	0	0	2	0	0	0	0	0	0	2	0	0	0	27	0	2	1	7	3	3	2	1	8	0	0	0	0	0	0	0	0	0	0	1	1	1	1	0	0	0	0	0	0	1
GB41579	GroupUn2878	2	381	40.9	2	1	0	0	0	0	0	0	0	0	0	0	0	0	1	0	0	1	0	0	0	0	0	0	0	0	1	0	0	1	0	0	0	0	1	1	1	1	0	1	1	0	0	1	0
GB41580	GroupUn166	1	201	16.4	1	0	0	1	0	0	0	0	0	0	1	0	0	0	4	0	1	0	1	0	0	0	1	1	0	0	0	0	0	0	0	0	0	0	1	1	0	1	0	1	1	0	0	0	1
GB41581	GroupUn166	3	228	16.4	3	2	0	2	0	0	0	1	0	0	0	1	0	0	0	0	0	0	0	0	0	0	0	0	0	0	0	0	0	0	0	0	0	0	1	1	1	0	0	1	1	0	0	1	0
GB41582	GroupUn1070	1	447	38.1	1	0	0	0	0	0	0	0	0	0	0	0	0	0	0	0	0	0	0	0	0	0	0	0	0	0	0	0	0	0	0	0	0	0	1	0	1	1	0	1	1	0	0	1	0
GB41583	GroupUn168	1	303	17	1	0	0	3	0	0	0	1	0	0	1	1	0	0	3	1	1	0	0	0	0	1	0	0	0	0	0	0	0	0	0	0	0	0	1	1	1	1	0	1	1	0	0	1	0
GB41584	GroupUn168	3	366	21.5	3	2	2	11	0	2	0	2	0	0	2	3	2	0	0	0	0	0	0	0	0	0	0	0	0	0	0	0	0	0	0	0	0	0	1	1	0	1	0	0	1	0	0	1	0
GB41585	GroupUn1078	1	1095	33.8	1	0	0	0	0	0	0	0	0	0	0	0	0	0	0	0	0	0	0	0	0	0	0	0	0	0	0	0	0	0	0	0	0	0	1	0	1	1	0	1	1	0	0	1	0
GB41586	GroupUn2597	4	549	25.7	4	3	3	5	1	0	0	0	0	1	1	0	1	1	0	0	0	0	0	0	0	0	0	0	0	2	1	1	1	1	0	1	1	1	1	1	1	1	0	1	1	0	0	1	0
GB41587	GroupUn4712	1	588	35.3	1	0	0	0	0	0	0	0	0	0	0	0	0	0	0	0	0	0	0	0	0	0	0	0	0	0	0	0	0	0	0	0	0	0	0	0	1	1	0	1	1	0	0	0	1
GB41588	GroupUn3412	3	432	18.8	3	2	2	3	0	1	0	1	0	0	0	1	0	0	1	0	0	0	0	0	0	0	1	0	0	0	0	0	0	0	0	0	0	0	1	1	1	1	0	1	1	0	0	1	0
GB41589	GroupUn61	3	198	20.5	3	2	2	13	1	1	2	1	1	1	0	1	4	1	1	0	0	0	0	0	0	1	0	0	0	0	0	0	0	1	1	0	1	0	1	1	1	0	0	1	1	0	0	0	1
GB41590	GroupUn61	11	1980	22.364	11	10	3	8	0	0	0	1	0	0	6	1	0	0	0	0	0	0	0	0	0	0	0	0	0	1	1	1	0	0	0	0	1	0	1	1	1	1	0	1	1	0	1	0	0
GB41591	GroupUn61	6	837	18.0904	6	5	3	6	1	0	2	1	0	0	0	1	1	0	0	0	0	0	0	0	0	0	0	0	0	8	1	1	1	1	1	1	0	0	1	1	1	1	0	1	1	0	0	1	0
GB41592	GroupUn61	15	2973	23.6	15	14	13	11	1	0	3	2	0	0	1	2	2	0	0	0	0	0	0	0	0	0	0	0	0	0	0	0	0	0	0	0	0	0	1	1	1	1	0	1	1	0	0	1	0
GB41593	GroupUn3385	3	972	24.5402	3	2	1	2	0	0	0	0	0	0	2	0	0	0	0	0	0	0	0	0	0	0	0	0	0	7	0	0	0	0	0	0	0	0	1	1	1	1	0	1	1	0	0	1	0
GB41594	GroupUn4772	1	888	35.5	1	0	0	0	0	0	0	0	0	0	0	0	0	0	0	0	0	0	0	0	0	0	0	0	0	0	0	0	0	0	0	0	0	0	0	0	1	1	0	1	1	0	0	1	0
GB41595	GroupUn2573	2	225	NA	2	1	0	0	0	0	0	0	0	0	0	0	0	0	0	0	0	0	0	0	0	0	0	0	0	0	0	0	0	0	0	0	0	0	1	1	1	1	0	1	1	0	0	1	0
GB41596	GroupUn3878	2	411	34.7	2	1	1	1	1	0	0	0	0	0	0	0	0	0	0	0	0	0	0	0	0	0	0	0	0	0	0	0	0	0	0	0	0	0	1	1	1	1	0	1	1	0	0	1	0
GB41597	GroupUn2313	3	681	NA	3	2	0	0	0	0	0	0	0	0	0	0	0	0	0	0	0	0	0	0	0	0	0	0	0	0	0	0	0	0	0	0	0	0	1	1	1	1	0	1	1	0	0	1	0
GB41598	Group14.15	5	1323	25.3323	5	4	4	11	0	1	1	1	2	1	1	2	1	1	0	0	0	0	0	0	0	0	0	0	0	2	1	1	1	1	1	1	1	1	1	1	1	1	1	1	1	1	0	1	0
GB41599	Group14.15	6	678	22	6	5	0	9	0	1	1	1	2	1	0	2	1	0	6	1	0	0	2	0	0	0	3	0	0	0	0	0	0	0	0	0	0	0	1	1	1	0	1	1	1	1	0	1	0
GB41600	Group14.15	6	990	22	6	5	5	6	0	1	1	1	0	0	0	2	1	0	0	0	0	0	0	0	0	0	0	0	0	0	0	1	0	1	1	0	1	0	1	1	1	1	1	1	1	1	0	1	0
GB41601	Group14.15	14	3123	30.7117	14	13	13	9	0	2	2	2	0	0	1	1	1	0	0	0	0	0	0	0	0	0	0	0	0	0	1	1	0	0	1	0	1	0	1	1	1	1	1	1	1	1	0	1	0
GB41602	Group14.15	8	1638	37.7572	8	7	7	28	1	1	1	3	2	2	13	2	2	1	1	1	0	0	0	0	0	0	0	0	0	3	1	1	0	1	1	1	1	0	1	1	1	1	1	1	1	1	0	1	0
GB41603	Group14.15	8	1380	29.7929	8	7	7	38	4	1	2	2	2	6	15	2	2	2	0	0	0	0	0	0	0	0	0	0	0	1	1	1	0	1	1	1	1	0	1	1	1	1	1	1	1	1	0	1	0
GB41604	Group14.15	4	783	38.4	4	3	3	23	1	1	1	2	1	1	8	1	6	1	0	0	0	0	0	0	0	0	0	0	0	10	1	1	1	1	1	1	1	0	1	1	1	1	1	1	1	1	0	1	0
GB41606	Group14.15	9	1824	43.7908	9	8	8	48	1	3	16	2	10	4	3	2	4	3	4	0	0	0	0	0	1	1	2	0	0	0	0	1	0	0	0	0	0	0	1	1	1	1	1	1	1	1	0	1	0
GB41607	Group14.15	2	1704	32.3258	2	1	1	12	0	1	1	1	4	2	1	1	1	0	4	0	0	0	1	0	1	1	1	0	0	0	0	0	0	0	0	0	0	0	1	1	1	1	1	1	1	1	0	1	0
GB41608	Group14.15	6	4332	32.7959	6	5	5	11	0	1	2	4	0	0	0	2	2	0	5	0	0	2	0	0	0	1	2	0	0	0	0	0	0	0	0	0	0	0	1	1	1	1	1	1	1	1	0	1	0
GB41609	Group14.15	7	3093	39.2189	7	6	6	21	1	2	1	2	2	2	6	2	2	1	0	0	0	0	0	0	0	0	0	0	0	1	1	1	0	1	1	1	1	1	1	1	1	1	1	1	1	1	0	1	0
GB41610	Group14.15	9	1896	30.7688	9	8	8	14	0	1	1	3	0	3	1	3	1	1	2	0	0	0	2	0	0	0	0	0	0	0	0	1	0	0	1	1	0	0	1	1	1	1	1	1	1	1	0	1	0
GB41611	Group14.15	4	111	26.2	4	3	1	2	0	0	0	0	0	0	0	2	0	0	1	0	0	0	0	0	0	0	1	0	0	0	0	0	0	0	0	0	0	0	0	0	0	0	1	0	0	0	0	0	1
GB41612	Group14.15	3	114	22.9	3	2	1	2	0	0	0	1	0	0	0	1	0	0	1	0	0	0	1	0	0	0	0	0	0	0	0	0	0	0	0	0	0	0	0	0	1	0	1	0	1	1	0	0	1
GB41613	Group14.15	1	234	60.2	1	0	0	0	0	0	0	0	0	0	0	0	0	0	0	0	0	0	0	0	0	0	0	0	0	0	0	0	0	0	0	0	0	0	0	0	0	0	1	1	0	0	0	0	1
GB41615	Group14.15	2	108	30.3159	2	1	0	7	0	0	0	1	1	2	2	1	0	0	0	0	0	0	0	0	0	0	0	0	0	0	0	0	0	0	0	0	0	0	0	0	0	0	1	0	1	1	0	0	1
GB41616	Group14.15	1	1806	46.2304	1	0	0	2	0	0	0	1	0	1	0	0	0	0	5	0	0	0	0	1	0	2	2	0	0	0	0	0	0	0	0	0	0	0	1	1	1	1	1	1	1	1	0	1	0
GB41617	Group14.15	9	1680	36.6	9	8	8	9	2	0	0	1	0	3	0	2	0	1	5	0	1	0	0	0	1	2	1	0	0	6	1	1	0	1	1	1	1	1	1	1	1	1	1	1	1	1	0	1	0
GB41618	Group14.15	4	462	36.7	4	3	2	2	0	1	0	0	0	0	1	0	0	0	1	0	0	0	1	0	0	0	0	0	0	0	0	0	0	0	0	0	0	0	1	1	1	1	1	1	1	0	0	1	0
GB41619	Group14.15	3	573	49.6	3	2	2	4	0	0	1	1	1	0	0	0	1	0	4	0	0	0	3	0	0	0	1	0	0	0	0	0	0	0	1	0	0	0	1	1	1	0	1	1	1	1	0	0	1
GB41620	Group14.15	3	528	44.7	3	2	2	1	0	0	0	1	0	0	0	0	0	0	2	0	0	0	2	0	0	0	0	0	0	0	0	0	0	0	0	0	0	0	1	1	1	0	1	1	1	0	0	1	0
GB41621	Group14.15	4	876	44.7	4	3	2	2	0	0	1	1	0	0	0	0	0	0	2	0	0	0	1	0	0	0	1	0	0	0	0	0	0	0	0	0	0	0	0	1	1	0	1	0	0	1	0	1	0
GB41622	Group14.15	2	663	39.2959	2	1	1	3	0	0	2	0	1	0	0	0	0	0	4	0	0	1	2	0	0	0	1	0	0	0	0	0	0	0	0	0	0	0	1	1	1	0	1	1	1	1	0	1	0
GB41623	Group14.15	3	525	44.6594	3	2	2	2	0	0	0	0	2	0	0	0	0	0	1	0	0	0	0	1	0	0	0	0	0	0	1	0	0	0	1	0	0	0	1	1	1	1	1	1	1	1	0	0	1
GB41624	Group14.15	4	375	43.4	4	3	3	5	0	2	0	0	0	1	0	1	1	0	1	0	0	0	0	0	0	0	1	0	0	0	1	1	0	1	1	0	1	0	1	1	1	1	1	1	1	1	0	1	0
GB41625	Group14.15	7	3108	49.9814	7	6	6	8	1	0	0	2	0	0	0	4	0	1	19	0	0	2	8	1	0	1	6	1	0	0	0	0	0	0	0	0	0	0	1	1	1	1	1	1	1	1	0	1	0
GB41626	Group14.15	1	1140	30.3	1	0	0	0	0	0	0	0	0	0	0	0	0	0	15	0	1	2	2	1	3	2	2	1	1	0	0	0	0	0	0	0	0	0	1	1	1	1	1	1	1	1	0	1	0
GB41627	Group14.15	4	792	30.3	4	3	3	8	0	0	4	1	0	0	0	1	2	0	0	0	0	0	0	0	0	0	0	0	0	0	0	0	0	1	1	0	0	0	1	1	1	1	1	1	1	1	0	1	0
GB41628	Group14.15	9	1518	38.1199	9	8	7	18	0	2	6	3	1	1	0	2	2	1	1	0	0	0	1	0	0	0	0	0	0	0	1	1	0	1	1	0	1	0	1	1	1	1	1	1	1	1	0	1	0
GB41629	Group14.15	14	3087	47.3273	14	13	10	16	0	1	3	3	0	2	1	3	3	0	5	0	1	0	1	0	0	3	0	0	0	0	1	0	0	0	1	1	1	0	1	1	1	1	1	1	1	1	0	1	0
GB41630	Group14.15	2	357	40.8551	2	1	1	12	0	2	1	3	0	1	0	3	2	0	2	0	0	0	1	0	0	1	0	0	0	0	1	0	0	0	0	1	0	0	1	1	1	1	1	1	1	1	0	1	0
GB41631	Group14.15	3	357	27.8	3	2	2	18	1	1	2	1	1	1	8	1	1	1	0	0	0	0	0	0	0	0	0	0	0	0	1	1	0	1	1	1	1	1	1	1	1	1	1	1	1	1	0	1	0
GB41632	Group14.15	4	1818	27.8	4	3	3	15	0	1	1	1	1	0	9	1	1	0	9	1	0	0	2	1	0	1	3	1	0	0	0	1	0	0	1	0	0	0	1	1	1	1	1	1	1	1	0	1	0
GB41633	Group14.15	3	525	17.9	3	2	2	38	1	1	1	1	2	2	27	1	1	1	3	0	0	0	1	0	0	1	1	0	0	16	0	0	0	0	0	0	0	0	1	1	1	1	1	1	1	1	0	1	0
GB41634	Group14.15	15	10932	31.3687	15	14	14	15	0	3	1	1	1	1	2	1	5	0	10	1	1	2	3	0	1	0	0	2	0	0	0	0	0	0	1	1	0	0	1	1	1	1	1	1	1	1	0	1	0
GB41635	Group14.15	4	609	25.8	4	3	2	4	0	0	1	1	0	0	0	1	1	0	3	0	1	0	2	0	0	0	0	0	0	1	1	0	0	0	1	0	1	0	1	1	1	1	1	1	1	1	0	0	1
GB41636	Group14.15	1	258	44.7	1	0	0	0	0	0	0	0	0	0	0	0	0	0	1	0	0	0	0	0	0	0	1	0	0	0	0	0	0	0	0	0	0	0	1	0	1	0	1	0	1	1	0	0	1
GB41637	Group14.15	2	270	44.7	2	1	0	0	0	0	0	0	0	0	0	0	0	0	3	0	0	0	1	0	0	0	2	0	0	0	0	0	0	0	0	0	0	0	1	0	1	1	0	0	0	0	0	0	1
GB41638	Group14.15	1	699	44.7	1	0	0	0	0	0	0	0	0	0	0	0	0	0	3	0	1	0	1	0	0	0	1	0	0	0	0	0	0	0	0	0	0	0	1	1	1	1	0	1	1	1	0	1	0
GB41639	Group14.15	14	4692	32.9945	14	13	12	17	0	0	3	3	0	3	2	3	3	0	10	2	1	1	3	0	1	0	1	1	0	0	0	1	0	1	0	0	0	0	1	1	1	1	1	1	1	1	0	1	0
GB41640	Group14.15	4	708	24.2	4	3	3	11	1	1	1	2	1	2	0	2	1	0	1	0	0	0	1	0	0	0	0	0	0	0	1	1	0	1	0	0	0	0	1	1	1	1	1	1	1	1	0	1	0
GB41641	Group14.15	3	690	27.646	3	2	2	4	0	0	0	1	1	1	0	1	0	0	1	0	0	0	0	0	0	0	1	0	0	0	0	0	0	0	0	0	0	0	1	1	1	1	1	1	1	1	0	1	0
GB41642	Group14.15	2	360	44.1791	2	1	1	8	1	1	0	2	0	1	1	2	0	0	5	0	0	1	1	0	0	2	1	0	0	2	0	0	0	0	0	0	0	0	1	1	1	1	1	1	1	0	0	1	0
GB41643	Group14.15	8	1134	42.7737	8	7	7	22	0	2	0	3	0	0	15	2	0	0	7	0	0	0	0	0	0	4	3	0	0	0	1	1	0	1	1	1	1	1	1	1	1	1	1	1	1	1	0	1	0
GB41644	Group14.15	2	117	49.5	2	1	0	0	0	0	0	0	0	0	0	0	0	0	1	0	0	1	0	0	0	0	0	0	0	0	0	0	0	0	0	0	0	0	0	0	0	0	0	1	1	1	0	0	1
GB41645	Group14.15	19	6090	48.889	19	18	14	26	0	5	3	5	1	1	2	1	4	4	7	0	0	2	0	1	0	2	0	2	0	1	1	1	1	1	1	0	1	1	1	1	1	1	1	1	1	1	0	1	0
GB41646	Group14.15	6	1065	39.7809	6	5	5	17	1	2	2	2	3	2	0	2	2	1	3	0	0	0	2	0	0	1	0	0	0	0	1	1	0	1	1	0	1	0	1	1	1	1	1	1	1	1	0	1	0
GB41647	Group14.15	4	1044	46.0119	4	3	2	3	0	0	0	1	0	0	0	1	0	1	2	0	0	0	2	0	0	0	0	0	0	0	0	0	0	1	0	0	0	0	1	1	1	1	1	1	1	1	0	1	0
GB41648	Group14.15	3	393	25.7	3	2	2	4	1	0	0	1	0	0	0	1	1	0	3	1	0	0	0	0	0	0	2	0	0	0	1	1	0	1	0	1	1	0	1	1	1	1	1	1	1	1	0	1	0
GB41649	Group14.15	3	1845	35.9	3	2	2	24	0	1	1	1	0	0	16	1	1	3	1	0	0	0	1	0	0	0	0	0	0	0	0	0	0	0	0	0	0	0	1	1	1	0	1	1	1	1	0	1	0
GB41650	Group14.15	2	1053	35.6252	2	1	1	6	0	1	1	1	0	0	0	1	1	1	12	1	0	0	1	0	1	8	1	0	0	0	0	0	0	0	0	0	0	0	1	1	1	0	1	1	1	1	0	1	0
GB41651	Group14.15	8	1662	25.7	8	7	7	8	1	1	1	1	0	0	2	1	1	0	3	1	0	1	1	0	0	0	0	0	0	27	1	1	1	1	1	1	1	1	1	1	1	1	1	1	1	1	0	1	0
GB41652	Group14.15	2	150	25.7	2	1	0	2	0	0	0	1	0	0	0	1	0	0	0	0	0	0	0	0	0	0	0	0	0	0	0	0	0	0	0	0	1	0	1	1	0	0	1	1	0	1	0	1	0
GB41653	Group14.15	9	822	25.7	9	8	8	13	0	3	0	3	0	0	4	3	0	0	2	0	1	0	0	0	0	1	0	0	0	2	0	1	1	1	1	1	1	1	1	1	1	1	1	1	1	1	0	1	0
GB41654	Group14.15	4	1422	35.2	4	3	3	10	0	1	1	2	1	0	2	1	1	1	3	0	0	0	1	0	0	1	1	0	0	0	1	1	0	0	0	1	1	0	1	1	1	1	1	1	1	1	0	1	0
GB41655	Group14.15	2	303	20.2	2	1	1	16	2	0	4	2	1	2	0	2	1	2	3	1	1	0	0	0	0	1	0	0	0	0	0	0	0	0	0	0	0	0	1	1	1	1	1	1	1	1	0	0	1
GB41656	Group14.15	6	942	20.2	6	5	5	3	0	1	0	1	0	0	0	1	0	0	0	0	0	0	0	0	0	0	0	0	0	0	0	0	0	0	0	0	0	0	1	1	1	1	1	1	1	1	0	1	0
GB41657	Group14.15	3	312	19.7	3	2	2	10	2	1	1	1	1	0	2	1	0	1	0	0	0	0	0	0	0	0	0	0	0	0	0	0	0	0	0	0	0	0	1	1	1	0	1	0	0	0	0	0	1
GB41658	Group14.15	6	1536	29.1321	6	5	5	13	1	0	0	3	0	0	0	3	6	0	0	0	0	0	0	0	0	0	0	0	0	0	0	0	0	0	0	0	0	0	1	1	1	1	1	1	1	1	0	1	0
GB41659	Group14.15	13	2340	40.928	13	12	12	32	2	5	1	4	0	3	6	5	4	2	1	1	0	0	0	0	0	0	0	0	0	0	1	1	0	1	0	1	0	0	1	1	1	1	1	1	1	1	0	1	0
GB41660	Group14.15	4	2685	44.6	4	3	1	1	0	0	0	0	0	0	0	1	0	0	5	0	0	0	3	0	0	0	2	0	0	0	1	1	0	1	1	1	1	0	1	1	1	1	1	1	1	1	1	0	0
GB41661	Group14.15	6	1779	44.6	6	5	4	4	0	0	0	1	0	1	0	2	0	0	6	0	0	0	2	0	2	0	2	0	0	0	0	1	0	1	1	0	1	0	1	1	1	1	1	1	1	1	0	1	0
GB41662	Group14.15	4	717	29.1	4	3	1	1	0	0	0	1	0	0	0	0	0	0	9	0	1	0	3	0	0	0	4	1	0	0	0	1	0	0	1	0	1	0	1	1	1	1	1	1	1	1	0	1	0
GB41663	Group14.15	2	297	22.1	2	1	1	9	2	1	0	2	0	0	0	2	2	0	3	0	0	0	1	0	0	2	0	0	0	7	1	1	0	1	1	1	1	0	1	1	1	1	1	1	1	1	0	1	0
GB41664	Group14.15	3	621	25.7905	3	2	2	9	1	0	0	2	0	0	3	2	1	0	6	1	1	0	2	0	0	1	0	1	0	1	1	1	0	1	0	1	1	0	1	1	1	1	1	1	1	1	0	1	0
GB41665	Group14.15	3	354	30	3	2	1	5	1	0	0	2	0	0	0	2	0	0	3	0	1	0	0	0	0	1	0	1	0	0	0	0	0	0	0	0	0	0	1	1	0	1	1	1	1	1	0	0	1
GB41666	Group14.15	2	141	27.2	2	1	0	4	0	1	0	1	0	0	0	2	0	0	3	0	1	0	0	0	0	2	0	0	0	0	0	0	0	0	0	0	0	0	1	0	0	0	1	1	1	1	1	0	0
GB41667	Group14.15	3	867	27.2	3	2	2	18	1	0	0	4	0	0	8	5	0	0	4	0	2	0	0	0	0	1	0	1	0	0	0	0	0	0	0	0	0	0	1	1	1	1	1	1	1	1	0	1	0
GB41668	Group14.15	13	2907	27.2	13	12	12	18	3	1	1	2	3	1	1	1	2	3	17	0	0	0	1	0	0	14	2	0	0	0	0	0	0	1	0	0	0	0	1	1	1	1	1	1	1	1	0	1	0
GB41669	Group14.15	4	453	27.2	4	3	3	15	1	1	1	2	1	1	2	3	2	1	6	0	0	0	3	0	0	0	3	0	0	0	0	0	0	0	0	0	0	0	1	1	1	1	1	1	0	0	0	1	0
GB41670	Group14.15	4	1497	27.2	4	3	3	13	1	1	2	2	1	0	1	3	2	0	11	0	1	0	4	0	0	2	4	0	0	0	1	1	0	1	1	1	1	0	1	1	1	1	1	1	0	0	0	1	0
GB41671	Group14.15	4	3510	27.2	4	3	3	12	1	1	2	1	0	2	2	1	1	1	7	1	1	0	0	1	0	3	0	0	1	0	0	0	0	0	0	0	0	0	1	1	1	1	1	1	1	1	0	1	0
GB41672	Group14.15	4	1536	27.2	4	3	3	15	1	1	2	3	2	1	1	2	1	1	4	1	0	0	0	0	0	1	0	1	1	0	1	1	0	1	1	1	1	0	1	1	1	1	1	1	1	1	0	1	0
GB41673	Group14.15	4	237	27.2	4	3	1	156	2	69	25	4	24	1	2	5	6	18	7	1	0	1	0	0	2	2	0	0	1	0	0	0	0	0	0	0	0	0	1	0	0	0	1	0	0	0	0	0	1
GB41674	Group14.15	5	894	27.2	5	4	4	165	2	73	24	4	24	1	8	5	6	18	6	0	1	1	0	0	3	0	0	1	0	8	1	1	0	1	1	1	1	0	1	1	1	1	1	1	1	1	0	1	0
GB41675	Group14.15	2	90	27.2	2	1	1	76	0	29	6	3	16	0	4	3	3	12	3	0	0	0	0	0	2	0	0	1	0	0	0	0	0	0	0	1	0	0	0	0	1	0	1	0	1	1	1	0	0
GB41676	Group14.15	2	150	27.2	2	1	1	82	1	56	18	2	1	1	0	1	1	1	3	0	0	2	0	0	0	0	0	1	0	0	0	0	0	0	0	0	0	0	1	0	0	0	1	1	1	1	0	0	1
GB41677	Group14.15	5	1038	27.2	5	4	4	12	2	1	0	1	0	0	6	1	1	0	1	0	0	0	0	0	0	1	0	0	0	7	1	1	0	1	1	1	1	0	1	1	1	1	1	1	1	1	0	1	0
GB41678	Group14.15	2	153	33.2894	2	1	0	12	1	1	1	1	0	0	3	2	2	1	1	0	0	0	0	0	0	0	1	0	0	0	0	0	0	0	0	0	0	0	1	0	0	0	1	0	0	0	0	0	1
GB41679	Group14.15	2	555	31.5109	2	1	1	11	1	0	1	1	0	0	3	2	2	1	0	0	0	0	0	0	0	0	0	0	0	0	0	0	0	0	0	0	0	0	1	1	1	0	1	1	1	1	0	1	0
GB41680	Group14.15	8	4335	37.9251	8	7	3	9	0	0	0	2	0	0	1	3	2	1	15	1	3	2	3	0	1	2	2	0	1	0	0	0	0	0	1	0	0	0	1	1	1	0	1	1	1	1	0	1	0
GB41681	Group14.15	14	5538	33.6399	14	13	12	18	1	1	3	2	1	2	3	2	2	1	13	0	0	0	4	3	1	5	0	0	0	1	0	0	0	0	1	0	0	0	1	1	1	1	1	1	1	1	0	1	0
GB41684	Group14.15	5	1260	29.1	5	4	4	8	0	1	1	1	0	0	0	4	1	0	3	0	0	0	2	0	1	0	0	0	0	0	0	0	0	0	0	0	0	0	1	1	1	1	1	1	1	1	0	1	0
GB41686	Group14.15	3	165	19.7	3	2	2	6	1	1	1	1	0	0	0	1	1	0	0	0	0	0	0	0	0	0	0	0	0	1	0	0	0	0	0	0	0	0	1	1	1	0	1	1	1	1	0	1	0
GB41687	Group14.15	3	153	24.7589	3	2	1	20	2	1	2	1	0	2	9	1	2	0	0	0	0	0	0	0	0	0	0	0	0	0	0	0	0	0	0	0	0	0	1	1	0	0	1	0	0	0	0	0	1
GB41688	Group14.15	13	2334	27.9	13	12	12	26	3	2	2	1	2	3	10	1	2	0	1	0	0	0	0	0	0	1	0	0	0	2	1	1	0	1	1	1	1	0	1	1	1	1	1	1	1	1	0	1	0
GB41689	Group14.15	10	1608	20.2	10	9	9	13	0	3	0	3	0	0	1	3	3	0	4	0	0	0	1	0	0	1	2	0	0	0	0	1	0	1	0	1	0	1	1	1	1	1	1	1	1	1	0	1	0
GB41690	Group14.15	7	1539	20.2	7	6	6	15	1	1	1	2	1	0	6	2	1	0	6	1	0	0	0	0	0	4	1	0	0	0	1	1	0	0	0	0	0	0	1	1	1	1	1	1	1	1	0	1	0
GB41691	Group14.15	7	1299	24.4246	7	6	6	7	0	0	1	2	0	0	2	2	0	0	1	0	0	0	1	0	0	0	0	0	0	0	0	1	0	1	1	0	1	0	1	1	1	1	1	1	1	1	0	1	0
GB41692	Group14.15	7	2361	25.7	7	6	6	12	1	1	1	2	1	0	2	2	2	0	8	1	0	1	4	0	0	2	0	0	0	0	0	0	0	0	0	0	0	0	1	1	1	1	1	1	1	1	0	1	0
GB41693	Group14.15	11	3039	25.7	11	10	10	13	1	2	3	2	1	1	0	1	2	0	10	0	0	0	6	0	0	0	4	0	0	0	0	0	0	0	0	0	1	0	1	1	1	1	1	1	1	1	0	1	0
GB41694	Group14.15	3	2397	40.6434	3	2	2	10	0	1	1	2	0	1	1	1	1	2	4	0	0	0	0	2	0	1	1	0	0	1	1	0	0	1	1	1	1	0	1	1	1	1	1	1	1	1	0	1	0
GB41695	Group14.15	5	1377	53.4428	5	4	4	7	0	0	1	2	0	0	0	1	2	1	8	0	1	1	4	0	0	0	2	0	0	0	0	0	0	1	1	0	1	0	1	1	1	1	1	1	1	1	0	1	0
GB41696	Group14.15	1	234	52.6	1	0	0	0	0	0	0	0	0	0	0	0	0	0	2	0	0	0	1	0	0	0	1	0	0	0	0	0	0	0	0	0	0	0	1	1	0	0	0	1	1	0	0	0	1
GB41697	Group14.15	5	648	28.8995	5	4	4	23	2	1	2	2	1	1	5	3	4	2	3	0	0	0	3	0	0	0	0	0	0	1	0	1	1	1	1	1	1	1	1	1	1	1	1	1	1	1	0	1	0
GB41698	Group14.15	8	783	48.0223	8	7	6	9	0	1	0	3	0	0	0	3	1	1	5	0	0	0	3	0	0	0	2	0	0	0	0	0	0	0	0	0	1	0	1	1	1	1	1	1	1	1	0	1	0
GB41699	Group14.15	4	1476	48.4076	4	3	3	35	0	1	24	1	0	0	1	1	7	0	5	0	1	0	2	0	0	0	2	0	0	0	0	0	0	0	0	0	0	0	1	1	0	1	1	1	0	0	0	0	1
GB41700	Group14.15	1	1164	56.0033	1	0	0	12	0	3	4	1	0	0	1	1	2	0	6	0	0	0	0	2	1	2	1	0	0	0	0	0	0	0	0	0	0	0	1	1	1	1	1	1	1	1	0	1	0
GB41701	Group14.15	9	3267	29	9	8	8	21	3	1	2	1	1	2	6	2	2	1	8	1	0	0	3	0	1	0	3	0	0	11	0	0	0	0	0	0	0	0	1	1	1	1	1	1	1	1	0	1	0
GB41702	Group14.15	2	159	29	2	1	0	11	0	1	2	1	1	1	3	1	1	0	2	1	0	0	0	0	0	0	1	0	0	0	0	0	0	0	0	0	0	0	1	0	0	0	1	0	1	0	0	1	0
GB41703	Group14.15	8	2319	36.4788	8	7	7	13	1	2	1	1	0	2	1	1	2	2	1	1	0	0	0	0	0	0	0	0	0	0	0	0	0	0	0	0	0	0	1	1	1	1	1	1	1	1	0	1	0
GB41704	Group14.15	16	2715	42.3594	16	15	15	36	1	2	2	5	2	4	2	4	5	9	4	0	0	0	0	0	1	3	0	0	0	3	1	0	0	0	0	0	1	0	1	1	1	1	1	1	1	1	0	1	0
GB41705	Group14.15	2	297	44.7	2	1	0	0	0	0	0	0	0	0	0	0	0	0	0	0	0	0	0	0	0	0	0	0	0	0	0	0	0	0	0	0	0	0	0	0	1	1	1	1	1	0	0	0	1
GB41706	Group14.15	2	291	44.7	2	1	1	5	0	0	2	0	1	1	0	0	0	1	5	0	0	0	1	4	0	0	0	0	0	0	0	0	0	0	0	0	0	0	0	0	1	1	0	1	1	0	0	0	1
GB41707	Group14.15	6	1344	44.7	6	5	2	1	0	0	0	0	0	0	0	0	0	1	1	0	0	0	1	0	0	0	0	0	0	64	1	1	1	1	1	1	1	1	1	1	1	1	1	1	1	1	0	1	0
GB41708	Group14.15	1	327	44.7	1	0	0	0	0	0	0	0	0	0	0	0	0	0	9	0	1	1	1	1	0	2	2	0	1	2	0	0	0	0	0	0	0	0	0	0	1	1	1	1	1	1	0	1	0
GB41709	Group14.15	3	387	44.7	3	2	2	1	0	0	0	0	0	0	0	0	0	1	3	0	0	0	1	0	0	0	2	0	0	0	0	0	0	0	0	0	0	0	1	0	0	1	1	1	0	0	0	1	0
GB41710	Group14.15	8	3198	41.6906	8	7	4	12	0	1	1	1	3	0	3	2	1	0	5	0	0	0	1	0	0	0	4	0	0	0	1	0	0	0	0	0	0	0	1	1	1	1	1	1	1	1	0	1	0
GB41711	Group14.15	2	588	25.8	2	1	1	10	1	0	1	1	2	1	1	1	1	1	4	0	1	0	2	0	0	0	0	1	0	2	0	0	0	0	0	0	0	0	1	1	1	1	1	1	1	1	0	1	0
GB41712	Group14.15	4	993	25.8	4	3	0	0	0	0	0	0	0	0	0	0	0	0	15	0	0	0	10	0	0	0	5	0	0	0	0	0	0	0	0	0	0	0	1	1	1	1	1	1	1	1	0	1	0
GB41713	Group14.15	10	4104	25.8	10	9	9	15	2	3	2	2	1	1	0	2	2	0	3	0	0	1	2	0	0	0	0	0	0	0	1	0	0	0	0	0	0	0	1	1	1	1	1	1	1	1	0	1	0
GB41714	Group14.15	8	4575	27.8	8	7	7	10	0	2	2	2	0	0	2	2	0	0	10	0	2	0	4	0	1	0	3	0	0	0	0	0	0	1	0	0	0	0	1	1	1	1	1	1	1	1	0	1	0
GB41715	Group14.15	7	1329	27.8	7	6	6	110	2	2	2	1	3	1	96	1	1	1	10	0	0	0	3	0	1	1	5	0	0	26	0	1	0	0	1	0	0	0	1	1	1	1	1	1	1	1	0	1	0
GB41716	Group14.15	5	1839	27.8	5	4	0	0	0	0	0	0	0	0	0	0	0	0	6	0	0	0	2	0	0	0	4	0	0	0	0	0	0	0	0	0	0	0	1	1	1	1	1	1	1	1	0	1	0
GB41717	Group14.15	2	297	51	2	1	0	0	0	0	0	0	0	0	0	0	0	0	0	0	0	0	0	0	0	0	0	0	0	0	0	0	0	0	0	0	0	0	0	0	1	0	1	1	0	0	0	0	1
GB41718	Group14.15	4	1233	30.3	4	3	3	12	2	1	0	2	2	2	0	2	0	1	0	0	0	0	0	0	0	0	0	0	0	0	1	1	0	1	1	1	1	0	1	1	1	1	1	1	1	1	0	1	0
GB41719	Group14.15	3	486	30.3	3	2	2	9	2	1	0	1	0	0	4	1	0	0	1	0	0	0	0	0	0	1	0	0	0	0	0	0	0	0	0	0	0	0	1	1	1	1	1	1	1	1	0	1	0
GB41720	Group14.15	4	1014	42.4	4	3	3	13	1	1	2	1	1	2	1	2	1	1	3	0	0	0	1	0	0	0	2	0	0	0	1	1	0	0	0	0	0	0	1	1	1	0	1	1	1	1	0	1	0
GB41721	Group14.15	1	267	45.1	1	0	0	0	0	0	0	0	0	0	0	0	0	0	6	0	0	2	1	1	0	0	2	0	0	0	0	0	0	0	0	0	0	0	0	1	0	0	1	1	0	0	0	0	1
GB41722	Group14.15	4	5700	56.368	4	3	0	1	0	0	0	0	0	0	0	1	0	0	17	0	0	0	9	0	0	0	8	0	0	0	0	0	0	0	0	0	0	0	1	1	1	1	1	1	1	1	0	1	0
GB41723	Group14.15	11	3171	44.2729	11	10	10	15	0	1	2	2	2	0	0	5	3	0	12	0	0	1	7	0	0	0	4	0	0	0	1	0	0	1	1	0	1	0	1	1	1	1	1	1	1	1	0	1	0
GB41724	Group14.15	8	1239	45.9088	8	7	6	15	0	1	2	0	8	2	0	0	0	2	5	0	0	0	2	0	0	1	2	0	0	1	1	1	0	1	1	1	1	0	1	1	1	1	1	1	1	1	0	1	0
GB41725	Group14.15	6	465	36.6	6	5	5	42	1	1	1	2	1	16	5	3	10	2	6	2	0	0	1	0	0	2	0	1	0	0	1	1	0	1	1	0	1	0	1	1	1	1	1	1	1	1	0	1	0
GB41726	Group14.15	5	537	45.206	5	4	0	1	0	0	0	0	0	0	0	1	0	0	3	0	0	0	3	0	0	0	0	0	0	0	0	0	0	0	0	0	0	0	1	1	1	1	1	1	1	1	0	0	1
GB41727	Group14.15	14	1641	47.2759	14	13	11	14	0	3	0	5	0	0	0	5	1	0	7	0	0	1	6	0	0	0	0	0	0	0	1	1	0	1	1	0	1	0	1	1	1	1	1	1	1	1	0	1	0
GB41728	Group14.15	2	309	51.2936	2	1	0	2	0	0	0	1	0	0	0	1	0	0	2	0	0	0	1	0	0	0	1	0	0	0	0	0	0	0	0	0	0	0	1	1	1	1	1	1	0	1	0	0	1
GB41729	Group14.15	2	165	47.1	2	1	1	2	0	0	0	2	0	0	0	0	0	0	4	0	1	0	2	0	0	0	1	0	0	0	0	0	0	0	0	0	0	0	1	1	1	1	1	0	1	1	0	0	1
GB41730	Group14.15	3	1875	54.7322	3	2	0	0	0	0	0	0	0	0	0	0	0	0	3	0	0	0	0	0	0	2	1	0	0	0	0	1	0	1	1	0	0	0	1	1	1	1	1	1	1	1	0	0	1
GB41731	Group14.15	11	1953	46.7998	11	10	0	0	0	0	0	0	0	0	0	0	0	0	11	0	0	0	5	0	0	1	5	0	0	0	0	1	0	0	0	0	0	0	1	1	1	1	1	1	1	1	0	1	0
GB41732	Group14.15	5	1368	48.1	5	4	4	8	1	1	0	1	1	1	0	1	0	2	1	0	0	0	1	0	0	0	0	0	0	10	1	1	0	1	1	1	1	0	1	1	1	1	1	1	1	1	0	1	0
GB41733	Group14.15	2	204	19.1	2	1	1	7	1	1	1	1	1	0	0	1	0	1	1	0	0	0	1	0	0	0	0	0	0	0	0	0	0	0	0	0	0	0	1	1	1	1	1	1	1	1	0	1	0
GB41734	Group14.15	8	2838	48.6137	8	7	7	6	0	1	1	1	0	0	1	2	0	0	7	0	0	0	0	0	1	3	0	2	1	0	1	1	0	0	1	0	1	0	1	1	1	1	1	1	1	1	0	1	0
GB41735	Group14.15	8	2463	43.5339	8	7	5	9	0	0	0	3	1	1	2	2	0	0	2	0	0	0	1	0	0	0	1	0	0	0	0	0	0	1	0	0	0	0	1	1	1	1	1	1	1	1	0	1	0
GB41736	Group14.15	3	2826	46.2065	3	2	2	6	0	1	1	1	0	0	2	1	0	0	6	0	1	0	0	0	0	4	1	0	0	0	0	0	0	0	0	0	0	0	1	1	1	1	1	1	1	1	0	1	0
GB41737	Group14.15	4	693	28.1	4	3	3	8	2	2	0	1	0	0	0	1	1	1	0	0	0	0	0	0	0	0	0	0	0	0	1	1	1	1	1	1	1	1	1	1	1	1	1	1	1	1	0	1	0
GB41738	Group14.15	11	2022	26.3	11	10	10	7	0	1	0	2	0	0	0	2	2	0	0	0	0	0	0	0	0	0	0	0	0	0	1	1	0	0	0	1	1	0	1	1	1	1	1	1	1	1	0	1	0
GB41739	Group14.15	5	729	35.3752	5	4	4	10	0	2	2	2	0	0	0	2	2	0	3	0	1	0	0	0	0	2	0	0	0	0	1	1	0	1	1	1	1	0	1	1	1	1	1	1	1	1	0	1	0
GB41740	Group14.15	23	3906	29.9692	23	22	21	13	1	3	2	2	0	1	0	2	1	1	4	1	0	0	0	0	0	3	0	0	0	0	0	0	0	0	0	0	0	0	1	1	1	1	1	1	1	1	0	1	0
GB41741	Group14.15	3	558	24.7	3	2	2	14	1	0	0	2	1	0	7	2	1	0	0	0	0	0	0	0	0	0	0	0	0	2	0	0	0	0	0	0	0	0	1	1	1	1	1	1	1	1	0	1	0
GB41742	Group14.15	6	1692	42.134	6	5	4	16	0	1	0	3	1	1	0	2	6	2	2	0	0	0	0	0	2	0	0	0	0	0	0	1	0	1	0	0	0	0	1	1	1	1	1	1	1	1	0	1	0
GB41743	Group14.15	7	1485	22	7	6	0	0	0	0	0	0	0	0	0	0	0	0	0	0	0	0	0	0	0	0	0	0	0	0	0	0	0	0	0	0	0	0	1	1	0	1	1	1	1	1	0	0	1
GB41744	Group14.15	20	3297	22	20	19	15	15	0	3	0	5	0	0	0	7	0	0	5	0	0	0	3	0	0	0	2	0	0	0	0	0	0	0	0	0	0	0	1	1	1	1	1	1	1	1	0	1	0
GB41745	Group14.15	40	7407	22	40	39	36	18	2	4	0	6	0	0	1	3	2	0	1	0	0	0	1	0	0	0	0	0	0	0	0	0	0	0	0	0	0	0	1	1	1	1	1	1	1	1	0	1	0
GB41746	Group14.15	26	4461	27.0098	26	25	24	13	0	1	0	5	0	0	0	5	2	0	18	0	0	0	9	0	0	0	9	0	0	1	0	1	0	1	0	0	1	0	1	1	1	1	1	1	1	1	0	1	0
GB41747	GroupUn19	19	7431	20.2005	19	18	14	12	0	0	0	4	0	2	0	4	2	0	14	0	0	0	7	0	0	0	7	0	0	0	1	0	0	0	0	0	0	0	1	1	1	1	0	1	1	0	0	1	0
GB41748	GroupUn19	1	351	33.5	1	0	0	0	0	0	0	0	0	0	0	0	0	0	3	0	0	0	1	0	0	0	2	0	0	0	0	0	0	0	0	0	0	0	1	0	1	0	0	0	1	0	0	1	0
GB41749	GroupUn19	3	648	21.1781	3	2	0	3	0	0	0	0	0	0	1	2	0	0	79	4	0	8	28	0	0	0	31	8	0	0	0	0	0	0	0	0	0	0	1	1	1	1	0	0	1	0	1	0	0
GB41750	Group8.9	2	81	30.2	2	1	1	2	0	0	1	0	0	0	0	0	1	0	0	0	0	0	0	0	0	0	0	0	0	0	0	0	0	0	0	0	0	0	0	0	0	0	1	0	0	0	0	0	1
GB41751	Group8.9	5	1743	33.9688	5	4	4	12	0	0	0	4	1	0	3	4	0	0	1	1	0	0	0	0	0	0	0	0	0	0	1	1	0	1	1	0	1	0	1	1	1	1	1	1	1	1	0	1	0
GB41752	Group8.9	3	132	30.3	3	2	1	8	1	1	0	3	0	0	0	3	0	0	4	0	1	0	0	0	0	1	0	2	0	0	0	0	0	0	0	0	0	0	0	0	0	0	1	0	0	0	0	0	1
GB41753	Group8.9	13	3120	30.3	13	12	12	20	0	2	6	2	0	4	1	2	3	0	0	0	0	0	0	0	0	0	0	0	0	0	1	1	0	0	0	0	1	0	1	1	1	1	1	1	1	1	0	1	0
GB41754	Group8.9	6	1398	33.9	6	5	5	20	2	1	3	2	1	2	1	2	2	4	6	0	1	1	0	0	0	3	0	1	0	10	1	1	0	1	1	1	1	0	1	1	1	1	1	1	1	1	0	1	0
GB41755	Group8.9	5	1254	29.1	5	4	4	9	0	0	1	1	1	1	2	1	1	1	5	0	0	0	1	0	0	2	2	0	0	0	1	1	0	1	1	0	1	0	1	1	1	1	1	1	1	1	0	1	0
GB41756	Group8.9	3	495	29.1	3	2	2	11	0	1	0	1	0	0	7	1	1	0	3	0	0	0	1	1	0	0	1	0	0	0	1	0	0	1	1	1	1	0	1	1	1	1	1	1	1	1	0	1	0
GB41757	Group8.9	3	486	29.1	3	2	2	13	0	1	0	1	0	0	10	1	0	0	2	0	0	0	1	0	0	0	1	0	0	0	1	0	1	1	1	1	0	0	1	1	1	1	1	1	1	1	0	1	0
GB41758	Group8.9	6	1041	27.4	6	5	5	16	0	0	0	1	0	0	12	3	0	0	4	0	0	1	0	0	0	3	0	0	0	6	1	1	1	1	1	1	1	1	1	1	1	1	1	1	1	1	0	1	0
GB41759	Group8.9	7	1329	20.6	7	6	6	19	0	8	1	4	1	0	1	3	1	0	3	0	0	0	1	0	0	0	2	0	0	0	1	1	0	1	1	1	1	0	1	1	1	1	1	1	1	1	0	1	0
GB41760	Group8.9	8	1221	25.8397	8	7	7	10	1	1	2	1	1	0	0	3	1	0	1	0	0	0	1	0	0	0	0	0	0	2	0	0	0	0	0	0	0	0	1	1	1	1	1	1	1	1	0	1	0
GB41761	Group8.9	7	2142	21.8	7	6	6	8	0	2	0	2	0	0	1	2	1	0	21	0	0	0	11	0	0	1	9	0	0	3	1	0	0	0	0	0	0	0	1	1	1	1	1	1	1	1	0	1	0
GB41762	Group8.9	6	717	21.8	6	5	5	13	0	1	0	1	0	1	8	1	1	0	3	0	0	0	0	0	0	1	2	0	0	0	1	1	1	1	1	1	1	1	1	1	1	1	1	1	1	1	0	1	0
GB41763	Group8.9	3	96	36.7	3	2	1	4	0	0	0	0	0	0	3	0	0	1	1	0	1	0	0	0	0	0	0	0	0	0	0	0	0	0	0	0	0	0	0	0	0	0	1	0	0	0	0	0	1
GB41764	Group8.9	3	114	22.8	3	2	0	4	0	0	0	0	0	0	0	0	4	0	0	0	0	0	0	0	0	0	0	0	0	0	0	0	0	0	0	0	0	0	0	0	0	0	1	0	0	0	0	0	1
GB41765	Group8.9	3	222	25.0411	3	2	1	5	0	1	0	0	0	0	0	0	4	0	1	0	0	0	0	0	0	0	0	0	1	0	0	0	0	0	0	0	0	0	1	0	0	0	1	0	0	0	0	0	1
GB41766	Group8.9	2	126	26.9162	2	1	1	13	1	1	0	0	0	0	1	0	8	2	1	0	0	0	0	0	0	0	0	0	1	0	0	0	0	0	0	0	0	0	0	0	0	0	1	0	1	0	0	0	1
GB41767	Group8.9	4	489	27.7781	4	3	2	19	3	2	2	0	0	1	2	0	9	0	1	1	0	0	0	0	0	0	0	0	0	0	0	0	0	0	0	0	0	0	1	1	0	1	1	0	1	0	0	0	1
GB41768	Group8.9	10	2025	31.7018	10	9	8	9	0	0	1	3	0	2	0	2	1	0	6	0	0	0	6	0	0	0	0	0	0	0	0	0	0	0	0	0	0	0	1	1	1	1	1	1	1	1	0	1	0
GB41769	Group8.9	7	1704	31.0253	7	6	6	14	1	2	2	2	1	2	0	1	3	0	3	0	0	0	2	0	0	1	0	0	0	0	1	1	0	1	1	1	0	0	1	1	1	1	1	1	1	1	0	1	0
GB41770	Group8.9	3	1026	28.3568	3	2	2	13	1	0	1	1	2	1	3	1	2	1	2	1	0	0	0	0	0	1	0	0	0	1	0	0	0	0	0	0	0	0	1	1	1	1	1	1	1	1	0	1	0
GB41771	Group8.9	11	2649	38.5	11	10	4	7	0	1	1	0	2	0	0	2	1	0	3	0	0	0	0	0	0	0	0	3	0	0	1	1	0	1	0	0	1	0	1	1	0	1	1	1	1	1	0	1	0
GB41772	Group8.9	5	648	35.003	5	4	4	7	0	0	1	2	2	1	0	1	0	0	3	0	1	0	1	0	0	1	0	0	0	3	0	0	0	0	0	0	0	0	1	0	1	1	1	1	1	1	0	1	0
GB41773	Group8.9	9	2889	34.83	9	8	8	12	0	1	2	1	3	1	0	2	1	1	10	0	1	0	3	0	0	2	4	0	0	5	0	0	0	0	0	0	0	0	1	1	1	1	1	1	1	1	0	1	0
GB41774	Group8.9	2	270	21.8	2	1	1	8	1	1	0	2	0	0	0	2	2	0	0	0	0	0	0	0	0	0	0	0	0	0	1	0	0	0	1	0	1	0	1	1	1	1	1	1	1	1	0	1	0
GB41775	Group8.9	11	2793	26.6	11	10	10	13	0	0	1	2	1	1	3	2	2	1	7	1	0	0	2	0	0	2	2	0	0	0	0	0	0	1	0	1	1	0	1	1	1	1	1	1	1	1	0	1	0
GB41776	Group8.9	2	300	17.1	2	1	1	8	0	0	0	2	0	0	4	2	0	0	0	0	0	0	0	0	0	0	0	0	0	3	0	0	0	0	0	0	0	0	1	1	1	1	1	0	0	0	0	1	0
GB41777	Group8.9	2	285	32.8392	2	1	1	31	0	0	0	1	0	0	29	1	0	0	8	0	0	0	0	0	0	8	0	0	0	5	0	0	0	0	0	0	0	0	1	1	1	1	1	1	1	1	0	1	0
GB41778	Group8.9	5	942	22.3	5	4	4	7	1	1	0	1	0	0	2	1	1	0	0	0	0	0	0	0	0	0	0	0	0	7	0	0	0	0	0	0	0	0	1	1	1	1	1	1	1	1	0	1	0
GB41779	Group8.9	5	999	20.4876	5	4	4	10	2	1	0	2	1	0	2	2	0	0	1	0	0	0	0	0	0	1	0	0	0	1	0	0	0	0	0	0	0	0	1	1	0	1	1	1	1	1	0	1	0
GB41780	Group8.9	4	354	19.7942	4	3	3	9	1	1	0	3	1	0	1	2	0	0	2	0	1	0	0	0	0	0	0	1	0	0	0	0	0	0	0	0	0	0	1	1	1	1	1	0	1	1	0	1	0
GB41781	Group8.9	3	1371	30	3	2	2	12	0	1	1	1	1	1	4	1	1	1	6	1	0	0	1	0	0	4	0	0	0	12	1	1	1	1	1	1	1	1	1	1	1	1	1	1	1	1	0	1	0
GB41782	Group8.9	8	2523	27.6826	8	7	6	5	1	1	0	1	0	0	0	2	0	0	2	0	0	0	1	0	0	1	0	0	0	0	0	0	0	0	0	1	0	0	1	1	1	1	1	1	1	1	0	1	0
GB41783	Group8.9	3	321	30.3	3	2	2	3	1	0	0	1	0	0	0	0	1	0	1	0	0	0	0	0	0	0	0	1	0	0	0	0	0	0	0	1	0	0	1	1	1	1	1	1	1	1	0	1	0
GB41784	Group8.9	2	192	39.4	2	1	0	0	0	0	0	0	0	0	0	0	0	0	0	0	0	0	0	0	0	0	0	0	0	0	0	0	0	0	0	0	0	0	1	1	1	0	1	1	1	1	0	1	0
GB41785	Group8.9	2	1443	44.0488	2	1	1	1	0	0	1	0	0	0	0	0	0	0	1	0	0	0	0	0	0	0	1	0	0	0	1	0	0	1	0	0	0	0	1	1	1	0	0	1	1	1	0	1	0
GB41786	Group8.9	5	573	39.5143	5	4	2	7	0	1	0	3	0	0	1	2	0	0	1	0	0	0	0	0	0	0	1	0	0	0	0	1	0	0	1	0	1	0	1	1	1	1	1	1	1	1	0	1	0
GB41787	Group8.9	2	228	42.3	2	1	0	0	0	0	0	0	0	0	0	0	0	0	1	0	0	0	0	0	0	0	1	0	0	0	0	0	0	0	0	0	0	0	1	0	0	0	1	1	1	1	0	0	1
GB41788	Group8.9	1	1575	28.6369	1	0	0	2	0	0	0	1	0	0	0	0	1	0	4	0	1	1	0	0	0	0	1	1	0	0	0	0	0	0	0	0	0	0	1	1	1	1	1	1	1	1	0	1	0
GB41790	Group8.9	2	117	27.9389	2	1	1	4	0	0	0	2	0	0	0	2	0	0	0	0	0	0	0	0	0	0	0	0	0	0	0	0	0	0	0	0	0	0	1	0	0	0	1	1	0	0	0	0	1
GB41792	Group8.9	4	1920	34.6671	4	3	3	11	0	0	1	2	1	1	5	1	0	0	3	0	0	0	1	0	0	1	1	0	0	2	0	0	0	0	0	0	0	0	1	1	1	1	1	1	1	1	0	1	0
GB41793	Group8.9	3	831	30.5	3	2	2	26	1	1	2	2	1	1	13	2	1	2	4	0	0	0	0	0	0	4	0	0	0	2	1	1	1	1	1	1	1	0	1	1	1	1	1	1	1	1	0	1	0
GB41794	Group8.9	7	1437	25.3067	7	6	6	28	2	2	0	1	1	2	16	1	1	2	10	1	0	0	0	0	0	9	0	0	0	0	1	1	0	1	1	1	1	0	1	1	1	1	1	1	1	1	0	1	0
GB41795	Group8.9	6	1719	24.8864	6	5	5	26	1	0	0	2	1	1	2	1	16	2	0	0	0	0	0	0	0	0	0	0	0	0	1	1	0	1	0	0	1	0	1	1	1	1	1	1	1	1	0	1	0
GB41796	Group8.9	9	1380	22.3	9	8	8	14	2	0	2	2	1	2	1	1	2	1	2	0	0	0	2	0	0	0	0	0	0	1	1	1	0	1	1	1	1	0	1	1	1	1	1	1	1	1	0	1	0
GB41797	Group8.9	5	1485	27.1555	5	4	4	32	2	1	8	1	2	6	5	2	2	3	0	0	0	0	0	0	0	0	0	0	0	7	1	1	1	1	1	1	1	1	1	1	1	1	1	1	1	1	0	1	0
GB41798	Group8.9	12	2262	27.2212	12	11	10	52	4	8	4	2	2	2	26	2	2	0	2	0	0	0	0	1	0	1	0	0	0	36	1	1	1	1	1	1	1	1	1	1	1	1	1	1	1	1	0	1	0
GB41799	Group8.9	2	279	43.1	2	1	0	7	0	0	1	2	0	0	0	2	2	0	1	0	0	0	0	0	0	0	1	0	0	0	0	0	0	0	0	0	0	0	1	1	0	0	1	1	1	0	0	1	0
GB41800	Group8.9	11	2376	31.047	11	10	10	16	0	2	1	4	1	3	0	2	2	1	7	0	0	0	3	0	0	0	3	0	1	0	0	0	0	0	1	0	0	0	1	1	1	1	1	1	1	1	0	1	0
GB41801	Group8.9	4	1185	27.4416	4	3	3	11	2	0	1	1	1	2	0	1	1	2	4	0	0	0	2	0	0	0	2	0	0	0	0	0	0	1	0	0	0	0	1	1	1	1	1	1	1	1	0	1	0
GB41802	Group8.9	3	774	23.3	3	2	2	22	1	2	4	2	1	2	2	4	3	1	2	1	0	0	0	0	0	0	1	0	0	0	0	0	0	0	0	0	0	0	1	1	1	1	1	1	1	1	0	1	0
GB41803	Group8.9	24	5901	29.0237	24	23	23	27	5	4	2	4	1	3	3	3	1	1	5	0	1	0	2	0	0	0	2	0	0	6	0	1	0	1	0	1	1	0	1	1	1	1	1	1	1	1	0	1	0
GB41804	Group8.9	14	3330	25.1	14	13	13	22	3	2	1	1	2	2	5	2	1	3	1	0	0	0	0	0	0	0	0	1	0	0	1	1	0	0	0	0	1	0	1	1	1	1	1	1	1	1	0	1	0
GB41806	Group8.9	4	645	23.1	4	3	3	11	0	0	1	1	1	1	4	1	1	1	0	0	0	0	0	0	0	0	0	0	0	12	1	1	0	1	1	1	1	0	1	1	1	1	1	1	1	1	0	1	0
GB41807	Group8.9	5	870	23.1	5	4	3	31	1	1	2	1	1	3	19	1	1	1	10	1	0	0	0	0	0	9	0	0	0	4	0	0	0	0	0	0	0	0	1	1	1	1	1	1	1	1	0	1	0
GB41808	Group8.9	6	1314	23.1	6	5	5	32	1	4	1	1	1	1	19	1	1	2	0	0	0	0	0	0	0	0	0	0	0	0	1	0	0	1	1	0	0	0	1	1	1	1	1	1	1	1	0	1	0
GB41809	Group8.9	3	573	23.1	3	2	2	4	0	1	0	2	0	0	0	1	0	0	3	1	0	0	1	0	0	0	1	0	0	0	0	0	0	0	0	0	0	0	1	1	1	1	1	1	1	1	0	1	0
GB41810	Group8.9	3	1125	23.1	3	2	2	4	0	1	0	1	0	0	0	1	1	0	2	1	0	0	0	0	0	0	1	0	0	0	0	0	0	0	0	0	0	0	1	1	1	1	1	1	1	1	0	1	0
GB41811	Group8.9	10	2655	39.1986	10	9	6	37	2	1	3	3	2	4	6	3	9	4	3	0	1	0	0	0	0	2	0	0	0	0	0	1	0	1	1	0	0	0	1	1	1	1	1	1	1	1	0	1	0
GB41812	Group8.9	2	249	35.1374	2	1	0	1	0	0	0	0	0	0	0	0	1	0	2	0	0	0	1	0	0	0	1	0	0	0	0	0	0	0	0	0	0	0	1	1	0	0	1	1	1	1	0	0	1
GB41813	Group8.9	1	231	34.9	1	0	0	2	0	0	0	1	0	0	0	1	0	0	2	0	0	0	1	0	0	1	0	0	0	0	0	0	0	0	0	0	0	0	1	1	0	0	1	1	1	1	0	0	1
GB41814	Group8.9	2	117	34.9	2	1	0	4	0	0	0	1	0	0	0	2	1	0	0	0	0	0	0	0	0	0	0	0	0	0	0	0	0	0	0	0	0	0	0	0	0	0	1	0	0	0	0	0	1
GB41815	Group8.9	3	1053	30.7	3	2	2	12	0	1	1	2	0	0	5	2	1	0	3	0	1	0	0	0	0	1	1	0	0	0	1	1	1	1	0	1	1	1	1	1	1	1	1	1	1	1	0	1	0
GB41816	Group8.9	3	123	34.1	3	2	1	8	0	0	0	3	0	1	0	4	0	0	1	0	0	0	0	0	0	1	0	0	0	0	0	0	0	0	0	0	0	0	0	0	0	0	1	0	0	0	0	0	1
GB41817	Group8.9	2	171	34.4	2	1	1	14	0	2	0	5	0	0	0	5	2	0	1	0	0	0	1	0	0	0	0	0	0	0	0	0	0	0	0	0	0	0	1	0	0	0	1	0	0	0	0	0	1
GB41818	Group8.9	3	270	22.8	3	2	2	31	0	0	1	1	1	0	26	1	1	0	0	0	0	0	0	0	0	0	0	0	0	9	1	1	0	0	1	1	1	0	1	1	1	1	1	1	1	1	0	1	0
GB41819	Group8.9	3	150	24.6489	3	2	0	2	0	1	0	0	0	0	0	0	0	1	2	0	0	0	0	0	1	0	0	1	0	0	0	0	0	0	0	0	0	0	1	0	1	1	1	1	1	1	0	1	0
GB41820	Group8.9	2	96	31.2	2	1	0	7	0	0	2	0	1	0	0	0	0	4	2	0	0	0	0	0	1	1	0	0	0	0	0	0	0	0	0	0	0	0	0	0	0	1	1	0	0	0	0	0	1
GB41821	Group8.9	18	2046	34.6296	18	17	17	36	2	2	6	2	2	9	2	2	1	8	7	1	0	0	2	0	4	0	0	0	0	14	1	0	1	0	1	1	1	1	1	1	1	1	1	1	1	1	0	1	0
GB41822	Group8.9	4	1566	30.1001	4	3	3	7	0	2	1	1	0	0	1	1	1	0	1	0	0	0	0	0	0	0	1	0	0	0	1	1	0	1	1	0	0	0	1	1	1	1	1	1	1	1	0	1	0
GB41823	Group8.9	6	1269	26	6	5	5	6	0	1	1	1	1	0	0	1	1	0	0	0	0	0	0	0	0	0	0	0	0	0	1	1	0	1	0	1	1	0	1	1	1	1	1	1	1	1	0	1	0
GB41824	Group8.9	7	1218	25.9147	7	6	6	29	3	3	1	4	0	0	10	4	4	0	11	0	0	0	3	0	0	7	1	0	0	0	0	1	0	1	1	1	1	0	1	1	1	1	1	1	1	1	0	1	0
GB41825	Group8.9	6	2349	25.7	6	5	5	23	1	1	4	1	1	1	11	1	0	2	10	0	0	0	1	0	0	8	1	0	0	12	1	1	0	1	1	0	1	0	1	1	1	1	1	1	1	1	0	1	0
GB41826	Group8.9	2	156	27.6	2	1	0	2	0	0	0	1	0	0	0	1	0	0	0	0	0	0	0	0	0	0	0	0	0	0	0	0	0	0	0	0	0	0	1	0	0	0	1	0	0	0	0	0	1
GB41827	Group8.9	5	1878	27.6	5	4	4	10	0	0	2	2	2	0	1	1	1	1	11	0	1	0	5	0	0	2	3	0	0	0	0	1	0	1	1	0	1	0	1	1	1	1	1	1	1	1	0	1	0
GB41829	Group8.9	8	2097	26.0309	8	7	7	12	1	1	2	2	0	0	1	2	1	2	2	1	0	0	0	0	0	1	0	0	0	0	0	0	0	0	0	1	0	0	1	1	1	1	1	1	1	1	0	1	0
GB41830	Group8.9	2	186	27.8	2	1	0	14	0	1	0	1	0	0	9	1	2	0	1	0	1	0	0	0	0	0	0	0	0	0	0	1	0	0	0	0	0	0	1	0	1	1	1	1	1	1	0	1	0
GB41831	Group8.9	4	531	32.8	4	3	3	14	0	1	0	2	0	0	8	1	2	0	1	0	0	0	0	0	0	0	0	1	0	0	0	1	0	1	1	1	0	0	1	1	1	1	1	1	1	1	0	1	0
GB41832	Group8.9	2	336	32.8	2	1	1	4	0	0	0	2	0	0	0	1	1	0	1	0	0	0	0	0	0	0	0	1	0	0	0	0	0	0	0	0	0	0	1	1	1	0	1	1	1	0	0	0	1
GB41833	Group8.9	2	117	20.7	2	1	1	8	1	0	1	1	1	0	0	2	1	1	2	0	0	0	1	0	0	0	1	0	0	0	0	0	0	0	0	0	0	0	0	0	0	0	1	0	1	0	0	0	1
GB41834	Group8.9	10	1389	20.7	10	9	9	12	2	1	0	3	0	0	3	2	1	0	0	0	0	0	0	0	0	0	0	0	0	0	0	1	0	1	1	1	1	0	1	1	1	1	1	1	1	1	0	1	0
GB41835	Group8.9	9	3285	29.1	9	8	8	15	1	1	1	2	1	1	1	2	1	4	4	0	1	0	0	0	0	1	0	0	2	0	1	1	0	1	0	0	1	0	1	1	1	1	1	1	1	1	0	1	0
GB41836	Group8.9	7	3474	31.4486	7	6	6	19	2	2	2	2	1	2	2	2	2	2	5	0	0	0	1	0	0	3	1	0	0	3	1	0	0	1	1	0	0	0	1	1	1	1	1	1	1	1	0	1	0
GB41837	Group8.9	4	1602	23.4	4	3	2	4	0	0	0	2	0	0	0	2	0	0	3	0	2	0	0	0	0	0	1	0	0	0	0	0	0	0	1	0	1	0	1	1	1	1	1	1	1	1	0	1	0
GB41838	Group8.9	2	120	36.4	2	1	1	5	0	0	0	2	0	0	0	3	0	0	2	0	0	0	1	0	0	0	1	0	0	0	0	0	0	0	0	0	0	0	1	1	1	0	1	0	0	0	0	0	1
GB41839	Group8.9	7	4059	36.4	7	6	6	9	0	3	1	2	0	0	0	3	0	0	5	0	1	0	2	0	0	1	1	0	0	0	1	1	0	1	1	0	1	0	1	1	1	1	1	1	1	1	0	1	0
GB41840	Group8.9	8	2088	29.8711	8	7	5	12	1	1	1	2	2	1	2	1	1	0	10	0	0	2	0	0	0	3	5	0	0	1	0	0	1	0	1	0	1	0	1	1	1	1	1	1	1	1	0	1	0
GB41841	Group8.9	2	1089	30	2	1	1	5	0	1	0	2	0	0	0	1	1	0	3	0	0	0	0	0	0	3	0	0	0	0	1	1	0	1	1	1	1	0	1	1	1	1	1	1	1	1	0	1	0
GB41842	Group8.9	5	1041	19.3	5	4	4	10	2	1	1	2	1	0	1	1	1	0	0	0	0	0	0	0	0	0	0	0	0	2	0	0	1	1	1	0	1	0	1	1	1	1	1	1	1	1	0	1	0
GB41843	Group8.9	7	1626	26.3234	7	6	6	17	1	1	1	1	2	0	8	1	1	1	2	0	0	1	0	0	0	1	0	0	0	13	1	0	0	1	1	1	1	1	1	1	1	1	1	1	1	1	0	1	0
GB41844	Group8.9	6	2463	35.4	6	5	3	4	0	0	1	2	0	0	1	0	0	0	12	0	0	0	5	0	0	1	6	0	0	0	1	0	0	1	1	0	1	0	1	1	1	1	1	1	1	1	0	1	0
GB41845	Group8.9	4	1203	35.3	4	3	3	7	0	1	1	2	0	0	0	1	2	0	6	0	0	1	1	0	0	3	1	0	0	0	0	1	0	1	1	0	0	0	1	1	1	1	1	1	1	1	0	1	0
GB41846	Group8.9	3	1305	25.7	3	2	2	25	1	1	1	1	1	1	16	1	1	1	17	0	0	0	1	0	0	16	0	0	0	9	1	1	1	1	1	1	1	1	1	1	1	1	1	1	1	1	0	1	0
GB41847	Group8.9	27	10821	30.476	27	26	21	18	1	1	1	6	0	1	2	5	1	0	5	0	1	0	2	0	0	0	2	0	0	0	0	0	0	1	0	0	0	0	1	1	1	1	1	1	1	1	0	1	0
GB41848	Group8.9	6	933	24.0425	6	5	5	9	1	0	0	2	0	0	2	2	2	0	1	0	1	0	0	0	0	0	0	0	0	0	1	1	0	1	1	0	1	0	1	1	1	1	1	1	1	1	0	1	0
GB41849	Group8.9	3	1257	25.8061	3	2	2	11	0	1	0	1	0	0	6	2	1	0	4	1	0	0	0	0	0	3	0	0	0	0	1	1	0	1	0	0	0	0	1	1	1	1	1	1	1	1	0	1	0
GB41850	Group8.9	27	11772	28.1365	27	26	25	8	1	0	0	3	0	0	1	3	0	0	10	0	1	1	4	0	0	1	3	0	0	0	1	0	0	0	1	0	0	0	1	1	1	1	1	1	1	1	0	1	0
GB41851	Group8.9	3	483	28.6	3	2	0	0	0	0	0	0	0	0	0	0	0	0	2	0	0	0	1	0	0	0	1	0	0	0	0	0	0	0	0	0	0	0	1	1	0	1	1	1	1	1	0	1	0
GB41852	Group8.9	22	9333	26.9679	22	21	19	23	0	3	5	5	1	2	1	2	4	0	29	2	1	1	7	2	4	0	11	1	0	0	0	0	0	1	0	0	0	0	1	1	1	1	1	1	1	1	0	1	0
GB41853	Group8.9	2	108	23.6	2	1	0	1	0	0	0	0	0	0	0	1	0	0	1	0	0	0	0	0	0	0	1	0	0	0	0	0	0	0	0	0	0	0	1	0	0	0	1	0	1	1	0	0	1
GB41854	Group8.9	2	93	34	2	1	1	1	0	0	0	0	0	0	0	1	0	0	0	0	0	0	0	0	0	0	0	0	0	0	0	0	0	0	0	0	0	0	0	0	0	0	1	0	0	0	0	0	1
GB41855	Group8.9	8	2952	32.1699	8	7	5	8	0	1	2	1	0	1	0	2	0	1	8	0	0	0	4	1	1	1	0	0	1	0	0	0	0	0	0	0	0	0	1	1	1	1	1	1	1	1	0	1	0
GB41856	Group8.9	6	1887	34.6049	6	5	2	5	0	2	0	1	0	0	0	1	1	0	8	0	1	0	4	0	0	0	3	0	0	3	1	1	0	0	1	1	0	0	1	1	1	1	1	1	1	1	0	1	0
GB41857	Group8.9	7	672	32.5843	7	6	6	7	0	0	0	3	0	0	0	2	1	1	3	0	1	0	0	0	0	1	1	0	0	5	0	0	0	0	0	0	0	0	1	1	1	1	1	1	1	1	0	1	0
GB41858	Group8.9	6	873	33.1315	6	5	5	54	1	4	2	2	8	6	15	2	4	10	13	1	0	2	2	0	0	6	2	0	0	3	1	1	0	1	1	1	1	0	1	1	1	1	1	1	1	1	0	1	0
GB41859	Group8.9	4	1275	29.9557	4	3	3	12	0	1	2	2	0	1	0	4	1	1	4	0	0	0	1	0	0	2	1	0	0	4	1	1	0	0	0	0	1	0	1	1	1	1	1	1	1	1	0	1	0
GB41860	Group8.9	5	642	34.4	5	4	4	7	0	0	0	2	0	0	0	4	0	1	1	0	0	0	1	0	0	0	0	0	0	0	1	0	0	0	1	0	1	0	1	1	1	1	1	1	1	1	0	1	0
GB41861	Group8.9	2	3504	44.3299	2	1	1	6	0	0	0	3	0	1	0	1	0	1	8	0	0	1	1	0	0	3	1	0	2	0	0	0	0	0	0	0	0	0	1	1	0	1	1	1	1	1	0	0	1
GB41862	Group8.9	5	1185	35.5511	5	4	4	6	0	0	0	3	0	0	0	3	0	0	3	0	1	1	0	0	1	0	0	0	0	0	0	0	0	1	1	0	1	0	1	1	1	1	1	1	1	1	0	1	0
GB41863	Group8.9	5	1902	39.0779	5	4	4	6	0	1	1	1	0	1	1	1	0	0	5	1	0	0	0	0	1	0	1	1	1	0	0	1	0	1	1	0	1	0	1	1	1	1	1	1	1	1	0	1	0
GB41864	Group8.9	5	2181	21.4	5	4	2	4	0	1	0	1	0	0	0	1	1	0	4	0	1	0	2	0	0	0	1	0	0	0	0	0	0	0	0	0	0	0	1	1	1	1	1	1	1	1	0	1	0
GB41865	Group8.9	6	1317	27.1	6	5	5	10	0	1	1	2	1	1	0	3	1	0	0	0	0	0	0	0	0	0	0	0	0	0	0	1	0	1	1	1	0	0	1	1	1	1	1	1	1	1	0	1	0
GB41866	Group8.9	6	1524	23.1	6	5	4	21	0	0	2	2	2	1	5	2	4	3	9	1	0	1	1	0	1	3	1	0	1	0	0	1	0	1	1	1	1	0	1	1	1	1	1	1	1	1	0	1	0
GB41867	Group8.9	4	2397	30.6904	4	3	3	49	2	1	1	1	2	2	37	1	1	1	11	2	0	1	0	0	0	8	0	0	0	62	0	1	1	1	1	1	1	1	1	1	1	1	1	1	1	1	0	1	0
GB41869	Group8.9	12	2943	30.0964	12	11	11	14	0	1	2	3	0	1	0	4	2	1	0	0	0	0	0	0	0	0	0	0	0	9	1	1	0	1	0	1	1	0	1	1	1	1	1	1	1	1	0	1	0
GB41870	Group8.9	2	90	32.1	2	1	0	12	0	1	0	3	0	1	0	4	2	1	4	0	1	2	0	0	0	0	0	0	1	0	0	0	0	0	0	0	0	0	0	0	0	0	1	0	0	0	0	0	1
GB41871	Group8.9	1	381	18.1	1	0	0	4	1	0	0	1	0	0	0	1	1	0	1	0	0	0	0	0	0	0	1	0	0	5	0	0	0	0	0	0	0	0	1	1	1	1	1	1	1	1	0	1	0
GB41872	Group8.9	9	2157	26.4372	9	8	8	17	1	2	0	2	1	4	3	2	1	1	12	0	0	0	5	0	0	5	2	0	0	2	1	1	1	1	1	1	1	0	1	1	1	1	1	1	1	1	0	1	0
GB41873	Group8.9	5	1467	26.2979	5	4	4	11	1	1	3	1	0	0	3	1	1	0	1	0	0	0	0	0	0	1	0	0	0	0	1	1	0	1	1	1	1	0	1	1	1	1	1	1	1	1	0	1	0
GB41874	Group8.9	11	2679	29.1523	11	10	10	22	2	2	2	2	1	2	8	2	0	1	5	0	0	0	2	0	0	1	2	0	0	16	1	1	0	1	1	1	1	0	1	1	1	1	1	1	1	1	0	1	0
GB41875	Group8.9	6	1839	34.7619	6	5	4	6	0	0	0	3	0	0	0	3	0	0	6	1	0	0	1	0	0	2	2	0	0	0	0	0	0	0	0	0	0	0	1	1	1	1	1	1	1	1	0	1	0
GB41876	Group8.9	17	2523	24.9055	17	16	16	11	0	1	2	3	0	0	0	3	2	0	16	0	0	0	6	0	0	2	8	0	0	0	1	1	0	1	1	1	1	0	1	1	1	1	1	1	1	1	0	1	0
GB41877	Group8.9	6	1281	25.6127	6	5	5	20	2	1	2	2	2	1	5	1	1	3	0	0	0	0	0	0	0	0	0	0	0	1	0	0	0	0	0	0	0	0	1	1	1	1	1	1	1	1	0	1	0
GB41878	Group8.9	1	756	27.4	1	0	0	8	1	1	2	2	0	0	0	1	1	0	2	1	0	0	0	1	0	0	0	0	0	0	0	0	0	0	0	0	0	0	1	1	1	1	1	1	1	1	0	1	0
GB41879	Group8.9	2	267	34.9	2	1	1	2	0	0	0	2	0	0	0	0	0	0	0	0	0	0	0	0	0	0	0	0	0	0	0	0	0	0	0	0	0	0	1	0	0	0	1	0	0	0	0	0	1
GB41881	Group8.9	1	936	31.0687	1	0	0	3	0	0	0	3	0	0	0	0	0	0	6	0	1	2	0	1	0	0	1	1	0	1	0	0	1	0	0	0	0	1	1	1	1	1	1	1	1	1	0	1	0
GB41882	Group8.9	5	1338	34.7174	5	4	4	26	2	2	2	3	1	1	5	3	5	2	3	0	0	0	0	0	0	2	1	0	0	0	1	1	0	1	1	0	1	0	1	1	1	1	1	1	1	1	0	1	0
GB41883	Group8.9	9	4182	26.1757	9	8	7	12	0	0	3	3	0	0	0	4	2	0	2	0	1	1	0	0	0	0	0	0	0	2	1	0	0	1	1	0	0	0	1	1	1	0	1	1	1	1	0	1	0
GB41884	Group8.9	13	7713	26.438	13	12	12	13	0	1	4	1	0	2	0	3	2	0	25	0	1	0	2	0	1	21	0	0	0	0	1	1	0	1	1	0	0	0	1	1	1	1	1	1	1	1	0	1	0
GB41885	Group8.9	2	1005	34.2006	2	1	0	0	0	0	0	0	0	0	0	0	0	0	2	1	0	0	1	0	0	0	0	0	0	0	0	0	0	0	0	0	0	0	1	1	1	1	1	1	1	1	0	1	0
GB41886	Group8.9	8	1431	26.6	8	7	7	31	2	2	1	1	1	1	20	1	1	1	6	0	0	0	3	0	0	0	3	0	0	6	1	1	1	1	1	1	1	1	1	1	1	1	1	1	1	1	0	1	0
GB41887	Group8.9	3	213	26.1214	3	2	0	8	0	0	1	3	0	0	1	3	0	0	0	0	0	0	0	0	0	0	0	0	0	0	0	0	0	0	0	0	0	0	1	0	0	1	1	1	1	1	0	1	0
GB41888	Group8.9	12	6084	35.6599	12	11	9	18	0	2	2	5	0	2	2	5	0	0	6	1	1	3	0	0	1	0	0	0	0	0	0	0	0	0	0	0	1	0	1	1	1	1	1	1	1	1	0	1	0
GB41889	Group8.9	5	1206	24.0177	5	4	4	18	1	1	1	1	1	0	9	2	1	1	1	0	0	0	0	0	0	1	0	0	0	15	1	1	0	1	1	1	1	0	1	1	1	1	1	1	1	1	0	1	0
GB41890	Group8.9	3	1824	37.8	3	2	2	8	0	0	1	1	1	0	1	1	3	0	2	0	1	0	1	0	0	0	0	0	0	0	0	0	0	0	0	0	0	0	1	1	1	1	1	1	1	1	0	1	0
GB41891	Group8.9	2	4290	52.9894	2	1	0	0	0	0	0	0	0	0	0	0	0	0	19	1	0	0	5	0	0	0	10	3	0	0	0	0	0	0	0	0	0	0	1	1	1	1	1	1	1	1	0	1	0
GB41892	Group8.9	2	528	48.6284	2	1	0	0	0	0	0	0	0	0	0	0	0	0	4	0	0	0	1	0	0	0	1	2	0	0	0	0	0	0	0	0	0	0	0	0	1	0	1	1	0	0	0	0	1
GB41893	Group8.9	7	1179	38.5	7	6	4	3	1	0	0	0	0	0	0	1	1	0	6	0	0	0	3	0	0	0	3	0	0	0	0	1	0	1	1	0	1	0	1	1	1	1	1	1	1	1	0	1	0
GB41894	Group8.9	15	1734	38.5	15	14	14	34	0	1	18	4	1	2	0	5	2	1	8	0	0	0	4	0	0	0	2	2	0	0	0	1	0	1	0	1	1	0	1	1	1	1	1	1	1	1	0	1	0
GB41895	Group8.9	3	1575	47.6883	3	2	1	32	0	0	18	4	1	2	0	5	2	0	10	1	2	2	0	1	1	1	0	0	2	0	0	1	0	0	0	0	0	0	1	1	1	1	1	1	1	1	0	1	0
GB41896	Group8.9	4	684	24.4	4	3	3	7	0	1	0	0	1	0	0	5	0	0	0	0	0	0	0	0	0	0	0	0	0	0	0	0	0	0	0	0	0	0	1	1	1	1	1	1	1	1	0	1	0
GB41897	Group8.9	8	1104	23.2	8	7	7	13	1	1	2	1	1	0	3	1	1	2	4	0	0	0	2	0	0	0	2	0	0	5	1	1	1	1	1	1	1	1	1	1	1	1	1	1	1	1	0	1	0
GB41898	Group8.9	5	1536	39.7417	5	4	4	12	0	2	2	2	0	0	3	2	1	0	4	0	0	1	0	0	1	0	0	2	0	0	1	1	0	1	1	0	1	0	1	1	1	1	1	1	1	1	0	1	0
GB41899	Group8.9	2	402	36.5249	2	1	0	1	0	1	0	0	0	0	0	0	0	0	1	0	0	0	1	0	0	0	0	0	0	0	0	0	0	0	0	0	0	0	1	1	0	1	1	1	0	0	0	0	1
GB41900	Group8.9	26	4302	35.3	26	25	23	24	0	7	2	3	1	2	1	2	2	4	11	0	3	1	0	1	0	5	0	1	0	0	1	1	0	1	1	0	1	0	1	1	1	1	1	1	1	1	0	1	0
GB41901	Group8.9	5	912	30.0215	5	4	4	19	2	1	1	1	2	2	7	1	1	1	8	0	0	0	0	0	0	5	3	0	0	0	1	1	1	1	1	0	1	0	1	1	1	1	1	1	1	1	0	1	0
GB41902	Group8.9	12	2385	21.8	12	11	11	4	0	1	0	1	0	0	0	1	1	0	1	1	0	0	0	0	0	0	0	0	0	1	1	0	0	1	1	1	1	0	1	1	1	1	1	1	1	1	0	1	0
GB41903	Group8.9	5	870	21.8	5	4	3	5	0	0	0	2	0	0	0	3	0	0	0	0	0	0	0	0	0	0	0	0	0	0	0	0	0	0	0	0	0	0	1	1	1	1	1	1	1	1	0	1	0
GB41904	Group8.9	8	1545	30.5545	8	7	7	10	0	1	2	3	0	0	1	2	1	0	3	0	0	0	0	0	0	0	3	0	0	0	1	0	0	0	0	0	1	0	1	1	1	1	1	1	1	1	0	1	0
GB41905	Group8.9	4	858	21.1	4	3	3	5	2	1	0	1	0	0	0	1	0	0	0	0	0	0	0	0	0	0	0	0	0	0	1	1	0	1	1	1	1	0	1	1	1	1	1	1	1	1	0	1	0
GB41906	Group8.9	2	156	21.1	2	1	0	7	1	0	0	1	0	0	3	1	1	0	0	0	0	0	0	0	0	0	0	0	0	0	0	0	0	0	0	0	0	0	1	0	1	0	1	1	0	0	0	0	1
GB41907	Group8.9	3	381	21.1	3	2	2	9	1	1	0	1	0	0	4	1	1	0	4	0	0	0	0	0	0	4	0	0	0	0	1	1	0	1	1	1	1	0	1	1	1	1	1	1	1	1	0	1	0
GB41908	Group8.9	15	4170	31.9341	15	14	14	39	2	2	10	2	2	3	5	3	5	5	2	0	0	0	0	0	0	2	0	0	0	1	1	1	0	0	1	0	1	0	1	1	1	1	1	1	1	1	0	1	0
GB41909	Group8.9	17	5154	27.4	17	16	16	13	0	2	1	3	0	0	1	3	3	0	9	0	0	0	3	0	0	2	4	0	0	0	1	0	0	0	0	1	0	0	1	1	1	1	1	1	1	1	0	1	0
GB41910	Group8.9	5	1356	22.2757	5	4	4	24	2	2	1	1	2	1	9	2	2	2	0	0	0	0	0	0	0	0	0	0	0	2	0	1	0	1	1	1	1	0	1	1	1	1	1	1	1	1	0	1	0
GB41911	Group8.9	6	1152	29.1	6	5	3	16	1	2	1	1	1	2	1	2	3	2	3	1	0	0	1	1	0	0	0	0	0	2	0	1	0	1	1	1	1	0	1	1	1	1	1	1	1	1	0	1	0
GB41912	Group8.9	4	1152	28.3	4	3	3	22	1	0	0	0	0	0	20	1	0	0	14	0	0	0	6	0	0	3	4	1	0	17	1	1	0	1	1	1	1	0	1	1	1	1	1	1	1	1	0	1	0
GB41913	Group8.9	3	732	30.3	3	2	2	6	0	0	1	1	0	1	0	3	0	0	1	0	0	0	0	0	0	0	1	0	0	0	1	1	0	1	0	0	1	0	1	1	1	1	1	1	1	1	0	1	0
GB41914	Group8.9	2	225	30.3	2	1	0	0	0	0	0	0	0	0	0	0	0	0	2	0	0	0	1	0	0	0	1	0	0	0	0	0	0	0	0	0	0	0	1	1	0	0	1	0	1	1	0	0	1
GB41915	Group8.9	1	708	30.3	1	0	0	4	1	0	0	1	0	0	0	1	0	1	12	1	1	0	1	0	0	3	1	1	4	0	0	0	0	0	0	0	0	0	1	1	1	1	1	1	1	1	0	1	0
GB41916	Group8.9	3	774	30.3	3	2	2	5	0	2	1	0	0	0	0	0	2	0	2	0	0	0	1	0	0	0	1	0	0	7	0	0	0	0	0	0	0	0	1	1	1	1	1	1	1	1	0	1	0
GB41917	Group8.9	4	942	30.3	4	3	3	20	2	2	3	2	1	4	2	2	0	2	8	1	0	1	0	0	1	5	0	0	0	7	0	0	0	0	0	0	0	0	1	1	1	1	1	1	1	1	0	1	0
GB41918	Group8.9	1	273	31	1	0	0	0	0	0	0	0	0	0	0	0	0	0	0	0	0	0	0	0	0	0	0	0	0	0	0	0	0	0	0	0	0	0	1	1	0	0	1	1	1	0	0	0	1
GB41919	Group8.9	6	1062	30.5069	6	5	0	2	0	0	0	1	0	1	0	0	0	0	2	0	0	0	2	0	0	0	0	0	0	0	0	0	0	1	0	0	0	0	1	1	0	0	1	1	1	1	0	1	0
GB41920	Group8.9	3	330	27.6016	3	2	0	2	0	0	0	1	0	1	0	0	0	0	4	0	0	0	3	0	0	0	1	0	0	0	0	0	0	0	0	0	1	0	1	1	1	1	1	1	1	1	0	1	0
GB41921	Group8.9	16	2805	29.8783	16	15	9	9	0	1	1	1	0	1	1	1	3	0	8	0	0	0	5	0	0	0	3	0	0	0	0	0	0	0	0	0	1	0	1	1	1	1	1	1	1	1	0	1	0
GB41922	Group8.9	8	1188	18.2	8	7	7	41	2	8	6	2	8	3	8	2	2	0	2	0	0	0	0	0	0	2	0	0	0	0	1	0	0	0	1	0	1	0	1	1	1	1	1	1	0	0	0	1	0
GB41923	GroupUn867	6	1335	31.7	6	5	0	0	0	0	0	0	0	0	0	0	0	0	0	0	0	0	0	0	0	0	0	0	0	0	0	0	0	0	0	0	0	0	1	1	1	1	0	1	1	0	0	1	0
GB41924	GroupUn4634	1	627	31.2	1	0	0	0	0	0	0	0	0	0	0	0	0	0	0	0	0	0	0	0	0	0	0	0	0	0	0	0	0	0	0	0	0	0	0	0	1	1	0	1	1	0	0	1	0
GB41925	GroupUn4194	2	249	20	2	1	1	4	0	0	0	2	0	0	0	1	1	0	4	0	3	0	0	0	0	0	1	0	0	0	0	0	0	0	0	0	0	0	1	0	1	1	0	0	0	0	0	0	1
GB41926	GroupUn1691	1	273	40.9	1	0	0	0	0	0	0	0	0	0	0	0	0	0	0	0	0	0	0	0	0	0	0	0	0	0	0	0	0	0	0	0	0	0	1	1	1	0	0	1	1	0	0	0	1
GB41927	GroupUn3017	3	525	17.7	3	2	2	7	0	0	0	1	0	0	5	1	0	0	0	0	0	0	0	0	0	0	0	0	0	6	0	0	0	0	0	0	0	0	1	1	1	1	0	1	1	0	0	1	0
GB41928	GroupUn701	2	756	36.2	2	1	0	0	0	0	0	0	0	0	0	0	0	0	0	0	0	0	0	0	0	0	0	0	0	0	0	0	0	0	0	0	0	0	0	0	1	1	0	1	1	0	0	1	0
GB41929	GroupUn5197	1	87	36	1	0	0	0	0	0	0	0	0	0	0	0	0	0	0	0	0	0	0	0	0	0	0	0	0	0	0	0	0	0	0	0	0	0	0	0	1	0	0	0	1	0	0	0	1
GB41930	GroupUn4349	3	492	24.3	3	2	0	0	0	0	0	0	0	0	0	0	0	0	0	0	0	0	0	0	0	0	0	0	0	0	0	0	0	0	0	0	0	0	1	1	1	1	0	1	1	0	0	1	0
GB41931	GroupUn179	2	162	30.8	2	1	1	3	0	0	0	1	0	0	0	1	1	0	2	0	0	0	0	0	0	0	1	1	0	0	0	0	0	0	0	0	0	0	0	0	1	0	0	0	0	0	0	0	1
GB41932	GroupUn179	2	918	47.3	2	1	0	1	0	0	0	1	0	0	0	0	0	0	5	0	1	0	1	0	0	1	2	0	0	0	0	0	0	0	0	0	0	0	1	1	0	1	0	1	1	0	1	0	0
GB41933	GroupUn179	3	711	28.7703	3	2	0	4	0	0	0	3	0	0	0	1	0	0	3	0	0	0	1	0	0	0	2	0	0	0	0	0	0	0	0	0	0	0	1	1	1	1	0	0	1	0	0	0	1
GB41934	GroupUn2462	1	666	31.9	1	0	0	0	0	0	0	0	0	0	0	0	0	0	0	0	0	0	0	0	0	0	0	0	0	0	0	0	0	0	0	0	0	0	0	0	1	1	0	1	1	0	0	0	1
GB41935	GroupUn3113	1	138	32.1	1	0	0	0	0	0	0	0	0	0	0	0	0	0	0	0	0	0	0	0	0	0	0	0	0	0	0	0	0	0	0	0	0	0	1	0	1	0	0	0	1	0	0	0	1
GB41936	GroupUn4235	3	405	23.5	3	2	1	1	0	0	0	1	0	0	0	0	0	0	2	0	0	0	1	0	0	0	1	0	0	0	0	1	0	0	0	0	0	0	1	1	1	1	0	1	1	0	0	1	0
GB41937	GroupUn4476	4	615	30.4258	4	3	0	0	0	0	0	0	0	0	0	0	0	0	0	0	0	0	0	0	0	0	0	0	0	0	0	0	0	0	0	0	0	0	1	1	1	0	0	1	1	0	0	1	0
GB41938	GroupUn4760	1	627	61	1	0	0	0	0	0	0	0	0	0	0	0	0	0	0	0	0	0	0	0	0	0	0	0	0	0	0	0	0	0	0	0	0	0	0	0	1	1	0	1	1	0	0	1	0
GB41939	GroupUn4234	3	591	33.1	3	2	0	0	0	0	0	0	0	0	0	0	0	0	0	0	0	0	0	0	0	0	0	0	0	0	0	0	0	0	0	0	0	0	1	1	1	1	0	1	1	0	0	1	0
GB41940	GroupUn3353	1	297	34.1	1	0	0	0	0	0	0	0	0	0	0	0	0	0	1	0	0	0	0	0	0	0	1	0	0	0	0	0	0	0	0	0	0	0	1	1	1	0	0	1	1	0	0	1	0
GB41941	GroupUn2963	2	417	33.7377	2	1	0	0	0	0	0	0	0	0	0	0	0	0	0	0	0	0	0	0	0	0	0	0	0	0	1	0	0	0	0	0	0	0	1	1	1	1	0	1	1	0	0	1	0
GB41942	Group5.16	2	546	40.9396	2	1	1	6	0	1	0	1	0	1	0	2	1	0	0	0	0	0	0	0	0	0	0	0	0	0	0	1	0	1	1	0	0	0	1	1	1	1	1	1	1	1	0	1	0
GB41943	Group5.16	2	90	35.1	2	1	1	1	0	0	0	0	0	0	0	1	0	0	1	0	0	0	1	0	0	0	0	0	0	0	0	0	0	0	0	0	0	0	0	0	0	0	1	0	0	0	0	0	1
GB41944	Group5.16	3	312	36.8103	3	2	0	1	0	0	0	0	0	0	0	1	0	0	1	0	0	0	0	0	0	0	1	0	0	0	0	0	0	0	0	0	0	0	1	1	0	0	1	1	1	1	0	0	1
GB41945	Group5.16	4	594	30.2526	4	3	2	3	0	0	0	1	0	0	0	1	1	0	0	0	0	0	0	0	0	0	0	0	0	2	0	0	0	0	0	0	1	0	1	1	1	1	1	1	0	0	0	1	0
GB41946	Group5.16	5	699	34.6	5	4	4	15	1	1	0	1	0	0	10	1	1	0	1	0	0	0	0	0	0	1	0	0	0	2	0	0	1	1	1	1	1	0	1	1	1	1	1	1	1	1	0	1	0
GB41947	GroupUn374	1	96	51.4	1	0	0	0	0	0	0	0	0	0	0	0	0	0	0	0	0	0	0	0	0	0	0	0	0	0	0	0	0	0	0	0	0	0	0	0	1	0	0	1	1	0	1	0	0
GB41948	GroupUn3880	1	447	NA	1	0	0	0	0	0	0	0	0	0	0	0	0	0	0	0	0	0	0	0	0	0	0	0	0	4	0	0	0	0	0	0	0	0	1	1	1	1	0	1	1	0	0	1	0
GB41949	Group6.30	1	141	24.6	1	0	0	0	0	0	0	0	0	0	0	0	0	0	1	0	1	0	0	0	0	0	0	0	0	0	0	0	0	0	0	0	0	0	0	0	0	1	0	1	1	0	0	0	1
GB41950	Group6.30	2	1905	50.6027	2	1	1	1	0	0	0	0	0	0	0	0	0	1	0	0	0	0	0	0	0	0	0	0	0	0	0	0	0	0	0	0	0	0	1	1	1	1	1	1	1	1	0	1	0
GB41951	Group6.30	3	702	37.1	3	2	0	0	0	0	0	0	0	0	0	0	0	0	1	0	0	0	0	0	0	0	0	1	0	1	0	0	0	0	0	0	0	0	1	1	1	1	1	1	1	1	0	1	0
GB41952	Group6.30	2	186	34.8	2	1	0	1	0	0	0	0	0	0	0	1	0	0	0	0	0	0	0	0	0	0	0	0	0	0	0	0	0	0	0	0	0	0	0	0	0	0	1	0	1	1	0	0	1
GB41953	Group6.30	1	426	34.8	1	0	0	0	0	0	0	0	0	0	0	0	0	0	0	0	0	0	0	0	0	0	0	0	0	0	0	0	0	0	0	0	0	0	1	1	1	1	0	1	1	1	0	0	1
GB41954	Group6.30	3	942	36.9592	3	2	0	0	0	0	0	0	0	0	0	0	0	0	3	0	0	0	1	0	0	0	2	0	0	0	0	0	0	0	0	0	0	0	1	1	1	1	1	1	1	1	0	0	1
GB41955	Group6.30	2	138	34.8	2	1	0	0	0	0	0	0	0	0	0	0	0	0	0	0	0	0	0	0	0	0	0	0	0	0	0	0	0	0	0	0	0	0	0	0	0	0	1	0	1	1	0	0	1
GB41956	Group6.30	1	1002	42	1	0	0	0	0	0	0	0	0	0	0	0	0	0	0	0	0	0	0	0	0	0	0	0	0	0	0	0	0	0	0	0	0	0	0	0	1	0	0	1	1	1	0	0	1
GB41957	GroupUn3308	3	321	NA	3	2	0	0	0	0	0	0	0	0	0	0	0	0	0	0	0	0	0	0	0	0	0	0	0	0	0	0	0	0	0	0	0	0	1	1	1	1	0	1	1	0	0	0	1
GB41958	GroupUn1439	1	243	55.6	1	0	0	0	0	0	0	0	0	0	0	0	0	0	0	0	0	0	0	0	0	0	0	0	0	0	0	0	0	0	0	0	0	0	1	1	0	0	0	1	1	0	0	0	1
GB41959	Group8.17	2	459	39.1	2	1	0	0	0	0	0	0	0	0	0	0	0	0	4	0	0	0	2	0	0	0	2	0	0	0	0	0	0	1	0	0	0	0	1	1	1	1	1	0	0	0	0	1	0
GB41960	Group8.17	4	567	37.1703	4	3	1	2	0	1	0	0	0	0	1	0	0	0	0	0	0	0	0	0	0	0	0	0	0	0	0	1	0	1	1	0	0	0	1	1	1	1	1	1	1	1	0	1	0
GB41961	Group8.17	2	102	35.5	2	1	0	1	0	0	0	0	0	0	1	0	0	0	0	0	0	0	0	0	0	0	0	0	0	0	0	1	0	1	1	0	0	0	0	0	0	1	1	1	0	0	0	1	0
GB41962	Group8.17	5	903	33.954	5	4	3	2	0	1	0	0	0	0	1	0	0	0	0	0	0	0	0	0	0	0	0	0	0	0	1	1	0	1	1	0	0	0	1	1	1	1	1	1	1	1	0	1	0
GB41963	Group8.17	2	267	42.6243	2	1	0	0	0	0	0	0	0	0	0	0	0	0	1	0	0	0	1	0	0	0	0	0	0	0	0	0	0	0	0	0	0	0	1	1	0	1	1	1	1	1	0	0	1
GB41964	Group8.17	2	318	32.8661	2	1	0	0	0	0	0	0	0	0	0	0	0	0	0	0	0	0	0	0	0	0	0	0	0	0	0	0	0	0	0	0	0	0	0	0	0	1	1	0	1	0	1	0	0
GB41965	Group8.17	2	705	46.2	2	1	1	1	0	0	0	0	0	0	0	0	0	1	1	0	1	0	0	0	0	0	0	0	0	8	0	0	0	0	0	0	0	0	1	0	1	1	1	1	1	1	0	1	0
GB41966	Group8.17	5	4605	38.445	5	4	0	1	0	0	0	0	0	0	0	0	0	1	0	0	0	0	0	0	0	0	0	0	0	0	0	0	0	0	0	0	0	0	1	1	1	1	1	1	1	1	0	1	0
GB41967	Group8.17	7	1467	33.4346	7	6	6	7	0	0	2	2	0	1	0	2	0	0	4	0	1	1	0	0	0	0	1	1	0	0	1	1	0	1	1	0	1	0	1	1	1	1	1	1	1	1	0	1	0
GB41968	Group8.17	4	516	21.8	4	3	3	11	0	0	1	1	0	0	7	1	1	0	1	0	1	0	0	0	0	0	0	0	0	0	1	1	0	1	1	1	1	0	1	1	1	1	1	1	1	1	0	1	0
GB41969	Group8.17	4	1623	24.1	4	3	3	9	0	0	2	1	1	1	1	1	1	1	4	1	0	1	0	0	0	2	0	0	0	0	0	0	0	0	0	0	0	0	1	1	1	1	1	1	1	1	0	1	0
GB41970	Group8.17	4	600	24.1	4	3	3	11	0	1	2	2	0	0	3	2	1	0	1	0	0	0	0	1	0	0	0	0	0	4	1	1	1	1	1	1	1	1	1	1	1	1	1	1	1	1	0	1	0
GB41972	Group8.17	5	1716	24.0226	5	4	4	16	0	0	1	1	0	1	7	3	2	1	5	0	0	0	2	0	0	0	2	1	0	0	0	0	0	0	0	0	0	0	1	1	1	1	1	1	1	1	0	1	0
GB41973	Group8.17	3	648	17.8	3	2	2	6	2	1	0	1	0	0	0	1	0	1	0	0	0	0	0	0	0	0	0	0	0	2	1	0	0	1	1	0	0	0	1	1	1	1	1	1	1	1	0	1	0
GB41974	Group8.17	6	2271	27.625	6	5	5	7	0	1	1	2	1	0	0	1	1	0	2	0	1	0	0	0	0	0	1	0	0	0	1	1	0	1	1	1	1	0	1	1	1	1	1	1	1	1	0	1	0
GB41975	Group8.17	4	1029	19.8	4	3	3	5	0	1	0	2	0	0	0	1	1	0	0	0	0	0	0	0	0	0	0	0	0	0	1	1	1	1	1	1	1	1	1	1	1	1	1	1	1	1	0	1	0
GB41976	Group8.17	4	1158	18.7	4	3	3	4	0	1	0	2	0	0	0	1	0	0	0	0	0	0	0	0	0	0	0	0	0	0	0	0	0	0	0	1	0	0	1	1	1	1	1	1	1	1	0	1	0
GB41977	Group8.17	4	1017	19.8587	4	3	3	6	0	1	1	1	0	0	1	1	1	0	5	1	0	0	2	0	0	2	0	0	0	2	1	1	0	1	1	1	1	0	1	1	1	1	1	1	1	1	0	1	0
GB41979	Group8.17	10	1524	23.3	10	9	9	58	2	6	3	1	3	7	29	2	3	2	6	0	0	0	4	0	0	1	0	1	0	31	0	1	1	1	1	1	0	1	1	1	1	1	1	1	1	1	0	1	0
GB41980	Group8.17	10	1455	19.0864	10	9	9	13	1	2	0	2	0	0	4	2	2	0	13	1	0	0	5	0	0	2	5	0	0	0	0	0	0	0	0	0	0	0	1	1	1	1	1	1	1	1	0	1	0
GB41981	Group8.17	4	1260	19.8	4	3	3	4	0	1	0	1	0	0	0	1	1	0	1	0	0	0	0	0	0	0	1	0	0	0	1	1	0	0	1	0	1	0	1	1	1	1	1	1	1	1	0	1	0
GB41982	Group8.17	8	2166	23.6458	8	7	7	10	0	1	2	2	1	0	1	2	1	0	0	0	0	0	0	0	0	0	0	0	0	0	0	1	0	1	0	1	1	0	1	1	1	1	1	1	1	1	0	1	0
GB41983	Group8.17	12	4269	19.436	12	11	8	13	1	2	1	2	1	0	1	3	2	0	6	2	3	0	0	1	0	0	0	0	0	0	0	0	0	0	0	0	1	0	1	1	1	1	1	1	1	1	0	0	1
GB41985	Group8.17	11	1560	17.5	11	10	10	20	1	6	0	2	0	0	5	1	4	1	2	0	0	0	2	0	0	0	0	0	0	0	0	0	0	1	0	0	1	0	1	1	1	1	1	1	1	1	0	1	0
GB41986	Group8.17	2	1098	33.7	2	1	1	1	0	0	0	1	0	0	0	0	0	0	5	0	0	0	2	0	1	0	2	0	0	0	0	0	0	0	0	0	0	0	1	1	1	1	1	1	1	1	0	1	0
GB41987	Group8.17	1	390	24.2	1	0	0	0	0	0	0	0	0	0	0	0	0	0	5	1	1	0	1	0	0	0	1	1	0	0	0	0	0	0	0	0	0	0	1	1	1	1	1	1	1	1	0	0	1
GB41988	Group8.17	8	6078	26.4124	8	7	6	2	0	0	0	0	0	0	0	1	1	0	7	0	0	1	2	0	0	1	2	1	0	1	0	0	0	0	1	0	0	0	1	1	1	1	1	1	1	1	0	1	0
GB41989	Group8.17	14	9675	34.068	14	13	6	15	0	1	2	1	1	0	1	5	4	0	7	0	0	0	1	0	0	0	4	2	0	0	0	0	0	0	0	0	1	0	1	1	1	1	1	1	1	1	0	1	0
GB41990	Group8.17	3	414	29.6406	3	2	1	1	0	1	0	0	0	0	0	0	0	0	0	0	0	0	0	0	0	0	0	0	0	0	0	0	0	0	0	0	0	0	1	0	1	1	1	1	1	1	0	1	0
GB41991	Group8.17	1	240	34.1	1	0	0	0	0	0	0	0	0	0	0	0	0	0	0	0	0	0	0	0	0	0	0	0	0	0	0	0	0	0	0	0	0	0	1	1	0	0	0	1	1	1	0	0	1
GB41992	Group8.17	4	768	34.5622	4	3	0	0	0	0	0	0	0	0	0	0	0	0	0	0	0	0	0	0	0	0	0	0	0	0	1	1	0	0	1	0	0	0	1	1	1	1	1	1	1	1	0	0	1
GB41993	Group8.17	3	2484	46.3428	3	2	0	0	0	0	0	0	0	0	0	0	0	0	0	0	0	0	0	0	0	0	0	0	0	0	0	0	0	0	0	0	0	0	1	1	1	1	1	1	1	1	0	1	0
GB41994	Group8.17	2	144	29.2799	2	1	0	0	0	0	0	0	0	0	0	0	0	0	0	0	0	0	0	0	0	0	0	0	0	0	0	0	0	0	0	0	0	0	1	1	1	0	1	1	1	1	0	0	1
GB41995	Group8.17	2	96	31.6832	2	1	0	1	0	0	0	0	0	0	1	0	0	0	0	0	0	0	0	0	0	0	0	0	0	0	0	0	0	0	0	0	0	0	0	0	0	0	1	1	1	1	0	0	1
GB41996	Group8.17	1	303	32.893	1	0	0	0	0	0	0	0	0	0	0	0	0	0	0	0	0	0	0	0	0	0	0	0	0	0	0	0	0	0	0	0	0	0	0	0	0	0	0	1	1	0	0	0	1
GB41997	Group8.17	1	1050	48	1	0	0	0	0	0	0	0	0	0	0	0	0	0	6	0	0	0	2	0	1	0	3	0	0	0	0	0	0	0	0	0	0	0	1	1	1	1	1	1	1	1	0	1	0
GB41998	Group8.17	4	420	29.6074	4	3	1	1	0	0	0	0	0	0	0	0	1	0	2	0	1	0	0	0	1	0	0	0	0	0	0	1	1	0	1	0	0	0	1	1	1	1	1	1	1	1	0	1	0
GB41999	Group8.17	5	534	30.4222	5	4	0	0	0	0	0	0	0	0	0	0	0	0	2	0	1	0	1	0	0	0	0	0	0	0	1	1	1	1	1	0	1	1	1	1	1	1	1	1	1	1	0	1	0
GB42000	Group8.17	7	1605	30.0694	7	6	6	17	1	1	1	4	1	1	1	4	1	2	1	0	0	0	0	0	0	1	0	0	0	2	0	1	1	1	1	0	1	1	1	1	1	1	1	1	1	1	0	1	0
GB42001	GroupUn4350	1	921	33.5	1	0	0	0	0	0	0	0	0	0	0	0	0	0	0	0	0	0	0	0	0	0	0	0	0	0	0	0	0	0	0	0	0	0	0	0	1	1	0	1	1	0	0	0	1
GB42002	GroupUn2197	1	114	23.7	1	0	0	0	0	0	0	0	0	0	0	0	0	0	0	0	0	0	0	0	0	0	0	0	0	0	0	0	0	0	0	0	0	0	0	0	1	0	0	0	1	0	0	0	1
GB42003	GroupUn2806	1	681	35.6	1	0	0	0	0	0	0	0	0	0	0	0	0	0	0	0	0	0	0	0	0	0	0	0	0	0	0	0	0	0	0	0	0	0	1	0	1	1	0	1	1	0	0	0	1
GB42004	GroupUn1927	10	2127	34.3861	10	9	9	4	0	1	1	1	0	0	0	1	0	0	0	0	0	0	0	0	0	0	0	0	0	0	0	0	0	0	0	0	0	0	1	1	1	1	0	1	1	0	0	1	0
GB42005	GroupUn3712	1	132	27.1	1	0	0	0	0	0	0	0	0	0	0	0	0	0	1	0	0	0	1	0	0	0	0	0	0	0	0	0	0	0	0	0	0	0	1	0	1	0	0	0	1	0	1	0	0
GB42006	GroupUn3106	1	84	35	1	0	0	0	0	0	0	0	0	0	0	0	0	0	2	0	0	0	1	0	0	0	1	0	0	0	0	0	0	0	0	0	0	0	0	0	1	0	0	0	1	0	0	0	1
GB42007	GroupUn1963	2	492	31	2	1	0	0	0	0	0	0	0	0	0	0	0	0	0	0	0	0	0	0	0	0	0	0	0	0	1	0	0	1	1	0	0	0	1	1	1	0	0	1	1	0	0	1	0
GB42008	GroupUn655	1	96	25.3	1	0	0	0	0	0	0	0	0	0	0	0	0	0	1	0	0	0	0	0	0	0	1	0	0	0	0	0	0	0	0	0	0	0	1	0	1	0	0	0	1	0	0	0	1
GB42009	GroupUn1960	1	240	28.5	1	0	0	0	0	0	0	0	0	0	0	0	0	0	0	0	0	0	0	0	0	0	0	0	0	0	0	0	0	0	0	0	0	0	1	1	1	0	0	1	1	0	0	0	1
GB42010	Group5.11	4	855	20.6	4	3	2	3	1	1	0	0	0	0	0	1	0	0	5	1	0	0	1	0	0	0	3	0	0	0	0	1	0	1	0	0	0	0	1	1	1	0	1	1	0	0	0	1	0
GB42011	Group5.11	3	453	20.6	3	2	2	5	1	1	0	1	0	0	0	1	1	0	1	0	0	0	0	0	0	0	1	0	0	0	0	1	0	0	0	0	0	0	1	1	1	1	1	1	1	1	0	1	0
GB42012	Group5.11	4	1611	20.6	4	3	3	5	0	2	0	1	0	0	0	2	0	0	5	0	0	0	1	0	0	1	3	0	0	0	0	0	0	0	0	0	0	0	1	1	1	0	1	1	1	1	0	1	0
GB42013	Group5.11	2	747	20.6	2	1	1	3	0	1	0	1	0	0	0	1	0	0	4	0	1	0	0	0	0	2	1	0	0	0	0	0	0	0	0	0	0	0	1	1	1	0	1	1	1	1	0	1	0
GB42014	Group5.11	24	6216	26.9974	24	23	23	37	5	6	6	2	2	3	5	2	6	0	8	0	0	0	3	0	0	2	3	0	0	0	0	1	0	1	0	1	1	0	1	1	1	1	1	1	1	1	0	1	0
GB42015	Group5.11	4	1284	18.5	4	3	3	5	1	1	0	2	0	0	0	1	0	0	0	0	0	0	0	0	0	0	0	0	0	0	1	1	0	1	1	1	1	0	1	1	1	1	1	1	1	1	0	1	0
GB42016	Group5.11	15	4329	24.9046	15	14	13	21	2	4	2	4	1	0	3	3	2	0	8	0	0	0	1	1	0	6	0	0	0	1	1	1	0	1	1	1	1	0	1	1	1	1	1	1	1	1	0	1	0
GB42017	Group5.11	5	690	19.2	5	4	4	8	5	1	0	1	0	0	0	1	0	0	2	0	0	0	2	0	0	0	0	0	0	0	0	0	0	0	0	0	0	0	1	1	1	1	1	1	1	1	0	1	0
GB42018	Group5.11	3	345	19.2	3	2	2	5	1	1	0	1	0	0	0	1	1	0	3	0	0	0	0	0	0	0	3	0	0	0	0	0	0	0	0	0	0	0	1	1	1	1	1	1	1	1	0	0	1
GB42019	Group5.11	3	621	20.9878	3	2	2	33	1	1	6	1	1	0	19	1	2	1	3	0	0	0	0	0	0	1	2	0	0	17	1	0	1	1	1	1	1	1	1	1	1	1	1	1	1	1	0	1	0
GB42020	Group5.11	6	2151	23.2	6	5	5	15	3	2	2	1	1	0	0	2	3	1	0	0	0	0	0	0	0	0	0	0	0	0	1	1	0	0	1	1	1	0	1	1	1	1	1	1	1	1	0	1	0
GB42021	Group5.11	8	5616	29.7	8	7	6	28	1	2	2	3	1	5	7	3	2	2	15	2	1	1	1	1	0	5	3	0	1	0	0	0	0	0	0	0	1	0	1	1	1	1	1	1	1	1	0	1	0
GB42022	Group5.11	12	10338	30.9893	12	11	11	15	0	3	3	1	0	2	2	2	2	0	7	0	0	2	1	0	0	0	1	3	0	0	1	1	0	0	1	0	1	0	1	1	1	1	1	1	1	1	0	1	0
GB42023	Group5.11	10	2565	20.5	10	9	8	15	1	2	0	4	0	0	4	2	1	1	5	2	0	0	1	0	0	2	0	0	0	0	0	1	0	0	0	0	1	0	1	1	1	1	1	1	1	1	0	1	0
GB42024	Group5.11	10	2073	20.6622	10	9	9	14	2	2	1	2	0	1	2	2	1	1	0	0	0	0	0	0	0	0	0	0	0	0	0	0	0	0	0	0	1	0	1	1	1	1	1	1	1	1	0	1	0
GB42025	Group5.11	5	3960	44.8163	5	4	4	11	0	1	4	0	0	0	0	0	4	2	12	0	0	0	3	0	0	0	5	2	2	2	0	0	0	0	0	0	0	0	1	1	1	1	1	1	1	1	0	1	0
GB42026	Group5.11	2	318	38	2	1	0	1	0	0	0	0	0	0	0	1	0	0	3	0	0	0	1	0	0	0	1	1	0	0	0	1	0	0	1	0	1	1	1	1	1	1	1	1	1	1	0	1	0
GB42027	Group5.11	4	1272	39.0574	4	3	2	5	0	1	0	2	0	0	0	2	0	0	5	0	0	0	2	0	0	0	3	0	0	0	1	1	0	1	1	0	1	1	1	1	1	1	1	1	1	1	0	1	0
GB42028	Group5.11	4	417	30.2	4	3	3	17	0	0	1	0	0	0	0	0	16	0	3	0	1	0	1	0	0	0	1	0	0	0	0	0	0	0	0	0	0	0	1	0	1	1	1	0	1	0	0	0	1
GB42029	Group5.11	2	186	30.2	2	1	1	16	0	0	0	0	0	0	0	0	16	0	2	0	0	0	1	0	0	0	1	0	0	0	0	0	0	0	0	0	0	0	1	0	0	0	0	1	0	0	0	0	1
GB42030	Group5.11	2	108	30.2	2	1	0	18	0	0	0	1	0	0	0	0	17	0	1	0	0	0	0	0	0	0	0	1	0	0	0	0	0	0	0	0	0	0	0	0	0	0	1	0	0	0	0	0	1
GB42031	Group5.11	26	4944	24.1266	26	25	24	14	0	2	3	3	0	0	3	2	1	0	3	0	0	0	1	0	0	0	1	1	0	0	1	1	0	1	1	1	0	0	1	1	1	1	1	1	1	1	0	1	0
GB42032	Group5.11	7	1503	27.7	7	6	6	15	2	2	1	2	1	2	1	2	1	1	6	1	0	0	1	0	0	3	1	0	0	1	1	1	0	1	1	0	1	0	1	1	1	1	1	1	1	1	0	1	0
GB42033	Group5.11	2	126	36.9	2	1	1	1	0	0	0	1	0	0	0	0	0	0	2	0	0	0	1	0	0	0	1	0	0	0	0	0	0	0	0	0	0	0	1	0	0	0	1	0	0	0	0	0	1
GB42035	Group5.11	16	6708	33.4608	16	15	13	5	0	1	0	1	0	0	0	1	2	0	7	0	0	0	6	0	0	0	1	0	0	0	1	1	1	0	1	0	1	0	1	1	1	1	1	1	1	1	0	1	0
GB42036	Group5.11	3	936	32.0019	3	2	2	18	1	0	1	1	2	1	10	1	0	1	1	0	0	0	0	0	0	0	1	0	0	7	1	1	1	1	1	1	1	1	1	1	1	1	1	1	1	1	0	1	0
GB42037	Group5.11	7	2721	24.9281	7	6	6	9	0	1	2	2	1	0	0	2	1	0	2	0	0	0	0	0	0	1	0	1	0	0	0	1	0	0	0	0	0	0	1	1	1	1	1	1	1	1	0	1	0
GB42038	Group5.11	4	1074	25.5	4	3	3	12	0	1	2	2	2	0	2	1	2	0	5	0	0	0	2	0	0	1	2	0	0	0	1	1	0	1	1	1	1	1	1	1	1	1	1	1	1	1	0	1	0
GB42039	Group5.11	3	696	24.6	3	2	2	21	1	8	2	0	2	5	0	1	1	1	0	0	0	0	0	0	0	0	0	0	0	0	0	1	0	1	1	0	1	0	1	1	1	1	1	1	1	1	0	1	0
GB42040	Group5.11	2	117	35.2	2	1	0	2	0	0	0	2	0	0	0	0	0	0	4	0	0	0	3	0	0	0	1	0	0	0	0	0	0	0	0	0	0	0	0	0	0	0	1	0	0	0	0	0	1
GB42041	Group5.11	3	156	26.8	3	2	1	9	0	0	0	3	0	0	3	0	2	1	1	0	0	0	1	0	0	0	0	0	0	0	0	0	0	0	0	0	0	0	1	0	0	0	1	1	0	0	0	0	1
GB42043	Group5.11	8	2706	28.8126	8	7	7	33	1	3	2	4	3	3	9	3	5	0	1	1	0	0	0	0	0	0	0	0	0	4	1	1	0	0	1	0	1	0	1	1	1	1	1	1	1	1	0	1	0
GB42044	Group5.11	2	162	35.7	2	1	0	3	0	0	0	1	0	0	0	2	0	0	3	0	0	0	2	0	1	0	0	0	0	0	0	0	0	0	0	0	0	0	1	1	1	0	1	1	1	1	0	0	1
GB42045	Group5.11	2	210	27	2	1	0	2	0	0	1	0	0	0	0	0	1	0	3	0	0	0	2	0	0	0	1	0	0	0	0	0	0	0	0	0	0	0	1	0	0	0	1	1	0	0	0	0	1
GB42046	Group5.11	2	177	23.5135	2	1	1	3	0	0	0	1	0	0	0	1	1	0	5	0	0	0	0	0	0	5	0	0	0	0	0	0	0	0	0	0	0	0	0	0	0	0	1	1	0	0	0	1	0
GB42048	Group5.11	2	162	30.4	2	1	0	0	0	0	0	0	0	0	0	0	0	0	4	0	0	0	0	1	0	3	0	0	0	0	0	0	0	0	0	0	0	0	1	1	0	1	1	1	0	0	0	0	1
GB42049	Group5.11	3	732	36.7753	3	2	2	11	0	0	2	2	1	2	0	2	0	2	11	0	0	1	0	0	0	10	0	0	0	0	0	0	0	0	0	0	0	0	1	1	0	1	1	1	1	1	0	1	0
GB42050	Group5.11	3	1215	31.8	3	2	2	1	0	0	0	0	0	0	0	0	0	1	1	0	0	0	0	0	0	0	0	0	1	0	0	0	0	0	0	0	0	0	1	1	0	0	1	1	1	1	0	0	1
GB42051	Group5.11	3	963	26.8	3	2	2	15	0	3	1	2	1	1	4	1	1	1	4	0	0	0	2	1	0	0	1	0	0	0	1	1	0	1	1	1	1	0	1	1	1	1	1	1	1	1	0	1	0
GB42052	Group5.11	5	1074	26.8	5	4	4	18	1	3	2	2	1	0	0	2	6	1	6	0	0	0	2	1	0	0	3	0	0	7	0	0	0	0	0	0	0	0	1	1	1	1	1	1	1	1	0	1	0
GB42053	Group5.11	3	447	26.8	3	2	2	8	3	0	1	0	4	0	0	0	0	0	15	11	0	0	1	3	0	0	0	0	0	6	0	0	0	0	0	0	0	0	1	1	1	1	1	1	1	1	0	1	0
GB42054	Group5.11	10	3108	37.9321	10	9	8	73	1	8	1	2	1	3	35	3	16	3	11	0	3	1	0	0	5	0	2	0	0	63	1	1	1	1	0	1	1	1	1	1	1	1	1	1	1	1	0	1	0
GB42055	Group5.11	2	135	22.3363	2	1	0	0	0	0	0	0	0	0	0	0	0	0	0	0	0	0	0	0	0	0	0	0	0	0	0	0	1	0	0	1	0	1	1	1	1	1	1	1	1	1	0	1	0
GB42056	Group5.11	1	312	46	1	0	0	0	0	0	0	0	0	0	0	0	0	0	4	0	1	0	1	0	1	0	1	0	0	0	0	0	0	0	0	0	0	0	1	1	0	0	0	1	1	0	0	0	1
GB42057	Group5.11	4	420	31.444	4	3	2	3	0	0	0	0	0	0	3	0	0	0	8	0	1	0	2	0	1	2	2	0	0	1	0	1	1	0	1	1	1	1	1	1	1	1	1	1	1	1	0	1	0
GB42058	Group5.11	11	3678	26.0643	11	10	10	12	0	1	1	1	0	0	4	1	4	0	8	1	0	0	3	0	0	3	1	0	0	0	0	1	0	1	1	0	1	0	1	1	1	1	1	1	1	1	0	1	0
GB42059	Group5.11	2	252	32.2	2	1	0	3	0	1	0	1	0	0	0	0	1	0	1	0	0	0	0	0	0	0	1	0	0	0	0	0	0	0	0	0	0	0	1	1	1	0	0	0	0	0	0	0	1
GB42060	Group5.11	1	153	26	1	0	0	0	0	0	0	0	0	0	0	0	0	0	0	0	0	0	0	0	0	0	0	0	0	0	0	0	0	0	0	0	0	0	1	1	0	0	1	0	1	1	0	0	1
GB42062	Group5.11	8	3990	38.2173	8	7	7	13	0	1	1	2	1	1	3	1	1	2	3	0	0	0	0	1	1	0	0	1	0	0	1	1	0	1	1	0	1	0	1	1	1	1	1	1	1	1	0	1	0
GB42063	Group5.11	4	684	29.4328	4	3	3	8	0	1	1	2	0	2	0	2	0	0	0	0	0	0	0	0	0	0	0	0	0	0	0	0	0	0	0	0	0	0	1	1	1	1	1	1	1	1	0	1	0
GB42064	Group5.11	5	1518	26.6	5	4	3	12	0	1	1	1	0	2	3	3	1	0	3	0	1	0	1	0	1	0	0	0	0	0	0	0	0	0	0	0	0	0	1	1	1	1	1	1	1	1	1	0	0
GB42065	Group5.11	3	408	29.9808	3	2	0	3	0	0	0	0	0	0	0	0	3	0	4	0	1	0	1	0	0	0	1	1	0	0	0	0	0	0	0	0	0	0	1	1	0	0	1	1	0	0	0	0	1
GB42066	Group5.11	17	4080	31.6154	17	16	15	49	1	1	9	3	0	4	2	3	24	2	11	1	0	1	3	0	0	2	4	0	0	0	0	1	0	0	1	0	0	0	1	1	1	1	1	1	1	1	0	1	0
GB42067	Group5.11	3	381	26.5	3	2	0	0	0	0	0	0	0	0	0	0	0	0	1	0	1	0	0	0	0	0	0	0	0	0	0	0	0	0	0	0	0	0	1	1	0	0	1	1	1	1	0	0	1
GB42069	Group5.11	2	186	44	2	1	1	2	0	0	0	0	0	0	0	0	2	0	1	0	0	0	0	0	0	0	0	1	0	0	0	0	0	0	0	0	0	0	1	1	0	0	1	1	1	1	0	0	1
GB42070	Group5.11	1	327	37.3	1	0	0	2	0	0	0	0	0	0	0	0	0	2	0	0	0	0	0	0	0	0	0	0	0	0	0	0	0	0	0	0	0	0	1	1	1	1	0	1	1	1	0	0	1
GB42071	Group5.11	4	2049	38.6881	4	3	2	5	0	0	1	1	0	1	0	1	1	0	5	0	1	0	0	1	3	0	0	0	0	0	0	0	0	0	0	0	0	0	1	1	1	1	1	1	1	1	0	1	0
GB42072	Group5.11	5	1086	22.2315	5	4	4	11	1	1	1	3	2	2	0	1	0	0	1	1	0	0	0	0	0	0	0	0	0	0	0	0	0	0	0	1	0	0	1	1	1	1	1	1	1	1	0	1	0
GB42073	Group5.11	5	1221	38.3	5	4	3	3	0	0	0	0	0	2	0	1	0	0	3	0	0	0	2	0	0	0	1	0	0	0	0	1	0	0	0	0	1	0	1	1	1	1	1	1	1	1	0	1	0
GB42074	Group5.11	2	342	38.1204	2	1	1	1	0	1	0	0	0	0	0	0	0	0	3	0	0	1	1	0	0	1	0	0	0	0	0	1	0	0	0	1	0	0	1	1	1	1	1	1	1	1	0	0	1
GB42075	Group5.11	6	936	24.7	6	5	4	4	1	0	0	0	0	0	2	0	1	0	15	1	0	0	1	0	1	12	0	0	0	0	0	1	0	1	1	1	1	0	1	1	1	1	1	1	1	1	0	1	0
GB42076	Group5.11	6	2295	19.6157	6	5	5	11	0	1	1	1	0	2	3	2	1	0	6	1	1	0	0	0	1	2	0	0	1	0	0	0	0	0	0	0	0	0	1	1	1	1	1	1	1	1	0	1	0
GB42077	Group5.11	11	2481	20.5	11	10	9	10	2	2	0	2	0	0	1	2	1	0	3	2	0	0	0	0	0	0	0	1	0	0	0	0	0	0	0	0	0	0	1	1	1	1	1	1	1	1	0	1	0
GB42078	Group5.11	2	330	16.2	2	1	1	9	1	0	1	2	0	0	3	1	1	0	2	0	0	0	0	0	0	0	2	0	0	0	0	1	0	1	1	1	0	0	1	1	1	1	1	1	1	1	0	1	0
GB42079	Group5.11	3	963	23.2	3	2	1	10	1	0	0	1	3	0	3	1	0	1	3	1	0	0	1	0	0	0	1	0	0	9	1	1	1	1	1	1	0	1	1	1	1	1	1	1	1	1	0	1	0
GB42081	Group5.11	7	3015	19.2	7	6	5	13	1	1	2	1	0	1	5	2	0	0	14	0	0	0	3	0	0	5	6	0	0	0	0	0	0	0	0	0	0	0	1	1	1	1	1	1	1	1	0	1	0
GB42082	Group5.11	5	1695	19.2	5	4	3	22	3	0	1	1	1	0	13	1	1	1	19	0	0	2	2	0	1	14	0	0	0	17	0	0	0	0	0	0	0	0	1	1	1	1	1	1	1	1	0	1	0
GB42083	Group5.11	3	1032	19.2	3	2	2	4	0	0	0	2	0	0	0	1	0	1	2	0	0	0	0	0	0	0	2	0	0	0	0	0	0	0	0	0	0	0	1	1	1	1	1	1	1	1	0	1	0
GB42084	Group5.11	7	1263	23.7	7	6	6	12	1	4	1	1	2	0	0	1	1	1	1	0	0	0	0	0	0	0	1	0	0	0	0	1	0	0	1	0	0	0	1	1	1	1	1	1	1	1	0	0	1
GB42085	Group5.11	2	1332	31.0363	2	1	0	0	0	0	0	0	0	0	0	0	0	0	13	1	0	0	2	0	0	6	2	0	2	0	0	0	0	0	0	0	0	0	1	1	0	1	1	1	1	1	0	1	0
GB42086	Group5.11	3	879	23.1	3	2	2	9	1	1	1	2	0	0	0	2	2	0	1	0	0	0	0	0	0	1	0	0	0	0	0	0	0	0	0	1	0	0	1	1	1	1	1	1	1	1	0	1	0
GB42087	Group5.11	2	456	23.0911	2	1	0	5	0	1	0	2	0	0	0	2	0	0	1	0	0	0	0	0	0	1	0	0	0	0	0	0	0	0	0	0	0	0	1	1	1	1	1	1	1	1	0	1	0
GB42088	Group5.11	3	171	18.5	3	2	2	9	1	1	0	1	0	0	4	1	1	0	0	0	0	0	0	0	0	0	0	0	0	2	0	1	1	0	0	1	1	1	1	1	1	0	1	1	1	1	0	1	0
GB42089	Group5.11	5	477	18.5	5	4	3	4	1	0	0	1	0	0	1	1	0	0	4	0	0	0	2	0	0	0	2	0	0	0	0	0	0	0	0	0	0	0	1	1	1	1	1	1	1	1	0	1	0
GB42090	Group11.9	2	81	36.5	2	1	0	0	0	0	0	0	0	0	0	0	0	0	1	0	0	0	0	0	0	0	1	0	0	0	0	0	0	0	0	0	0	0	0	0	0	0	1	0	1	0	1	0	0
GB42091	Group11.9	1	120	26.7	1	0	0	0	0	0	0	0	0	0	0	0	0	0	0	0	0	0	0	0	0	0	0	0	0	0	0	0	0	0	0	0	0	0	0	0	1	0	1	0	1	1	0	0	1
GB42093	Group11.9	2	357	23.8	2	1	0	1	0	0	0	1	0	0	0	0	0	0	3	0	0	0	1	0	0	0	2	0	0	0	0	0	0	0	0	0	0	0	1	1	1	0	1	0	1	1	0	1	0
GB42094	Group11.9	1	240	23.8	1	0	0	0	0	0	0	0	0	0	0	0	0	0	1	0	0	0	0	0	0	0	1	0	0	0	0	0	0	0	0	0	0	0	1	0	0	0	1	1	1	0	0	0	1
GB42095	Group11.9	2	99	23.8	2	1	0	0	0	0	0	0	0	0	0	0	0	0	0	0	0	0	0	0	0	0	0	0	0	0	0	0	0	0	0	0	0	0	0	0	0	0	1	0	1	1	0	0	1
GB42096	Group11.9	2	2178	34.9545	2	1	1	3	0	0	0	1	0	0	0	1	1	0	5	0	0	0	1	0	0	0	4	0	0	0	0	1	0	1	0	0	1	0	1	1	1	1	1	1	1	1	0	1	0
GB42097	Group11.9	2	411	28.339	2	1	0	0	0	0	0	0	0	0	0	0	0	0	0	0	0	0	0	0	0	0	0	0	0	0	0	0	0	0	0	0	0	0	0	0	1	0	1	0	1	1	0	0	1
GB42098	GroupUn5257	3	705	29.3	3	2	0	0	0	0	0	0	0	0	0	0	0	0	1	1	0	0	0	0	0	0	0	0	0	0	0	0	0	0	0	0	0	0	1	1	1	1	0	1	1	0	0	1	0
GB42099	GroupUn1518	4	609	43.7	4	3	1	1	0	0	0	1	0	0	0	0	0	0	2	0	0	0	1	0	0	0	1	0	0	0	0	0	0	0	0	0	0	0	1	1	1	1	0	1	1	0	0	1	0
GB42100	GroupUn1093	1	420	31.9	1	0	0	0	0	0	0	0	0	0	0	0	0	0	0	0	0	0	0	0	0	0	0	0	0	0	0	0	0	0	0	0	0	0	0	0	1	1	0	1	1	0	0	0	1
GB42101	GroupUn760	1	87	40.2	1	0	0	0	0	0	0	0	0	0	0	0	0	0	0	0	0	0	0	0	0	0	0	0	0	0	0	0	0	0	0	0	0	0	0	0	1	0	0	1	1	0	0	0	1
GB42102	GroupUn3490	1	354	35.1	1	0	0	0	0	0	0	0	0	0	0	0	0	0	0	0	0	0	0	0	0	0	0	0	0	0	0	0	0	0	0	0	0	0	0	0	1	1	0	1	1	0	0	0	1
GB42103	GroupUn4841	1	114	42	1	0	0	0	0	0	0	0	0	0	0	0	0	0	1	0	0	0	1	0	0	0	0	0	0	0	0	0	0	0	0	0	0	0	0	0	1	0	0	1	1	0	0	0	1
[truncated: 13,315 more rows]
[truncated: 6 more columns]
