# Supplementary material for: Finding the missing honey bee genes: lessons learned from a genome upgrade
Source: BMC Genomics. 2014 Jan 30;15:86. doi: 10.1186/1471-2164-15-86 (PMC4028053; doi:10.1186/1471-2164-15-86)
Supplement: Additional file 4 — Is a spreadsheet showing new venom proteins and known venom proteins with newly identified tryptic peptides in OGSv3.2. [file 1471-2164-15-86-S4.xlsx]

## Sheet: Blad1
	OGSv3.2 accession number	Masot protein score	Protein mass (in Da)	Protein coverage	Additional tryptic peptides
	Additional identified venom proteins by OGSv3.2 search
1	GB50028-PA	431	29829	12.7	LQYVIVPK
1	GB50028-PA	431	29829	12.7	NNDYDIAVFK
1	GB50028-PA	431	29829	12.7	QVCYGFSQGGK
1	GB50028-PA	431	29829	12.7	YNDRNNDYDIAVFK
2	GB51341-PA	153	69085	3.7	VGLSDAYIMDR
2	GB51341-PA	153	69085	3.7	ESVPFVDFQGK
3	GB46832-PA	93	41342	16.8	ISIDSK
3	GB46832-PA	93	41342	16.8	QACAVESAAK
3	GB46832-PA	93	41342	16.8	NIQDMSTSR
3	GB46832-PA	93	41342	16.8	DTPLDLWYK
3	GB46832-PA	93	41342	16.8	QLQTYPNIHIR
3	GB46832-PA	93	41342	16.8	GDIWGNNGPGVITR
4	GB54861-PA	70	23954	14.6	LEQQIDEK
4	GB54861-PA	70	23954	14.6	EPFYAWYDGAR
4	GB54861-PA	70	23954	14.6	GTLYIPYAEIREPFYAWYDGAR
5	GB50477-PA	63	15858	17.2	SDEQIFYR
5	GB50477-PA	63	15858	17.2	EVELNNPNSAVGSLELK
6	GB40986-PA	57	17809	13.1	NIAVDCNSEESNMPGTFCVK
7	GB54370-PA	38	11840	12	TATPQQAQEVHEK
8	GB41016-PA	45	9425	11.9	DGFGLDPTTK
9	GB43254-PA	38	7587	11.5	SILLFPK
	Improved gene predictions from OGSv3.2 database: additional identified tryptic peptides in venom
1	GB45028-PA	24129	88835	53.9	VIDQDLER
1	GB45028-PA	24129	88835	53.9	YEPLEEEDHR
1	GB45028-PA	24129	88835	53.9	VIDQDLERYEPLEEEDHR
2	GB46652-PA	2357	20205	59.8	VIKGMDVVR
2	GB46652-PA	2357	20205	59.8	IENVNTDTR
2	GB46652-PA	2357	20205	59.8	KIENVNTDTR
3	GB52191-PA	1532	77327	19.9	YDIITGNIFR
3	GB52191-PA	1532	77327	19.9	EYDNPLHDIK
4	GB53565-PA	1180	69790	29.4	SVVEFMHK
4	GB53565-PA	1180	69790	29.4	LVVGIPLYGR
4	GB53565-PA	1180	69790	29.4	KLVVGIPLYGR
4	GB53565-PA	1180	69790	29.4	TSVAVGGWGEGGR
4	GB53565-PA	1180	69790	29.4	GNFLAFNDLISK
4	GB53565-PA	1180	69790	29.4	GFLAYYEICTR
4	GB53565-PA	1180	69790	29.4	EAGGGEPGEYTQAK
4	GB53565-PA	1180	69790	29.4	LNVHDGLLLWEEK
4	GB53565-PA	1180	69790	29.4	TFTLSQSNNNYEPGTYINK
5	GB44048-PA	447	55773	20.5	HSNIEDSINSLTDQGISPAEVSPVK
6	GB55280-PA	324	53603	21.4	NVIISPISLK
6	GB55280-PA	324	53603	21.4	FDIFDWTFFK
6	GB55280-PA	324	53603	21.4	TNNDFVPYQGER
7	GB40163-PA	177	18421	18.5	ILTQCEAVQELQK
