# Supplementary material for: Finding the missing honey bee genes: lessons learned from a genome upgrade
Source: BMC Genomics. 2014 Jan 30;15:86. doi: 10.1186/1471-2164-15-86 (PMC4028053; doi:10.1186/1471-2164-15-86)
Supplement: Additional file 5 — Is a spreadsheet providing results of manually annotating venom peptides. [file 1471-2164-15-86-S5.xlsx]

## Sheet: Blad1
N°	gi number	Accession number	Protein name	EST evidence in BeeBase	Species specific name	ID of initiating sequence	Scaffold	Start position	End position	Strand	Did you edit the gene prediction?	Is the annotation problematic?
1	gi|301601654	NP_001013377.2	Acid phosphatase 1	full	Amel_Acph-1	411830	Group5.18	161021	165568	+	no	no
2	gi|187281543	NP_001119715.1	Dipeptidyl peptidase IV	full	Amel_DPP IV	410337	Group11.18	2227672	2218534	-	yes	no
3	gi|58585172	NP_001011614.1	Phospholipase A2-1	full	Amel_PLA2-1	406141	Group13.4	311639	310195	-	no	no
4	gi|60115688	NP_001012431.1	Icarapin	no	Amel_ICA	503505	Group1.10	515455	475331	-	no	no
5	gi|66500170	XP_623603.1	Glucosidase 2, subunit α	full	Amel_GANAB	551205	Group1.29	657847	653305	-	no	no
6	gi|58585070	NP_001011564.1	Major royal jelly protein 8	full	Amel_MRJP8	406067	Group11.6	871710	874819	+	no	no
7	gi|187281550	NP_001119716.1	Carboxylesterase	partial	Amel_Est-6	410928	Group3.9	2291548	2293991	+	no	no
8	gi|58585154	NP_001011607.1	Melittin	partial	Amel_MELT	406130	Group4.13	74142	75636	+	no	no
9	gi|58585182	NP_001011619.1	Hyalurondidase	full	Amel_HYAL	406146	Group14.14	804340	807032	+	no	no
10	gi|328782499	XP_392338.3	Proactivator polypeptide	full	Amel_Sap-r	408808	Group4.9	743983	737909	-	no	no
11	gi|67010041	NP_001019868.1	Major royal jelly protein 9	full	Amel_MRJP9	409873	Group11.6	880823	884798	+	no	no
12	gi|328784616	XP_624153.3	Hypoxia up-regulated protein 1 (Hsp70)	full	Amel_HYOU1	551763	Group10.24	1036726	1032028	-	no	no
13	gi|229892214	NP_001153524.1	Hsc70-3	full	Amel_Hsc70-3	409587	Group3.4	398991	402862	+	no	no
14	gi|328787622	XP_396350.2	Peptidylglycine α-hydroxylating monooxygenase	full	Amel_PAM	412898	Group4.13	40718	42740	+	no	no
15	gi|328790461	XP_623831.2	Protein disulfide-isomerase	full	Amel_PDI	551435	Group10.28	13513	16482	+	yes	no
16	gi|328778095	XP_623670.3	Prolylcarboxypeptidase	full	Amel_PRCP	551273	Group2.7	245494	248795	+	no	no
17	gi|110748908	XP_392978.3	Metalloprotease	full	Amel_ADAMTS3	409468	Group1.9	53523	28618	-	no	no
18	gi|328790510	XP_624603.2	dnaJ/Hsp40/ERdj3	full	Amel_DNAJB11	552223	Group8.21	642438	640007	-	no	no
19	gi|328780689	XP_001120594.2	Modular serine protease	full	Amel_MSP	724703	Group6.14	459721	464060	+	no	no
20	gi|66507455	XP_623069.1	CLIP serine protease	full	Amel_SP3	550671	Group4.6	220172	215684	-	no	no
21	gi|66511507	XP_623995.1	Endochitinase	partial	Amel_CHIT	551600	Group6.32	354539	357589	+	no	no
22	gi|66511554	XP_393207.2	Glucosylceramidase	full	Amel_GBA	409708	Group6.32	884428	887687	+	yes	no
23	gi|110751310	XP_001120162.1	Endoplasmic reticulum resident protein 29	full	Amel_ERP29	724341	Group2.19	922322	919905	-	no	no
24	gi|328793022	XP_003251813.1	Serpin 1	full	Amel_SERPIN	100578030	GroupUn14	124610	118009	-	yes	yes
25	gi|110764149	XP_001121565.1	β-galactosidase	full	Amel_GLB1	725756	Group16.4	47257	52879	+	no	no
26	gi|48101366	XP_392669.1	CUB serine protease 2	partial	Amel_SP28	409143	Group4.13	313200	315952	+	no	no
27	gi|328788558	XP_392381.3	Cysteine protease	full	Amel_CTSF	408851	Group5.14	646843	643456	-	no	no
28	gi|66514614	XP_396769.2	Imaginal disc growth factor 4	full	Amel_IDGF	413324	GroupUn420	123	1765	+	no	yes
29	gi|328790726	XP_001121091.2	Acid phosphatase 2	full	Amel_Acph-2	725215	Group5.18	41687	43713	+	no	no
30	gi|58585166	NP_001011612.1	Apamin	full	Amel_APA	406135	Group12.13	1994199	1995233	+	no	no
31	gi|66545506	XP_392689.2	Calreticulin	full	Amel_CALR	409165	Group8.6	166994	171974	+	no	no
32	gi|66523706	XP_394018.2	5'-nucleotidase	full	Amel_NT5E	410539	Group14.14	194972	187352	-	no	no
33	gi|328785691	XP_003250638.1	Metallocarboxypeptidase	partial	Amel_CPD	724816	Group6.20	762433	754194	-	no	yes
34	gi|94400907	NP_001035360.1	Api m 6	full	Amel_Api m 6	678674	Group16.6	5194	6000	+	no	no
35	gi|328789531	XP_392204.2	Platelet-derived growth factor	full	Amel_PVF1	408666	Group2.19	1904558	1897547	-	no	no
36	gi|328787701	XP_394479.4	Endoplasmic reticulum lectin 1	full	Amel_ERLEC1	411006	Group4.13	960524	956433	-	no	no
37	gi|328784759	XP_003250492.1	Procollagen-lysine,2-oxoglutarate 5-dioxygenase 3	full	Amel_PLOD3	100578909	Group8.9	1426009	1435416	+	no	no
38	gi|328776171	XP_003249128.1	Laminin subunit γ-1	partial	Amel_LanB2	409474	Group11.1	429805	417188	-	no	no
39	gi|328780886; gi|328780884	XP_003249876.1; XP_392490.4	Apolipophorins	partial	Amel_APOB	100576655	Group8.7	998800	962543	-	yes	no
40	gi|66546657	XP_623282.1	Protein disulfide-isomerase A3	full	Amel_ERp60	409911	Group1.29	299306	301963	+	no	no
41	gi|226533687	NP_001152775.1	Serine carboxypeptidase	partial	Amel_VSCP	410451	Group13.7	1059370	1060928	+	no	no
42	gi|328777360	XP_624571.2	Endoplasmic reticulum resident protein 44	full	Amel_ERP44	552191	Group13.4	649450	645646	-	no	no
43	gi|328776891	XP_624608.3	Renin receptor	full	Amel_ATP6AP2	552228	Group9.3	313900	304208	-	no	no
44	gi|328791596	XP_001122067.2	Serpin 2	partial	Amel_SERPINB3	726320	Group1.27	236880	231267	-	no	yes
45	gi|110758297	XP_001120293.1	Phospholipase A2-2	no	Amel_PLA2-2	724436	Group7.22	772792	774308	+	no	no
46	gi|328791555	XP_624472.3	Group XV phospholipase A2	full	Amel_LYPLA	552091	Group1.27	221290	223806	+	no	no
47	gi|328786702	XP_395660.4	UDP-glucose:glycoprotein glucosyltransferase	full	Amel_UGGT1	412198	Group10.26	1752310	1760009	+	yes	no
48	gi|66560290	XP_392857.2	Aspartic protease	full	Amel_CTSD	409341	Group8.8	722522	719289	-	no	no
49	gi|328783264	XP_001122420.2	Serine protease snake	full	Amel_SP13	726698	Group15.19	967705	969986	+	no	no
50	gi|110758921	XP_395614.3	Endoplasmin (Hsp90)	full	Amel_HSP90B1	412150	Group8.9	533934	537452	+	no	no
51	gi|110768981	XP_001122458.1	Acid phosphatase 3	full	Amel_Acph-3	726737	Group5.18	168864	171390	+	no	no
52	gi|66518899	XP_391879.2	Unknown function protein 6	full	Amel_hypothetical protein LOC408327	408327	Group11.20	801734	803515	+	no	no
53	gi|66509518	XP_624357.1	Calumenin	full	Amel_CALU	411647	Goup5.15	89954	92552	+	no	no
54	gi|48132776	XP_396702.1	Unknown function protein 3	no	Amel_hypothetical protein LOC725661	413256	Group9.5	312619	242968	-	no	no
55	gi|328779578	XP_003249674.1	Lysozyme c-1	full	Amel_Lys-1	725110	Group13.7	2162591	2163440	+	no	no
56	gi|328783393	XP_001121483.2	V-ATPase subunit S1	full	Amel_ATP6AP1	725661	Group15.19	221867	220078	-	no	no
57	gi|328792562	XP_001120347.2	C-type lectin	full	Amel_hypothetical protein LOC725273	725273	Group1.40	597557	591383	-	no	no
58	gi|110756698	XP_001120847.1	Phospholipid hydroperoxide glutathione peroxidase	full	Amel_Gtpx2	726269	Group5.12	796421	794077	-	no	no
59	gi|328778365	XP_001121595.2	Unknown function protein 2	full	Amel_PLXDC2	725788	Group16.4	1475441	1503613	+	no	no
60	gi|328793424	XP_001123219.2	Lactosylceramide 4-α-galactosyltransferase	full	Amel_A4GALT	727510	GroupUn91	33479	16138	-	no	no
61	gi|328785297	XP_623191.2	ERGIC-53	full	Amel_LMAN1	550798	Group13.12	410336	406098	-	no	no
62	gi|328791019	XP_393520.4	Dorsal-ventral patterning protein Sog	partial	Amel_sog	410035	Group1.23	187113	252057	+
63	gi|221325614	NP_001138311.1	C1q-like protein	full	Amel_C1q-VP	551077	Group14.9	929859	924618	-	no	no
64	gi|328793281	XP_395852.4	α-L-fucosidase	full	Amel_FUCA	412394	GroupUn56	76589	73812	-	no	no
65	gi|58585116	NP_001011584.1	CUB serine protease 1	no	Amel_SP34	406095	GroupUn40	27918	24075	-	no	no
66	gi|328778397	XP_395969.4	Unknown function protein 8	partial	Amel_hypothetical protein LOC412513	412513	Group16.4	1829490	1832499	+	no	no
67	gi|66546405	XP_394451.2	Unknown function protein 4	partial	Amel_hypothetical protein LOC410975	410975	Group3.4	803975	794583	-	no	no
68	gi|66514147	XP_396290.2	α-Mannosidase 2	partial	Amel_MAN2A1	412838	Group8.8	364014	439667	+	no	yes
69	gi|254910928	NP_001157187.1	Peptidoglycan-recognition protein SA	partial	Amel_PGRP-SA	727472	Group8.21	600535	602451	+	no	no
70	gi|328780925	XP_003249882.1	Serpin 3	full	Amel_SERPINB6	100577408	Group8.7	919872	929422	+	no	no
71	gi|328793712	XP_623278.2	N-sulfoglucosamine sulfohydrolase	full	Amel_SGSH	550884	GroupUn160	40718	37196	-	no	no
72	gi|328789473	XP_625125.2	Glucosidase 2, subunit β	full	Amel_PRKCSH	552747	Group2.19	1330571	1327856	-	no	no
73	gi|328782411	XP_003250139.1	Unknown function protein 9	full	Amel_hypothetical protein LOC100577527	100577527	Group4.9	1273136	1274263	+	no	no
74	gi|110776960	XP_001122840.1	Unknown function protein 10	full	Amel_hypothetical protein LOC727126	727126	GroupUn36	3273	1979	-	no	no
75	gi|58585086	NP_001011572.1	Transferrin	full	Amel_trf	406078	Group15.19	2185307	2188370	+	no	no
76	gi|328785366	XP_003250589.1	Glycoprotein 3-α-L-fucosyltransferase A	full	Amel_fucTA	100578168	Group4.10	271268	255202	-	no	no
77	gi|328781452	XP_392162.2	Unknown function protein 5	full	Amel_C15orf24	408621	Group1.7	357737	359450	+	no	no
78	gi|328778301	XP_397413.3	Calsyntenin-1	full	Amel_CLSTN1	413977	Group14.7	68917	83990	+	no	no
79	gi|58585180	NP_001011618.1	Secapin	full	Amel_SEC	406145	Group5.2	1160175	1161230	+	no	no
80	gi|110748765	XP_001120937.1	Unknown function protein 1	partial	Amel_LRR	725041	Group1.2	677497	679726	+	no	yes
81	gi|328781530	XP_392699.4	Mannosyl-oligosaccharide α-1,2-mannosidase isoform B	full	Amel_alpha-Man-I	409174	Group4.7	43090	54885	+	no	yes
82	gi|328789222	XP_392142.2	Nucleobindin	partial	Amel_NUCB1	408600	Group1.20	43749	40110	-	no	yes
83	gi|328782017	XP_003250071.1	Mannosyl-oligosaccharide α-1,2-mannosidase isoform A	partial	Amel_alpha-Man-I	726410	Group4.8	443031	437338	-	no	yes
84	gi|297591985	NP_001172074.1	Actin related protein 1	full	Amel_Arp1	406122	Group7.22	528815	523701	-	no	no
85	gi|229892265	NP_001153544.1	Hsp70Ab	full	Amel_hsp70Ab	410620	Group15.14	1296830	1300570	+	no	no
86	gi|229892210	NP_001153522.1	Hsc70-4	full	Amel_hsc70-4	409418	Group1.10	1379119	1383492	+	no	no
87	gi|328783315	XP_625215.2	Unknown function protein 7	full	Amel_hypothetical protein LOC552836	552836	Group15.19	1409143	1414513	+	no	yes
88	gi|328789112	XP_003251231.1	Kynurenine-oxoglutarate transaminase	partial	Amel_KAT	724811	Group3.15	538789	536981	-	no	yes
89	gi|328785531	XP_625072.3	γ-interferon-inducible lysosomal thiol reductase	full	Amel_GILT	411510	Group12.16	924353	921860	-	no	no
90	gi|328778827	XP_001121719.2	Multiple inositol polyphosphate phosphatase 1	full	Amel_MINPP1	725931	Group3.5	236817	239409	+	no	no
91	gi|328789054	XP_003251221.1	Histone H4	full	Amel_His4	724757	Group7.22	440564	439837	-	no	no
92	gi|48095525	XP_392313.1	Tubulin β-1 chain	full	Amel_Tub1B	408782	Group4.13	437564	443093	+	no	no
93	gi|110762983	XP_394038.2	Tubulin β-chain-like	partial	Amel_TubB	410559	Group14.15	653261	655066	+	no	no
94	gi|328784401	XP_396252.3	Moesin/ezrin/radixin homolog 1	full	Amel_Moe	412799	Group7.19	100263	72502	-	no	no
95	gi|328784309	XP_003250431.1	Ras-related protein Rab-1A	full	Amel_Rab1A	409456	Group5.11	671284	667670	-	yes	no
96	gi|328778735	XP_623997.2	Ras-related protein Rab-11A	full	Amel_Rab11	551603	Group8.6	125175	120860	-	yes	no
97	gi|110756311	XP_001120521	Ubiquitin-60S ribosomal protein L40	full	Amel_UBA52	725943	Group4.16	251224	252232	-	no	no
98	gi|58585198	NP_001014993.1	Elongation factor 1-α	full	Amel_EEF1A1	544670	Group12.17	177683	175178	-	no	no
99	gi|328780111	XP_003249754.1	Unknown function protein 11	full	Amel_hypothetical protein LOC100577063	100577063	Group6.13	204204	205814	+	no	no
100		gnl|Amel_4.5|GB50028-PA	Putative trypsin	partial	Amel_TRYP	au9.g8903.t1	Group15.19	1924724	1923416	-	no	no
101		gnl|Amel_4.5|GB54861-PA; gnl|Amel_4.5|GB54862-PA	26-29kD-cysteine proteinase	full	Amel_26-29-p	au9.g225.t1	Group1.8	270979	274481	+	no	no
102		NP_001229473.1	Peptidyl-prolyl cis-trans isomerase B	full	Amel_PPI	552033	Group11.1	547169	548793	+	no	yes
103	gi|296785039	NP_001011611.2	Mast cell degranulating peptide preproprotein	full	Amel_Mcdp	406134	Group12.13	1993693	1994023	+	no	no
104		XP_003250041.1	Tertiapin	full	Amel_TERT	100576769	Group12.13	1992878	1993298	+	no	no
