# Supplementary material for: Finding the missing honey bee genes: lessons learned from a genome upgrade
Source: BMC Genomics. 2014 Jan 30;15:86. doi: 10.1186/1471-2164-15-86 (PMC4028053; doi:10.1186/1471-2164-15-86)
Supplement: Additional file 6 — Is a spreadsheet providing reciprocal best hit orthologs between A. mellifera and D. melanogaster and gene ontology for D. melanogaster proteins. [file 1471-2164-15-86-S6.xlsx]

## Sheet: amel_OGSv3.2-dmel_r5.42-rbh_ort
A. mellifera Protein ID	A. mellifera Gene ID	D. melanogaster Protein ID	D. melanogaster Gene ID	D. melanogaster Gene Symbol	Molecular Function GO IDs	Biological Process GO IDs	Cellular Component GO IDs
GB53581-PA	GB53581	FBpp0075998	FBgn0036105	blos4-PA	GO:0005515	NA	GO:0031083
GB40517-PA	GB40517	FBpp0070642	FBgn0029708	CG3556-PA	GO:0031419	GO:0015889	GO:0005575
GB44514-PA	GB44514	FBpp0084781	FBgn0039641	CG14511-PA	GO:0005462	GO:0055085	NA
GB47452-PA	GB47452	FBpp0073215	FBgn0261797	Dhc64C-PA	GO:0042623 GO:0003777 GO:0003774 GO:0042623 GO:0042623 GO:0005524	GO:0007018 GO:0048477 GO:0007294 GO:0048477 GO:0048134 GO:0045478 GO:0007405 GO:0016319 GO:0008088 GO:0048813 GO:0007018 GO:0007294 GO:0007301 GO:0045478 GO:0048134 GO:0007098 GO:0008298 GO:0007018 GO:0007312 GO:0040001 GO:0007052 GO:0043148 GO:0007067 GO:0046604 GO:0051642 GO:0030723 GO:0007282 GO:0051237 GO:0007051 GO:0051642 GO:0051683 GO:0007349 GO:0047497 GO:0006886 GO:0048311 GO:0030071 GO:…	GO:0005875 GO:0005868 GO:0045169 GO:0005938 GO:0005875 GO:0005868 GO:0045172 GO:0045169 GO:0005737 GO:0005737 GO:0005794 GO:0005739 GO:0000776 GO:0005875 GO:0030529 GO:0030286
GB45530-PA	GB45530	FBpp0289570	FBgn0032683	kon-PB	GO:0005488 GO:0005515	GO:0016203 GO:0007155 GO:0051491 GO:0007517 GO:0016203 GO:0016203 GO:0016203 GO:0022008	GO:0016021 GO:0051286
GB53235-PA	GB53235	FBpp0081462	FBgn0037672	sage-PA	GO:0003700	GO:0006355 GO:0045944	GO:0005634
GB54596-PA	GB54596	FBpp0073995	FBgn0030733	CG3560-PA	GO:0008121 GO:0008121	GO:0006122	GO:0005750 GO:0005750
GB43731-PA	GB43731	FBpp0297542	FBgn0015222	Fer1HCH-PF	GO:0008198 GO:0008198 GO:0008198 GO:0008199 GO:0016491	GO:0006879 GO:0006879 GO:0006879 GO:0055114 GO:0006826	GO:0008043 GO:0008043 GO:0008043 GO:0005794 GO:0005875 GO:0045169
GB53019-PA	GB53019	FBpp0080287	FBgn0261881	l(2)35Be-PA	NA	NA	NA
GB55939-PA	GB55939	FBpp0070103	FBgn0040373	CG3038-PA	GO:0008499 GO:0016757	GO:0006486	GO:0016020
GB45189-PA	GB45189	FBpp0086384	FBgn0262166	calypso-PB	GO:0004221 GO:0004221 GO:0004843	GO:0006511 GO:0007385 GO:0035522	GO:0005634 GO:0035517
GB40592-PA	GB40592	FBpp0099391	FBgn0261458	capt-PB	GO:0008179 GO:0003779 GO:0003779	GO:0008407 GO:0048477 GO:0048749 GO:0008154 GO:0008360 GO:0008103 GO:0007015 GO:0007015 GO:0000902 GO:0048190 GO:0007015 GO:0000902	GO:0005737
GB51632-PA	GB51632	FBpp0084783	FBgn0039638	dgt6-PA	NA	GO:0007052 GO:0007088 GO:0007052 GO:0007052	GO:0005819 GO:0005875
GB40673-PA	GB40673	FBpp0074019	FBgn0030737	CG9914-PA	GO:0070403 GO:0003857	GO:0006631 GO:0055114	NA
GB48321-PA	GB48321	FBpp0070844	FBgn0040069	vanin-like-PA	GO:0017159	GO:0006807	GO:0019898
GB50531-PA	GB50531	FBpp0078553	FBgn0037239	CG11739-PC	GO:0005371 GO:0008324	GO:0006812 GO:0055085	GO:0016020
GB54030-PA	GB54030	FBpp0088139	FBgn0004607	zfh2-PA	GO:0003677 GO:0000977 GO:0003677 GO:0008270 GO:0003700	GO:0007399 GO:0006355 GO:0007417 GO:0007476	GO:0005634 GO:0005634 GO:0005634
GB40938-PA	GB40938	FBpp0077459	FBgn0011818	oaf-PD	NA	GO:0007562 GO:0007399 GO:0016321	NA
GB55275-PA	GB55275	FBpp0075707	FBgn0036289	CG10657-PA	GO:0016918 GO:0005215	GO:0006810 GO:0046331	GO:0005622
GB47965-PA	GB47965	FBpp0083659	FBgn0038989	CG6937-PA	GO:0003729 GO:0003676 GO:0000166	GO:0022008	NA
GB47100-PA	GB47100	FBpp0297083	FBgn0036663	CG9674-PF	GO:0004355 GO:0010181 GO:0016040 GO:0050660 GO:0051536 GO:0005506	GO:0006537 GO:0055114	NA
GB55000-PA	GB55000	FBpp0289780	FBgn0085414	dpr12-PC	NA	GO:0007606	NA
GB47064-PA	GB47064	FBpp0071104	FBgn0030004	CG10958-PA	GO:0003674	GO:0008150	GO:0005575
GB51000-PA	GB51000	FBpp0073457	FBgn0030327	FucT6-PA	GO:0008424 GO:0008424 GO:0046702 GO:0008417 GO:0046921 GO:0046921	GO:0006486 GO:0033578	GO:0030173 GO:0016021 GO:0032580
GB55397-PA	GB55397	FBpp0088416	FBgn0033452	CG1599-PA	GO:0005484	GO:0006886 GO:0016192	GO:0005886 GO:0016021
GB47747-PA	GB47747	FBpp0085166	FBgn0039857	RpL6-PB	GO:0003735	GO:0006412 GO:0007052 GO:0000022 GO:0051297 GO:0051298	GO:0022625 GO:0005840 GO:0005811
GB52978-PA	GB52978	FBpp0077784	FBgn0031233	CG11490-PA	GO:0005096 GO:0005097	GO:0032313	GO:0005622
GB48484-PA	GB48484	FBpp0082767	FBgn0038426	mRpS33-PA	GO:0003735	GO:0006412	GO:0005763
GB44799-PA	GB44799	FBpp0071218	FBgn0030060	CG2004-PA	GO:0016772	NA	NA
GB53035-PA	GB53035	FBpp0080015	FBgn0024291	Sir2-PA	GO:0017136 GO:0004407 GO:0017136 GO:0017136 GO:0017136 GO:0008270 GO:0070403 GO:0017136 GO:0004407 GO:0008134	GO:0016575 GO:0007584 GO:0008340 GO:0006342 GO:0035065 GO:0006355 GO:0008340 GO:0042981 GO:0048149 GO:0008340	GO:0005737 GO:0005634 GO:0005654 GO:0005634
GB54855-PA	GB54855	FBpp0080732	FBgn0032726	CG10621-PA	GO:0016205 GO:0008898	NA	NA
GB42207-PA	GB42207	FBpp0084779	FBgn0041588	ligatin-PA	GO:0003743	GO:0006413	NA
GB44732-PA	GB44732	FBpp0078901	FBgn0031816	CG16947-PA	GO:0008270	NA	NA
GB44880-PA	GB44880	FBpp0087707	FBgn0027561	CG18659-PA	NA	NA	NA
GB48527-PA	GB48527	FBpp0074549	FBgn0027291	l(1)G0156-PA	GO:0004449 GO:0004449 GO:0000287 GO:0051287 GO:0004449	GO:0006099 GO:0006099	GO:0005759 GO:0005739 GO:0005739 GO:0005811 GO:0005811 GO:0005875
GB50822-PA	GB50822	FBpp0083198	FBgn0003011	ort-PA	GO:0019182 GO:0019182 GO:0019182 GO:0019182 GO:0005230	GO:0007268 GO:0045472 GO:0009636 GO:0030534 GO:0006811 GO:0043052	GO:0019183 GO:0019183 GO:0019183 GO:0045211 GO:0016021
GB40993-PA	GB40993	FBpp0082424	FBgn0038247	Cad88C-PA	GO:0005509	GO:0016339 GO:0007156 GO:0007424	GO:0005887 GO:0005886
GB55638-PA	GB55638	FBpp0073242	FBgn0003965	v-PA	GO:0004833 GO:0004833 GO:0005506	GO:0006727 GO:0006727 GO:0006569 GO:0048072 GO:0055114 GO:0019441	GO:0005575
GB41834-PA	GB41834	FBpp0073036	FBgn0035470	CG14980-PB	NA	NA	NA
GB48195-PA	GB48195	FBpp0082064	FBgn0043043	desat2-PA	GO:0004768 GO:0016717	GO:0006633 GO:0006723 GO:0055114 GO:0006629	NA
GB49484-PA	GB49484	FBpp0081596	FBgn0037705	mura-PC	GO:0008270	GO:0008355 GO:0007611	GO:0005575
GB44906-PA	GB44906	FBpp0080009	FBgn0032467	CG9934-PA	GO:0034450	GO:0006511 GO:0016567	GO:0000151
GB40948-PA	GB40948	FBpp0077311	FBgn0031474	CG2991-PB	GO:0008270	NA	NA
GB52925-PA	GB52925	FBpp0288527	FBgn0086911	rg-PD	GO:0051018 GO:0051018 GO:0051018	GO:0008104 GO:0008104 GO:0042675 GO:0008104	GO:0016021 GO:0005737
GB55987-PA	GB55987	FBpp0070814	FBgn0015794	Rab-RP4-PA	GO:0005525 GO:0005525 GO:0003924 GO:0008134 GO:0005524	GO:0008360 GO:0007155 GO:0006355 GO:0015031 GO:0007264	GO:0005622
GB44841-PA	GB44841	FBpp0085169	FBgn0039849	CG11334-PA	GO:0045182	GO:0006412 GO:0035220	GO:0005851
GB51188-PA	GB51188	FBpp0087520	FBgn0033476	oys-PA	GO:0071617	GO:0030258 GO:0007291 GO:0008354 GO:0007009	GO:0005792
GB41747-PA	GB41747	FBpp0110132	FBgn0051151	wge-PC	GO:0003677	NA	NA
GB54924-PA	GB54924	FBpp0289809	FBgn0260027	CG42495-PA	NA	NA	NA
GB51656-PA	GB51656	FBpp0086482	FBgn0034033	CG8204-PA	NA	NA	NA
GB44511-PA	GB44511	FBpp0070655	FBgn0262699	rap-PB	NA	GO:0008054 GO:0030163 GO:0008347 GO:0031536 GO:0001745 GO:0007455 GO:0031536 GO:0010001 GO:0008347	GO:0005819 GO:0005813 GO:0005814 GO:0005814 GO:0005737 GO:0030424
GB52762-PA	GB52762	FBpp0071544	FBgn0050392	CG30392-PA	GO:0051861 GO:0017089	GO:0046836	GO:0005737
GB44900-PA	GB44900	FBpp0291369	FBgn0261268	Cul-3-PF	GO:0004842 GO:0031625	GO:0030162 GO:0001745 GO:0006511 GO:0007476 GO:0007423 GO:0048813 GO:0007409 GO:0007291 GO:0016567 GO:0006919 GO:0030431	GO:0000152 GO:0019005 GO:0031463
GB40746-PA	GB40746	FBpp0079468	FBgn0029174	FKBP59-PA	GO:0003755 GO:0005528 GO:0005515 GO:0005515 GO:0005528	GO:0007422 GO:0050908 GO:0050908 GO:0051924 GO:0006457	GO:0016027
GB54693-PA	GB54693	FBpp0083584	FBgn0038924	CG6028-PA	GO:0003824	GO:0008152	NA
GB45734-PA	GB45734	FBpp0079308	FBgn0032048	Dh31-PC	GO:0008613 GO:0005184 GO:0008613 GO:0008613	GO:0007589 GO:0007218 GO:0007589	NA
GB54882-PA	GB54882	FBpp0073782	FBgn0030611	CG15027-PA	GO:0003674	GO:0008150	GO:0005575
GB45255-PA	GB45255	FBpp0079769	FBgn0024227	ial-PA	GO:0004674 GO:0004674 GO:0004674 GO:0004672 GO:0005524	GO:0006468 GO:0006468 GO:0006325 GO:0000910 GO:0000070 GO:0007076 GO:0016572 GO:0008608 GO:0000910 GO:0000910 GO:0000910 GO:0007052 GO:0022008	GO:0030496 GO:0005819 GO:0000775 GO:0005819 GO:0000776 GO:0051233
GB49388-PA	GB49388	FBpp0080118	FBgn0001965	Sos-PA	GO:0005515 GO:0005088 GO:0005088 GO:0005088 GO:0003677 GO:0005089 GO:0005543	GO:0007265 GO:0008293 GO:0008595 GO:0007399 GO:0045500 GO:0007015 GO:0008360 GO:0035023 GO:0045749 GO:0007426	GO:0005622
GB43368-PA	GB43368	FBpp0079891	FBgn0032399	CG6785-PA	NA	NA	NA
GB54272-PA	GB54272	FBpp0290770	FBgn0053547	Rim-PB	GO:0017137 GO:0005083	GO:0016192 GO:0007269 GO:0016079 GO:0006886 GO:0017157	GO:0008021
GB44654-PA	GB44654	FBpp0075267	FBgn0036549	CG10516-PA	GO:0003674	GO:0008150	GO:0005575
GB44312-PA	GB44312	FBpp0077888	FBgn0036988	CG5262-PA	GO:0003674	GO:0008150	GO:0005575
GB41390-PA	GB41390	FBpp0078777	FBgn0001128	Gpdh-PB	GO:0004367 GO:0004367 GO:0042803 GO:0051287	GO:0006072 GO:0006127 GO:0055114 GO:0046168 GO:0007629 GO:0006641	GO:0005737 GO:0031430 GO:0030018 GO:0009331 GO:0005811
GB43938-PA	GB43938	FBpp0074205	FBgn0030839	CG5613-PA	GO:0033925 GO:0005515	NA	GO:0005737
GB54929-PA	GB54929	FBpp0297300	FBgn0032005	Snx6-PB	GO:0035091	GO:0006886 GO:0060070	NA
GB46069-PA	GB46069	FBpp0271918	FBgn0036892	CG8798-PC	GO:0004252 GO:0004252 GO:0005524 GO:0004176	GO:0006508 GO:0007005	GO:0005759 GO:0005739
GB43184-PA	GB43184	FBpp0073262	FBgn0030245	CG1637-PB	GO:0003993 GO:0046872	NA	NA
GB41085-PA	GB41085	FBpp0071873	FBgn0034816	CG3085-PA	NA	GO:0000226	GO:0005874
GB51414-PA	GB51414	FBpp0071600	FBgn0034646	Rae1-PA	GO:0003674	GO:2000045 GO:0006406 GO:0051297	GO:0005635 GO:0005634
GB42358-PA	GB42358	FBpp0112834	FBgn0087011	CG41520-PA	GO:0005102	GO:0007165	NA
GB54084-PA	GB54084	FBpp0078649	FBgn0014857	His3.3A-PA	GO:0003677	GO:0006333 GO:0008360 GO:0007155 GO:0006334 GO:0007140	GO:0000786 GO:0005700
GB44943-PA	GB44943	FBpp0071065	FBgn0029997	CG2258-PB	GO:0005515	NA	NA
GB44746-PA	GB44746	FBpp0084641	FBgn0039554	CG5003-PA	NA	NA	NA
GB50804-PA	GB50804	FBpp0081263	FBgn0037529	mRpS9-PA	GO:0003735	GO:0006412	GO:0005763
GB43353-PA	GB43353	FBpp0073059	FBgn0035490	CG1136-PA	GO:0042302	NA	NA
GB53029-PA	GB53029	FBpp0083581	FBgn0038927	CG6015-PA	NA	GO:0000398 GO:0000398 GO:0000398 GO:0000398	GO:0005681 GO:0005681 GO:0005681 GO:0071013 GO:0071011
GB42479-PA	GB42479	FBpp0081401	FBgn0037632	Tcp-1eta-PA	GO:0042623 GO:0005524 GO:0051082	GO:0006457 GO:0007052 GO:0007052 GO:0031122 GO:0022008	GO:0005832 GO:0005875
GB55046-PA	GB55046	FBpp0074360	FBgn0053639	CG33639-PA	GO:0004930 GO:0008188 GO:0004930	GO:0007186 GO:0007186 GO:0007186	GO:0016021 GO:0016021 GO:0016021
GB53973-PA	GB53973	FBpp0071508	FBgn0003891	tud-PA	NA	GO:0007315 GO:0009790 GO:0007315 GO:0007315 GO:0008298 GO:0007278 GO:0007315 GO:0007281 GO:0019090 GO:0007277 GO:0030719 GO:0009790 GO:0030719	GO:0005634 GO:0043186 GO:0005739 GO:0043186 GO:0043186 GO:0005739 GO:0043186 GO:0043186 GO:0043186 GO:0045495 GO:0005737
GB49896-PA	GB49896	FBpp0075762	FBgn0004381	Klp68D-PA	GO:0003774 GO:0003774 GO:0003777 GO:0003777 GO:0003777 GO:0005524	GO:0008089 GO:0007018 GO:0007018 GO:0008089 GO:0030951 GO:0007608	GO:0005873 GO:0005871
GB46708-PA	GB46708	FBpp0076997	FBgn0031114	cactin-PA	NA	GO:0009950 GO:0006952 GO:0007165 GO:0000398 GO:0022008	GO:0071013
GB48010-PA	GB48010	FBpp0082538	FBgn0026441	ear-PA	NA	GO:0006367 GO:0006367 GO:0006367 GO:0006367 GO:0006355	GO:0005674 GO:0005674 GO:0005669 GO:0005669 GO:0005669 GO:0005669 GO:0032783
GB53958-PA	GB53958	FBpp0077618	FBgn0031298	Atg4-PA	GO:0004197	NA	NA
GB53351-PA	GB53351	FBpp0085404	FBgn0050438	CG30438-PB	GO:0016758 GO:0016758	GO:0008152	NA
GB55769-PA	GB55769	FBpp0085454	FBgn0033092	CG9422-PA	GO:0003676	GO:0022008	NA
GB45690-PA	GB45690	FBpp0078850	FBgn0000052	ade2-PA	GO:0004642 GO:0004642	GO:0006189 GO:0006189	NA
GB44661-PA	GB44661	FBpp0288916	FBgn0259173	corn-PC	GO:0005515 GO:0008017	GO:0045921	GO:0045177 GO:0005737 GO:0005938 GO:0043234
GB53512-PA	GB53512	FBpp0082035	FBgn0003651	svp-PA	GO:0001078 GO:0042803 GO:0046982 GO:0004879 GO:0003700 GO:0004872 GO:0004872 GO:0004872 GO:0004879 GO:0005515 GO:0003707 GO:0043565 GO:0008270	GO:0007503 GO:0061331 GO:0006355 GO:0048749 GO:0048749 GO:0001752 GO:0007465 GO:0007464 GO:0007462 GO:0007510 GO:0007510 GO:0007507 GO:0001700 GO:0007417 GO:0007419 GO:0007507 GO:0042331 GO:0007270 GO:0043401	GO:0005634 GO:0005634 GO:0005634 GO:0005737
GB52690-PA	GB52690	FBpp0085468	FBgn0033100	CG3420-PA	GO:0051537	NA	GO:0043231
GB51611-PA	GB51611	FBpp0293618	FBgn0033313	Cirl-PG	GO:0016524 GO:0016524 GO:0005529	GO:0007269 GO:0016192 GO:0007186 GO:0007218	GO:0008021 GO:0016021 GO:0016020
GB47783-PA	GB47783	FBpp0087879	FBgn0010109	dpn-PA	GO:0001078 GO:0003677 GO:0003700	GO:0008345 GO:0007549 GO:0008344 GO:0007540 GO:0007540 GO:0000122 GO:0000122 GO:0045892 GO:0007540 GO:0007530 GO:0048813	GO:0005634
GB42940-PA	GB42940	FBpp0088814	FBgn0013305	Nmda1-PD	GO:0004972	NA	GO:0017146
GB41487-PA	GB41487	FBpp0075554	FBgn0036374	Spt20-PA	NA	NA	GO:0070461 GO:0000124 GO:0005634
GB42544-PA	GB42544	FBpp0077338	FBgn0031498	CG17260-PA	GO:0008270	NA	NA
GB49179-PA	GB49179	FBpp0075434	FBgn0036437	CG5048-PA	NA	NA	NA
GB41598-PA	GB41598	FBpp0086115	FBgn0025716	Bap55-PA	GO:0003713 GO:0005200	GO:0045893 GO:0007010 GO:0000910 GO:0048813 GO:0007517 GO:0007067 GO:0070983	GO:0035060 GO:0005884
GB46425-PA	GB46425	FBpp0072405	FBgn0027111	miple-PA	GO:0008083 GO:0008201 GO:0008201	GO:0008150	GO:0005576
GB42043-PA	GB42043	FBpp0083663	FBgn0051159	EF-G2-PA	GO:0003746 GO:0003924 GO:0005525	GO:0006414	GO:0005739
GB44683-PA	GB44683	FBpp0071939	FBgn0250838	CG30415-PA	NA	NA	NA
GB43121-PA	GB43121	FBpp0081343	FBgn0037578	CG9601-PA	NA	NA	NA
GB50579-PA	GB50579	FBpp0081204	FBgn0037429	Osi19-PA	GO:0003674	GO:0008150	GO:0005887
GB48889-PA	GB48889	FBpp0083894	FBgn0020647	KrT95D-PB	NA	GO:0000042	NA
GB45023-PA	GB45023	FBpp0080749	FBgn0032783	CG10237-PB	GO:0016918 GO:0008431 GO:0005215	GO:0006810	GO:0005622
GB42489-PA	GB42489	FBpp0297352	FBgn0016081	fry-PG	GO:0005515	GO:0042052 GO:0035316 GO:0008407 GO:0007476 GO:0016055 GO:0048800 GO:0045860 GO:0048814 GO:0050773 GO:0035317 GO:0048601 GO:0070593	GO:0005737 GO:0005938
GB45049-PA	GB45049	FBpp0293284	FBgn0013810	Dhc36C-PB	GO:0003774 GO:0042623 GO:0000166 GO:0004368 GO:0003777	GO:0007018 GO:0006072 GO:0055114 GO:0007018	GO:0005875 GO:0005858 GO:0005875 GO:0009331
GB44897-PA	GB44897	FBpp0078898	FBgn0259749	mmy-PA	GO:0003977 GO:0003977 GO:0003977 GO:0003977	GO:0007417 GO:0007424 GO:0035151 GO:0008362 GO:0007424 GO:0007417 GO:0006035 GO:0007424 GO:0006035 GO:0030198 GO:0006035 GO:0001838 GO:0007391 GO:0007413 GO:0040003	GO:0005575
GB52036-PA	GB52036	FBpp0086898	FBgn0003975	vg-PA	GO:0003705	GO:0008587 GO:0045944 GO:0035220 GO:0007476 GO:0007476 GO:0007451 GO:0035220 GO:0048190 GO:0007473 GO:0007346 GO:0035220 GO:0007472 GO:0042127 GO:0007480 GO:0001745 GO:0035220 GO:0007482 GO:0007525 GO:0016204	GO:0005634 GO:0005634
GB49554-PA	GB49554	FBpp0071295	FBgn0030136	RpS28b-PA	GO:0003735	GO:0006412	GO:0022627 GO:0005811
GB43074-PA	GB43074	FBpp0083348	FBgn0015279	Pi3K92E-PA	GO:0046934 GO:0016303 GO:0035005 GO:0035004 GO:0035004 GO:0035004 GO:0016303 GO:0046934 GO:0035005 GO:0035004 GO:0016303 GO:0001727	GO:0046854 GO:0046622 GO:0045572 GO:0046854 GO:0042127 GO:0008361 GO:0046622 GO:0045793 GO:0045927 GO:0046854 GO:0046622 GO:0016310 GO:0046620 GO:0030307 GO:0008286 GO:0016049 GO:0008286 GO:0008361 GO:0046620 GO:0040014 GO:0045793 GO:0030307 GO:0048015 GO:0006914 GO:0007436 GO:0030536 GO:0040014 GO:0002168 GO:0040014 GO:0007552 GO:0002164 GO:0006979 GO:0055115 GO:0060074 GO:0048169 GO:0048813 GO:…	GO:0005943 GO:0005943
GB40984-PA	GB40984	FBpp0073090	FBgn0015829	TfIIEbeta-PA	NA	GO:0045944 GO:0006367 GO:0006367 GO:0006367 GO:0022008	GO:0005634 GO:0005673 GO:0005673 GO:0005673 GO:0005673
GB52745-PA	GB52745	FBpp0086426	FBgn0034050	CG8297-PA	NA	NA	NA
GB48170-PA	GB48170	FBpp0080775	FBgn0003346	RanGap-PA	GO:0005098 GO:0005098 GO:0005098 GO:0005098	GO:0045132 GO:0006913 GO:0006913 GO:0022008	GO:0005737 GO:0005737
GB43826-PA	GB43826	FBpp0087900	FBgn0025469	slv-PA	GO:0003674	GO:0006310	GO:0016021
GB42038-PA	GB42038	FBpp0074910	FBgn0036771	CG14353-PA	NA	NA	NA
GB44018-PA	GB44018	FBpp0111545	FBgn0085419	Rgk2-PA	GO:0003924 GO:0005525	GO:0006184 GO:0007264	GO:0016020
GB44776-PA	GB44776	FBpp0073285	FBgn0027498	CG2061-PA	GO:0004930 GO:0003824	GO:0007186	GO:0005575
GB54365-PA	GB54365	FBpp0112147	FBgn0038269	Rrp6-PB	GO:0003676 GO:0000166 GO:0008408	GO:0006378 GO:0071027 GO:0010468	GO:0000176 GO:0000176 GO:0005730 GO:0005652 GO:0005634
GB46487-PA	GB46487	FBpp0073879	FBgn0003463	sog-PA	GO:0008083	GO:0007378 GO:0007362 GO:0008293 GO:0007398 GO:0030512 GO:0007398 GO:0030509 GO:0007354 GO:0030510 GO:0007398 GO:0030512 GO:0030511 GO:0007398 GO:0035271 GO:0030512 GO:0008586 GO:0008586 GO:0007313 GO:0061328	GO:0005886 GO:0005886 GO:0016021
GB45055-PA	GB45055	FBpp0288565	FBgn0085429	CG34400-PC	NA	NA	NA
GB41946-PA	GB41946	FBpp0077027	FBgn0022770	Peritrophin-A-PA	GO:0016490 GO:0008061 GO:0008061 GO:0008061	GO:0006030	GO:0005576
GB54974-PA	GB54974	FBpp0079046	FBgn0031895	CG4497-PA	NA	NA	NA
GB51043-PA	GB51043	FBpp0070083	FBgn0023535	arg-PA	GO:0004053 GO:0004053 GO:0046872	GO:0019547	GO:0005739
GB50505-PA	GB50505	FBpp0099733	FBgn0032536	Ance-3-PB	GO:0008241 GO:0008241 GO:0008237	GO:0006508	GO:0016020
GB46475-PA	GB46475	FBpp0073607	FBgn0030481	CG1662-PA	NA	NA	GO:0005779
GB40479-PA	GB40479	FBpp0080828	FBgn0032819	CG10463-PA	GO:0003676 GO:0017150 GO:0008270 GO:0050660	GO:0055114 GO:0008033	NA
GB45474-PA	GB45474	FBpp0292199	FBgn0261698	CG42732-PD	GO:0005267 GO:0015269 GO:0000166	GO:0006813 GO:0022008	GO:0016020
GB52008-PA	GB52008	FBpp0081284	FBgn0010812	unc-45-PA	GO:0005488	GO:0061077 GO:0034605 GO:0007525 GO:0031034	GO:0005625
GB50003-PA	GB50003	FBpp0090962	FBgn0260964	Vmat-PD	GO:0008504 GO:0015238 GO:0005430 GO:0008504	GO:0006836 GO:0055085 GO:0015893 GO:0015842 GO:0015844 GO:0015872 GO:0051608	GO:0008021 GO:0016021 GO:0031594 GO:0008021
GB48645-PA	GB48645	FBpp0297777	FBgn0263025	CG43320-PA	GO:0003674	GO:0008150	GO:0005575
GB41843-PA	GB41843	FBpp0072723	FBgn0035298	CG1140-PA	GO:0008260 GO:0008260 GO:0008260	GO:0046952	GO:0005759
GB44429-PA	GB44429	FBpp0082177	FBgn0260962	pic-PA	GO:0003684 GO:0005515 GO:0005515	GO:0006289 GO:0006289 GO:0042787 GO:0007307 GO:0007095	GO:0005634
GB45943-PA	GB45943	FBpp0078672	FBgn0016075	vkg-PA	GO:0005201 GO:0005488	GO:0007519 GO:0061327 GO:0007443	GO:0005581 GO:0005587 GO:0005581 GO:0005811
GB53184-PA	GB53184	FBpp0080967	FBgn0032906	RPA2-PA	GO:0003677	GO:0006261 GO:0022008	GO:0005662
GB46742-PA	GB46742	FBpp0078318	FBgn0037376	CG2051-PB	GO:0004402	GO:0016573 GO:0006348	GO:0005634
GB45923-PA	GB45923	FBpp0088428	FBgn0003654	sw-PJ	GO:0003777 GO:0045503 GO:0045503	GO:0001754 GO:0016482 GO:0007291 GO:0007051 GO:0051642 GO:0000226 GO:0008088	GO:0005868 GO:0005875
GB42664-PA	GB42664	FBpp0112117	FBgn0037549	CG7878-PA	GO:0004004 GO:0004386 GO:0005524 GO:0003723	NA	NA
GB40423-PA	GB40423	FBpp0077904	FBgn0040634	CG4186-PA	GO:0004129	NA	GO:0005739
GB48497-PA	GB48497	FBpp0297155	FBgn0010470	Fkbp13-PD	GO:0003755 GO:0005528 GO:0005509	GO:0006457 GO:0002121	GO:0005615
GB49862-PA	GB49862	FBpp0070858	FBgn0029851	CG14445-PA	NA	NA	NA
GB40806-PA	GB40806	FBpp0290209	FBgn0051974	CG31974-PB	GO:0016772	NA	NA
GB55259-PA	GB55259	FBpp0086540	FBgn0033987	CG12424-PC	NA	GO:0007411 GO:0007409	NA
GB54182-PA	GB54182	FBpp0289444	FBgn0086917	spok-PB	GO:0016705 GO:0009055 GO:0020037	GO:0055114 GO:0007591 GO:0006697	NA
GB50355-PA	GB50355	FBpp0078635	FBgn0031660	mRpL28-PA	GO:0003735 GO:0003735	GO:0006412	GO:0005762 GO:0005762
GB42109-PA	GB42109	FBpp0081124	FBgn0037481	MAGE-PA	GO:0003674	GO:0043524 GO:0042127 GO:0009790	GO:0005575
GB45646-PA	GB45646	FBpp0071936	FBgn0034859	CG3520-PA	GO:0005488	NA	NA
GB55605-PA	GB55605	FBpp0087553	FBgn0010316	dap-PA	GO:0004861 GO:0004861 GO:0004861 GO:0004861 GO:0004861	GO:0000082 GO:0035308 GO:0035308 GO:0007424 GO:0045786 GO:0007294 GO:0007423 GO:0048477 GO:0000079 GO:0045859 GO:0007050 GO:0045749 GO:0045035 GO:0051318 GO:0007488	GO:0005634
GB42519-PA	GB42519	FBpp0085361	FBgn0033054	CG14591-PA	NA	NA	NA
GB41193-PA	GB41193	FBpp0112308	FBgn0051158	CG31158-PD	GO:0005086 GO:0005543	GO:0032012	GO:0005622 GO:0005912
GB50083-PA	GB50083	FBpp0084638	FBgn0039558	CG4980-PA	NA	GO:0000398	GO:0005681 GO:0071011 GO:0071013
GB44537-PA	GB44537	FBpp0079625	FBgn0086347	Myo31DF-PA	GO:0003779 GO:0042623 GO:0003779 GO:0003774 GO:0005524 GO:0003774	GO:0007498 GO:0007368 GO:0007368 GO:0007368 GO:0007368 GO:0007368 GO:0048803	GO:0016459 GO:0005737 GO:0016459
GB40119-PA	GB40119	FBpp0073134	FBgn0016013	Faa-PA	GO:0004334	GO:0009072	NA
GB50004-PA	GB50004	FBpp0289521	FBgn0033413	prel-PB	GO:0003674	GO:0048813 GO:0070584	GO:0005739 GO:0005739 GO:0030061
GB49270-PA	GB49270	FBpp0075195	FBgn0036560	CG5895-PA	GO:0008081	GO:0006629	NA
GB40566-PA	GB40566	FBpp0072748	FBgn0035281	Cpr62Bc-PA	GO:0005214 GO:0005214 GO:0005214	NA	NA
GB47628-PA	GB47628	FBpp0081006	FBgn0026577	CG8677-PA	GO:0008270	GO:0045892 GO:0070868	GO:0005634 GO:0005705 GO:0005634 GO:0005700 GO:0031213
GB42662-PA	GB42662	FBpp0074579	FBgn0042132	CG18809-PA	GO:0004129	GO:0006123 GO:0008340	GO:0005751
GB47237-PA	GB47237	FBpp0074806	FBgn0002945	nkd-PA	GO:0005515 GO:0008270	GO:0060071 GO:0007367 GO:0016055 GO:0014018	GO:0005737 GO:0005634
GB41704-PA	GB41704	FBpp0288751	FBgn0034420	CG10737-PT	GO:0019992	GO:0035556	NA
GB41552-PA	GB41552	FBpp0077793	FBgn0025686	CG11592-PA	NA	GO:0046331	NA
GB45653-PA	GB45653	FBpp0080679	FBgn0032732	CG15168-PA	NA	NA	NA
GB53862-PA	GB53862	FBpp0083345	FBgn0038818	Nep4-PA	GO:0004222 GO:0004222 GO:0004175	GO:0006508	GO:0016021 GO:0005625 GO:0005624
GB49852-PA	GB49852	FBpp0086258	FBgn0050463	CG30463-PA	GO:0004653	NA	NA
GB54214-PA	GB54214	FBpp0082642	FBgn0038376	Hmt-1-PA	GO:0042626 GO:0005215 GO:0042626 GO:0015232 GO:0005524 GO:0015086	GO:0015886 GO:0070574 GO:0046686	GO:0043190 GO:0005743 GO:0016021 GO:0005774
GB55237-PA	GB55237	FBpp0072420	FBgn0024806	DIP2-PA	GO:0005515 GO:0008134 GO:0003824	GO:0008152	GO:0005634
GB51334-PA	GB51334	FBpp0079462	FBgn0025117	und-PA	GO:0004177 GO:0004177 GO:0008235	GO:0009987 GO:0006508	NA
GB44868-PA	GB44868	FBpp0073553	FBgn0250862	CG42237-PA	GO:0004623 GO:0005509	GO:0006644 GO:0016042	NA
GB40986-PA	GB40986	FBpp0079940	FBgn0032420	CG6583-PA	NA	NA	NA
GB46151-PA	GB46151	FBpp0087243	FBgn0082585	sprt-PA	NA	GO:0007508	GO:0016328 GO:0031252 GO:0016023
GB49489-PA	GB49489	FBpp0298826	FBgn0030289	CG1597-PC	GO:0004573	GO:0009311	NA
GB49882-PA	GB49882	FBpp0288427	FBgn0003386	Shaw-PC	GO:0005249 GO:0005249 GO:0005249	GO:0006813 GO:0006813 GO:0006813 GO:0055085 GO:0030431	GO:0005886 GO:0016021 GO:0008076 GO:0008076
GB51590-PA	GB51590	FBpp0073805	FBgn0052590	CG32590-PA	GO:0003674	GO:0008150	GO:0005575
GB46131-PA	GB46131	FBpp0073588	FBgn0030468	CG1622-PA	NA	GO:0000398	GO:0071011
GB51588-PA	GB51588	FBpp0074070	FBgn0011742	Arp14D-PA	GO:0003779 GO:0005200	GO:0007010 GO:0008064 GO:0007010 GO:0000902	GO:0005884 GO:0005885 GO:0005885 GO:0015629 GO:0005885
GB55989-PA	GB55989	FBpp0111932	FBgn0031535	CG12795-PB	GO:0008270	NA	NA
GB54051-PA	GB54051	FBpp0075214	FBgn0263607	l(3)72Dp-PA	GO:0008242	GO:0008150 GO:0006541	GO:0005575
GB43401-PA	GB43401	FBpp0088371	FBgn0259481	Mob2-PA	GO:0005515	GO:0008355 GO:0007611 GO:0000902 GO:0042052	GO:0005737 GO:0005634 GO:0016028 GO:0005886 GO:0005737
GB53867-PA	GB53867	FBpp0080293	FBgn0001981	esg-PA	GO:0001078 GO:0003700 GO:0003677 GO:0003676 GO:0008270	GO:0007489 GO:0032876 GO:0000122 GO:0006357 GO:0007417 GO:0007417 GO:0045944 GO:0035156 GO:0007424 GO:0035156 GO:0007422 GO:0030718 GO:0055059 GO:0035156 GO:0035147 GO:0007424 GO:0042048 GO:0048076 GO:0001708 GO:0007424	GO:0005634 GO:0005634 GO:0005634 GO:0005634
GB44612-PA	GB44612	FBpp0082923	FBgn0038533	CG7523-PA	NA	NA	NA
GB49420-PA	GB49420	FBpp0085669	FBgn0028372	isopeptidase-T-3-PA	GO:0004221	NA	NA
GB51401-PA	GB51401	FBpp0271875	FBgn0035842	CG7504-PB	GO:0004004 GO:0005524 GO:0003677	NA	GO:0005875
GB44056-PA	GB44056	FBpp0077790	FBgn0024352	Hop-PA	GO:0051082	GO:0006457	NA
GB44687-PA	GB44687	FBpp0081756	FBgn0017577	Mcm5-PA	GO:0003682 GO:0005524 GO:0003677 GO:0043138	GO:0006267 GO:0030261 GO:0006270 GO:0000712 GO:0042023 GO:0007126	GO:0005656
GB52746-PA	GB52746	FBpp0085444	FBgn0050443	Opbp-PA	GO:0003676 GO:0008270	NA	GO:0005622
GB49957-PA	GB49957	FBpp0271895	FBgn0044328	CG32052-PB	GO:0004767	NA	NA
GB51762-PA	GB51762	FBpp0072056	FBgn0034939	thoc5-PA	GO:0003674	GO:0006406 GO:0007140	GO:0000347 GO:0000228 GO:0043234 GO:0005730
GB53401-PA	GB53401	FBpp0070234	FBgn0028550	Atf3-PA	GO:0046983 GO:0046983 GO:0003700 GO:0005515 GO:0043565	GO:0006355 GO:0007399	GO:0005634
GB42952-PA	GB42952	FBpp0075272	FBgn0000115	Arf72A-PA	GO:0005525 GO:0005525 GO:0003924 GO:0005525	GO:0006471 GO:0016197 GO:0007269 GO:0048488 GO:0007264 GO:0033227 GO:0030334 GO:0007030 GO:0070861 GO:0060628 GO:0090158	GO:0005794
GB48784-PA	GB48784	FBpp0080446	FBgn0000409	Cyt-c-p-PA	GO:0009055 GO:0045155 GO:0009055 GO:0020037	GO:0006119	GO:0005743 GO:0005739 GO:0005759 GO:0005739 GO:0005739
GB51064-PA	GB51064	FBpp0085688	FBgn0261456	hpo-PA	GO:0004702 GO:0004702 GO:0004674 GO:0005524 GO:0016301 GO:0005515 GO:0005515 GO:0005515	GO:0006468 GO:0006915 GO:0006468 GO:0008283 GO:0006917 GO:0008285 GO:0046621 GO:0008283 GO:0043066 GO:0045464 GO:0043524 GO:0010212 GO:0042771 GO:0002011 GO:0006917 GO:0001654 GO:0042127 GO:0072089	GO:0005575
GB44058-PA	GB44058	FBpp0300797	FBgn0032713	CG17323-PB	GO:0015020	GO:0008152 GO:0002121	NA
GB48750-PA	GB48750	FBpp0077715	FBgn0023444	ebi-PA	NA	NA	NA
GB52293-PA	GB52293	FBpp0070333	FBgn0023545	CG4406-PA	GO:0003923 GO:0003923 GO:0004197	GO:0006508	NA
GB41083-PA	GB41083	FBpp0078376	FBgn0037364	Rab23-PA	GO:0003924 GO:0005525	GO:0007264 GO:0015031 GO:0001738 GO:0007224	GO:0005886 GO:0005737
GB41654-PA	GB41654	FBpp0074651	FBgn0013799	Deaf1-PA	GO:0043565 GO:0008270 GO:0003700	GO:0045893 GO:0009792 GO:0006357 GO:0050776	GO:0005634 GO:0005700
GB48396-PA	GB48396	FBpp0075367	FBgn0036494	Toll-6-PA	GO:0004888 GO:0004888 GO:0004888	GO:0006952 GO:0007165 GO:0007165 GO:0045087	GO:0005886 GO:0016021 GO:0005622 GO:0031224
GB55787-PA	GB55787	FBpp0073648	FBgn0002878	mus101-PA	NA	GO:0007067 GO:0048477 GO:0007095 GO:0007095	GO:0005622
GB43097-PA	GB43097	FBpp0077729	FBgn0031268	cold-PA	NA	GO:0035151 GO:0019991 GO:0035633 GO:0019991 GO:0060856	GO:0005737
GB47627-PA	GB47627	FBpp0301175	FBgn0052343	Atac3-PD	GO:0003700	GO:0006355	GO:0005634 GO:0005671
GB51114-PA	GB51114	FBpp0292109	FBgn0051860	CG31860-PB	GO:0005385	GO:0006829 GO:0055085	GO:0016021
GB52911-PA	GB52911	FBpp0079813	FBgn0032346	Csl4-PA	GO:0000175	GO:0006397 GO:0010468	GO:0000176 GO:0000177 GO:0000176 GO:0000176 GO:0035327 GO:0005737
GB46925-PA	GB46925	FBpp0300324	FBgn0261998	CG42816-PB	GO:0005524 GO:0016887	NA	NA
GB43110-PA	GB43110	FBpp0110258	FBgn0051536	Cdep-PE	GO:0005089 GO:0003779 GO:0008092 GO:0005543	GO:0035023	GO:0019898 GO:0005856 GO:0005737
GB54423-PA	GB54423	FBpp0291000	FBgn0037643	skap-PC	GO:0004775 GO:0004775 GO:0005524 GO:0046872	GO:0006099 GO:0007052 GO:0010824	GO:0009361 GO:0009361 GO:0005813 GO:0005875
GB40282-PA	GB40282	FBpp0289067	FBgn0259227	CG42327-PE	GO:0004725 GO:0004725	GO:0006470 GO:0006470	NA
GB48467-PA	GB48467	FBpp0080918	FBgn0032873	CG2614-PA	GO:0008168	GO:0008152	GO:0005575
GB49234-PA	GB49234	FBpp0070349	FBgn0026089	CG14817-PA	NA	NA	NA
GB54364-PA	GB54364	FBpp0085924	FBgn0034307	CG10914-PA	NA	NA	NA
GB49606-PA	GB49606	FBpp0073963	FBgn0014391	sun-PA	GO:0008553 GO:0008553 GO:0046933 GO:0046961	GO:0015992 GO:0015986 GO:0006979 GO:0008340 GO:0046331	GO:0000275
GB40014-PA	GB40014	FBpp0079278	FBgn0020497	emb-PA	GO:0005049 GO:0005049 GO:0008565 GO:0005515	GO:0006611 GO:0006611 GO:0007275 GO:0015031 GO:0051168 GO:0006611 GO:0007099	GO:0005643
GB51113-PA	GB51113	FBpp0074831	FBgn0014075	Ugt-PA	GO:0003980 GO:0003980 GO:0003980	GO:0006486 GO:0006486	GO:0005783 GO:0005635 GO:0005737 GO:0005791
GB50854-PA	GB50854	FBpp0074558	FBgn0010380	Bap-PA	GO:0008565 GO:0005488	GO:0007269 GO:0006901 GO:0016183 GO:0016192 GO:0006886	GO:0005905 GO:0030119 GO:0030121 GO:0030135 GO:0008021 GO:0030121
GB51125-PA	GB51125	FBpp0088368	FBgn0025885	Inos-PA	GO:0004512 GO:0004512 GO:0004512 GO:0004512 GO:0000166	GO:0006021 GO:0008654	GO:0005737
GB50348-PA	GB50348	FBpp0111875	FBgn0030038	CG1440-PC	GO:0004197	GO:0006508	NA
GB53287-PA	GB53287	FBpp0077083	FBgn0031645	CG3036-PA	GO:0005436	GO:0006817 GO:0055085	GO:0016021
GB48371-PA	GB48371	FBpp0075051	FBgn0036687	CG6652-PA	NA	GO:0006911	NA
GB49056-PA	GB49056	FBpp0071007	FBgn0024250	brk-PA	GO:0003700 GO:0000980 GO:0043565	GO:0030512 GO:0000122 GO:0030512 GO:0000122 GO:0007179 GO:0000122 GO:0030510 GO:0007432 GO:0030512 GO:0007399 GO:0000122 GO:0035212 GO:0007472 GO:0061328 GO:0010629 GO:0007476 GO:0000122	GO:0005634 GO:0005634 GO:0005634
GB55444-PA	GB55444	FBpp0084026	FBgn0003134	Pp1alpha-96A-PA	GO:0004722 GO:0004722 GO:0004722 GO:0016787	GO:0006470 GO:0006470 GO:0006470	GO:0000164
GB48536-PA	GB48536	FBpp0071226	FBgn0030086	CG7033-PA	GO:0051082 GO:0005524	GO:0006457 GO:0007052 GO:0031122 GO:0007052 GO:0051298 GO:0022008	GO:0005832 GO:0005811 GO:0005875 GO:0072686
GB49689-PA	GB49689	FBpp0088343	FBgn0004577	Pxd-PA	GO:0004601 GO:0005506 GO:0004601 GO:0020037 GO:0020037 GO:0004601	GO:0006979 GO:0055114 GO:0007306 GO:0007306 GO:0006911 GO:0022008	GO:0005576 GO:0042600
GB42666-PA	GB42666	FBpp0080297	FBgn0002524	lace-PA	GO:0004758 GO:0004758 GO:0004758 GO:0004758 GO:0030170 GO:0016769	GO:0007444 GO:0030148	GO:0005886
GB55765-PA	GB55765	FBpp0079533	FBgn0032187	CG4839-PB	GO:0004692 GO:0004674 GO:0005524	GO:0006468 GO:0006468	NA
GB41220-PA	GB41220	FBpp0079465	FBgn0032147	IP3K1-PA	GO:0008440 GO:0008440 GO:0005516	GO:0006979	NA
GB51945-PA	GB51945	FBpp0071396	FBgn0030204	Or9a-PA	GO:0004984 GO:0005549 GO:0004984	GO:0007608 GO:0007608	GO:0016021 GO:0016020
GB48966-PA	GB48966	FBpp0080942	FBgn0000251	cad-PA	GO:0003700 GO:0000977 GO:0003700	GO:0035224 GO:0007442 GO:0010004 GO:0007377 GO:0007379 GO:0007442 GO:0007443 GO:0007487 GO:0009948 GO:0008284 GO:0045944 GO:0035215	GO:0005634 GO:0005737 GO:0005634
GB41865-PA	GB41865	FBpp0084458	FBgn0004510	Ets97D-PA	GO:0003677 GO:0003677 GO:0003700 GO:0043565	GO:0006357 GO:0045451 GO:0010821 GO:0006355	GO:0005634 GO:0005634
GB44749-PA	GB44749	FBpp0079752	FBgn0015756	RpL9-PA	GO:0003735 GO:0003735 GO:0019843	GO:0006412 GO:0000022 GO:0007052 GO:0051298	GO:0022625 GO:0005840 GO:0005840
GB46016-PA	GB46016	FBpp0086345	FBgn0034060	CG8370-PA	GO:0003674	GO:0008150	GO:0005575
GB44932-PA	GB44932	FBpp0112101	FBgn0037186	CG11241-PB	GO:0008453 GO:0030170	NA	NA
GB50237-PA	GB50237	FBpp0087756	FBgn0033354	FANCI-PA	GO:0005488	GO:0007095	NA
GB44521-PA	GB44521	FBpp0072334	FBgn0035064	CG16912-PA	GO:0004831 GO:0003723 GO:0005524 GO:0004831	GO:0006437 GO:0006412	GO:0005739
GB44371-PA	GB44371	FBpp0086515	FBgn0026370	SRPK-PA	GO:0004674 GO:0004672 GO:0004672 GO:0004672 GO:0005524	GO:0006468 GO:0006468	NA
GB44528-PA	GB44528	FBpp0078485	FBgn0010313	corto-PA	GO:0003682 GO:0005515 GO:0005515 GO:0005515 GO:0042802 GO:0005515 GO:0005515 GO:0042803	GO:0007076 GO:0006342 GO:0006342	GO:0005813 GO:0005634 GO:0005813 GO:0005634 GO:0035098 GO:0035098 GO:0005700 GO:0035102 GO:0035102
GB44597-PA	GB44597	FBpp0073459	FBgn0030365	Tango4-PA	GO:0003674	GO:0009306 GO:0007030 GO:0000398	GO:0005829 GO:0071013 GO:0071011
GB40690-PA	GB40690	FBpp0289265	FBgn0259743	RhoGEF3-PI	GO:0005089 GO:0004871 GO:0005089	GO:0035023	GO:0005622
GB52697-PA	GB52697	FBpp0072330	FBgn0023181	Orc4-PA	GO:0003677 GO:0017111 GO:0005524	GO:0006270 GO:0006270	GO:0005664 GO:0005664
GB47746-PA	GB47746	FBpp0290745	FBgn0003210	rb-PB	GO:0005488 GO:0008565	GO:0006727 GO:0016183 GO:0006901 GO:0008057 GO:0006726 GO:0007040 GO:0016192 GO:0046907 GO:0006897 GO:0006886 GO:0031396 GO:0008340 GO:0060967	GO:0030135 GO:0008021 GO:0030117 GO:0005794
GB50045-PA	GB50045	FBpp0085543	FBgn0034532	CG13436-PA	NA	NA	NA
GB47549-PA	GB47549	FBpp0071268	FBgn0052704	Ir8a-PA	GO:0015277 GO:0005234 GO:0015276	GO:0006811 GO:0050907 GO:0007608	GO:0016020 GO:0016021 GO:0071683 GO:0005886
GB53376-PA	GB53376	FBpp0292155	FBgn0035703	CG8270-PB	NA	NA	NA
GB47405-PA	GB47405	FBpp0070057	FBgn0027588	CG14476-PB	GO:0004558 GO:0030246	GO:0005975	GO:0017177 GO:0005875
GB49328-PA	GB49328	FBpp0087533	FBgn0033464	CG1441-PA	GO:0000166 GO:0016620	GO:0055114	NA
GB43565-PA	GB43565	FBpp0271813	FBgn0036180	CG6091-PE	NA	GO:0006911	NA
GB53339-PA	GB53339	FBpp0083022	FBgn0038593	CG7146-PA	GO:0005083	NA	NA
GB53325-PA	GB53325	FBpp0070659	FBgn0011277	HLH4C-PA	GO:0003700	GO:0006355	GO:0005634
GB50866-PA	GB50866	FBpp0072308	FBgn0010435	emp-PB	GO:0005044 GO:0005044	GO:0006952 GO:0048102 GO:0035071 GO:0007155	GO:0005887 GO:0005887 GO:0005886 GO:0005887 GO:0005764 GO:0005886
GB46243-PA	GB46243	FBpp0071847	FBgn0034750	CG3732-PA	GO:0008270	NA	GO:0005622
GB48754-PA	GB48754	FBpp0084793	FBgn0039664	CG2006-PA	NA	NA	NA
GB47806-PA	GB47806	FBpp0071799	FBgn0050274	CG30274-PA	GO:0016301	NA	NA
GB41741-PA	GB41741	FBpp0075755	FBgn0011455	l(3)neo18-PA	GO:0008137 GO:0003954	GO:0006120 GO:0008340 GO:0000302	GO:0005747 GO:0005747
GB45014-PA	GB45014	FBpp0073659	FBgn0027537	CG11092-PA	NA	GO:0034613 GO:0006607 GO:0007184	GO:0005643
GB49451-PA	GB49451	FBpp0084211	FBgn0039337	MED28-PA	GO:0001104	GO:0006357 GO:0022008	GO:0016592 GO:0005634
GB43697-PA	GB43697	FBpp0071684	FBgn0034707	MED16-PA	GO:0001104 GO:0003712 GO:0001104	GO:0006366 GO:0006367	GO:0016592 GO:0005634 GO:0016592
GB43485-PA	GB43485	FBpp0075393	FBgn0036484	CG6859-PA	NA	GO:0007031 GO:0007031	GO:0005779
GB44871-PA	GB44871	FBpp0082120	FBgn0038074	CG6188-PA	GO:0017174 GO:0005542	GO:0006555	GO:0005737
GB43855-PA	GB43855	FBpp0080048	FBgn0025724	beta'Cop-PA	GO:0005198	GO:0006890 GO:0048194 GO:0006888 GO:0006890 GO:0006890 GO:0016192 GO:0006886 GO:0010883	GO:0030126 GO:0030126 GO:0030126 GO:0030117
GB52351-PA	GB52351	FBpp0072572	FBgn0010786	l(3)02640-PA	GO:0004418	GO:0018160 GO:0033014	NA
GB52877-PA	GB52877	FBpp0289993	FBgn0038073	CG14395-PB	NA	NA	NA
GB46689-PA	GB46689	FBpp0079608	FBgn0032243	Klp31E-PA	GO:0003777 GO:0003774 GO:0003777 GO:0005524	GO:0007018 GO:0007018	GO:0005871 GO:0005737 GO:0005871
GB53136-PA	GB53136	FBpp0087402	FBgn0033526	Caf1-105-PA	GO:0003677	GO:0006333 GO:0006334	GO:0005678 GO:0005678
GB45119-PA	GB45119	FBpp0080547	FBgn0032646	CG6412-PA	GO:0003746 GO:0003746	GO:0006414 GO:0006414	GO:0005739 GO:0005739
GB45966-PA	GB45966	FBpp0293513	FBgn0041092	tai-PG	GO:0003713 GO:0003713 GO:0035258 GO:0030374 GO:0004871	GO:0007298 GO:0006355 GO:0007165 GO:0007298 GO:0007298 GO:0048676 GO:0060250	GO:0008230 GO:0005634
GB53792-PA	GB53792	FBpp0111506	FBgn0085398	CG34369-PA	GO:0005272	GO:0006814	GO:0016020
GB52750-PA	GB52750	FBpp0085885	FBgn0034362	CG5323-PA	NA	NA	NA
GB54191-PA	GB54191	FBpp0271909	FBgn0052196	CG32196-PB	GO:0003839	GO:0008150	GO:0005575
GB44059-PA	GB44059	FBpp0080817	FBgn0032799	CG10166-PA	GO:0004582 GO:0004582	GO:0006486	NA
GB49348-PA	GB49348	FBpp0078897	FBgn0031818	CG9536-PA	NA	NA	NA
GB49505-PA	GB49505	FBpp0077843	FBgn0036980	RhoBTB-PA	GO:0003924 GO:0003924 GO:0003924 GO:0003924 GO:0005525	GO:0007264	GO:0005622
GB41341-PA	GB41341	FBpp0073640	FBgn0030507	CG11164-PA	NA	NA	GO:0005634
GB47271-PA	GB47271	FBpp0073889	FBgn0022710	Ac13E-PA	GO:0004016 GO:0004016 GO:0004016 GO:0004016	GO:0006171 GO:0035556	GO:0016021
GB53183-PA	GB53183	FBpp0073014	FBgn0013751	Awh-PB	GO:0003700 GO:0008270 GO:0043565 GO:0003700	GO:0007444 GO:0006355 GO:0006355	GO:0005634 GO:0005634
GB54546-PA	GB54546	FBpp0087128	FBgn0086677	jeb-PA	NA	GO:0007522 GO:0007509 GO:0007509 GO:0007522 GO:0007435 GO:0007411 GO:0042051	GO:0005576
GB44585-PA	GB44585	FBpp0301746	FBgn0021872	Xbp1-PE	GO:0003700 GO:0042803 GO:0046983 GO:0043565	GO:0006355 GO:0006990 GO:0034976 GO:0030968 GO:0030968 GO:0034976 GO:0035220 GO:0022416 GO:0022416 GO:0022416 GO:0035220 GO:0035220 GO:0046331	GO:0005634
GB51967-PA	GB51967	FBpp0087344	FBgn0086898	dgo-PA	NA	GO:0001736 GO:0042067 GO:0001736 GO:0042067 GO:0001737 GO:0042067 GO:0001737	GO:0005737
GB44081-PA	GB44081	FBpp0076773	FBgn0035674	CG13295-PA	NA	NA	NA
GB54773-PA	GB54773	FBpp0085262	FBgn0051612	CG31612-PA	GO:0003676 GO:0008270	GO:0046331	GO:0005634 GO:0005811
GB51665-PA	GB51665	FBpp0079355	FBgn0032074	Tsp29Fa-PA	GO:0003674	GO:0008150	GO:0016021 GO:0016021 GO:0016021
GB54258-PA	GB54258	FBpp0079897	FBgn0032394	CG6746-PA	NA	NA	NA
GB40864-PA	GB40864	FBpp0080672	FBgn0032702	CG10376-PA	GO:0004722 GO:0003824	GO:0006470	NA
GB44421-PA	GB44421	FBpp0081356	FBgn0010173	RpA-70-PA	GO:0003697 GO:0003697	GO:0006261 GO:0006261 GO:0007052 GO:0007095	GO:0005662 GO:0005634 GO:0005662 GO:0005634 GO:0005875
GB48169-PA	GB48169	FBpp0083931	FBgn0026317	Tsc1-PA	GO:0019900	GO:0008285 GO:0051726 GO:0030308 GO:0030308 GO:0046621 GO:0046620 GO:0008286 GO:0045792 GO:0046621 GO:0046621 GO:0046627 GO:0045792 GO:0045792 GO:0051726 GO:0001558 GO:0008285 GO:0030308 GO:0007165 GO:0007584 GO:0045792 GO:0045792 GO:0030308 GO:0008340 GO:0048505 GO:0006629 GO:0071456 GO:0045792 GO:2000377 GO:0042127	GO:0005737
GB55016-PA	GB55016	FBpp0088031	FBgn0033188	CG1600-PC	GO:0016491 GO:0008270 GO:0000166	GO:0055114 GO:0001666 GO:0001666	NA
GB48916-PA	GB48916	FBpp0071767	FBgn0034744	Vps20-PA	NA	GO:0015031	NA
GB55383-PA	GB55383	FBpp0292905	FBgn0043456	CG4747-PB	GO:0008442 GO:0050662 GO:0000166 GO:0004616	GO:0006098	GO:0005575
GB50594-PA	GB50594	FBpp0079949	FBgn0032430	CG6388-PA	GO:0004809 GO:0003723	GO:0006400	NA
GB51331-PA	GB51331	FBpp0080346	FBgn0028902	Tektin-A-PA	GO:0008017	GO:0007017 GO:0000226	GO:0005875 GO:0005874
GB40653-PA	GB40653	FBpp0080102	FBgn0032518	RpL24-PA	GO:0003735 GO:0003735	GO:0006412 GO:0006412 GO:0000022 GO:0007052 GO:0051298	GO:0022625 GO:0022625 GO:0005840 GO:0005811
GB54993-PA	GB54993	FBpp0079364	FBgn0040964	CG18661-PA	GO:0003674	GO:0008150	GO:0005575
GB51104-PA	GB51104	FBpp0290588	FBgn0028371	jbug-PF	GO:0003779 GO:0003779	GO:0009612 GO:0048104	NA
GB53794-PA	GB53794	FBpp0075698	FBgn0036299	Tsf2-PA	GO:0005381 GO:0008199	GO:0006879 GO:0006826 GO:0019991	GO:0005576
GB46365-PA	GB46365	FBpp0075184	FBgn0011693	Pdh-PA	GO:0000166 GO:0004022 GO:0004745	GO:0055114 GO:0006911 GO:0042574 GO:0042572	NA
GB50753-PA	GB50753	FBpp0070765	FBgn0028474	CG4119-PA	GO:0003729 GO:0000166 GO:0003676	GO:0000381 GO:0000398	GO:0005634 GO:0071011
GB55540-PA	GB55540	FBpp0111770	FBgn0010328	woc-PB	GO:0003677 GO:0008270 GO:0005515 GO:0005515 GO:0003682 GO:0005515	GO:0006697 GO:0016233 GO:0006357 GO:0006355 GO:0022008	GO:0000792 GO:0000791 GO:0005705 GO:0035012 GO:0000791 GO:0005634 GO:0043234 GO:0005705
GB51231-PA	GB51231	FBpp0078091	FBgn0000560	eg-PB	GO:0003700 GO:0004879 GO:0004879 GO:0004879 GO:0003707 GO:0008270 GO:0043565	GO:0007417 GO:0006355 GO:0043401	GO:0005634 GO:0005634
GB52994-PA	GB52994	FBpp0085724	FBgn0023211	Elongin-C-PA	NA	GO:0006511 GO:0048813 GO:0022008	GO:0008023
GB51251-PA	GB51251	FBpp0081290	FBgn0037551	Gie-PA	GO:0005525	GO:0007264 GO:0000819	GO:0005764
GB49397-PA	GB49397	FBpp0293292	FBgn0033250	CG14762-PB	NA	NA	NA
GB49240-PA	GB49240	FBpp0079406	FBgn0012036	Aldh-PA	GO:0008774 GO:0004029 GO:0004029 GO:0004029 GO:0004029	GO:0006117 GO:0006090 GO:0055114 GO:0045471	GO:0005737 GO:0005739 GO:0005739 GO:0005759 GO:0005811 GO:0005811
GB44011-PA	GB44011	FBpp0083719	FBgn0039013	CG4813-PA	GO:0008270	NA	NA
GB50641-PA	GB50641	FBpp0088047	FBgn0033174	CG11125-PA	NA	NA	NA
GB42748-PA	GB42748	FBpp0075713	FBgn0020655	Gap69C-PA	GO:0008060 GO:0005525 GO:0008270	GO:0032312	GO:0005829
GB41485-PA	GB41485	FBpp0081907	FBgn0037943	CG14722-PA	GO:0016505	GO:0008150	GO:0005575
GB55730-PA	GB55730	FBpp0075557	FBgn0262350	bru-3-PA	NA	NA	NA
GB55473-PA	GB55473	FBpp0289451	FBgn0040890	ksh-PB	GO:0003674	GO:0046907	GO:0005794 GO:0005783
GB44252-PA	GB44252	FBpp0110411	FBgn0026401	Nipped-B-PE	GO:0005488	GO:0071733 GO:0006355 GO:0007064 GO:0010628 GO:0070193 GO:0007064 GO:0010628	GO:0005634 GO:0035327 GO:0008278 GO:0043234 GO:0005700 GO:0000795 GO:0005634 GO:0005654 GO:0008278
GB43719-PA	GB43719	FBpp0072057	FBgn0029105	alpha-catenin-related-PA	GO:0003779 GO:0003779 GO:0005198	GO:0007155	GO:0005915 GO:0015629
GB42077-PA	GB42077	FBpp0078603	FBgn0037215	CG12582-PA	GO:0004567 GO:0043169	GO:0005975	NA
GB48708-PA	GB48708	FBpp0076580	FBgn0052380	SMSr-PA	GO:0003674	GO:0006686 GO:0060305 GO:0007030	GO:0016021
GB45199-PA	GB45199	FBpp0078446	FBgn0037315	Cerk-PA	GO:0017050 GO:0004143 GO:0001729	GO:0035071 GO:0048102 GO:0007205 GO:0007602 GO:0006672 GO:0007280	GO:0005886 GO:0005886 GO:0000299
GB48589-PA	GB48589	FBpp0089219	FBgn0016930	smi35A-PC	GO:0004672 GO:0004674 GO:0004674 GO:0004672 GO:0004674 GO:0005524 GO:0004713 GO:0016740	GO:0042048 GO:0006468 GO:0006468	GO:0005829
GB44062-PA	GB44062	FBpp0081530	FBgn0000723	Fps85D-PA	GO:0004713 GO:0004713 GO:0004713 GO:0004713 GO:0004713 GO:0005524	GO:0006468 GO:0008594 GO:0006468 GO:0046664 GO:0051017 GO:0007391 GO:0007394 GO:0007411	GO:0005886 GO:0016020 GO:0005737 GO:0005912
GB51343-PA	GB51343	FBpp0298280	FBgn0023216	Parg-PB	GO:0004649 GO:0004649 GO:0004649	GO:0005975 GO:0035065 GO:0006342 GO:0051457 GO:0006911 GO:0009408 GO:0043484	GO:0005654
GB52039-PA	GB52039	FBpp0081723	FBgn0259938	cwo-PA	GO:0003677 GO:0003700 GO:0003700	GO:0006355 GO:0000122 GO:0042752 GO:0042752 GO:0000122 GO:0042752 GO:0032922	GO:0005634 GO:0005634
GB50928-PA	GB50928	FBpp0070389	FBgn0040389	mRpL14-PA	GO:0003735	GO:0006412	GO:0005762
GB53340-PA	GB53340	FBpp0074228	FBgn0250788	beta-Spec-PA	GO:0005516 GO:0051015 GO:0005516 GO:0003779 GO:0003779 GO:0008017 GO:0008092 GO:0003779 GO:0005200 GO:0005546 GO:0030506	GO:0007411 GO:0007009 GO:0030721 GO:0045478 GO:0007274 GO:0050807 GO:0042062 GO:0007026 GO:0016199 GO:0048790 GO:0007409 GO:0007399 GO:0072499	GO:0045170 GO:0045169 GO:0008091 GO:0008091 GO:0005886 GO:0008091 GO:0045170 GO:0016327 GO:0030424 GO:0005886 GO:0005886 GO:0005811 GO:0031594 GO:0016328 GO:0016328 GO:0005886
GB54477-PA	GB54477	FBpp0071571	FBgn0003731	Egfr-PB	GO:0005006 GO:0005006 GO:0005006 GO:0004713 GO:0008313 GO:0004713 GO:0004713 GO:0004888 GO:0005524 GO:0019904	GO:0008071 GO:0048749 GO:0007390 GO:0007173 GO:0016333 GO:0008586 GO:0001752 GO:0001709 GO:0061331 GO:0007314 GO:0007310 GO:0007391 GO:0002009 GO:0007431 GO:0007390 GO:0007443 GO:0009952 GO:0008314 GO:0009950 GO:0007310 GO:0007314 GO:0007424 GO:0046845 GO:0035309 GO:0007314 GO:0007444 GO:0035310 GO:0007477 GO:0007476 GO:0007424 GO:0046845 GO:0006468 GO:0007298 GO:0016330 GO:0048749 GO:0045165 GO:…	GO:0005886 GO:0005887 GO:0016020
GB53043-PA	GB53043	FBpp0077116	FBgn0020762	Atet-PA	GO:0042626 GO:0005215 GO:0005524	GO:0022008	GO:0043190 GO:0016021
GB54921-PA	GB54921	FBpp0292311	FBgn0037487	CG14608-PC	GO:0008061	GO:0006030	GO:0005576
GB44333-PA	GB44333	FBpp0086053	FBgn0034253	CG10936-PB	NA	NA	NA
GB54320-PA	GB54320	FBpp0110183	FBgn0031374	CG7337-PC	NA	NA	NA
GB46143-PA	GB46143	FBpp0077146	FBgn0025684	CG15438-PA	GO:0015321	GO:0055085	GO:0016021
GB42694-PA	GB42694	FBpp0081592	FBgn0024833	AP-47-PA	NA	GO:0007269 GO:0006901 GO:0016183 GO:0006886 GO:0016192	GO:0008021 GO:0030135 GO:0030131
GB54373-PA	GB54373	FBpp0074583	FBgn0031060	CG14231-PA	GO:0004222	GO:0006508	GO:0005575
GB40267-PA	GB40267	FBpp0083665	FBgn0038996	mRpL45-PA	NA	NA	NA
GB49969-PA	GB49969	FBpp0291745	FBgn0039530	Tusp-PD	NA	GO:0035556	NA
GB41779-PA	GB41779	FBpp0079964	FBgn0032436	CG5418-PA	NA	NA	NA
GB48866-PA	GB48866	FBpp0083892	FBgn0053108	CG33108-PA	GO:0003674	GO:0008150	GO:0005575
GB42629-PA	GB42629	FBpp0073475	FBgn0043001	Chrac-16-PA	GO:0046982 GO:0043565	GO:0006974	GO:0008623 GO:0008623 GO:0008623
GB42771-PA	GB42771	FBpp0078846	FBgn0031773	Fbw5-PA	GO:0005515	GO:0042787	NA
GB49010-PA	GB49010	FBpp0071810	FBgn0034788	CG13532-PA	NA	NA	NA
GB41898-PA	GB41898	FBpp0111843	FBgn0028408	Drep-2-PB	NA	GO:0006915 GO:0022008	GO:0005622
GB50457-PA	GB50457	FBpp0082478	FBgn0038256	CG7530-PA	NA	NA	GO:0016021
GB47970-PA	GB47970	FBpp0079118	FBgn0025687	LKR-PA	GO:0004754 GO:0000166	GO:0055114 GO:0031060 GO:0034969	NA
GB45873-PA	GB45873	FBpp0078927	FBgn0028467	CG11070-PA	GO:0034450	GO:0006511 GO:0016567	GO:0000151
GB51399-PA	GB51399	FBpp0075730	FBgn0013997	Nrx-IV-PA	GO:0004888	GO:0008104 GO:0007391 GO:0016080 GO:0016081 GO:0007391 GO:0008065 GO:0019991 GO:0045216 GO:0007391 GO:0008104 GO:0007163 GO:0007391 GO:0035151 GO:0007155 GO:0060857 GO:0019991 GO:0021682 GO:0008366 GO:0060857	GO:0005886 GO:0005918 GO:0005918 GO:0016021 GO:0005887 GO:0005918 GO:0005918 GO:0005918 GO:0005918 GO:0005919 GO:0005886
GB53336-PA	GB53336	FBpp0075667	FBgn0036319	Ent3-PA	GO:0015395 GO:0005337 GO:0005337	GO:0015858 GO:0015858	GO:0016021 GO:0016021
GB51707-PA	GB51707	FBpp0087483	FBgn0033475	CG12129-PA	GO:0003824 GO:0003723	GO:0006355	GO:0005737
GB48628-PA	GB48628	FBpp0291831	FBgn0261552	ps-PL	GO:0003729 GO:0003729 GO:0003729 GO:0003729	GO:0000398	GO:0005634
GB49184-PA	GB49184	FBpp0080693	FBgn0032749	Phlpp-PA	GO:0004722 GO:0004722	GO:0006470 GO:0006470	GO:0005575
GB42326-PA	GB42326	FBpp0082211	FBgn0052473	CG32473-PC	GO:0004177 GO:0008237 GO:0008270	GO:0006508	NA
GB46520-PA	GB46520	FBpp0070298	FBgn0014411	Vps26-PA	NA	GO:0007040 GO:0006605 GO:0006886 GO:0007034	GO:0030904
GB55480-PA	GB55480	FBpp0089047	FBgn0001991	Ca-alpha1D-PC	GO:0005245 GO:0005245 GO:0005245 GO:0005245	GO:0006816 GO:0006936 GO:0042045 GO:0042045 GO:0009790 GO:0006816 GO:0051925	GO:0005891 GO:0005891 GO:0016324 GO:0016323 GO:0005891 GO:0005891 GO:0005891
GB53349-PA	GB53349	FBpp0089041	FBgn0023175	Prosalpha7-PA	GO:0004175 GO:0004298	GO:0006511 GO:0006974	GO:0005839 GO:0019773 GO:0005875
GB51408-PA	GB51408	FBpp0100020	FBgn0032259	CG6144-PB	GO:0016706	GO:0055114	NA
GB54340-PA	GB54340	FBpp0080855	FBgn0032818	CG10628-PA	GO:0005525 GO:0000287 GO:0003924	GO:0008150	NA
GB49301-PA	GB49301	FBpp0071232	FBgn0030089	AP-1gamma-PD	GO:0008565 GO:0005488	GO:0016183 GO:0007269 GO:0006901 GO:0016192 GO:0006886	GO:0030135 GO:0008021 GO:0044431 GO:0030131
GB48748-PA	GB48748	FBpp0081553	FBgn0037720	CG8312-PA	NA	NA	NA
GB50580-PA	GB50580	FBpp0081205	FBgn0037430	Osi20-PA	GO:0003674	GO:0008150	GO:0005887
GB42970-PA	GB42970	FBpp0077475	FBgn0014010	Rab5-PA	GO:0005525 GO:0003924 GO:0003924 GO:0003924 GO:0005525	GO:0048488 GO:0016189 GO:0006325 GO:0016321 GO:0007067 GO:0016189 GO:0050803 GO:0007349 GO:0007264 GO:0015031 GO:0007298 GO:0006897 GO:0007298 GO:0008285 GO:0035088 GO:0048477 GO:0030100 GO:0034058 GO:0007409 GO:0048813 GO:0007298 GO:0046664 GO:0048803	GO:0005769 GO:0005769 GO:0005811
GB51550-PA	GB51550	FBpp0110219	FBgn0260003	Dys-PH	GO:0005198 GO:0008307 GO:0008307 GO:0008307 GO:0008092 GO:0003779 GO:0005509 GO:0008270 GO:0003779 GO:0005200 GO:0008307 GO:0005200 GO:0003779 GO:0008307 GO:0050699	GO:0008586 GO:0007517 GO:0007517 GO:0007274 GO:0048172 GO:0046716 GO:0030010 GO:0007474 GO:0046928 GO:0008586	GO:0005856 GO:0016010 GO:0016010 GO:0016010 GO:0016010 GO:0016010 GO:0005856 GO:0016010 GO:0016010 GO:0005856 GO:0016010
GB43643-PA	GB43643	FBpp0076495	FBgn0016694	Pdp1-PD	GO:0003700 GO:0003677 GO:0042803 GO:0001077 GO:0043565 GO:0046983	GO:0006351 GO:0007623 GO:0007623 GO:0007623 GO:0006355 GO:0007623 GO:0040007 GO:0007584 GO:0007067 GO:0042023	GO:0005634
GB47841-PA	GB47841	FBpp0078566	FBgn0037252	CG14650-PA	GO:0031072 GO:0051082	GO:0009408 GO:0006457	NA
GB47597-PA	GB47597	FBpp0088777	FBgn0053170	CG33170-PA	NA	NA	NA
GB53331-PA	GB53331	FBpp0290312	FBgn0039294	Cad96Cb-PB	GO:0005509	GO:0016339 GO:0007156 GO:0007424	GO:0005887 GO:0005886
GB45213-PA	GB45213	FBpp0083990	FBgn0039184	CG6432-PA	GO:0003987	GO:0008152	NA
GB41858-PA	GB41858	FBpp0111997	FBgn0034091	mrj-PE	GO:0031072 GO:0051082	GO:0006457	NA
GB40500-PA	GB40500	FBpp0086285	FBgn0034110	Atg9-PA	NA	NA	NA
GB55546-PA	GB55546	FBpp0084550	FBgn0039501	CG5987-PA	GO:0004835	GO:0006464	NA
GB47499-PA	GB47499	FBpp0297661	FBgn0085384	CG34355-PE	NA	NA	NA
GB54583-PA	GB54583	FBpp0080647	FBgn0032701	CG10341-PA	GO:0030515	GO:0042254 GO:0031120 GO:0022008	NA
GB51118-PA	GB51118	FBpp0085893	FBgn0034361	mRpS28-PA	GO:0003735	GO:0006412	GO:0005763
GB40515-PA	GB40515	FBpp0111901	FBgn0030735	CG3632-PE	GO:0008138 GO:0004725 GO:0046872	GO:0006470 GO:0016311	NA
GB50958-PA	GB50958	FBpp0111773	FBgn0010352	Nc73EF-PI	GO:0004591 GO:0004591 GO:0004591 GO:0004591 GO:0030976	GO:0006099	GO:0009353 GO:0005875
GB50060-PA	GB50060	FBpp0113033	FBgn0034887	CG5428-PB	GO:0008146	NA	NA
GB46697-PA	GB46697	FBpp0080116	FBgn0027844	CAH1-PA	GO:0004089 GO:0004089 GO:0008270	GO:0006730	NA
GB54547-PA	GB54547	FBpp0081128	FBgn0037473	CG10068-PA	NA	GO:0006909 GO:0000910	GO:0005856
GB49087-PA	GB49087	FBpp0112051	FBgn0035533	Cip4-PB	GO:0017048	GO:0007498 GO:0035317 GO:0008582	NA
GB49040-PA	GB49040	FBpp0084893	FBgn0039710	dgt1-PA	GO:0004427 GO:0000287	GO:0006796 GO:0007095 GO:0022008	GO:0005737
GB43824-PA	GB43824	FBpp0084830	FBgn0039681	CG7582-PA	NA	NA	GO:0016021
GB44165-PA	GB44165	FBpp0080401	FBgn0001995	mRpL4-PA	GO:0003735 GO:0003735	GO:0006412 GO:0006412	GO:0005762 GO:0005762
GB49807-PA	GB49807	FBpp0077427	FBgn0026778	Rad1-PA	GO:0004527 GO:0003684 GO:0008853	GO:0006281 GO:0006281	GO:0005634
GB46013-PA	GB46013	FBpp0271888	FBgn0032010	CG8086-PE	NA	GO:0022008	GO:0005643
GB50055-PA	GB50055	FBpp0087212	FBgn0026386	Or47a-PA	GO:0004984 GO:0005549 GO:0004984	GO:0007608 GO:0007608	GO:0016021 GO:0016020
GB45458-PA	GB45458	FBpp0076647	FBgn0261445	sgl-PA	GO:0003979 GO:0003979 GO:0003979 GO:0003979 GO:0003979 GO:0051287	GO:0007367 GO:0006024 GO:0015014 GO:0007427 GO:0015012 GO:0007166 GO:0007509 GO:0007224 GO:0007507 GO:0030206 GO:0016055 GO:0008543 GO:0015012 GO:0007428 GO:0055114 GO:0007367 GO:0042048 GO:0002121 GO:0016319	NA
GB47120-PA	GB47120	FBpp0083497	FBgn0038880	SIFR-PA	GO:0008528 GO:0008188 GO:0004930 GO:0004983 GO:0008188	GO:0007186 GO:0007186 GO:0007186	GO:0016021 GO:0016021 GO:0016021
GB54846-PA	GB54846	FBpp0079218	FBgn0032014	CG7840-PA	GO:0003865	GO:0006629	GO:0016021 GO:0005737
GB42999-PA	GB42999	FBpp0071283	FBgn0030092	fh-PA	GO:0004322 GO:0034986	GO:0006879 GO:0006879 GO:0006879 GO:0055114 GO:0042542 GO:0019896 GO:0051881	GO:0005739 GO:0005739 GO:0005739 GO:0005739
GB50526-PA	GB50526	FBpp0083093	FBgn0038652	CG7720-PB	GO:0008507	GO:0055085	GO:0016020
GB41146-PA	GB41146	FBpp0071252	FBgn0028292	ric8a-PA	GO:0005085 GO:0001965 GO:0001965 GO:0005085	GO:0008105 GO:0007163 GO:0040001 GO:0055059 GO:0008105 GO:0008356 GO:0010004 GO:0008105 GO:0055059 GO:0008356 GO:0050821	GO:0005737 GO:0005737 GO:0005829
GB49516-PA	GB49516	FBpp0293260	FBgn0034558	CG9236-PB	GO:0008597 GO:0005509	NA	NA
GB42164-PA	GB42164	FBpp0078949	FBgn0000351	cort-PA	GO:0010997 GO:0010997	GO:0007279 GO:0007349 GO:0007143 GO:0045143 GO:0007343 GO:0008054 GO:0007147 GO:0007144 GO:0051487 GO:0051297	GO:0005737 GO:0005813
GB52611-PA	GB52611	FBpp0071549	FBgn0034606	ASPP-PB	GO:0030296	NA	GO:0005912
GB44936-PA	GB44936	FBpp0081628	FBgn0037770	Art4-PA	GO:0016274 GO:0035242 GO:0035241 GO:0042054 GO:0008469 GO:0042054	GO:0016571 GO:0019919 GO:0016571 GO:0035078	GO:0035097 GO:0005634 GO:0005737
GB44139-PA	GB44139	FBpp0080901	FBgn0032857	CG10947-PB	NA	NA	NA
GB48552-PA	GB48552	FBpp0082735	FBgn0027095	Manf-PA	NA	GO:0070050 GO:0031175	GO:0005576 GO:0005576
GB48760-PA	GB48760	FBpp0070072	FBgn0004170	sc-PA	GO:0046982 GO:0043565 GO:0003700 GO:0043565 GO:0046982 GO:0003677 GO:0046982 GO:0000977 GO:0046982 GO:0043565 GO:0001077 GO:0003700 GO:0003677 GO:0008134 GO:0008134 GO:0005515	GO:0006355 GO:0007399 GO:0007530 GO:0007530 GO:0007530 GO:0007399 GO:0007540 GO:0007530 GO:0045944 GO:0061382 GO:0006357 GO:0007422 GO:0007549 GO:0007400 GO:0007417 GO:0007530 GO:0007540 GO:0007530 GO:0008407 GO:0006355 GO:0008407 GO:0007422 GO:0007530 GO:0007417 GO:0007419 GO:0007400 GO:0007399 GO:0007346 GO:0008407 GO:0008407 GO:0007422 GO:0008407 GO:0007423 GO:0043066 GO:0022416	GO:0005667 GO:0005634
GB49990-PA	GB49990	FBpp0301121	FBgn0263391	hts-PP	GO:0003779 GO:0046872	GO:0008302 GO:0045478 GO:0048135 GO:0007294 GO:0008302 GO:0045478 GO:0048134 GO:0008302 GO:0045478 GO:0030721 GO:0007294 GO:0007282 GO:0030723 GO:0051297 GO:0030724 GO:0000212 GO:0045214 GO:0007527 GO:0072499 GO:0072499 GO:0007411 GO:0072499	GO:0045169 GO:0045170 GO:0045169 GO:0005886 GO:0005737 GO:0045169 GO:0045172 GO:0035183 GO:0045169 GO:0045172 GO:0035183 GO:0045172 GO:0045169 GO:0045170 GO:0045169 GO:0045169 GO:0045169 GO:0005886 GO:0005811 GO:0005886
GB42963-PA	GB42963	FBpp0113095	FBgn0031813	CG9527-PB	GO:0016402 GO:0003995 GO:0003997 GO:0050660	GO:0006635 GO:0006911	GO:0005777
GB50033-PA	GB50033	FBpp0083028	FBgn0038586	CG7168-PA	NA	NA	NA
GB53853-PA	GB53853	FBpp0087821	FBgn0028836	CSN7-PA	GO:0005515 GO:0005515	GO:0050821 GO:0007095 GO:0046331	GO:0008180 GO:0008180 GO:0008180 GO:0008180 GO:0008180 GO:0008180
GB49487-PA	GB49487	FBpp0080152	FBgn0028932	CG16890-PA	NA	NA	NA
GB48565-PA	GB48565	FBpp0077173	FBgn0051961	CG31961-PA	GO:0005488	GO:0007021 GO:0022008	NA
GB50011-PA	GB50011	FBpp0077837	FBgn0036975	CG5618-PA	GO:0004782 GO:0008239 GO:0030170	GO:0006508 GO:0019752	GO:0005737
GB53065-PA	GB53065	FBpp0079536	FBgn0005593	RpL7-PA	GO:0003735 GO:0019843 GO:0003735 GO:0003729	GO:0006412 GO:0006412 GO:0000022 GO:0007052 GO:0051298	GO:0022625 GO:0005840 GO:0005840
GB48462-PA	GB48462	FBpp0289357	FBgn0259745	wech-PA	GO:0008270 GO:0030674	GO:0033632 GO:0016203	GO:0005622 GO:0005927
GB50779-PA	GB50779	FBpp0084051	FBgn0039210	CG13625-PA	NA	GO:0000398	GO:0071013
GB49947-PA	GB49947	FBpp0110105	FBgn0083950	CG34114-PB	NA	NA	NA
GB51994-PA	GB51994	FBpp0086400	FBgn0010590	Prosbeta1-PA	GO:0004175 GO:0004298	GO:0051603 GO:0006974	GO:0005839
GB41653-PA	GB41653	FBpp0293525	FBgn0260657	CG42540-PG	GO:0003674	GO:0008150	GO:0016020
GB50430-PA	GB50430	FBpp0296972	FBgn0262718	CG43162-PD	NA	NA	NA
GB54468-PA	GB54468	FBpp0301056	FBgn0037726	CG9492-PD	GO:0003774 GO:0042623 GO:0003777 GO:0016887 GO:0005524	GO:0007018 GO:0007018	GO:0005858 GO:0005875 GO:0030286 GO:0005875
GB50727-PA	GB50727	FBpp0075967	FBgn0010741	l(3)01239-PA	GO:0051087 GO:0051082	GO:0048477 GO:0006458 GO:0006457 GO:0006911	GO:0016272 GO:0016272
GB45143-PA	GB45143	FBpp0085657	FBgn0002716	mei-W68-PA	GO:0003918 GO:0003918 GO:0005524	GO:0007131 GO:0042138 GO:0007131 GO:0007131 GO:0042140 GO:0042139 GO:0006265 GO:0048477	GO:0005694
GB54269-PA	GB54269	FBpp0086887	FBgn0020370	TppII-PD	GO:0008240 GO:0008240 GO:0008240 GO:0004252 GO:0008238	GO:0006508 GO:0051260	GO:0005737
GB44780-PA	GB44780	FBpp0079615	FBgn0004915	TfIIB-PA	GO:0008134 GO:0003743 GO:0008270	GO:0001174 GO:0006357 GO:0051101 GO:0006357 GO:0006367 GO:0006367 GO:0006413	GO:0005634 GO:0005634 GO:0005667 GO:0005667
GB41845-PA	GB41845	FBpp0074802	FBgn0036844	Mkp3-PB	GO:0017017 GO:0008138 GO:0008138 GO:0016791 GO:0004725	GO:0006470 GO:0006470 GO:0043409 GO:0007474 GO:0007428 GO:0016337 GO:0035160 GO:0042127 GO:0002385	GO:0005737
GB49829-PA	GB49829	FBpp0081590	FBgn0037713	CG16790-PA	GO:0005515 GO:0003824	GO:0016070	GO:0005622
GB54174-PA	GB54174	FBpp0084614	FBgn0003330	Sce-PA	GO:0008270 GO:0005515	GO:0007275 GO:0045498 GO:0006342 GO:0007062 GO:0030713 GO:0030708 GO:0022008	GO:0005634 GO:0008278 GO:0035102 GO:0005730
GB48937-PA	GB48937	FBpp0078292	FBgn0037387	CG1213-PA	GO:0005355	GO:0055085	GO:0016021
GB40831-PA	GB40831	FBpp0082363	FBgn0038211	CG9649-PA	GO:0004175 GO:0004252	GO:0006508 GO:0006508 GO:0022008	NA
GB40150-PA	GB40150	FBpp0293409	FBgn0262477	FoxP-PC	GO:0003700 GO:0043565 GO:0008270	GO:0006355	GO:0005634
GB54853-PA	GB54853	FBpp0291358	FBgn0032006	Pvr-PJ	GO:0004713 GO:0005021 GO:0005017 GO:0004714 GO:0004714 GO:0004714 GO:0005021 GO:0005021 GO:0005524 GO:0005515	GO:0006468 GO:0042386 GO:0030036 GO:0007298 GO:0030097 GO:0035099 GO:0048010 GO:0030031 GO:0035099 GO:0007298 GO:0007419 GO:0035172 GO:0035099 GO:0007015 GO:0008360 GO:0006468 GO:0045610 GO:0035099 GO:0007419 GO:0007298 GO:0007298 GO:0019730 GO:0007298 GO:0000022 GO:0007435 GO:0007298 GO:0006974 GO:0035099 GO:0061327 GO:0007443 GO:0048803	GO:0005886 GO:0005886 GO:0005886 GO:0005886
GB53830-PA	GB53830	FBpp0080582	FBgn0243486	rdo-PA	NA	GO:0008056	NA
GB45181-PA	GB45181	FBpp0076434	FBgn0035871	CG7188-PA	NA	GO:0043066	GO:0016021
GB52656-PA	GB52656	FBpp0077108	FBgn0031629	Clect27-PA	GO:0005488	NA	NA
GB44685-PA	GB44685	FBpp0082910	FBgn0038532	CG14322-PA	NA	NA	NA
GB52458-PA	GB52458	FBpp0077763	FBgn0031217	CG11377-PA	GO:0005509	NA	NA
GB49789-PA	GB49789	FBpp0071753	FBgn0034727	mRpS29-PA	GO:0003735 GO:0003735	GO:0006412 GO:0006412 GO:0006915	GO:0005763 GO:0005763
GB48573-PA	GB48573	FBpp0297173	FBgn0032908	CG9270-PC	GO:0008559 GO:0042626 GO:0005215 GO:0005524	GO:0055085 GO:0046331	GO:0043190 GO:0016021
GB52046-PA	GB52046	FBpp0289744	FBgn0259171	Pde9-PC	GO:0047555 GO:0047555 GO:0047555	GO:0007165 GO:0022008	NA
GB48641-PA	GB48641	FBpp0082540	FBgn0038319	mRpL9-PA	GO:0003735	GO:0006412	GO:0005762
GB46333-PA	GB46333	FBpp0079388	FBgn0032078	C1GalTA-PB	GO:0048531 GO:0016263 GO:0016263	GO:0009247 GO:0006486 GO:0016267 GO:0021551 GO:0016267	GO:0016021
GB42452-PA	GB42452	FBpp0078361	FBgn0037359	MED27-PA	GO:0001104 GO:0003712 GO:0001104 GO:0001104	GO:0006366 GO:0006367 GO:0006357 GO:0046425	GO:0016592 GO:0005634 GO:0016592 GO:0005634 GO:0016592
GB50474-PA	GB50474	FBpp0082813	FBgn0038463	CG3534-PA	GO:0004856	GO:0005975	NA
GB55108-PA	GB55108	FBpp0112384	FBgn0259697	nvd-PA	GO:0016491 GO:0051537	GO:0055114 GO:0007552 GO:0035264 GO:0002168 GO:0045456	NA
GB44876-PA	GB44876	FBpp0070392	FBgn0023526	CG2865-PA	NA	NA	NA
GB55081-PA	GB55081	FBpp0099588	FBgn0030522	CG11103-PB	GO:0003674	GO:0008150	GO:0005575
GB47954-PA	GB47954	FBpp0083671	FBgn0014949	btn-PA	GO:0003677 GO:0003700 GO:0043565	GO:0006355	GO:0005634
GB41759-PA	GB41759	FBpp0086042	FBgn0034270	CG6401-PA	GO:0017176	GO:0006506	GO:0030176
GB55574-PA	GB55574	FBpp0088794	FBgn0032120	CG33298-PB	GO:0004012 GO:0005524 GO:0000287 GO:0015662	GO:0015914 GO:0006812	GO:0016021
GB48267-PA	GB48267	FBpp0085137	FBgn0039829	CG15561-PA	GO:0003676	NA	GO:0005622
GB45188-PA	GB45188	FBpp0077075	FBgn0031630	CG15629-PA	GO:0016491 GO:0000166	GO:0008152	NA
GB45415-PA	GB45415	FBpp0080495	FBgn0027779	VhaSFD-PB	GO:0008553 GO:0008553 GO:0008553 GO:0046961 GO:0005488	GO:0008340 GO:0015991 GO:0033227	GO:0000221 GO:0000221 GO:0005886
GB44653-PA	GB44653	FBpp0300529	FBgn0005427	ewg-PK	GO:0003677 GO:0003700 GO:0003700 GO:0003677	GO:0007517 GO:0007417 GO:0007560 GO:0007517 GO:0007517 GO:0007517 GO:0007417 GO:0045886	GO:0005634 GO:0005634 GO:0005634
GB53002-PA	GB53002	FBpp0290531	FBgn0026438	Eaat2-PC	GO:0015501 GO:0015183 GO:0017153 GO:0005369	GO:0006835 GO:0015734	GO:0005886 GO:0016020
GB51484-PA	GB51484	FBpp0071497	FBgn0002736	mago-PA	NA	GO:0007315 GO:0008103 GO:0007317 GO:0048477 GO:0000226 GO:0007315 GO:0007315 GO:0008104 GO:0008104 GO:0007317 GO:0016325 GO:0006406 GO:0045451 GO:0046594 GO:0045451 GO:0007317 GO:0007267 GO:0007309 GO:0007318 GO:0008103 GO:0000398 GO:0008380 GO:0007173 GO:0008380	GO:0005634 GO:0005737 GO:0005634 GO:0005634 GO:0045495 GO:0045495 GO:0071013 GO:0071011 GO:0035145
GB46422-PA	GB46422	FBpp0076157	FBgn0036007	path-PC	GO:0015171 GO:0015171	GO:0040008 GO:0040007 GO:0003333	NA
GB42265-PA	GB42265	FBpp0075984	FBgn0036090	CG8009-PB	GO:0003674	GO:0008150	GO:0005575
GB41901-PA	GB41901	FBpp0072711	FBgn0035228	CG12091-PA	GO:0003824	NA	NA
GB46776-PA	GB46776	FBpp0087115	FBgn0033699	RpS11-PC	GO:0003735 GO:0003735	GO:0006412 GO:0006412 GO:0007052 GO:0000022 GO:0022008	GO:0022627 GO:0022627
GB41859-PA	GB41859	FBpp0083859	FBgn0039110	RanBP3-PA	NA	GO:0030178 GO:0051168	NA
GB41842-PA	GB41842	FBpp0087887	FBgn0010504	kermit-PA	NA	GO:0009966 GO:0031987 GO:0008340	NA
GB46521-PA	GB46521	FBpp0090954	FBgn0053523	CG33523-PD	GO:0005198	GO:0022008	GO:0005575
GB46736-PA	GB46736	FBpp0085202	FBgn0005632	faf-PA	GO:0004843 GO:0004843 GO:0004843 GO:0005488 GO:0004221	GO:0007097 GO:0009790 GO:0048749 GO:0008583 GO:0007349 GO:0006511 GO:0016579 GO:0016579 GO:0016579 GO:0016579 GO:0006897 GO:0045861 GO:0016579 GO:0008354 GO:0008583 GO:0016579	GO:0005737
GB40047-PA	GB40047	FBpp0088574	FBgn0016034	mael-PC	GO:0043565	GO:0007312 GO:0016325 GO:0048477 GO:0009950 GO:0007314 GO:0008298 GO:0008104 GO:0019094 GO:0007010 GO:0008298 GO:0007317 GO:0007283 GO:0045892	GO:0005737 GO:0005634 GO:0043186
GB53699-PA	GB53699	FBpp0289146	FBgn0039977	CG17454-PA	GO:0003723	GO:0000398 GO:0000398 GO:0000381 GO:0000398	GO:0005681 GO:0005681 GO:0005737 GO:0005634 GO:0071011
GB51358-PA	GB51358	FBpp0070007	FBgn0031094	CG9578-PA	NA	NA	NA
GB51720-PA	GB51720	FBpp0079411	FBgn0032117	FucTB-PA	GO:0046920 GO:0008417 GO:0046920 GO:0046920 GO:0046920	GO:0006486	GO:0005886 GO:0000139
GB54368-PA	GB54368	FBpp0081560	FBgn0037728	CG16817-PA	GO:0003674	GO:0007030	GO:0005783 GO:0031965 GO:0005634
GB47823-PA	GB47823	FBpp0070204	FBgn0024361	Tsp2A-PA	GO:0003674	GO:0008150	GO:0016021 GO:0016021 GO:0016021
GB54101-PA	GB54101	FBpp0081214	FBgn0037439	CG10286-PA	GO:0005488	NA	NA
GB48600-PA	GB48600	FBpp0078191	FBgn0037182	CG6838-PA	GO:0008060 GO:0008270	GO:0032312 GO:0046331 GO:0001745	GO:0005912 GO:0005737
GB47882-PA	GB47882	FBpp0297920	FBgn0020510	Abi-PD	GO:0004871 GO:0005515 GO:0005515 GO:0005515 GO:0005515	GO:0045860 GO:0008360 GO:0030866 GO:0030031 GO:0030036 GO:0022416 GO:0006911 GO:0030032 GO:0007155 GO:0016203 GO:0007528 GO:0021955 GO:0030036 GO:0000902 GO:0007030	GO:0031258 GO:0048471
GB41850-PA	GB41850	FBpp0075495	FBgn0029167	Hml-PA	GO:0005529 GO:0042803 GO:0008061	GO:0007599 GO:0035006 GO:0042060 GO:0007599 GO:0007155 GO:0006030 GO:0042381	GO:0005576
GB43730-PA	GB43730	FBpp0074009	FBgn0003416	sl-PA	GO:0004435 GO:0004871 GO:0004435 GO:0005509 GO:0005543	GO:0035556 GO:0009395 GO:0007298 GO:0007298	NA
GB55919-PA	GB55919	FBpp0083683	FBgn0003676	T-cp1-PB	GO:0051082 GO:0005524 GO:0008553 GO:0005524	GO:0006457 GO:0006457 GO:0006911 GO:0007052	GO:0005832 GO:0005753 GO:0005875
GB51063-PA	GB51063	FBpp0077822	FBgn0051973	Cda5-PB	GO:0016810 GO:0008061	GO:0006030	GO:0005576
GB48124-PA	GB48124	FBpp0080659	FBgn0015808	ScpX-PA	GO:0005548 GO:0016747 GO:0032934	GO:0015914 GO:0008152	GO:0005739 GO:0005737 GO:0005777 GO:0005811 GO:0005777 GO:0005811
GB42892-PA	GB42892	FBpp0070200	FBgn0004650	fs(1)N-PA	NA	GO:0048477 GO:0007304 GO:0007362 GO:0008595 GO:0007306 GO:0007305 GO:0007304 GO:0007362	GO:0009897 GO:0005576 GO:0045172 GO:0005737 GO:0060388
GB51709-PA	GB51709	FBpp0111942	FBgn0032079	CG31886-PB	NA	NA	NA
GB45128-PA	GB45128	FBpp0079454	FBgn0028479	CG4389-PA	GO:0016509 GO:0016508 GO:0016509 GO:0004300 GO:0050662 GO:0003857 GO:0000166	GO:0006635	GO:0016507 GO:0016507 GO:0005811 GO:0005811 GO:0005875
GB46500-PA	GB46500	FBpp0083456	FBgn0038874	ETHR-PA	GO:0008528 GO:0008188 GO:0008227 GO:0042654 GO:0008528 GO:0042654 GO:0042654	GO:0007186 GO:0007186 GO:0007186 GO:0007186 GO:0022008	GO:0016021 GO:0016021
GB55938-PA	GB55938	FBpp0077282	FBgn0031529	CG9662-PA	GO:0003674	GO:0008150	GO:0005575
GB41258-PA	GB41258	FBpp0085430	FBgn0033017	CG10465-PA	GO:0005249	GO:0006813	GO:0008076
GB46273-PA	GB46273	FBpp0087148	FBgn0026573	CG8290-PA	NA	NA	GO:0005634
GB53388-PA	GB53388	FBpp0300807	FBgn0052685	CG32685-PE	GO:0008157 GO:0008157 GO:0008157 GO:0008157	NA	NA
GB53027-PA	GB53027	FBpp0076599	FBgn0035754	MED4-PA	GO:0001104 GO:0005515 GO:0001104 GO:0003713 GO:0005515 GO:0005515	GO:0006367 GO:0006366 GO:0006357 GO:0007517 GO:0048813 GO:0007095	GO:0016592 GO:0016592 GO:0005634 GO:0016592
GB44970-PA	GB44970	FBpp0070180	FBgn0040348	CG3703-PA	NA	NA	NA
GB42797-PA	GB42797	FBpp0078489	FBgn0037288	CG14661-PA	NA	NA	NA
GB43004-PA	GB43004	FBpp0072366	FBgn0020386	Pdk1-PD	GO:0004674 GO:0004674 GO:0004672 GO:0004674 GO:0004674 GO:0005524 GO:0004674	GO:0006468 GO:0007283 GO:0048477 GO:0007548 GO:0006468 GO:0006468 GO:0006916 GO:0007166 GO:0001558 GO:0046620 GO:0008286 GO:0030307 GO:0008286 GO:0048477 GO:0007283 GO:0006468 GO:0007548 GO:0030036 GO:0045793 GO:0006974 GO:0045793 GO:0051124	GO:0005737 GO:0005886 GO:0031594
GB40238-PA	GB40238	FBpp0078980	FBgn0021944	Coprox-PA	GO:0004109 GO:0004109 GO:0004109 GO:0004109	GO:0006783 GO:0006783 GO:0055114	GO:0005739
GB43617-PA	GB43617	FBpp0082816	FBgn0038467	CG3590-PA	GO:0004018	GO:0009152 GO:0006163	GO:0005829
GB52454-PA	GB52454	FBpp0081589	FBgn0037714	CG9396-PA	NA	NA	NA
GB40320-PA	GB40320	FBpp0088955	FBgn0002174	l(2)tid-PB	GO:0005113 GO:0031072 GO:0005524 GO:0051082	GO:0007224 GO:0007224 GO:0009408 GO:0006457	GO:0005739 GO:0005739 GO:0005739 GO:0005829
GB41446-PA	GB41446	FBpp0074599	FBgn0024814	Clc-PA	GO:0005326 GO:0005198	GO:0007269 GO:0006836 GO:0016183 GO:0016183 GO:0007269 GO:0006886	GO:0005905 GO:0030125 GO:0030132 GO:0030125 GO:0030135 GO:0030125 GO:0005905 GO:0008021 GO:0005905 GO:0030130
GB54646-PA	GB54646	FBpp0083936	FBgn0039158	CG6182-PA	GO:0005097	GO:0032313	GO:0005622
GB40744-PA	GB40744	FBpp0089396	FBgn0014024	Rnp4F-PB	GO:0003729 GO:0003676 GO:0000166	GO:0006396 GO:0007417	GO:0005622
GB55400-PA	GB55400	FBpp0288942	FBgn0259150	CG42265-PA	NA	NA	NA
GB43092-PA	GB43092	FBpp0086483	FBgn0013762	Cdk5-PA	GO:0004693 GO:0004693 GO:0004674 GO:0004674 GO:0030332 GO:0004693 GO:0004674 GO:0005524	GO:0006468 GO:0007409 GO:0007409 GO:0006468 GO:0006468 GO:0007269 GO:0007049 GO:0008340 GO:0008045	GO:0016533
GB45933-PA	GB45933	FBpp0077937	FBgn0037018	CG4042-PA	GO:0003700 GO:0043565	GO:0006355	NA
GB45645-PA	GB45645	FBpp0290765	FBgn0010575	sbb-PG	GO:0003700 GO:0008270 GO:0003714	GO:0007412 GO:0007411 GO:0008345 GO:0008345 GO:0007411 GO:0000122 GO:0000122 GO:0007411 GO:0042461 GO:0007476 GO:0045570 GO:0045879 GO:0048190 GO:0007411	GO:0005634 GO:0005634 GO:0005634
GB50078-PA	GB50078	FBpp0078606	FBgn0015331	abs-PA	GO:0008026 GO:0004004 GO:0004386 GO:0004004 GO:0003676 GO:0005524 GO:0008270	GO:0030010 GO:0007399 GO:0009653 GO:0006915 GO:0000398	GO:0005634 GO:0071011 GO:0071013
GB52347-PA	GB52347	FBpp0078470	FBgn0037298	CG2604-PA	GO:0016491 GO:0000166	GO:0055114 GO:0035220 GO:0022416	GO:0005811 GO:0005811
GB44467-PA	GB44467	FBpp0080024	FBgn0032486	CG5705-PA	GO:0016149 GO:0016149	GO:0006415 GO:0006415	GO:0005739 GO:0005739
GB45582-PA	GB45582	FBpp0075674	FBgn0036316	CG10960-PB	GO:0005355	GO:0055085	GO:0016021
GB45715-PA	GB45715	FBpp0302039	FBgn0261963	mid-PB	GO:0003700	GO:0007367 GO:0007409 GO:0006355 GO:0007409 GO:0007399 GO:0007507 GO:0035050 GO:0042684 GO:0051890 GO:0014019 GO:0014018 GO:0003015 GO:0048665 GO:0045944 GO:0007402 GO:0051960 GO:0007417 GO:0007417 GO:0010629 GO:0010629 GO:0007411 GO:0042659 GO:0035223	GO:0005634
GB49110-PA	GB49110	FBpp0073430	FBgn0030357	Sclp-PA	NA	NA	NA
GB41015-PA	GB41015	FBpp0084471	FBgn0029170	TwdlT-PA	GO:0005214	GO:0040003 GO:0010171	GO:0005578
GB42942-PA	GB42942	FBpp0289190	FBgn0040297	Nhe2-PG	GO:0015385 GO:0015385 GO:0015385	GO:0006885 GO:0055085 GO:0006885 GO:0006814 GO:0006873	GO:0016021
GB44520-PA	GB44520	FBpp0083376	FBgn0038834	RpS30-PA	GO:0003735	GO:0006412 GO:0000022 GO:0007052	GO:0022627 GO:0005811
GB52060-PA	GB52060	FBpp0076897	FBgn0011710	Sep1-PA	GO:0005525 GO:0003924 GO:0005515 GO:0031625 GO:0003924	GO:0000910 GO:0000910 GO:0007349 GO:0007049 GO:0043065	GO:0005940 GO:0045172 GO:0005875 GO:0031105
GB49085-PA	GB49085	FBpp0085529	FBgn0022224	ubl-PA	GO:0003674	GO:0022008	GO:0005737
GB55004-PA	GB55004	FBpp0075308	FBgn0000565	Eip71CD-PA	GO:0008113 GO:0008113 GO:0008113	GO:0000096 GO:0035071 GO:0048102 GO:0055114 GO:0019538	NA
GB44210-PA	GB44210	FBpp0078557	FBgn0037240	Cont-PA	GO:0005488	GO:0007155 GO:0019991 GO:0045197 GO:0019991 GO:0021682 GO:0008366 GO:0060857	GO:0005918 GO:0005918 GO:0005919 GO:0005886
GB44640-PA	GB44640	FBpp0085211	FBgn0039882	CG11576-PA	NA	NA	NA
GB45024-PA	GB45024	FBpp0113013	FBgn0050051	CG30051-PC	GO:0003674	GO:0008150	GO:0005575
GB49107-PA	GB49107	FBpp0071905	FBgn0010660	Nup214-PA	GO:0005515	GO:0000059 GO:0007184	GO:0005643 GO:0005643 GO:0005875
GB41035-PA	GB41035	FBpp0072276	FBgn0050421	CG30421-PA	GO:0004221	GO:0006511	NA
GB46523-PA	GB46523	FBpp0076588	FBgn0035769	CTCF-PA	GO:0003700 GO:0008270 GO:0043565 GO:0043035 GO:0043035	GO:0045892 GO:0007379 GO:0006349 GO:0043007	GO:0005634 GO:0005634
GB45287-PA	GB45287	FBpp0298290	FBgn0261954	east-PE	GO:0008270 GO:0004181	GO:0000089 GO:0016321 GO:0000705 GO:0006508 GO:0010629 GO:0010629	GO:0000228 GO:0005730 GO:0005634 GO:0005634 GO:0005634 GO:0005700 GO:0005654
GB40444-PA	GB40444	FBpp0085549	FBgn0034543	CG30152-PA	GO:0003674	GO:0008150	GO:0005575
GB48009-PA	GB48009	FBpp0072132	FBgn0034921	Dcp1-PA	GO:0050072	GO:0000956 GO:0045451 GO:0035195 GO:0000184 GO:0010603	GO:0043186 GO:0000932 GO:0000932 GO:0005737 GO:0000932
GB51774-PA	GB51774	FBpp0271754	FBgn0039536	CG18437-PB	NA	NA	NA
GB49046-PA	GB49046	FBpp0088796	FBgn0041723	rho-5-PA	GO:0004252	GO:0007165 GO:0006508 GO:0042058 GO:0030431 GO:0042058 GO:0042058 GO:0042058	GO:0016021 GO:0005783
GB40489-PA	GB40489	FBpp0083570	FBgn0019957	ND42-PA	GO:0008137 GO:0008137 GO:0003954 GO:0003954 GO:0005524 GO:0016773	GO:0006120 GO:0006139	GO:0005747 GO:0005759 GO:0005747 GO:0005811
GB41694-PA	GB41694	FBpp0076092	FBgn0036053	iPLA2-VIA-PB	GO:0047499	GO:0006629	GO:0005829
GB49999-PA	GB49999	FBpp0079979	FBgn0032453	CG6180-PA	GO:0008429	NA	NA
GB48821-PA	GB48821	FBpp0083958	FBgn0039164	CG5524-PA	NA	GO:0006281	NA
GB55804-PA	GB55804	FBpp0085871	FBgn0261477	slim-PB	GO:0003674	GO:0008150	GO:0005575
GB43859-PA	GB43859	FBpp0085553	FBgn0034546	CG13442-PA	GO:0008270	NA	NA
GB50013-PA	GB50013	FBpp0074713	FBgn0036891	CG9372-PA	GO:0008236 GO:0004252 GO:0004252	GO:0006508 GO:0006508	NA
GB42767-PA	GB42767	FBpp0074212	FBgn0040877	CG12994-PA	NA	NA	NA
GB52711-PA	GB52711	FBpp0086195	FBgn0034166	CG6472-PA	GO:0016298	GO:0006629	NA
GB47161-PA	GB47161	FBpp0083131	FBgn0027784	Prp18-PA	GO:0008266	GO:0000398 GO:0000398 GO:0000398	GO:0005681 GO:0005681 GO:0005681
GB43479-PA	GB43479	FBpp0082469	FBgn0004597	CycC-PA	GO:0016538 GO:0016538 GO:0016538 GO:0001104 GO:0019901 GO:0005515 GO:0001104	GO:0000082 GO:0006367 GO:0000079 GO:0006357 GO:0036011 GO:0022416 GO:0045498 GO:0007095	GO:0019908 GO:0016592 GO:0016591 GO:0016592
GB44903-PA	GB44903	FBpp0088004	FBgn0015614	CanB2-PA	GO:0005509 GO:0005516 GO:0008597 GO:0004723 GO:0005509 GO:0005515	GO:0006470 GO:0007269 GO:0016192 GO:0045214 GO:0030241 GO:0007126 GO:0030431 GO:0030431	GO:0005955 GO:0005955 GO:0008021
GB40782-PA	GB40782	FBpp0080052	FBgn0022069	Nnp-1-PA	NA	GO:0006364 GO:0016072 GO:0000022	GO:0005634 GO:0005634 GO:0030688
GB55096-PA	GB55096	FBpp0082129	FBgn0002719	Men-PB	GO:0004473 GO:0004473 GO:0016619 GO:0046872 GO:0051287	GO:0055114 GO:0006108 GO:0010941	NA
GB46903-PA	GB46903	FBpp0076820	FBgn0015806	S6k-PA	GO:0004711 GO:0004711 GO:0004711 GO:0004711 GO:0004674 GO:0005524	GO:0048477 GO:0045793 GO:0030307 GO:0046622 GO:0045927 GO:0040018 GO:0045793 GO:0040018 GO:0006468 GO:0046622 GO:0045793 GO:0040018 GO:0030307 GO:0007584 GO:0007584 GO:0030307 GO:0008361 GO:0045793 GO:0007015 GO:0045793 GO:0046622 GO:0007165 GO:0006468 GO:0008340 GO:0006914 GO:0040007 GO:0030536 GO:0006911 GO:0006974 GO:0048813 GO:0045793 GO:0033554 GO:0045793 GO:0051124	GO:0005840 GO:0048786
GB42851-PA	GB42851	FBpp0111660	FBgn0085473	CG34444-PA	GO:0003674	GO:0008150	GO:0005575
GB44907-PA	GB44907	FBpp0089346	FBgn0034051	Mlf-PD	NA	GO:2000495	GO:0005737 GO:0005737 GO:0005705 GO:0048471 GO:0005634 GO:0005634 GO:0005737
GB53436-PA	GB53436	FBpp0082525	FBgn0038313	CG4338-PA	NA	NA	NA
GB47572-PA	GB47572	FBpp0083898	FBgn0005674	Aats-glupro-PA	GO:0004827 GO:0004818 GO:0004827 GO:0004818 GO:0005524	GO:0006424 GO:0006433	GO:0017101 GO:0005737
GB53846-PA	GB53846	FBpp0290815	FBgn0052438	Smc5-PE	NA	GO:0007067 GO:0000070	GO:0000796 GO:0005634
GB42875-PA	GB42875	FBpp0297618	FBgn0031170	CG1718-PB	GO:0042626 GO:0005215 GO:0005524	NA	GO:0043190
GB44804-PA	GB44804	FBpp0072706	FBgn0035235	CG7879-PA	GO:0003729 GO:0003676 GO:0000166	GO:0000381	GO:0005634
GB47338-PA	GB47338	FBpp0290541	FBgn0036195	CG6053-PB	GO:0003774 GO:0042623	GO:0007018	GO:0005868 GO:0005875 GO:0005875
GB53373-PA	GB53373	FBpp0071392	FBgn0052687	CG32687-PA	NA	NA	NA
GB40265-PA	GB40265	FBpp0089038	FBgn0022361	Pur-alpha-PB	GO:0003697 GO:0003677 GO:0043565	GO:0031935	GO:0005634
GB41378-PA	GB41378	FBpp0075443	FBgn0036451	CG9425-PB	GO:0008270 GO:0005524 GO:0003677 GO:0017111	NA	GO:0005622
GB46165-PA	GB46165	FBpp0082970	FBgn0010389	htl-PB	GO:0005007 GO:0004713 GO:0005007 GO:0005007 GO:0005007 GO:0004713 GO:0005007 GO:0005007 GO:0004713 GO:0005524 GO:0005007	GO:0007417 GO:0007500 GO:0007493 GO:0007507 GO:0008543 GO:0006468 GO:0001710 GO:0008078 GO:0008078 GO:0001710 GO:0001710 GO:0007525 GO:0008347 GO:0007522 GO:0007507 GO:0007417 GO:0007506 GO:0008354 GO:0007509 GO:0008543 GO:0008406 GO:0007280 GO:0008354 GO:0007369 GO:0007509 GO:0007498 GO:0007417 GO:0007517 GO:0007492 GO:0008078 GO:0007507 GO:0006468 GO:0007523 GO:0007507 GO:0007507 GO:0007509 GO:…	GO:0005886 GO:0016021 GO:0016021
GB47661-PA	GB47661	FBpp0076903	FBgn0003423	slgA-PD	GO:0004657 GO:0004657 GO:0004657	GO:0007626 GO:0042331 GO:0006562 GO:0007626 GO:0006562 GO:0006537 GO:0006562 GO:0006537 GO:0055114	GO:0005739 GO:0005759 GO:0005759
GB40098-PA	GB40098	FBpp0078093	FBgn0022936	CycH-PA	GO:0016538 GO:0008353 GO:0004693 GO:0019901	GO:0006367 GO:0006367 GO:0006355 GO:0000079 GO:0006366	GO:0005675 GO:0005675 GO:0032806 GO:0005675
GB53948-PA	GB53948	FBpp0298376	FBgn0037060	CG10508-PK	NA	NA	NA
GB42316-PA	GB42316	FBpp0081295	FBgn0064126	CG33722-PC	NA	NA	NA
GB45758-PA	GB45758	FBpp0077121	FBgn0027560	Tps1-PA	GO:0003825 GO:0003825	GO:0005992	GO:0005811
GB50347-PA	GB50347	FBpp0078330	FBgn0037329	CG12162-PB	GO:0003677	NA	NA
GB43935-PA	GB43935	FBpp0080619	FBgn0032685	CG10211-PA	GO:0004601 GO:0020037	GO:0055114 GO:0006979	NA
GB52420-PA	GB52420	FBpp0087318	FBgn0033551	CG7222-PA	NA	NA	NA
GB48468-PA	GB48468	FBpp0078991	FBgn0031874	CG13775-PA	GO:0046983 GO:0003677	NA	NA
GB40316-PA	GB40316	FBpp0071834	FBgn0005631	robo-PB	GO:0004872 GO:0008201 GO:0005515 GO:0005515 GO:0008201 GO:0005515	GO:0007411 GO:0035385 GO:0007411 GO:0016199 GO:0007411 GO:0007411 GO:0016199 GO:2000274 GO:0007411 GO:0008038 GO:0070983 GO:0007411 GO:0048813 GO:0007427 GO:0048813 GO:0007411 GO:0007432 GO:0035050 GO:0016199 GO:0016199 GO:0022409 GO:0035050 GO:0007411 GO:0009649 GO:0003151 GO:0001964 GO:0031987 GO:0048854 GO:0048813 GO:0048813 GO:0008045 GO:0008406	GO:0005886 GO:0005887 GO:0044295 GO:0005886 GO:0031982 GO:0043025 GO:0030424 GO:0030425 GO:0071666 GO:0043234
GB46547-PA	GB46547	FBpp0073986	FBgn0030723	dpr18-PA	NA	GO:0007606	NA
GB43436-PA	GB43436	FBpp0072136	FBgn0025335	CG4585-PA	GO:0016780	GO:0008654	GO:0016020
GB53836-PA	GB53836	FBpp0088549	FBgn0086676	spin-PD	NA	GO:0007422 GO:0045924 GO:0043067 GO:0035193 GO:0045477 GO:0012501 GO:0007619 GO:0008582 GO:0055085 GO:0006897 GO:0008333 GO:0040011 GO:0048477 GO:0048488 GO:0045476 GO:0010001 GO:0008347 GO:0090099 GO:0090099 GO:0090099 GO:0090099	GO:0005886 GO:0016021 GO:0031982
GB55779-PA	GB55779	FBpp0079445	FBgn0032138	CG4364-PA	NA	GO:0042254 GO:0022008	GO:0005730
GB48771-PA	GB48771	FBpp0078673	FBgn0031668	CG31917-PA	NA	NA	NA
GB54829-PA	GB54829	FBpp0100150	FBgn0041707	7B2-PB	GO:0016504	GO:0016486 GO:0045862 GO:0007218	GO:0030141
GB45639-PA	GB45639	FBpp0072066	FBgn0005612	Sox14-PA	GO:0003700 GO:0008301 GO:0043565	GO:0006355 GO:0016322 GO:0048813 GO:0006357 GO:0007552	GO:0005634 GO:0005634 GO:0005634
GB43231-PA	GB43231	FBpp0298367	FBgn0035888	CG7120-PF	GO:0003824	GO:0008152	NA
GB41075-PA	GB41075	FBpp0300535	FBgn0005536	Mbs-PO	GO:0017018 GO:0017022 GO:0017018 GO:0017018 GO:0017022 GO:0017022 GO:0017018 GO:0017018	GO:0048477 GO:0007391 GO:0007391 GO:0007391 GO:0007391 GO:0035317 GO:0045314 GO:0008544 GO:0007560 GO:0048676 GO:0030725	GO:0017023 GO:0017023 GO:0017023 GO:0043296
GB42705-PA	GB42705	FBpp0083515	FBgn0038893	CG6353-PA	GO:0003674	GO:0022008	GO:0005575
GB52379-PA	GB52379	FBpp0079864	FBgn0026390	Or33c-PA	GO:0004984 GO:0005549 GO:0004984	GO:0007608 GO:0050911	GO:0016021 GO:0016020
GB54353-PA	GB54353	FBpp0078592	FBgn0037236	CG9772-PB	NA	GO:0006511 GO:0000278 GO:0007113	GO:0019005 GO:0019005
GB44125-PA	GB44125	FBpp0077674	FBgn0086130	KH1-PA	GO:0004004 GO:0004386 GO:0005524 GO:0003676	GO:0016063	GO:0005575
GB44761-PA	GB44761	FBpp0086731	FBgn0020620	RN-tre-PA	GO:0005097	GO:0032313	GO:0005622
GB45821-PA	GB45821	FBpp0291508	FBgn0035420	CG14967-PB	NA	NA	NA
GB51396-PA	GB51396	FBpp0084585	FBgn0039537	CG5590-PA	GO:0016616 GO:0000166 GO:0032934	GO:0008152	GO:0005811 GO:0005811 GO:0005875
GB43150-PA	GB43150	FBpp0075511	FBgn0036402	CG6650-PA	GO:0016773	GO:0005975	NA
GB44802-PA	GB44802	FBpp0075991	FBgn0010762	simj-PB	GO:0005515	GO:0045892 GO:0000122	GO:0016581 GO:0005634
GB55934-PA	GB55934	FBpp0084633	FBgn0039565	CG4884-PA	GO:0003723	NA	NA
GB48777-PA	GB48777	FBpp0075317	FBgn0036514	CG12301-PA	NA	GO:0006364 GO:0016319 GO:0022008	GO:0032040
GB44122-PA	GB44122	FBpp0290181	FBgn0050502	CG30502-PB	GO:0020037 GO:0016491	GO:0006633 GO:0006665 GO:0055114	GO:0005783
GB48699-PA	GB48699	FBpp0085717	FBgn0013325	RpL11-PA	GO:0003735 GO:0003735 GO:0003735 GO:0005515	GO:0006412 GO:0006412 GO:0000022 GO:0007052 GO:0051298	GO:0022625 GO:0022625 GO:0005840 GO:0005840 GO:0005811
GB48157-PA	GB48157	FBpp0075534	FBgn0036386	CG8833-PA	GO:0003676	GO:0000398	GO:0071011 GO:0071013
GB46580-PA	GB46580	FBpp0075947	FBgn0036141	wls-PA	NA	GO:0007476 GO:0001745 GO:0007367 GO:0007480 GO:0035017 GO:0002790 GO:0008587 GO:0016055	GO:0005886 GO:0005794 GO:0005886 GO:0005769 GO:0005886
GB40454-PA	GB40454	FBpp0079735	FBgn0032321	YL-1-PA	GO:0004402	GO:0006355 GO:0016573 GO:0043486 GO:0010629	GO:0005634 GO:0035267
GB47810-PA	GB47810	FBpp0078390	FBgn0017550	Rga-PA	NA	GO:0006355 GO:0007095 GO:0046331	GO:0005634 GO:0005737 GO:0030014
GB54868-PA	GB54868	FBpp0297922	FBgn0031426	CG18641-PC	GO:0016298	GO:0006629	NA
GB53598-PA	GB53598	FBpp0086246	FBgn0034137	CG4945-PB	GO:0004702 GO:0004672 GO:0005524	GO:0006468 GO:0007498 GO:0006468	NA
GB47654-PA	GB47654	FBpp0074961	FBgn0052179	Krn-PA	GO:0005154 GO:0008083	GO:0007173 GO:0045741 GO:0045741 GO:0000165 GO:0016318 GO:0007298 GO:0048749 GO:0042058 GO:0008284 GO:0008284	GO:0005886 GO:0005783
GB55467-PA	GB55467	FBpp0112373	FBgn0053481	dpr7-PC	GO:0003674	GO:0007606	GO:0005575
GB50971-PA	GB50971	FBpp0071272	FBgn0086450	su(r)-PB	GO:0004159 GO:0017113 GO:0017113 GO:0051536 GO:0009055 GO:0004158	GO:0006222 GO:0055114 GO:0006207	GO:0005737
GB50131-PA	GB50131	FBpp0078338	FBgn0037341	CG12746-PB	GO:0008195 GO:0008195	GO:0016311	GO:0016020
GB47918-PA	GB47918	FBpp0086514	FBgn0034013	unc-5-PA	GO:0005042 GO:0005043	GO:0007411 GO:0007411 GO:0008347 GO:0007165 GO:0008045 GO:0007432 GO:0007411 GO:0007411 GO:0007411 GO:0008045 GO:0008347	NA
GB46687-PA	GB46687	FBpp0292049	FBgn0261611	CG42700-PD	NA	GO:0009987	NA
GB54193-PA	GB54193	FBpp0073083	FBgn0011692	pav-PA	GO:0003777 GO:0005524 GO:0003777	GO:0007422 GO:0000910 GO:0007422 GO:0007018 GO:0000915 GO:0016321 GO:0000910 GO:0000910 GO:0000916 GO:0007018 GO:0000910 GO:0000910 GO:0007224 GO:0000910 GO:0032507 GO:0000910 GO:0007052 GO:0051533 GO:0030111 GO:0030111 GO:0001709 GO:0030111 GO:0051298 GO:0022008	GO:0005871 GO:0005813 GO:0005819 GO:0005634 GO:0030496 GO:0005634
GB40361-PA	GB40361	FBpp0087082	FBgn0260012	pds5-PA	GO:0005488	GO:0007059 GO:0007062 GO:0030717	GO:0005700 GO:0008278 GO:0005634
GB47106-PA	GB47106	FBpp0071128	FBgn0017566	ND75-PA	GO:0008137 GO:0008137 GO:0003954 GO:0009055 GO:0051536	GO:0042773	GO:0005747 GO:0005739 GO:0005747
GB43591-PA	GB43591	FBpp0074234	FBgn0024184	unc-4-PA	GO:0003700 GO:0043565	GO:0006355	GO:0005634
GB52436-PA	GB52436	FBpp0088193	FBgn0039904	Hcf-PC	GO:0003700 GO:0003713 GO:0003682	GO:0043966 GO:0043967 GO:0045927 GO:0045893	GO:0005634 GO:0005634 GO:0005634 GO:0000123 GO:0005634 GO:0048188
GB42233-PA	GB42233	FBpp0077324	FBgn0010263	Rbp9-PC	GO:0003729 GO:0003729 GO:0003729 GO:0003729 GO:0003730 GO:0003729 GO:0000166 GO:0003723	GO:0007293 GO:0060856	GO:0005634
GB40296-PA	GB40296	FBpp0083082	FBgn0038640	CG7706-PA	GO:0017107	NA	NA
GB44461-PA	GB44461	FBpp0071168	FBgn0027864	Ogg1-PA	GO:0008534 GO:0008534 GO:0003906 GO:0003684	GO:0006281 GO:0006284 GO:0006289 GO:0006974	GO:0005634
GB50136-PA	GB50136	FBpp0077874	FBgn0037007	CG5059-PA	NA	GO:0043065	GO:0016021 GO:0005740
GB47311-PA	GB47311	FBpp0077043	FBgn0031189	CG14618-PA	GO:0008168	GO:0008150	GO:0005575
GB40830-PA	GB40830	FBpp0291014	FBgn0260997	CG42598-PA	NA	NA	GO:0019028
GB41175-PA	GB41175	FBpp0289940	FBgn0035287	CG13937-PF	GO:0016232	GO:0016051	GO:0016021
GB47571-PA	GB47571	FBpp0084271	FBgn0040212	Dhap-at-PA	GO:0004366 GO:0004366 GO:0016287 GO:0016287 GO:0004366	GO:0008654	GO:0005739 GO:0005739 GO:0005777 GO:0005777 GO:0016020
GB48271-PA	GB48271	FBpp0289659	FBgn0000210	br-PK	GO:0000977 GO:0003700 GO:0003700 GO:0003677 GO:0008270	GO:0045944 GO:0007458 GO:0006355 GO:0007552 GO:0035071 GO:0035070 GO:0007552 GO:0007458 GO:0001752 GO:0035072 GO:0006914 GO:0007552 GO:0006355 GO:0008219 GO:0040034 GO:0009608 GO:0035070 GO:0035075 GO:0035193 GO:0007562 GO:0071390 GO:0045944 GO:0048747 GO:0048747 GO:0048477 GO:0048808 GO:0010629 GO:0040034	GO:0005634 GO:0005634 GO:0005634 GO:0005634 GO:0005634
GB42487-PA	GB42487	FBpp0074005	FBgn0260450	CalpC-PA	GO:0004198 GO:0004198 GO:0004198 GO:0004198 GO:0005509	GO:0006508 GO:0006508	GO:0005737 GO:0005622 GO:0005737
GB41236-PA	GB41236	FBpp0086687	FBgn0033926	Arc1-PA	GO:0008270 GO:0003676	GO:0042595	NA
GB48829-PA	GB48829	FBpp0076939	FBgn0031150	bves-PA	NA	NA	GO:0016020
GB42360-PA	GB42360	FBpp0085442	FBgn0042085	Bap170-PA	GO:0005515 GO:0003713 GO:0003677 GO:0008270	GO:0045893 GO:0006911 GO:0007480 GO:0031936 GO:0007480 GO:0007480 GO:0050821 GO:0008587 GO:0008586 GO:0042059 GO:0042059 GO:0042059 GO:0042059 GO:0042059 GO:0042059	GO:0035060 GO:0005700
GB44307-PA	GB44307	FBpp0072340	FBgn0035060	Eps-15-PA	GO:0005509	GO:0048488 GO:0007269 GO:0006898 GO:0016192 GO:0045746 GO:0008582 GO:0048488	GO:0008021
GB48103-PA	GB48103	FBpp0078007	FBgn0086377	Syx7-PA	GO:0005484 GO:0005484	GO:0016192 GO:0007269 GO:0016081 GO:0050678 GO:0016334 GO:0045807 GO:0035088 GO:0008285 GO:0034058	GO:0005886 GO:0005886 GO:0016020 GO:0005769
GB50251-PA	GB50251	FBpp0290229	FBgn0083984	CG34148-PB	NA	NA	NA
GB48037-PA	GB48037	FBpp0080018	FBgn0032478	CG5458-PA	NA	NA	NA
GB51287-PA	GB51287	FBpp0082829	FBgn0000014	abd-A-PB	GO:0003700 GO:0043565 GO:0003700 GO:0003700 GO:0003705 GO:0043565 GO:0003705	GO:0006355 GO:0009952 GO:0008406 GO:0007422 GO:0035224 GO:0007506 GO:0008354 GO:0007280 GO:0008406 GO:0008354 GO:0007494 GO:0007385 GO:0007438 GO:0035053 GO:0035053 GO:0007507 GO:0007501 GO:0035053 GO:0007501 GO:0007399 GO:0006915 GO:0035053 GO:0009987 GO:0007400 GO:0035225 GO:0007399 GO:0006915 GO:0048806 GO:0035053 GO:0010002 GO:0048738 GO:0014019 GO:0048636 GO:0045944	GO:0005634 GO:0005634 GO:0005667 GO:0005634 GO:0005667
GB43563-PA	GB43563	FBpp0074638	FBgn0036937	Ir76b-PA	GO:0005234 GO:0004970 GO:0005234	NA	GO:0016020
GB52511-PA	GB52511	FBpp0072224	FBgn0035035	CG3570-PA	GO:0003674	GO:0008150	GO:0005575
GB41168-PA	GB41168	FBpp0297617	FBgn0031100	CG1504-PB	NA	NA	NA
GB43365-PA	GB43365	FBpp0081561	FBgn0028997	nmdyn-D7-PA	GO:0004550 GO:0005524	GO:0006241 GO:0006165 GO:0006228 GO:0006183	NA
GB49488-PA	GB49488	FBpp0271885	FBgn0037347	CG1427-PC	GO:0030170 GO:0016785	NA	NA
GB47277-PA	GB47277	FBpp0084919	FBgn0026597	Axn-PA	GO:0008013 GO:0004871 GO:0008013 GO:0019901	GO:0016055 GO:0007476 GO:0007447 GO:0030178 GO:0030178 GO:0030178 GO:0016055 GO:0007455 GO:0035019 GO:0048477 GO:0038032 GO:0030178 GO:0006911	GO:0005737 GO:0005737 GO:0005634 GO:0005737 GO:0005886
GB49809-PA	GB49809	FBpp0070176	FBgn0040351	CG11638-PA	GO:0005509	NA	NA
GB40939-PA	GB40939	FBpp0072000	FBgn0034902	CG5532-PA	GO:0003674	GO:0008150	GO:0016020
GB41809-PA	GB41809	FBpp0072037	FBgn0034919	CG5569-PA	NA	GO:0022008	NA
GB41510-PA	GB41510	FBpp0076418	FBgn0035854	CG8005-PA	NA	GO:0050983 GO:0008612	NA
GB49956-PA	GB49956	FBpp0084940	FBgn0039751	CG1983-PA	GO:0003674	GO:0008150	GO:0005575
GB49628-PA	GB49628	FBpp0085374	FBgn0259979	CG17337-PA	GO:0008237 GO:0016805 GO:0034701	GO:0006508	NA
GB40120-PA	GB40120	FBpp0086539	FBgn0033985	CG10257-PA	NA	GO:0043066 GO:0043066	NA
GB46750-PA	GB46750	FBpp0071766	FBgn0034743	RpS16-PA	GO:0003735	GO:0006412 GO:0000022 GO:0007052	GO:0022627 GO:0005811 GO:0005840 GO:0005811
GB46612-PA	GB46612	FBpp0086617	FBgn0033936	CG17386-PA	GO:0000166	NA	NA
GB43116-PA	GB43116	FBpp0112436	FBgn0020908	Scp1-PA	GO:0005509 GO:0005509	NA	GO:0016529
GB46218-PA	GB46218	FBpp0086274	FBgn0034094	Tsf3-PA	GO:0005381 GO:0008199	GO:0009617 GO:0006879 GO:0006826	GO:0005576
GB41770-PA	GB41770	FBpp0084616	FBgn0039555	mRpS22-PA	GO:0003735 GO:0003735 GO:0003735 GO:0003735 GO:0003735 GO:0003735	GO:0006412 GO:0006412 GO:0006412 GO:0006412 GO:0006412 GO:0006412	GO:0005763 GO:0005763 GO:0005763 GO:0005763 GO:0005763 GO:0005763
GB49000-PA	GB49000	FBpp0076372	FBgn0035916	GAPsec-PA	GO:0005097	GO:0032313 GO:0001514 GO:0006451	GO:0005622
GB43203-PA	GB43203	FBpp0079547	FBgn0024320	Npc1a-PA	GO:0008158	GO:0030301 GO:0007591 GO:0016125 GO:0045456 GO:0032374 GO:0007291	GO:0005765 GO:0016021
GB40780-PA	GB40780	FBpp0084689	FBgn0026400	Noa36-PA	GO:0046872 GO:0008270	GO:0008150	GO:0005730 GO:0005730 GO:0030496 GO:0000775
GB40816-PA	GB40816	FBpp0078925	FBgn0031842	Tango1-PA	GO:0003674	GO:0007030 GO:0009306	GO:0005794 GO:0070971
GB43421-PA	GB43421	FBpp0086597	FBgn0020767	Spred-PA	NA	GO:0009966 GO:0007275	GO:0016020
GB45063-PA	GB45063	FBpp0085394	FBgn0000099	ap-PA	GO:0003700 GO:0000977 GO:0008270 GO:0008270	GO:0007559 GO:0045944 GO:0007472 GO:0007481 GO:0007399 GO:0006351 GO:0006351 GO:0007411 GO:0007517 GO:0007479 GO:0045165 GO:0048190 GO:0007451 GO:0007517 GO:0007476 GO:0007450 GO:0007399 GO:0036011 GO:0035218 GO:0048190 GO:0048190 GO:0007526	GO:0005634 GO:0005634 GO:0005634
GB48115-PA	GB48115	FBpp0271871	FBgn0036191	Sug-PD	NA	GO:0008340 GO:0055085	GO:0016021
GB48189-PA	GB48189	FBpp0087743	FBgn0033368	CG13743-PA	GO:0015171	GO:0003333	NA
GB47984-PA	GB47984	FBpp0075412	FBgn0036474	Or71a-PB	GO:0004984 GO:0004984 GO:0004984 GO:0005549	GO:0007608 GO:0007608	GO:0016021 GO:0016020
GB43260-PA	GB43260	FBpp0084110	FBgn0051357	CG31357-PA	GO:0003674	GO:0008150	GO:0005575
GB52612-PA	GB52612	FBpp0070205	FBgn0024364	CG11417-PA	GO:0000166	GO:0022008	GO:0005634
GB50104-PA	GB50104	FBpp0086709	FBgn0033897	Rcd1-PB	GO:0016787	GO:0007099 GO:0007095 GO:0022008	GO:0005634
GB44186-PA	GB44186	FBpp0072052	FBgn0001123	G-salpha60A-PB	GO:0003924 GO:0003924 GO:0005525 GO:0004871	GO:0007476 GO:0007186 GO:0007190 GO:0007186 GO:0007632 GO:0007611 GO:0002165 GO:0048148 GO:0007268 GO:0007528 GO:0050916 GO:0010353 GO:0022416 GO:0022416 GO:0035220 GO:0035220	GO:0005886 GO:0005604 GO:0005886 GO:0005834 GO:0005834 GO:0005886
GB51442-PA	GB51442	FBpp0113017	FBgn0052036	CG32036-PC	GO:0008061	GO:0006030	GO:0005576
GB45038-PA	GB45038	FBpp0077872	FBgn0037010	CG4825-PA	GO:0003882	GO:0006659 GO:0022008	NA
GB47095-PA	GB47095	FBpp0289424	FBgn0035023	itp-PF	GO:0005184 GO:0005179 GO:0005184	GO:0007218 GO:0046331	GO:0005576
GB53616-PA	GB53616	FBpp0291654	FBgn0038721	CG16718-PD	NA	NA	NA
GB51585-PA	GB51585	FBpp0110310	FBgn0083983	mRpL34-PA	GO:0003735	GO:0008150 GO:0006412	GO:0005762
GB49373-PA	GB49373	FBpp0080851	FBgn0032821	CdGAPr-PA	GO:0005096 GO:0005096	GO:0031290 GO:0007165 GO:0031290	GO:0005622
GB53138-PA	GB53138	FBpp0072250	FBgn0016687	Nurf-38-PA	GO:0004427 GO:0004427 GO:0004427 GO:0004427 GO:0000287	GO:0006338 GO:0042766 GO:0006351 GO:0006796 GO:0035076 GO:0045747	GO:0005737 GO:0016589 GO:0016589 GO:0016589 GO:0005634 GO:0016589 GO:0005634 GO:0016589 GO:0005737 GO:0016589
GB53835-PA	GB53835	FBpp0111488	FBgn0263097	Glut4EF-PA	GO:0008270	NA	GO:0005622
GB54806-PA	GB54806	FBpp0081489	FBgn0051100	CG31100-PA	GO:0015145	GO:0015749 GO:0055085	GO:0016021
GB44347-PA	GB44347	FBpp0079633	FBgn0032249	CG5337-PA	GO:0005096 GO:0005097	GO:0032313	GO:0005622
GB41822-PA	GB41822	FBpp0077517	FBgn0031397	CG15385-PA	GO:0003993	NA	NA
GB44416-PA	GB44416	FBpp0081863	FBgn0037897	CG5270-PB	GO:0046872	NA	NA
GB47608-PA	GB47608	FBpp0289859	FBgn0021953	Fatp-PC	GO:0005324 GO:0005324 GO:0003824	GO:0015909 GO:0008152	GO:0005886
GB42895-PA	GB42895	FBpp0073952	FBgn0030716	CG9170-PB	NA	NA	NA
GB40555-PA	GB40555	FBpp0075096	FBgn0036671	CG9951-PA	GO:0003674	GO:0008150	GO:0005575
GB48575-PA	GB48575	FBpp0081123	FBgn0037482	CG10055-PA	GO:0003674	GO:0008150	GO:0005575
GB53041-PA	GB53041	FBpp0293228	FBgn0261262	CG42613-PE	GO:0003674	GO:0008150	GO:0005575
GB53149-PA	GB53149	FBpp0300852	FBgn0263289	scrib-PL	GO:0005515	GO:0042048 GO:0006963 GO:0016335 GO:0016336 GO:0016334 GO:0016333 GO:0008283 GO:0016332 GO:0016331 GO:0045197 GO:0045197 GO:0007391 GO:0050803 GO:0007280 GO:0008406 GO:0008105 GO:0008105 GO:0008285 GO:0045197 GO:0051726 GO:0042048 GO:0001738 GO:0035088 GO:0050680 GO:0007391 GO:0019991 GO:0045186 GO:0045571 GO:0000902 GO:0007472 GO:0048749 GO:0045198 GO:0022402 GO:0008283 GO:0030100 GO:0072002 GO:…	GO:0005918 GO:0016327 GO:0016328 GO:0005918 GO:0005918 GO:0005918 GO:0005918 GO:0016323 GO:0016323 GO:0031594 GO:0045169
GB45684-PA	GB45684	FBpp0080884	FBgn0003475	spir-PA	GO:0003779 GO:0003779 GO:0003779 GO:0008017 GO:0005515 GO:0005515 GO:0005515	GO:0007316 GO:0007315 GO:0007315 GO:0007304 GO:0007315 GO:0007315 GO:0048477 GO:0030036 GO:0007315 GO:0045451 GO:0030036 GO:0016192 GO:0030717 GO:0030029 GO:0045010 GO:0007015 GO:0051493	GO:0005737 GO:0005938
GB50941-PA	GB50941	FBpp0087891	FBgn0263593	Lpin-PA	GO:0008195 GO:0003713	GO:0006357 GO:0019217 GO:0010565 GO:0042594 GO:0055088 GO:0019432 GO:0030514 GO:0030514 GO:0007474	GO:0035183 GO:0005737 GO:0005737 GO:0005634
GB44974-PA	GB44974	FBpp0088173	FBgn0028996	onecut-PA	GO:0001077 GO:0003677 GO:0043565	GO:0006351 GO:0045944 GO:0006355	GO:0005634 GO:0005634 GO:0005634
GB52979-PA	GB52979	FBpp0081619	FBgn0037757	CG8516-PA	NA	NA	NA
GB44550-PA	GB44550	FBpp0301133	FBgn0016061	side-PC	NA	GO:0008045 GO:0008045 GO:0008045	NA
GB47186-PA	GB47186	FBpp0071241	FBgn0030100	CG12106-PA	NA	NA	NA
GB55901-PA	GB55901	FBpp0079606	FBgn0003942	RpS27A-PA	GO:0003735 GO:0003735	GO:0006412	GO:0022627 GO:0005840 GO:0005875
GB53069-PA	GB53069	FBpp0083317	FBgn0038806	CG5412-PA	GO:0003674	GO:0008150	GO:0005575
GB48955-PA	GB48955	FBpp0072720	FBgn0035294	Mfap1-PA	GO:0005515	GO:0000398 GO:0000398 GO:0010389 GO:0022008	GO:0001527 GO:0071011 GO:0071013 GO:0043234
GB43624-PA	GB43624	FBpp0290214	FBgn0052017	CG32017-PB	GO:0003674	GO:0008150	GO:0005575
GB47151-PA	GB47151	FBpp0084040	FBgn0000139	ash2-PC	GO:0008270	GO:0048096 GO:0007476 GO:0007474 GO:0007474 GO:0007474 GO:0007474 GO:0051568 GO:0051568	GO:0005634 GO:0005634 GO:0005700 GO:0048188 GO:0048188
GB41804-PA	GB41804	FBpp0073438	FBgn0030344	CG2025-PA	GO:0004222 GO:0008270	GO:0006508	NA
GB44433-PA	GB44433	FBpp0085204	FBgn0027620	Acf1-PA	GO:0004402 GO:0003677 GO:0005515 GO:0003677 GO:0008270	GO:0006355 GO:0016584 GO:0006334 GO:0006333 GO:0006334 GO:0006333 GO:0042766 GO:0031497 GO:0043462 GO:0006333 GO:0042766 GO:0048666 GO:0008544 GO:0007517 GO:0048813 GO:0007399 GO:0045892	GO:0016590 GO:0005678 GO:0016590 GO:0016590 GO:0016589 GO:0005678 GO:0008623 GO:0008623
GB53540-PA	GB53540	FBpp0088945	FBgn0263350	alpha-Adaptin-PB	GO:0008565 GO:0005488	GO:0007269 GO:0016183 GO:0006901 GO:0016192 GO:0048489 GO:0006886 GO:0008356 GO:0045807 GO:0008104 GO:0030100 GO:0006897 GO:0022008	GO:0005886 GO:0030135 GO:0008021 GO:0030122 GO:0030122 GO:0030131 GO:0005886
GB45348-PA	GB45348	FBpp0111817	FBgn0023213	eIF4G-PB	GO:0003723 GO:0003743 GO:0008190 GO:0003743 GO:0008190 GO:0008190 GO:0008190 GO:0008190 GO:0008190 GO:0000340	GO:0006412 GO:0006413 GO:0006413 GO:0016070 GO:0000022 GO:0007052 GO:0000082 GO:0007067 GO:0007095	GO:0016281 GO:0016281 GO:0005829
GB51479-PA	GB51479	FBpp0079497	FBgn0032156	CG13124-PA	NA	GO:0016070	NA
GB51716-PA	GB51716	FBpp0072687	FBgn0026372	RpL23A-PA	GO:0003735 GO:0003735 GO:0003735 GO:0000166 GO:0003723	GO:0006412 GO:0006412 GO:0006412 GO:0051298	GO:0022625 GO:0022625 GO:0022625 GO:0005840 GO:0005811
GB44753-PA	GB44753	FBpp0086883	FBgn0053182	Kdm4B-PA	GO:0051864 GO:0051864 GO:0032454 GO:0051864 GO:0032454	GO:0016577 GO:0070544 GO:0033169 GO:0033169	GO:0005634
GB54119-PA	GB54119	FBpp0070045	FBgn0052350	CG32350-PA	GO:0008270	GO:0015031	NA
GB41356-PA	GB41356	FBpp0288847	FBgn0259145	CG42260-PA	GO:0005221	GO:0006811 GO:0055085	GO:0016020
GB54660-PA	GB54660	FBpp0083506	FBgn0038871	CG3337-PA	GO:0008168	NA	NA
GB40778-PA	GB40778	FBpp0271784	FBgn0024994	Csat-PB	GO:0005459 GO:0005463 GO:0005459 GO:0005461 GO:0005459 GO:0005456 GO:0005463 GO:0005464 GO:0005456 GO:0005459 GO:0005351	GO:0015785 GO:0015789 GO:0015785 GO:0015782 GO:0015757	GO:0000139 GO:0016021
GB50722-PA	GB50722	FBpp0292601	FBgn0032289	CG6431-PC	GO:0004806	GO:0006629	NA
GB51798-PA	GB51798	FBpp0088870	FBgn0002567	ltd-PB	GO:0005525 GO:0005525 GO:0003924	GO:0006727 GO:0006856 GO:0007611 GO:0008355 GO:0015031 GO:0007264 GO:0008057	NA
GB45525-PA	GB45525	FBpp0301172	FBgn0263416	CG43462-PC	NA	NA	NA
GB46462-PA	GB46462	FBpp0073235	FBgn0030239	CG17333-PA	GO:0017057 GO:0017057	GO:0006098 GO:0006098	GO:0005575
GB46034-PA	GB46034	FBpp0075620	FBgn0036341	Syx13-PA	GO:0005484 GO:0005484	GO:0016081 GO:0016192 GO:0007269 GO:0007143 GO:0007067 GO:0007140 GO:0007110 GO:0000281 GO:0006886	GO:0005886 GO:0005886
GB45197-PA	GB45197	FBpp0082569	FBgn0038325	CG6194-PA	GO:0004197 GO:0004197	GO:0006508 GO:0006914 GO:0006914 GO:0035071 GO:0048102	NA
GB48466-PA	GB48466	FBpp0089006	FBgn0036039	Naa60-PA	GO:0004596	GO:0007059 GO:0000090 GO:0017196	GO:0005737
GB44288-PA	GB44288	FBpp0290667	FBgn0026787	Nhe1-PB	GO:0015385 GO:0015385	GO:0006814 GO:0055085 GO:0006885	GO:0016021
GB46464-PA	GB46464	FBpp0075714	FBgn0052103	CG32103-PB	GO:0022857 GO:0022857 GO:0005509	GO:0006810 GO:0055085	GO:0005778 GO:0005740 GO:0005743
GB41104-PA	GB41104	FBpp0072732	FBgn0027547	CG1927-PA	NA	NA	NA
GB54425-PA	GB54425	FBpp0079643	FBgn0027568	Cand1-PA	GO:0008134 GO:0005515 GO:0005515	GO:0031647 GO:2000435	NA
GB40873-PA	GB40873	FBpp0087093	FBgn0033687	CG8407-PA	GO:0042623	GO:0007018 GO:0007017	GO:0030286 GO:0005875
GB53357-PA	GB53357	FBpp0301099	FBgn0262125	sec23-PE	GO:0005096 GO:0008270	GO:0006888 GO:0007030 GO:0006886 GO:0008363 GO:0035293 GO:0050774 GO:0048081 GO:0007029 GO:0022409 GO:0034394 GO:0003331 GO:0071711 GO:0008360 GO:0040003 GO:0016203 GO:0030011 GO:0035149 GO:0007030	GO:0005795 GO:0005783 GO:0030134 GO:0030127
GB42732-PA	GB42732	FBpp0099845	FBgn0263120	Acsl-PD	GO:0004467	GO:0008152 GO:0007399 GO:0007411 GO:0010890 GO:0007268 GO:0035282 GO:0022008	GO:0005811 GO:0005737 GO:0005783 GO:0005737
GB46595-PA	GB46595	FBpp0072342	FBgn0040666	CG12848-PA	NA	NA	NA
GB48973-PA	GB48973	FBpp0083373	FBgn0053094	Synd-PB	NA	GO:0048488 GO:0007269	NA
GB42422-PA	GB42422	FBpp0073278	FBgn0003360	sesB-PC	GO:0005471 GO:0022857 GO:0005471 GO:0005471 GO:0005471 GO:0005471 GO:0005488	GO:0007629 GO:0009612 GO:0015867 GO:0015866 GO:0001508 GO:0051124 GO:0048489 GO:0007268 GO:0008340 GO:0046716 GO:0070050 GO:0040011 GO:0051560 GO:0051480 GO:0034599	GO:0005743 GO:0005740 GO:0016021 GO:0005743 GO:0005743 GO:0005811 GO:0005811
GB44598-PA	GB44598	FBpp0075253	FBgn0263602	Taspase1-PA	GO:0004067 GO:0004175 GO:0004298	GO:0016485 GO:0016485	GO:0005575
GB52630-PA	GB52630	FBpp0089001	FBgn0036101	NijA-PB	NA	GO:0007411 GO:0042246 GO:0007155 GO:0007155 GO:0007155	GO:0016021
GB50605-PA	GB50605	FBpp0082998	FBgn0038609	Nup43-PA	NA	GO:0007067	NA
GB52829-PA	GB52829	FBpp0071328	FBgn0026415	Idgf4-PA	GO:0008084 GO:0008084 GO:0043169 GO:0004568	GO:0007444 GO:0006032	GO:0005576
GB51564-PA	GB51564	FBpp0081882	FBgn0037893	CG6719-PA	GO:0051087 GO:0051082	GO:0006458	GO:0016272
GB41634-PA	GB41634	FBpp0070933	FBgn0052743	Smg1-PA	NA	NA	NA
GB49987-PA	GB49987	FBpp0074014	FBgn0030743	CG9921-PA	NA	NA	NA
GB45457-PA	GB45457	FBpp0077151	FBgn0031598	CG3338-PA	NA	NA	NA
GB46286-PA	GB46286	FBpp0079139	FBgn0031929	CG18585-PA	GO:0008270 GO:0004181	GO:0006508	NA
GB50364-PA	GB50364	FBpp0080638	FBgn0086707	ncm-PA	NA	GO:0016070 GO:0006911	NA
GB46526-PA	GB46526	FBpp0088791	FBgn0035802	CG33275-PA	GO:0005085 GO:0005085 GO:0005089 GO:0005543	GO:0035023	GO:0005622
GB50377-PA	GB50377	FBpp0290868	FBgn0038165	Task6-PC	GO:0005267	GO:0071805	GO:0016020
GB53406-PA	GB53406	FBpp0070805	FBgn0029800	lin-52-PA	NA	GO:0000122	GO:0031523
GB50436-PA	GB50436	FBpp0085071	FBgn0003720	tll-PA	GO:0003705 GO:0004879 GO:0003700 GO:0003677 GO:0004879 GO:0004879 GO:0003707 GO:0043565 GO:0008270 GO:0003677	GO:0008293 GO:0007362 GO:0045944 GO:0045165 GO:0001748 GO:0009948 GO:0006351 GO:0007369 GO:0008293 GO:0007362 GO:0001708 GO:0007362 GO:0048749 GO:0001746 GO:0007362 GO:0043401 GO:0035271 GO:0051726 GO:0055057	GO:0005634 GO:0005634
GB41727-PA	GB41727	FBpp0079598	FBgn0000413	da-PA	GO:0046982 GO:0042803 GO:0046982 GO:0043565 GO:0046982 GO:0046982 GO:0046982 GO:0003700 GO:0003677 GO:0000977 GO:0000977 GO:0046982 GO:0046982 GO:0046982 GO:0000977 GO:0046982 GO:0046982 GO:0043565 GO:0046982 GO:0042803 GO:0046982 GO:0001077 GO:0001077 GO:0046982 GO:0003700 GO:0046982 GO:0043565 GO:0003700 GO:0001012 GO:0046982 GO:0046982 GO:0008134 GO:0008134 GO:0000981 GO:0046982	GO:0045893 GO:0007399 GO:0007530 GO:0045944 GO:0061382 GO:0007422 GO:0006355 GO:0045893 GO:0007530 GO:0007399 GO:0007541 GO:0030707 GO:0007530 GO:0007422 GO:0016330 GO:0007422 GO:0045464 GO:0048477 GO:0007399 GO:0007530 GO:0048477 GO:0008407 GO:0007423 GO:0007423 GO:0007423 GO:0006974 GO:0035019 GO:0022008 GO:0061101	GO:0005667 GO:0005634 GO:0005634 GO:0005634
GB50213-PA	GB50213	FBpp0086872	FBgn0033816	CG4679-PA	GO:0003674	GO:0008150	GO:0005575
GB41454-PA	GB41454	FBpp0089126	FBgn0004648	svr-PG	GO:0004181 GO:0004181 GO:0004181 GO:0008270 GO:0030246 GO:0004180 GO:0004180	GO:0040003 GO:0006508 GO:0007476 GO:0006911 GO:0007616	GO:0048471
GB47102-PA	GB47102	FBpp0071045	FBgn0040087	p115-PA	GO:0008565	GO:0006904 GO:0006904 GO:0007030 GO:0048280 GO:0006886	GO:0005795 GO:0005783 GO:0005795 GO:0000139
GB40091-PA	GB40091	FBpp0073665	FBgn0030530	jub-PB	GO:0046966 GO:0016922 GO:0003779 GO:0008270	GO:0046622 GO:0035329 GO:0045572	GO:0005912
GB49865-PA	GB49865	FBpp0077219	FBgn0024244	drm-PB	GO:0008270 GO:0003676	GO:0007442 GO:0007440 GO:0007442 GO:0007442 GO:0007440 GO:0007442 GO:0016348	GO:0005622
GB51002-PA	GB51002	FBpp0070360	FBgn0040395	Unc-76-PB	GO:0019894	GO:0008088 GO:0008088 GO:0006911 GO:0022008	NA
GB40269-PA	GB40269	FBpp0082928	FBgn0010926	l(3)07882-PA	GO:0030515	GO:0042274	GO:0005730
GB40308-PA	GB40308	FBpp0099759	FBgn0036306	CG10973-PB	GO:0005488	NA	NA
GB54207-PA	GB54207	FBpp0292053	FBgn0261613	Oaz-PC	GO:0003676 GO:0008270	GO:0035277	GO:0005622
GB55461-PA	GB55461	FBpp0074619	FBgn0036958	CG17233-PC	GO:0003674	GO:0008150	GO:0005575
GB44482-PA	GB44482	FBpp0072046	FBgn0261794	kcc-PD	GO:0015379 GO:0015379 GO:0015171 GO:0015379	GO:0006810 GO:0009612 GO:0007638 GO:0006811 GO:0009612 GO:0003333	GO:0016021
GB45704-PA	GB45704	FBpp0072401	FBgn0053229	CG33229-PA	GO:0003674	GO:0008150	GO:0005575
GB55535-PA	GB55535	FBpp0075091	FBgn0003410	sina-PA	GO:0005515 GO:0005515 GO:0005515 GO:0043621 GO:0008270 GO:0004842	GO:0045676 GO:0006511 GO:0006511 GO:0007465 GO:0007423 GO:0045676 GO:0007465 GO:0006508 GO:0016567 GO:0010498	GO:0005634 GO:0005634 GO:0000151
GB51132-PA	GB51132	FBpp0081368	FBgn0037603	CG11753-PA	NA	NA	GO:0000139
GB50761-PA	GB50761	FBpp0082846	FBgn0038484	CG5246-PA	GO:0004252 GO:0004252	GO:0006508 GO:0006508	NA
GB50280-PA	GB50280	FBpp0084059	FBgn0039205	CG13623-PA	GO:0051536 GO:0005198	GO:0016226 GO:0046331	NA
GB47890-PA	GB47890	FBpp0292603	FBgn0051068	CG31068-PC	NA	NA	NA
GB41066-PA	GB41066	FBpp0071248	FBgn0010269	Dsor1-PA	GO:0004708 GO:0004708 GO:0004708 GO:0004707 GO:0004708 GO:0004702 GO:0005524 GO:0004674	GO:0007165 GO:0007165 GO:0008595 GO:0008592 GO:0008293 GO:0007173 GO:0045500 GO:0007362 GO:0000165 GO:0006468 GO:0006468 GO:0042386 GO:0006468 GO:0007298	NA
GB49124-PA	GB49124	FBpp0078854	FBgn0025742	mtm-PA	GO:0008138 GO:0008138 GO:0008138 GO:0004725 GO:0004438	GO:0006470 GO:0016311 GO:0000278 GO:0007059 GO:0030031 GO:0009611	GO:0016020
GB46302-PA	GB46302	FBpp0100137	FBgn0262738	norpA-PD	GO:0004435 GO:0004629 GO:0004435 GO:0005096 GO:0004435 GO:0005509	GO:0046488 GO:0007608 GO:0051482 GO:0008377 GO:0006651 GO:0019722 GO:0007602 GO:0008654 GO:0007602 GO:0006644 GO:0006651 GO:0046673 GO:0035556 GO:0009649 GO:0008344 GO:0007602 GO:0045494 GO:0016059 GO:0009586 GO:0002385 GO:0001580 GO:0043052	GO:0016028 GO:0005624 GO:0016027 GO:0016027 GO:0016028
GB48551-PA	GB48551	FBpp0070624	FBgn0002707	mei-9-PA	GO:0004520 GO:0004520 GO:0046982 GO:0005515 GO:0005515 GO:0003677	GO:0016321 GO:0007131 GO:0006289 GO:0006289 GO:0006298 GO:0006302 GO:0006310 GO:0006289 GO:0006289 GO:0006310 GO:0006298 GO:0000712 GO:0007131 GO:0045132 GO:0000712 GO:0007095	GO:0005634 GO:0043234
GB51723-PA	GB51723	FBpp0070409	FBgn0023542	Nmd3-PA	GO:0003729	GO:0000055 GO:0022008	NA
GB45956-PA	GB45956	FBpp0083857	FBgn0039112	CG10219-PA	GO:0008177 GO:0020037 GO:0000104	GO:0006099 GO:0006099	GO:0005749 GO:0016021 GO:0005743
GB49163-PA	GB49163	FBpp0290962	FBgn0260970	CG42593-PA	GO:0004842 GO:0008270	NA	NA
GB40955-PA	GB40955	FBpp0083729	FBgn0046114	Gclm-PA	GO:0019899 GO:0035226 GO:0030234 GO:0030234 GO:0019899 GO:0035226	GO:0035229 GO:0006750 GO:0007611 GO:0008355 GO:0035229 GO:0006750 GO:0006750 GO:0006974	GO:0017109 GO:0017109 GO:0005829
GB45318-PA	GB45318	FBpp0077054	FBgn0052499	Cda4-PA	GO:0008061 GO:0016810	GO:0006030 GO:0022008	GO:0005576
GB44572-PA	GB44572	FBpp0075845	FBgn0036199	Bmcp-PA	GO:0022857 GO:0022857 GO:0005488	GO:0055085 GO:0019222	GO:0005740 GO:0005743
GB55593-PA	GB55593	FBpp0075687	FBgn0011279	Pbprp1-PA	GO:0005550 GO:0008145 GO:0005550 GO:0008145 GO:0005549 GO:0005549	GO:0007606	GO:0005576
GB48631-PA	GB48631	FBpp0084839	FBgn0039689	CG7598-PA	NA	GO:0017004 GO:0006119	GO:0005747 GO:0005747
GB54391-PA	GB54391	FBpp0082496	FBgn0038293	CG6904-PA	GO:0004373 GO:0004373	GO:0005978 GO:0005978	NA
GB45374-PA	GB45374	FBpp0086701	FBgn0033912	RpS23-PA	GO:0003735	GO:0006412 GO:0051298 GO:0051297	GO:0022627 GO:0005840
GB41069-PA	GB41069	FBpp0076891	FBgn0031174	CG1486-PA	GO:0030170 GO:0016831	GO:0019752	NA
GB41469-PA	GB41469	FBpp0083352	FBgn0014029	Sep2-PA	GO:0005525 GO:0003924 GO:0005515 GO:0003924	GO:0000910 GO:0007349 GO:0000910 GO:0007049 GO:0000910 GO:0022008	GO:0005940 GO:0045172 GO:0005875 GO:0031105
GB40400-PA	GB40400	FBpp0086889	FBgn0013955	PR2-PA	NA	NA	NA
GB47469-PA	GB47469	FBpp0079470	FBgn0010520	Bka-PA	NA	GO:0048096	GO:0005634
GB45075-PA	GB45075	FBpp0075489	FBgn0042630	Sox21b-PA	GO:0008301 GO:0003700	GO:0006355	GO:0005634
GB42525-PA	GB42525	FBpp0071277	FBgn0030096	Zpr1-PA	GO:0008270	GO:0006360	GO:0005730
GB55440-PA	GB55440	FBpp0301765	FBgn0262468	vib-PB	GO:0035091 GO:0005548 GO:0005548	GO:0001700 GO:0006810 GO:0007111 GO:0043147 GO:0007110 GO:0000916 GO:0000915 GO:0031566 GO:0033206 GO:0007112 GO:0048137	GO:0032154 GO:0070732 GO:0005886 GO:0031965 GO:0016006
GB40998-PA	GB40998	FBpp0297867	FBgn0033324	CG14744-PC	NA	GO:0055085	GO:0016021
GB51646-PA	GB51646	FBpp0302026	FBgn0259927	CG42450-PB	GO:0004871	GO:0008277 GO:0035556 GO:0038032	GO:0005834
GB48983-PA	GB48983	FBpp0074242	FBgn0030873	CG15814-PB	GO:0008270	NA	NA
GB43147-PA	GB43147	FBpp0080490	FBgn0032596	CG17331-PA	GO:0004175 GO:0004298	GO:0051603 GO:0009987 GO:0006974	GO:0005839
GB53619-PA	GB53619	FBpp0072113	FBgn0034948	Gadd34-PA	GO:0008157 GO:0008157 GO:0008157 GO:0008157	NA	NA
GB48118-PA	GB48118	FBpp0076374	FBgn0017430	Nelf-E-PA	GO:0003729 GO:0003729 GO:0000166	GO:0007070 GO:0034244 GO:0022008	GO:0017053 GO:0032021 GO:0005634
GB43230-PA	GB43230	FBpp0076333	FBgn0001253	ImpE1-PA	GO:0003674	GO:0007561	GO:0019898
GB40637-PA	GB40637	FBpp0083889	FBgn0039136	CG5902-PB	GO:0003674	GO:0008150	GO:0005575
GB44904-PA	GB44904	FBpp0071386	FBgn0030208	PPP4R2r-PA	GO:0019888	GO:0035304 GO:0000278 GO:0022008	GO:0030289
GB51854-PA	GB51854	FBpp0290659	FBgn0033494	KCNQ-PF	GO:0005249 GO:0005249 GO:0005249	GO:0006813 GO:0055085 GO:0001700 GO:0002027 GO:0060048	GO:0016021 GO:0008076
GB51261-PA	GB51261	FBpp0294058	FBgn0262685	CG43155-PC	GO:0005252	GO:0071805	GO:0016020
GB41267-PA	GB41267	FBpp0080491	FBgn0032595	CG17996-PA	NA	NA	NA
GB43077-PA	GB43077	FBpp0077012	FBgn0031118	RhoGAP19D-PA	NA	GO:0007165	GO:0005622
GB52598-PA	GB52598	FBpp0079653	FBgn0032213	CG5390-PA	GO:0004252 GO:0004252	GO:0006508	NA
GB49080-PA	GB49080	FBpp0073556	FBgn0052645	CG32645-PB	GO:0016747	NA	NA
GB46144-PA	GB46144	FBpp0080692	FBgn0032748	CG10492-PA	GO:0008270 GO:0003676	NA	NA
GB44400-PA	GB44400	FBpp0289094	FBgn0034266	CG4975-PC	GO:0005488	GO:0008150	GO:0005737
GB51700-PA	GB51700	FBpp0077316	FBgn0028970	betaggt-II-PA	GO:0004662 GO:0003824	NA	NA
GB45042-PA	GB45042	FBpp0078766	FBgn0031736	CG11030-PA	NA	NA	NA
GB47430-PA	GB47430	FBpp0080535	FBgn0032640	Sgt-PA	GO:0005488	GO:0007274	GO:0005575
GB49377-PA	GB49377	FBpp0088242	FBgn0017545	RpS3A-PA	GO:0003735 GO:0003735 GO:0003735	GO:0006412 GO:0006412 GO:0048477 GO:0000022 GO:0007052	GO:0022627 GO:0022627 GO:0022626 GO:0005811
GB50622-PA	GB50622	FBpp0300312	FBgn0263220	Hk-PF	GO:0005249 GO:0005249	GO:0007629 GO:0006813 GO:0055085 GO:0006813 GO:0050802	GO:0008076 GO:0008076 GO:0005737
GB41140-PA	GB41140	FBpp0078279	FBgn0037377	CG1218-PA	GO:0008270 GO:0072572	GO:0008150	GO:0005575
GB56016-PA	GB56016	FBpp0070650	FBgn0029718	mRpL30-PA	GO:0003735	GO:0006412	GO:0005762
GB47650-PA	GB47650	FBpp0072094	FBgn0023170	RpL39-PA	GO:0003735 GO:0003735	GO:0006412 GO:0000022 GO:0007052	GO:0022625 GO:0005840
GB44460-PA	GB44460	FBpp0292509	FBgn0030013	GIIIspla2-PB	GO:0004623 GO:0005509	GO:0016042 GO:0006644	NA
GB42312-PA	GB42312	FBpp0085208	FBgn0024891	ferrochelatase-PA	GO:0004325 GO:0004325 GO:0004325	GO:0006782 GO:0006782	GO:0005743 GO:0005743 GO:0005875
GB42738-PA	GB42738	FBpp0072590	FBgn0011204	cue-PA	GO:0005041	GO:0007285	NA
GB42141-PA	GB42141	FBpp0076520	FBgn0035811	CG12262-PA	GO:0003995 GO:0003995 GO:0050660	GO:0006635	GO:0005739 GO:0005759 GO:0005811 GO:0005875
GB50730-PA	GB50730	FBpp0292999	FBgn0026418	Hsc70Cb-PG	GO:0051087 GO:0005524	GO:0006457	NA
GB53832-PA	GB53832	FBpp0112964	FBgn0034089	CG8446-PB	GO:0017118	GO:0006464	NA
GB42655-PA	GB42655	FBpp0084925	FBgn0039741	CG7943-PB	GO:0022857	NA	GO:0005740
GB43711-PA	GB43711	FBpp0082070	FBgn0038037	Cyp9f2-PA	GO:0009055 GO:0009055 GO:0009055 GO:0009055 GO:0016705 GO:0020037	GO:0055114 GO:0035220	GO:0005792 GO:0016020
GB53674-PA	GB53674	FBpp0087367	FBgn0033529	CG17765-PA	GO:0005509	NA	NA
GB45215-PA	GB45215	FBpp0081369	FBgn0037606	CG8032-PA	GO:0016491	GO:0055114	NA
GB54108-PA	GB54108	FBpp0111917	FBgn0030976	CG7378-PB	GO:0008138 GO:0008138 GO:0004725	GO:0006470 GO:0006470	NA
GB46705-PA	GB46705	FBpp0112375	FBgn0053519	Unc-89-PC	GO:0005089 GO:0005524 GO:0004672	GO:0035023 GO:0006468 GO:0045214 GO:0007527	GO:0005622
GB44800-PA	GB44800	FBpp0076269	FBgn0035959	CG4911-PA	NA	NA	NA
GB51465-PA	GB51465	FBpp0084733	FBgn0039631	Sirt7-PA	GO:0008270 GO:0070403	GO:0006476	NA
GB41628-PA	GB41628	FBpp0072445	FBgn0035134	CG1231-PA	GO:0003676 GO:0008270	NA	GO:0005634
GB51806-PA	GB51806	FBpp0086329	FBgn0025519	fidipidine-PA	GO:0003674	GO:0008150	GO:0005575
GB40492-PA	GB40492	FBpp0073844	FBgn0030616	RpL37a-PA	GO:0003735 GO:0003735	GO:0006412	GO:0022625 GO:0005840
GB46277-PA	GB46277	FBpp0289696	FBgn0029720	CG3009-PC	GO:0004623 GO:0005509	GO:0006644 GO:0016042	NA
GB49415-PA	GB49415	FBpp0081011	FBgn0021856	l(2)k14505-PA	NA	GO:0043461	NA
GB55930-PA	GB55930	FBpp0082118	FBgn0038072	CG6225-PA	GO:0004177	GO:0022008	NA
GB53085-PA	GB53085	FBpp0074714	FBgn0036893	CG9376-PA	NA	GO:0006506	GO:0005789 GO:0016021
GB51635-PA	GB51635	FBpp0110460	FBgn0040010	CG17493-PA	GO:0005509	NA	GO:0005856
GB49146-PA	GB49146	FBpp0073119	FBgn0004574	Rop-PA	GO:0019905 GO:0000149	GO:0009416 GO:0007268 GO:0007269 GO:0032940 GO:0006887 GO:0007268 GO:0007269 GO:0007269 GO:0016192 GO:0007317 GO:0007269 GO:0007269 GO:0016082 GO:0016192 GO:0006887 GO:0007268 GO:0048489 GO:0006904 GO:0000910	GO:0000300 GO:0043195 GO:0005829 GO:0012506 GO:0005737 GO:0016020 GO:0005829
GB43263-PA	GB43263	FBpp0290860	FBgn0038063	Octbeta2R-PB	GO:0008227 GO:0003700 GO:0043565 GO:0004989	GO:0007186 GO:0007186 GO:0006355	GO:0016021 GO:0016021
GB52009-PA	GB52009	FBpp0083078	FBgn0051229	CG31229-PA	GO:0015450	GO:0006626	GO:0005744
GB52340-PA	GB52340	FBpp0078045	FBgn0015239	Hr78-PC	GO:0000977 GO:0004879 GO:0003700 GO:0004879 GO:0003677 GO:0004879 GO:0004879 GO:0004879 GO:0003677 GO:0008270 GO:0003707	GO:0035071 GO:0048102 GO:0007424 GO:0035002 GO:0006355 GO:0043401 GO:0022008	GO:0005634 GO:0005634 GO:0005634
GB42075-PA	GB42075	FBpp0083681	FBgn0053099	CG33099-PA	GO:0045544	GO:0055114	NA
GB40498-PA	GB40498	FBpp0291363	FBgn0261260	Megalin-PA	GO:0005041 GO:0005041 GO:0005509	GO:0030100 GO:0040003 GO:0048082	GO:0016324
GB47658-PA	GB47658	FBpp0075088	FBgn0036666	TSG101-PA	GO:0005515	GO:0006464 GO:0015031 GO:0046425 GO:0045926 GO:0045571 GO:0035090 GO:0044130	NA
GB51226-PA	GB51226	FBpp0289007	FBgn0262081	Csk-PG	GO:0004713 GO:0004672 GO:0004713 GO:0004713 GO:0005524 GO:0004713	GO:0007165 GO:0008285 GO:0006468 GO:0045926 GO:0006468 GO:0045926 GO:0045926 GO:0008285 GO:0045197 GO:0034334 GO:0010669 GO:0043068 GO:0007293	NA
GB43094-PA	GB43094	FBpp0289682	FBgn0034622	CG15666-PD	NA	NA	NA
GB45175-PA	GB45175	FBpp0083981	FBgn0039140	Miro-PE	GO:0003924 GO:0005509 GO:0005525	GO:0007264 GO:0031122 GO:0007268 GO:0000226 GO:0048489 GO:0051646 GO:0019725 GO:0047497 GO:0006915 GO:0034643	GO:0031307
GB50420-PA	GB50420	FBpp0081644	FBgn0037741	CG16908-PA	GO:0005488	GO:0046331	NA
GB46325-PA	GB46325	FBpp0074675	FBgn0261574	kug-PA	GO:0050839 GO:0004872 GO:0005509	GO:0048477 GO:0016339 GO:0007156 GO:0016339 GO:0045571 GO:0016339 GO:0007156 GO:0007424 GO:0007431 GO:0007440 GO:0007442 GO:0030950 GO:0048477 GO:0042247	GO:0005887 GO:0005887 GO:0005887 GO:0005925 GO:0009925
GB47233-PA	GB47233	FBpp0087251	FBgn0001276	ix-PA	GO:0001104 GO:0008134	GO:0018993 GO:0019101 GO:0007548 GO:0006357 GO:0007530	GO:0016592 GO:0016592
GB55082-PA	GB55082	FBpp0078009	FBgn0037087	CG7519-PA	NA	NA	NA
GB42415-PA	GB42415	FBpp0079091	FBgn0031909	CG5181-PA	NA	NA	NA
GB43892-PA	GB43892	FBpp0081045	FBgn0032945	CG8665-PA	GO:0016155 GO:0016742 GO:0016620 GO:0000036 GO:0048037 GO:0008168	GO:0009258 GO:0009058 GO:0006730 GO:0055114	GO:0005737
GB40867-PA	GB40867	FBpp0086271	FBgn0034136	DAT-PA	GO:0005330 GO:0005329 GO:0019811 GO:0005329 GO:0005329 GO:0019811	GO:0015872 GO:0006836 GO:0042745 GO:0030431	GO:0005887 GO:0016021
GB49927-PA	GB49927	FBpp0072288	FBgn0050420	Atf-2-PA	GO:0042803 GO:0001077 GO:0042803 GO:0043565 GO:0001077	GO:0051403 GO:0071470 GO:0009651 GO:0045944 GO:0045944 GO:0010866 GO:0030431 GO:0002385 GO:0034605 GO:0031453 GO:0071470 GO:0070829	GO:0016021 GO:0005634 GO:0031618 GO:0005701 GO:0005704
GB46540-PA	GB46540	FBpp0087979	FBgn0033189	Cyt-b5-PB	NA	NA	NA
GB47224-PA	GB47224	FBpp0074914	FBgn0000568	Eip75B-PB	GO:0004879 GO:0003700 GO:0004879 GO:0004879 GO:0004879 GO:0004879 GO:0008270 GO:0004887 GO:0003707 GO:0043565 GO:0020037	GO:0006355 GO:0007591 GO:0007591 GO:0007591 GO:0048477 GO:0035072 GO:0018990 GO:0007591 GO:0007553 GO:0006355 GO:0043401 GO:0019730	GO:0005634 GO:0005634 GO:0005634 GO:0005634
GB50629-PA	GB50629	FBpp0290031	FBgn0039941	CG17167-PD	GO:0008273	GO:0055085	GO:0016021
GB53082-PA	GB53082	FBpp0300234	FBgn0039068	CG13827-PB	NA	GO:0016559 GO:0046331	GO:0005778
GB43894-PA	GB43894	FBpp0078414	FBgn0025825	Hdac3-PA	GO:0004407 GO:0004407 GO:0004407 GO:0004407 GO:0005515 GO:0005515	GO:0016575 GO:0006355 GO:0043066 GO:0006342 GO:0006342	GO:0005634 GO:0005737
GB47351-PA	GB47351	FBpp0073511	FBgn0030412	tomosyn-PC	GO:0017075	GO:0007269 GO:0016082 GO:0016079 GO:0007163 GO:0016192 GO:0022008	GO:0008021 GO:0016021
GB51283-PA	GB51283	FBpp0300161	FBgn0051075	CG31075-PB	GO:0004029 GO:0004029	GO:0006090 GO:0055114	GO:0005739 GO:0005759
GB54538-PA	GB54538	FBpp0297315	FBgn0262870	axo-PC	GO:0004867 GO:0005102	GO:0008038 GO:0019226 GO:0007165	GO:0005576
GB49506-PA	GB49506	FBpp0084991	FBgn0039767	CG2218-PA	GO:0004842	GO:0016567	GO:0000151
GB41030-PA	GB41030	FBpp0088191	FBgn0026777	Rad23-PA	GO:0003684	GO:0006289 GO:0006289 GO:0043161	GO:0005634
GB54389-PA	GB54389	FBpp0271765	FBgn0030343	ATP7-PB	GO:0004008 GO:0005524 GO:0005507 GO:0005375	GO:0006825 GO:0006754 GO:0006878 GO:0048066 GO:0048085 GO:0002164	GO:0016021 GO:0005886 GO:0005737
GB54016-PA	GB54016	FBpp0082894	FBgn0038498	beat-IIa-PA	NA	GO:0016198 GO:0007275 GO:0007155 GO:0007415	GO:0005576
GB48604-PA	GB48604	FBpp0081601	FBgn0260010	rump-PA	GO:0003729 GO:0003730 GO:0000166 GO:0003729 GO:0003730 GO:0003730	GO:0008298 GO:0008595 GO:0007067 GO:0035282 GO:0007277 GO:0009952 GO:0045451	GO:0005634 GO:0005737 GO:0030529
GB42516-PA	GB42516	FBpp0085658	FBgn0026378	Rep-PA	GO:0004663 GO:0017137 GO:0017137 GO:0017137	GO:0006886 GO:0018344 GO:0007269 GO:0016192	GO:0005968 GO:0005818 GO:0005737 GO:0005968 GO:0016020 GO:0048471 GO:0000922 GO:0008021
GB42930-PA	GB42930	FBpp0081867	FBgn0037902	CG5281-PA	NA	NA	GO:0016020
GB40809-PA	GB40809	FBpp0074905	FBgn0001134	Grd-PA	GO:0015276 GO:0016933 GO:0005230	GO:0006811	GO:0005886 GO:0016021 GO:0045211
GB41227-PA	GB41227	FBpp0079524	FBgn0027600	obst-B-PA	GO:0016490 GO:0008061 GO:0008061	GO:0006030	GO:0005576
GB53812-PA	GB53812	FBpp0079637	FBgn0032242	CG5355-PA	GO:0004252 GO:0070008	GO:0006508	NA
GB51630-PA	GB51630	FBpp0086751	FBgn0000633	fas-PA	NA	GO:0007391 GO:0007431 GO:0007443 GO:0007440 GO:0008258 GO:0002009 GO:0007510 GO:0007443 GO:0007435 GO:0042250 GO:0007435 GO:0002009	NA
GB40775-PA	GB40775	FBpp0077504	FBgn0031392	AIF-PB	GO:0050660 GO:0016491	GO:0006917 GO:0006309 GO:0006309 GO:0006917 GO:0055114 GO:0045454 GO:0043067 GO:0007005	GO:0005634 GO:0005758 GO:0005739
GB54228-PA	GB54228	FBpp0076457	FBgn0029113	Uba2-PA	GO:0004839 GO:0008641 GO:0019948 GO:0008641 GO:0019948 GO:0019948 GO:0008641 GO:0008641 GO:0008641 GO:0005515 GO:0005515 GO:0005524	GO:0016925 GO:0051092 GO:0019950 GO:0006464 GO:0006959	GO:0031510 GO:0005634 GO:0005737 GO:0005634
GB45919-PA	GB45919	FBpp0288885	FBgn0259164	CG42269-PE	GO:0008513	GO:0055085	GO:0016021
GB51344-PA	GB51344	FBpp0078775	FBgn0043362	bchs-PA	GO:0046872	GO:0007041 GO:0022416 GO:0050807 GO:0048749 GO:0008340 GO:0031396 GO:0007409	GO:0030424 GO:0005737 GO:0031594 GO:0048786
GB46605-PA	GB46605	FBpp0079617	FBgn0027052	CHIP-PA	GO:0004842	GO:0016567	GO:0000151 GO:0030018
GB49421-PA	GB49421	FBpp0070969	FBgn0029929	CG4593-PA	NA	GO:0022008	NA
GB50660-PA	GB50660	FBpp0077881	FBgn0036995	CG5195-PA	NA	NA	NA
GB51629-PA	GB51629	FBpp0072249	FBgn0035026	Fcp1-PA	GO:0008420	GO:0022008	GO:0005700 GO:0005634
GB43135-PA	GB43135	FBpp0082682	FBgn0010379	Akt1-PC	GO:0004672 GO:0004674 GO:0004674 GO:0004674 GO:0004674 GO:0004674 GO:0004674 GO:0035091 GO:0005524 GO:0005543	GO:0006916 GO:0045793 GO:0030307 GO:0046620 GO:0040018 GO:0040018 GO:0045793 GO:0008286 GO:0030307 GO:0035556 GO:0046622 GO:0045793 GO:0040014 GO:0006468 GO:0046622 GO:0045793 GO:0030307 GO:0008286 GO:0007424 GO:0008362 GO:0006468 GO:0030307 GO:0007424 GO:0040018 GO:0030307 GO:0046622 GO:0008286 GO:0040014 GO:0046620 GO:0008361 GO:0045793 GO:0042306 GO:0007424 GO:0008360 GO:0046622 GO:0030307 GO:…	GO:0005886 GO:0009986 GO:0005737
GB40108-PA	GB40108	FBpp0078848	FBgn0029161	slmo-PA	GO:0003674	GO:0008345 GO:0030537 GO:0007283 GO:0008345 GO:0030432	GO:0005739 GO:0005739
GB41649-PA	GB41649	FBpp0072779	FBgn0035333	CG1317-PB	GO:0008270	NA	NA
GB41985-PA	GB41985	FBpp0074124	FBgn0024941	RSG7-PA	GO:0004871	GO:0008277 GO:0008277 GO:0038032 GO:0035556	GO:0005834
GB46141-PA	GB46141	FBpp0077625	FBgn0031310	CG4764-PA	GO:0016788	NA	NA
GB42824-PA	GB42824	FBpp0084017	FBgn0028471	CG5720-PA	GO:0008270 GO:0008143	GO:0006911	GO:0005634
GB52739-PA	GB52739	FBpp0075168	FBgn0027080	Aats-tyr-PA	GO:0004831 GO:0004831 GO:0005524 GO:0000049 GO:0004831	GO:0006437 GO:0006437	GO:0005737
GB46242-PA	GB46242	FBpp0300548	FBgn0029903	pod1-PG	GO:0003779	NA	NA
GB46920-PA	GB46920	FBpp0081412	FBgn0037637	CG9836-PA	GO:0051536 GO:0005506	GO:0016226	NA
GB53607-PA	GB53607	FBpp0078999	FBgn0011737	wee-PA	GO:0004713 GO:0004672 GO:0004713 GO:0005524 GO:0000287 GO:0004715 GO:0004713	GO:0045736 GO:0007093 GO:0045448 GO:0000280 GO:0006468 GO:0007088 GO:0001700 GO:0007049 GO:0007067 GO:0045736 GO:0051642 GO:0051225 GO:0051299	GO:0005634 GO:0005634 GO:0005875
GB55873-PA	GB55873	FBpp0087157	FBgn0033669	CG8979-PA	GO:0003674	GO:0006974 GO:0032436 GO:0032436 GO:0008584 GO:0007140 GO:0032436 GO:0032436	GO:0070864
GB48868-PA	GB48868	FBpp0290120	FBgn0260487	CG42534-PC	NA	NA	NA
GB47966-PA	GB47966	FBpp0083934	FBgn0039155	Kal1-PA	GO:0030414 GO:0043498	NA	GO:0005578 GO:0005576 GO:0009897 GO:0009986
GB47951-PA	GB47951	FBpp0081657	FBgn0037788	CG3940-PA	GO:0004089 GO:0008270	GO:0006730	NA
GB44193-PA	GB44193	FBpp0079220	FBgn0032018	CG7806-PA	GO:0008559 GO:0005524	GO:0055085	GO:0016021
GB46042-PA	GB46042	FBpp0077621	FBgn0031304	CG4552-PA	GO:0005097	GO:0032313 GO:0006911	GO:0005622
GB43507-PA	GB43507	FBpp0082328	FBgn0016672	Ipp-PA	GO:0004441 GO:0004441 GO:0004441 GO:0004441	GO:0046855 GO:0046855 GO:0007268 GO:0046854	NA
GB43185-PA	GB43185	FBpp0077208	FBgn0031537	sec5-PA	NA	GO:0007269 GO:0016080 GO:0016081 GO:0016192 GO:0016080 GO:0016081 GO:0000910 GO:0032456 GO:0048599 GO:0010629 GO:0045087 GO:0035147 GO:0035147 GO:0007349 GO:0007298	GO:0000145 GO:0000145 GO:0000145 GO:0000145 GO:0005886 GO:0005886 GO:0016028 GO:0000145 GO:0005737 GO:0000145 GO:0000145 GO:0005886 GO:0005905 GO:0030136 GO:0055037 GO:0005642 GO:0035003 GO:0005737
GB51542-PA	GB51542	FBpp0083988	FBgn0011785	BRWD3-PA	NA	GO:0006911 GO:0007095	NA
GB47159-PA	GB47159	FBpp0084848	FBgn0019972	Ice-PA	GO:0004197 GO:0004197 GO:0004197 GO:0004197 GO:0004197 GO:0004197 GO:0004197 GO:0004197 GO:0004197 GO:0004197	GO:0006915 GO:0006915 GO:0046668 GO:0006508 GO:0006915 GO:0006508 GO:0006915 GO:0012501 GO:0048515 GO:0010165 GO:0046672 GO:0035070 GO:0010623 GO:0035103 GO:0016322 GO:0012501	GO:0008303
GB50548-PA	GB50548	FBpp0289299	FBgn0001313	kl-2-PB	GO:0003774 GO:0042623 GO:0042623 GO:0005524 GO:0003777	GO:0007018	GO:0005858 GO:0005875 GO:0030286
GB42866-PA	GB42866	FBpp0293597	FBgn0259246	brp-PJ	GO:0005262	GO:0048167 GO:0007269 GO:0048790 GO:0048790 GO:0008344 GO:0007268 GO:0007274 GO:0048789 GO:0048790 GO:0007615 GO:0007614	GO:0048786 GO:0048786 GO:0031594 GO:0042734 GO:0048788
GB45908-PA	GB45908	FBpp0075854	FBgn0036198	crim-PA	NA	GO:0019991 GO:0035151	NA
GB54177-PA	GB54177	FBpp0082689	FBgn0038397	CG10185-PA	GO:0003674	GO:0008150	GO:0005575
GB47542-PA	GB47542	FBpp0087475	FBgn0027619	Adam-PA	GO:0003743	GO:0006413 GO:0022008	GO:0005852
GB42792-PA	GB42792	FBpp0082490	FBgn0038294	Mf-PB	NA	GO:0030241 GO:0035220 GO:0035220 GO:0022416 GO:0022416	GO:0031672
GB51607-PA	GB51607	FBpp0085764	FBgn0034419	CG15111-PB	GO:0016787	GO:0008152	NA
GB55943-PA	GB55943	FBpp0082626	FBgn0038360	CG9590-PA	NA	NA	NA
GB48691-PA	GB48691	FBpp0072170	FBgn0050418	nord-PA	GO:0003674	GO:0008355 GO:0007611	GO:0005575
GB52497-PA	GB52497	FBpp0074672	FBgn0036928	Tom20-PA	GO:0015450	GO:0006626	GO:0005742 GO:0005742 GO:0005739
GB55071-PA	GB55071	FBpp0082149	FBgn0038056	CG5961-PA	NA	NA	NA
GB55591-PA	GB55591	FBpp0086659	FBgn0050069	CG30069-PA	NA	NA	NA
GB51658-PA	GB51658	FBpp0076652	FBgn0035714	CG8549-PA	GO:0003674	GO:0042254	GO:0005575
GB55643-PA	GB55643	FBpp0082522	FBgn0016691	Oscp-PA	GO:0008553 GO:0008553 GO:0008553 GO:0008553 GO:0046933	GO:0015992 GO:0015986	GO:0005756 GO:0005811 GO:0005811
GB55704-PA	GB55704	FBpp0082137	FBgn0026207	mbo-PA	GO:0005515 GO:0005515 GO:0005515	GO:0006955 GO:0019730 GO:0006606 GO:0007424 GO:0035147 GO:0046826 GO:0022008	GO:0005643 GO:0005643 GO:0005635 GO:0005643 GO:0005643
GB45140-PA	GB45140	FBpp0079456	FBgn0032129	jp-PB	GO:0003674	GO:0008150	GO:0030314
GB43621-PA	GB43621	FBpp0076940	FBgn0064123	stg1-PA	GO:0016247	GO:2000311 GO:0051966	GO:0016020 GO:0016021
GB47193-PA	GB47193	FBpp0080826	FBgn0024230	Hs2st-PA	GO:0004394 GO:0004394 GO:0004394	GO:0007165 GO:0007424 GO:0007424	GO:0016021
GB42202-PA	GB42202	FBpp0081946	FBgn0037950	HisCl1-PA	GO:0016933 GO:0019182 GO:0019182	GO:0006811 GO:0043052	GO:0019183 GO:0019183 GO:0045211 GO:0016021
GB45058-PA	GB45058	FBpp0075999	FBgn0036107	CG7949-PA	GO:0003674	GO:0008150	GO:0005575
GB44366-PA	GB44366	FBpp0072534	FBgn0035187	Trh-PA	GO:0004510 GO:0005506 GO:0004505 GO:0004510	GO:0006568 GO:0055114 GO:0042427 GO:0045187	NA
GB50661-PA	GB50661	FBpp0078684	FBgn0031663	CG8891-PA	GO:0016787	NA	NA
GB48521-PA	GB48521	FBpp0074689	FBgn0014037	Su(Tpl)-PA	GO:0003682	GO:0006368 GO:0048190 GO:0043620 GO:0042795	GO:0008023 GO:0005700
GB51330-PA	GB51330	FBpp0112496	FBgn0058002	CG40002-PA	NA	NA	NA
GB45157-PA	GB45157	FBpp0072641	FBgn0013753	Bgb-PA	GO:0003713 GO:0003713 GO:0003713 GO:0003713 GO:0046982 GO:0008134	GO:0045944 GO:0006357	GO:0005634 GO:0016513 GO:0005634
GB44445-PA	GB44445	FBpp0078973	FBgn0031868	Rat1-PA	GO:0004534 GO:0003676 GO:0008409	GO:0000738 GO:0022008	GO:0005730
GB50628-PA	GB50628	FBpp0083420	FBgn0250820	CG5802-PA	GO:0005459	GO:0055085	NA
GB45040-PA	GB45040	FBpp0077743	FBgn0043364	cbt-PA	GO:0008270 GO:0043565 GO:0000981	GO:0045893 GO:0007423 GO:0035071 GO:0048102 GO:0001736 GO:0007390 GO:0007391 GO:0048592 GO:0007391 GO:0007254 GO:0007391 GO:0048190 GO:0090098 GO:0007472	GO:0005622
GB51490-PA	GB51490	FBpp0293897	FBgn0037802	Sirt6-PB	GO:0070403 GO:0008270	GO:0006476 GO:0008340	NA
GB45561-PA	GB45561	FBpp0111469	FBgn0085377	CG34348-PA	GO:0016746	GO:0008152	NA
GB51633-PA	GB51633	FBpp0071028	FBgn0022786	Hira-PA	GO:0003714 GO:0003682	GO:0006338 GO:0035041 GO:0035042 GO:0035041 GO:0006355 GO:0006336	GO:0005634 GO:0001673 GO:0005634
GB49525-PA	GB49525	FBpp0086479	FBgn0023441	fus-PE	GO:0003729 GO:0003729 GO:0000166 GO:0003676	GO:0007173 GO:0007173	NA
GB52072-PA	GB52072	FBpp0075903	FBgn0036157	CG7560-PA	GO:0004489	GO:0055114 GO:0006555	NA
GB43703-PA	GB43703	FBpp0083375	FBgn0038833	CG15696-PA	GO:0003700 GO:0043565	GO:0006355	GO:0005634
GB41074-PA	GB41074	FBpp0112061	FBgn0035648	CG13288-PB	NA	NA	NA
GB50572-PA	GB50572	FBpp0078255	FBgn0040279	Osi14-PA	GO:0003674	GO:0008150	GO:0005887
GB47828-PA	GB47828	FBpp0288398	FBgn0011764	Dsp1-PF	GO:0003677 GO:0017025 GO:0008134 GO:0008301	GO:0000122 GO:0043388 GO:0017055 GO:0000122 GO:0032502 GO:0043388 GO:0000122 GO:0007379 GO:0006338 GO:0035218 GO:0008348 GO:0008348	GO:0005634 GO:0005634 GO:0005700
GB45560-PA	GB45560	FBpp0076459	FBgn0035839	CG7550-PA	GO:0047800	GO:0055114	NA
GB45812-PA	GB45812	FBpp0072539	FBgn0024277	trio-PA	GO:0005089 GO:0005089 GO:0005089 GO:0005089 GO:0005543	GO:0007422 GO:0007422 GO:0007422 GO:0007411 GO:0007411 GO:0007411 GO:0007417 GO:0007417 GO:0007417 GO:0007411 GO:0007411 GO:0030036 GO:0007266 GO:0007411 GO:0030036 GO:0007411 GO:0007417 GO:0035023 GO:0050770 GO:0016319 GO:0048676 GO:0045887 GO:0071772 GO:0007412 GO:0046331	GO:0005886 GO:0005622
GB51134-PA	GB51134	FBpp0072830	FBgn0010909	msn-PA	GO:0004674 GO:0008349 GO:0008349 GO:0004674 GO:0004702 GO:0008349 GO:0042656 GO:0005524 GO:0005083	GO:0008594 GO:0048477 GO:0006468 GO:0006468 GO:0008360 GO:0007391 GO:0007391 GO:0007391 GO:0000185 GO:0007254 GO:0007254 GO:0007254 GO:0007254 GO:0007254 GO:0007391 GO:0006468 GO:0006468 GO:0007391 GO:0007391 GO:0001736 GO:0007097 GO:0001748 GO:0007391 GO:0046529 GO:0007391 GO:0016476 GO:0007411	GO:0005938
GB43901-PA	GB43901	FBpp0071350	FBgn0030170	CG2990-PB	GO:0000014 GO:0004003 GO:0003677 GO:0005524	GO:0006260	NA
GB44292-PA	GB44292	FBpp0110221	FBgn0005640	Eip63E-PG	GO:0004693 GO:0004674 GO:0004674 GO:0030332 GO:0004693 GO:0004693 GO:0004674 GO:0005515 GO:0005515 GO:0004672 GO:0004674 GO:0020037 GO:0005524	GO:0001700 GO:0006468 GO:0007552 GO:0002009 GO:0002168 GO:0006468 GO:0006468 GO:0006468 GO:0048589	NA
GB45122-PA	GB45122	FBpp0072573	FBgn0029514	312-PA	GO:0003674	GO:0008150	GO:0005575
GB54210-PA	GB54210	FBpp0088275	FBgn0011642	Zyx-PB	GO:0005515 GO:0008270	GO:0007155 GO:0045805 GO:0007593 GO:0007430 GO:0048526 GO:0035002 GO:0045572 GO:0035329	GO:0005856 GO:0005911 GO:0005925 GO:0001725 GO:0035003
GB41422-PA	GB41422	FBpp0073265	FBgn0030242	sofe-PA	GO:0004871	GO:0007186	GO:0005834
GB42364-PA	GB42364	FBpp0292437	FBgn0036480	Cep135-PB	NA	GO:0007099 GO:0007288 GO:0032053 GO:0051297 GO:0046331	GO:0005813 GO:0005932 GO:0005814 GO:0005814
GB46188-PA	GB46188	FBpp0111557	FBgn0085425	CG34396-PD	GO:0005252	GO:0071805	GO:0016020
GB42853-PA	GB42853	FBpp0074048	FBgn0030747	CG4301-PA	GO:0005388 GO:0005524 GO:0004012 GO:0000287	GO:0006812 GO:0015914	GO:0016021
GB54118-PA	GB54118	FBpp0289745	FBgn0259172	rn-PE	GO:0003700 GO:0008270 GO:0003676 GO:0003705	GO:0048749 GO:0007480 GO:0006355 GO:0048749 GO:0000122 GO:0045892	GO:0005634 GO:0005634
GB49805-PA	GB49805	FBpp0074370	FBgn0000242	Bx-PB	GO:0008270	GO:0007476 GO:0007476 GO:0036011 GO:0035218 GO:0042220 GO:0045475 GO:0006911 GO:0002121	GO:0005634
GB54928-PA	GB54928	FBpp0078565	FBgn0037250	CG1074-PA	GO:0003676 GO:0008168	GO:0032259	NA
GB49410-PA	GB49410	FBpp0087109	FBgn0000253	Cam-PA	GO:0005509 GO:0005509 GO:0032036 GO:0070855 GO:0005516	GO:0016056 GO:0006468 GO:0016061 GO:0016060 GO:0005513 GO:0016059 GO:0016062 GO:0007052 GO:0051533 GO:0051383 GO:0007099 GO:0046331	GO:0016028 GO:0005737 GO:0016028 GO:0031476 GO:0000922 GO:0000922 GO:0005875
GB44543-PA	GB44543	FBpp0113035	FBgn0005696	DNApol-alpha73-PC	GO:0003887 GO:0003887 GO:0003677	GO:0006261 GO:0006260	GO:0005658 GO:0005658
GB42968-PA	GB42968	FBpp0075042	FBgn0036697	rogdi-PB	GO:0003674	GO:0008355 GO:0007611	GO:0005575
GB40996-PA	GB40996	FBpp0290651	FBgn0260793	2mit-PA	NA	GO:0008150	GO:0005575
GB47428-PA	GB47428	FBpp0071670	FBgn0034691	synj-PB	GO:0004445 GO:0046030 GO:0000166	GO:0048488 GO:0007269 GO:0016311 GO:0048488 GO:0046854 GO:0048488 GO:0048790 GO:0050803	GO:0043195 GO:0012506
GB50764-PA	GB50764	FBpp0083128	FBgn0038675	CG6013-PA	GO:0003677	NA	NA
GB54342-PA	GB54342	FBpp0112438	FBgn0024804	Dbp80-PB	GO:0004004 GO:0008026 GO:0003676 GO:0005524	NA	NA
GB50439-PA	GB50439	FBpp0084506	FBgn0039480	Cpr97Ea-PA	GO:0005214 GO:0005214	NA	NA
GB53311-PA	GB53311	FBpp0289407	FBgn0035059	CG3894-PC	NA	GO:0035556	NA
GB53676-PA	GB53676	FBpp0077788	FBgn0003444	smo-PA	GO:0004930 GO:0004930 GO:0004888 GO:0008158 GO:0004930 GO:0005515 GO:0004888 GO:0004930 GO:0005515	GO:0016055 GO:0007350 GO:0007224 GO:0007224 GO:0048099 GO:0001746 GO:0007165 GO:0007346 GO:0048100 GO:0007224 GO:0007224 GO:0007455 GO:0007224 GO:0045749 GO:0030707 GO:0035019 GO:0048592	GO:0016021 GO:0016021 GO:0005886 GO:0016021 GO:0016021 GO:0016020 GO:0005886 GO:0005768
GB55532-PA	GB55532	FBpp0077979	FBgn0037051	CG10565-PA	GO:0051082 GO:0031072 GO:0003677	GO:0006457	NA
GB42659-PA	GB42659	FBpp0291777	FBgn0259243	Pka-R1-PV	GO:0008603 GO:0008603 GO:0030551 GO:0008603	GO:0008355 GO:0007015 GO:0008103 GO:0007591 GO:0008355 GO:0019933 GO:0007165 GO:0001932 GO:0007274 GO:0045471	GO:0005952 GO:0005952
GB40521-PA	GB40521	FBpp0080171	FBgn0028904	CG16879-PA	NA	NA	NA
GB54738-PA	GB54738	FBpp0088404	FBgn0028979	tio-PA	GO:0003700 GO:0008270 GO:0003677 GO:0003676 GO:0008270	GO:0006355 GO:0006355 GO:0007380 GO:0061330 GO:0048730 GO:0000122 GO:0048749	GO:0005634 GO:0005634 GO:0005634
GB51586-PA	GB51586	FBpp0293948	FBgn0028685	Rpt4-PB	GO:0016887 GO:0004175 GO:0005524	GO:0006508 GO:0006508 GO:0006508 GO:0030163 GO:0022008	GO:0008540 GO:0008540 GO:0005838 GO:0005838 GO:0005737 GO:0005875
GB46795-PA	GB46795	FBpp0291051	FBgn0003137	Ppn-PE	GO:0005201 GO:0004867 GO:0008270 GO:0004222	GO:0030198	GO:0005604 GO:0005578 GO:0005604 GO:0005578
GB44982-PA	GB44982	FBpp0080990	FBgn0010395	betaInt-nu-PA	GO:0004872 GO:0050839 GO:0004872 GO:0050839 GO:0004872	GO:0007155 GO:0007157 GO:0007160 GO:0016337 GO:0007229 GO:0007160 GO:0007275 GO:0042048	GO:0008305 GO:0008305 GO:0008305 GO:0008305 GO:0008305
GB44796-PA	GB44796	FBpp0088115	FBgn0003090	pk-PC	GO:0008270	GO:0042067 GO:0007163 GO:0007163 GO:0008104 GO:0001736 GO:0045185 GO:0045184 GO:0001737 GO:0001736 GO:0001738 GO:0001737	GO:0005737 GO:0016020
GB51712-PA	GB51712	FBpp0077213	FBgn0261560	Thor-PA	GO:0008190 GO:0008190 GO:0008190 GO:0008190 GO:0008190 GO:0008190 GO:0008190 GO:0008190 GO:0008190	GO:0019731 GO:0006955 GO:0006955 GO:0006955 GO:0006952 GO:0001558 GO:0001558 GO:0001558 GO:0045792 GO:0006950 GO:0045947 GO:0006641 GO:0042594 GO:0006979 GO:0070129 GO:0008340 GO:0042594 GO:0045792	NA
GB40490-PA	GB40490	FBpp0080103	FBgn0032516	CG9293-PA	GO:0008270	NA	NA
GB52842-PA	GB52842	FBpp0087352	FBgn0005586	Rab3-PA	GO:0003924 GO:0003924 GO:0003924 GO:0005525	GO:0015031 GO:0016192 GO:0007269 GO:0007264 GO:0015031 GO:0048790	GO:0008021 GO:0008021 GO:0048786 GO:0048786 GO:0008021
GB55840-PA	GB55840	FBpp0301158	FBgn0030174	CG15312-PD	NA	NA	NA
GB41486-PA	GB41486	FBpp0072907	FBgn0035421	CG12034-PA	GO:0004767 GO:0004767	GO:0006684	NA
GB49933-PA	GB49933	FBpp0079896	FBgn0032395	CG6734-PA	GO:0016230	NA	NA
GB48140-PA	GB48140	FBpp0111526	FBgn0085408	Shroom-PD	GO:0003779	GO:0000902 GO:0032438 GO:0016477	GO:0030864 GO:0005923 GO:0005856 GO:0005886
GB44978-PA	GB44978	FBpp0079207	FBgn0031996	CG8460-PA	GO:0043169 GO:0004568	GO:0006032	NA
GB53286-PA	GB53286	FBpp0293023	FBgn0262111	f-PF	GO:0003779 GO:0003779	GO:0048800 GO:0008407 GO:0051017 GO:0035317 GO:0035017 GO:0009913 GO:0007605	GO:0031941
GB46906-PA	GB46906	FBpp0113106	FBgn0041585	olf186-F-PE	GO:0004252 GO:0015279	GO:0051533 GO:0051928 GO:0032234 GO:0007399 GO:0051533 GO:0032236 GO:0002115	GO:0016021
GB43052-PA	GB43052	FBpp0076321	FBgn0003149	Prm-PB	GO:0008307 GO:0003774 GO:0008307 GO:0008307 GO:0003774	GO:0007498 GO:0030239	GO:0005863 GO:0016459
GB46882-PA	GB46882	FBpp0072975	FBgn0035404	CG12079-PA	GO:0008137 GO:0003954	GO:0055114	GO:0005747 GO:0005747
GB53915-PA	GB53915	FBpp0291478	FBgn0261381	mtTFB1-PA	GO:0016433 GO:0000179 GO:0003712	GO:0000154 GO:0006417 GO:0006390	GO:0005739 GO:0005759
GB41922-PA	GB41922	FBpp0289879	FBgn0260388	CG42514-PA	GO:0004016	GO:0055085	GO:0016021
GB44531-PA	GB44531	FBpp0290849	FBgn0260468	CG7950-PA	NA	NA	GO:0005575
GB45537-PA	GB45537	FBpp0074665	FBgn0036921	RhoGDI-PA	GO:0005094	NA	GO:0005737
GB46257-PA	GB46257	FBpp0086114	FBgn0027506	EDTP-PA	GO:0004725 GO:0004725	GO:0006470 GO:0016311	NA
GB44410-PA	GB44410	FBpp0081634	FBgn0037758	CG9467-PA	GO:0005249 GO:0016620	GO:0006813 GO:0055114	GO:0008076
GB56035-PA	GB56035	FBpp0075087	FBgn0021768	nudC-PA	NA	GO:0007097 GO:0048477 GO:0007097	GO:0005737 GO:0005875
GB47103-PA	GB47103	FBpp0086190	FBgn0028737	Ef1beta-PA	GO:0003747 GO:0003746 GO:0003746 GO:0005085 GO:0003746 GO:0003746	GO:0006414 GO:0006414 GO:0006414	GO:0005829 GO:0005829 GO:0005853 GO:0005853 GO:0005853 GO:0005853 GO:0005811
GB45693-PA	GB45693	FBpp0070891	FBgn0026015	Top3beta-PA	GO:0003917 GO:0003916 GO:0003917 GO:0003916 GO:0004520	GO:0000737 GO:0006265	GO:0005694
GB54717-PA	GB54717	FBpp0073222	FBgn0035568	CG18418-PA	GO:0022857 GO:0015367	GO:0015743 GO:0006839 GO:0015742	GO:0005740 GO:0005743
GB54140-PA	GB54140	FBpp0088691	FBgn0031450	Hrs-PB	GO:0046872	GO:0008333 GO:0007269 GO:0016082 GO:0016079 GO:0006887 GO:0008293 GO:0016197 GO:0042059 GO:0006897 GO:0016050 GO:0006886 GO:0007298 GO:0006897 GO:0045752	GO:0005770 GO:0005737 GO:0005769 GO:0008021 GO:0005768 GO:0033565
GB54005-PA	GB54005	FBpp0080157	FBgn0051814	CG31814-PA	NA	NA	NA
GB49363-PA	GB49363	FBpp0082805	FBgn0027562	CG10345-PA	GO:0005044	GO:0006952 GO:0007155	GO:0005887 GO:0016020
GB45602-PA	GB45602	FBpp0079350	FBgn0004914	Hnf4-PB	GO:0003700 GO:0004879 GO:0003700 GO:0004879 GO:0004879 GO:0003707 GO:0008270 GO:0043565	GO:0007498 GO:0007492 GO:0008610 GO:0043401 GO:0006355 GO:0016042 GO:0034440	GO:0005634 GO:0005634
GB54949-PA	GB54949	FBpp0077893	FBgn0028978	trbl-PA	GO:0004674 GO:0004674 GO:0004674 GO:0004672 GO:0005524	GO:0045839 GO:0045839 GO:0007370 GO:0051726 GO:0007369 GO:0006468	NA
GB49412-PA	GB49412	FBpp0082893	FBgn0038499	Brf-PA	GO:0008134 GO:0003743 GO:0008270 GO:0001046	GO:0006359 GO:0006383 GO:0006359 GO:0006359 GO:0006413 GO:0006352 GO:0045893	GO:0000126 GO:0005667 GO:0005634
GB44197-PA	GB44197	FBpp0079186	FBgn0031955	CG14535-PA	GO:0005524 GO:0003777	GO:0007018	GO:0005575
GB45536-PA	GB45536	FBpp0082402	FBgn0051320	CG31320-PA	GO:0005488	GO:0008150	GO:0005575
GB40459-PA	GB40459	FBpp0077675	FBgn0031282	pex12-PA	GO:0008270	GO:0007031 GO:0006625 GO:0007031 GO:0007286 GO:0048137	GO:0005779 GO:0005778
GB42649-PA	GB42649	FBpp0113024	FBgn0033117	CG3358-PC	GO:0016888	NA	NA
GB44540-PA	GB44540	FBpp0084955	FBgn0003479	spn-A-PA	GO:0008094 GO:0000150 GO:0005524 GO:0003684 GO:0008094	GO:0007294 GO:0048477 GO:0008298 GO:0009951 GO:0030717 GO:0009949 GO:0008298 GO:0006281 GO:0048477 GO:0006281 GO:0006281 GO:0006310 GO:0009994 GO:0000075 GO:0007143 GO:0045003 GO:0045003	GO:0005634
GB45012-PA	GB45012	FBpp0073847	FBgn0014455	Ahcy13-PA	GO:0004013 GO:0004013 GO:0004013 GO:0004013 GO:0004013 GO:0004013	GO:0006730	NA
GB44103-PA	GB44103	FBpp0087340	FBgn0027525	CG7686-PA	GO:0003674	GO:0008150	GO:0005575
GB46362-PA	GB46362	FBpp0072556	FBgn0052333	CG32333-PA	NA	NA	NA
GB48836-PA	GB48836	FBpp0084258	FBgn0039347	CG5071-PB	GO:0003755 GO:0008270	GO:0006457	GO:0005622
GB44702-PA	GB44702	FBpp0084827	FBgn0039687	CG7593-PA	GO:0008080	GO:0006911	NA
GB53360-PA	GB53360	FBpp0086468	FBgn0022097	Vha36-1-PA	GO:0008553 GO:0008553 GO:0008553 GO:0046961	GO:0015992 GO:0015991	GO:0000221 GO:0000221 GO:0000221 GO:0005886
GB47310-PA	GB47310	FBpp0074128	FBgn0030791	CG9132-PB	GO:0003674	GO:0006897	GO:0030125 GO:0005905
GB45151-PA	GB45151	FBpp0074721	FBgn0260653	serp-PB	GO:0008061 GO:0004099 GO:0004099 GO:0008061	GO:0006030 GO:0035159 GO:0007424 GO:0035159 GO:0007424	GO:0005576 GO:0005737
GB46259-PA	GB46259	FBpp0072626	FBgn0035233	pex10-PA	GO:0008270	GO:0007031 GO:0007112 GO:0048137 GO:0007285 GO:0007286	GO:0005778
GB55985-PA	GB55985	FBpp0083438	FBgn0038853	RhoGAP93B-PA	NA	GO:0007165 GO:0007411 GO:0007411 GO:0007411	GO:0005856
GB42805-PA	GB42805	FBpp0083255	FBgn0038755	Hs6st-PA	GO:0017095 GO:0008146	GO:0007428 GO:0008543 GO:0015012 GO:0007424 GO:0007424 GO:0008587 GO:0090097 GO:0022416 GO:0060828 GO:0045570	GO:0016021
GB49511-PA	GB49511	FBpp0291476	FBgn0261388	CG42629-PB	GO:0005096 GO:0005096	GO:0051056 GO:0043087	GO:0005622
GB49330-PA	GB49330	FBpp0084083	FBgn0039234	nct-PA	NA	GO:0007219 GO:0007219 GO:0006509 GO:0007219 GO:0007010 GO:0007219 GO:0006509 GO:0007219 GO:0007220 GO:0007220 GO:0016485 GO:0045314 GO:0045463 GO:0046331 GO:0008594	GO:0005886 GO:0016021 GO:0016021
GB50562-PA	GB50562	FBpp0078243	FBgn0037411	Osi3-PA	GO:0003674	GO:0008150	GO:0005887
GB44552-PA	GB44552	FBpp0074679	FBgn0005633	fln-PA	NA	GO:0030241 GO:0071688 GO:0007527 GO:0045214 GO:0014703	GO:0031672 GO:0005863 GO:0005863 GO:0043292
GB40745-PA	GB40745	FBpp0072145	FBgn0034913	usnp-PA	GO:0005483 GO:0005484	GO:0007269 GO:0016192 GO:0016192	NA
GB43618-PA	GB43618	FBpp0081002	FBgn0010100	Acon-PB	GO:0003994 GO:0003994 GO:0003994 GO:0003994 GO:0003994 GO:0051539	GO:0006099	GO:0005739 GO:0005739 GO:0005739 GO:0005739 GO:0005811 GO:0005811
GB45452-PA	GB45452	FBpp0070992	FBgn0000330	cm-PA	NA	GO:0006727 GO:0016183 GO:0007269 GO:0006901 GO:0007040 GO:0046907 GO:0006886 GO:0016192 GO:0000381 GO:0008340 GO:0022008	GO:0030131 GO:0030135 GO:0008021 GO:0030131 GO:0005634
GB49406-PA	GB49406	FBpp0078043	FBgn0053214	CG33214-PA	NA	NA	GO:0000139
GB41710-PA	GB41710	FBpp0110166	FBgn0036612	CG4998-PB	GO:0004252 GO:0004252	GO:0006508	NA
GB55855-PA	GB55855	FBpp0076473	FBgn0011817	nmo-PE	GO:0004674 GO:0004674 GO:0004674 GO:0004674 GO:0005524 GO:0004707 GO:0004672	GO:0048749 GO:0016318 GO:0006468 GO:0007476 GO:0007474 GO:0042332 GO:0016318 GO:0001736 GO:0006468 GO:0030178 GO:0030178 GO:0030178 GO:0030178 GO:0016318 GO:0008586 GO:0045887 GO:0016318	NA
GB55977-PA	GB55977	FBpp0076218	FBgn0015218	eIF-4E-PA	GO:0000340 GO:0003743 GO:0003743 GO:0000339 GO:0003743 GO:0031370 GO:0003743 GO:0003743 GO:0000339 GO:0003743 GO:0003743 GO:0000339 GO:0005515 GO:0003743 GO:0031370 GO:0000340 GO:0000340	GO:0006412 GO:0006412 GO:0006412 GO:0016070 GO:0006413 GO:0006412 GO:0006412 GO:0016070 GO:0006413 GO:0016321 GO:0007076 GO:0006325 GO:0007067 GO:0001558 GO:0030307 GO:0048102 GO:0035071 GO:0006413 GO:0009790 GO:0007052 GO:0000022 GO:0007067 GO:0022008	GO:0016281 GO:0005829 GO:0005829 GO:0016281 GO:0005829 GO:0005829 GO:0016281 GO:0005737 GO:0016281 GO:0005829 GO:0014069 GO:0016281 GO:0000932 GO:0005875 GO:0005737
GB54886-PA	GB54886	FBpp0088009	FBgn0042135	CG18812-PC	GO:0003674	GO:0008150	GO:0005575
GB44869-PA	GB44869	FBpp0074609	FBgn0250791	Snap-PA	GO:0005483 GO:0005483 GO:0005488	GO:0007269 GO:0016082 GO:0006888 GO:0006886 GO:0001745 GO:0007268 GO:0048526 GO:0000910 GO:0006911	GO:0019898 GO:0043679
GB43863-PA	GB43863	FBpp0073918	FBgn0030699	CG8578-PA	NA	GO:0007527	NA
GB43903-PA	GB43903	FBpp0077590	FBgn0026141	Cdlc2-PA	GO:0003774 GO:0042623	GO:0007018 GO:0007017	GO:0005856 GO:0005868 GO:0030286 GO:0005737
GB50024-PA	GB50024	FBpp0088033	FBgn0022772	Orc1-PA	GO:0003677 GO:0017111 GO:0005524 GO:0003677	GO:0006261 GO:0006270 GO:0006261 GO:0006261 GO:0006342 GO:0008283 GO:0006277 GO:0022008	GO:0005664 GO:0005664 GO:0005664 GO:0005634 GO:0005664
GB50145-PA	GB50145	FBpp0078436	FBgn0037321	CG1172-PA	NA	NA	NA
GB53696-PA	GB53696	FBpp0077795	FBgn0031245	CG3625-PB	NA	NA	GO:0016021
GB45223-PA	GB45223	FBpp0074941	FBgn0036734	CG7564-PA	NA	GO:0000398 GO:0000398 GO:0000398	GO:0005685 GO:0005685 GO:0071011
GB50146-PA	GB50146	FBpp0080509	FBgn0026150	ApepP-PA	GO:0004177 GO:0004177 GO:0004177	GO:0009987	GO:0005829
GB48370-PA	GB48370	FBpp0072637	FBgn0035244	ABCB7-PA	GO:0005215 GO:0042626 GO:0015232 GO:0042626 GO:0005524	GO:0016226 GO:0015886 GO:0055085	GO:0043190 GO:0005743 GO:0016021
GB41878-PA	GB41878	FBpp0112128	FBgn0037841	CG4565-PB	GO:0018024 GO:0008270	GO:0034968	GO:0005634
GB47461-PA	GB47461	FBpp0077841	FBgn0001259	in-PA	NA	GO:0035316 GO:0007163 GO:0001736 GO:0001737	GO:0005886
GB49786-PA	GB49786	FBpp0289266	FBgn0259727	CG42381-PA	NA	NA	NA
GB53740-PA	GB53740	FBpp0087800	FBgn0050357	CG30357-PA	NA	GO:0008150	GO:0005575
GB41942-PA	GB41942	FBpp0087216	FBgn0041174	Vhl-PA	GO:0004842 GO:0005515	GO:0007424 GO:0016567 GO:0007010 GO:0007026 GO:0016334 GO:0007427 GO:0035149	GO:0030891
GB47944-PA	GB47944	FBpp0297861	FBgn0035410	CG14964-PB	GO:0017022	NA	NA
GB41206-PA	GB41206	FBpp0288501	FBgn0051812	CG31812-PB	GO:0000213 GO:0003676	GO:0006388	GO:0000214
GB41362-PA	GB41362	FBpp0071562	FBgn0011824	CG4038-PA	GO:0009982 GO:0030515 GO:0030559	GO:0031120 GO:0006364 GO:0031118 GO:0022008	GO:0030532 GO:0031429 GO:0005732
GB47539-PA	GB47539	FBpp0071000	FBgn0029913	Cht11-PA	GO:0004568 GO:0043169	GO:0006032	NA
GB46041-PA	GB46041	FBpp0080017	FBgn0032477	CG5287-PA	GO:0003975 GO:0008963	NA	GO:0016021
GB42205-PA	GB42205	FBpp0084341	FBgn0039404	CG14543-PA	NA	GO:0022008	NA
GB54355-PA	GB54355	FBpp0075759	FBgn0022959	yps-PA	GO:0003676 GO:0003676 GO:0003729 GO:0003677	GO:0048477 GO:0006355 GO:0000398	GO:0005634 GO:0071011 GO:0071013
GB54578-PA	GB54578	FBpp0076485	FBgn0035825	CG8111-PA	GO:0003674	GO:0008150	GO:0005575
GB53697-PA	GB53697	FBpp0076461	FBgn0035833	CG7565-PA	GO:0004568	NA	NA
GB45046-PA	GB45046	FBpp0076371	FBgn0035918	Cdc6-PA	GO:0003689 GO:0005524	GO:0006267	GO:0005656 GO:0005634
GB53626-PA	GB53626	FBpp0079586	FBgn0051715	CG31715-PA	GO:0003674	GO:0008150	GO:0005575
GB52755-PA	GB52755	FBpp0087091	FBgn0027495	CG8378-PA	GO:0008270 GO:0042826	GO:0010629	GO:0005737 GO:0005634
GB54862-PA	GB54862	FBpp0075508	FBgn0250848	26-29-p-PA	GO:0004197	GO:0006508	GO:0005811 GO:0005875
GB49362-PA	GB49362	FBpp0288576	FBgn0261723	Dbx-PC	GO:0003700 GO:0000976	GO:0006355 GO:0007399 GO:0048663 GO:0007411	GO:0005634
GB52975-PA	GB52975	FBpp0071749	FBgn0003175	px-PA	NA	GO:0008586 GO:0008586 GO:0002121	GO:0016363 GO:0005654
GB54266-PA	GB54266	FBpp0079634	FBgn0032248	CG5343-PA	GO:0003700	GO:0006355 GO:0048666 GO:0007517 GO:0048813 GO:0000398	GO:0005634 GO:0071011 GO:0071013
GB50050-PA	GB50050	FBpp0083549	FBgn0038916	dnd-PA	GO:0003924 GO:0005525 GO:0003924 GO:0005525	GO:0007264 GO:0042384 GO:0035147 GO:0035147	GO:0005737 GO:0005737 GO:0015630
GB40106-PA	GB40106	FBpp0077447	FBgn0031421	CG9867-PA	GO:0016757	NA	NA
GB45137-PA	GB45137	FBpp0293447	FBgn0051641	stai-PD	GO:0008017 GO:0015631	GO:0007017 GO:0007399 GO:0008354 GO:0007017 GO:0035556	GO:0005875 GO:0005875 GO:0005875
GB44884-PA	GB44884	FBpp0072494	FBgn0035162	CG13900-PA	GO:0003684	GO:0000398 GO:0000398 GO:0007052 GO:0000398 GO:0022008	GO:0030532 GO:0030532 GO:0005686 GO:0005686 GO:0071011 GO:0071013
GB44184-PA	GB44184	FBpp0072546	FBgn0035195	Sac1-PA	GO:0052744 GO:0052866	GO:0046856 GO:0046329 GO:0046329 GO:0046664 GO:0016199	GO:0043025 GO:0030424 GO:0071683
GB41608-PA	GB41608	FBpp0292047	FBgn0261610	CG42699-PC	NA	NA	NA
GB48336-PA	GB48336	FBpp0099488	FBgn0050372	CG30372-PB	GO:0008060 GO:0008270 GO:0005543	GO:0007264 GO:0032312	GO:0005737 GO:0005912
GB53653-PA	GB53653	FBpp0110451	FBgn0041004	CG17715-PD	NA	NA	NA
GB54302-PA	GB54302	FBpp0083674	FBgn0038986	CG5278-PA	NA	NA	GO:0016021
GB45665-PA	GB45665	FBpp0077290	FBgn0031519	CG3326-PA	GO:0016887 GO:0005524 GO:0008568	GO:0036078 GO:0051013 GO:0000070 GO:0000091	GO:0005813 GO:0005694
GB49081-PA	GB49081	FBpp0070544	FBgn0029666	CG10803-PA	GO:0003723	NA	GO:0030529
GB54235-PA	GB54235	FBpp0072795	FBgn0035347	CG33232-PA	GO:0003779 GO:0003779	GO:0007010	NA
GB49559-PA	GB49559	FBpp0085279	FBgn0016919	nompB-PA	GO:0005488	GO:0007605 GO:0042073 GO:0035058 GO:0007605 GO:0009296 GO:0042384	NA
GB49108-PA	GB49108	FBpp0073429	FBgn0030358	CG10362-PA	GO:0019992	GO:0035556	NA
GB52120-PA	GB52120	FBpp0077368	FBgn0031479	Prx6005-PA	GO:0004602 GO:0016209 GO:0004601 GO:0016209 GO:0008379	GO:0045454 GO:0042744 GO:0055114	GO:0005829
GB54321-PA	GB54321	FBpp0074756	FBgn0040075	rept-PA	GO:0003678 GO:0005524	GO:0006342 GO:0010629 GO:0007095 GO:0022008	GO:0005634 GO:0000123 GO:0031011 GO:0035102 GO:0005875
GB55967-PA	GB55967	FBpp0288393	FBgn0028421	Kap3-PG	GO:0003777 GO:0019894 GO:0005515	GO:0007018 GO:0007288 GO:0007605 GO:0035058 GO:0008089 GO:0030951 GO:0007608 GO:0035058	GO:0016939 GO:0005871 GO:0016939
GB40779-PA	GB40779	FBpp0072050	FBgn0023477	Tal-PA	GO:0004801 GO:0004801	GO:0009052 GO:0006098	GO:0005737 GO:0005737
GB51030-PA	GB51030	FBpp0070317	FBgn0025629	CG4045-PA	GO:0008176	GO:0006400	GO:0005575
GB53273-PA	GB53273	FBpp0099887	FBgn0262114	RanBPM-PD	GO:0008536	GO:0046843 GO:0060250 GO:0007010 GO:0007299 GO:0030536	GO:0005737
GB54830-PA	GB54830	FBpp0078962	FBgn0031829	osm-6-PA	GO:0003777	GO:0007018 GO:0042384	GO:0005871
GB42899-PA	GB42899	FBpp0111303	FBgn0085224	CG34195-PA	GO:0008168	NA	NA
GB43198-PA	GB43198	FBpp0070331	FBgn0000667	Actn-PC	GO:0005509 GO:0051015 GO:0003779 GO:0003779 GO:0003779	GO:0007629 GO:0051017 GO:0051017 GO:0007016 GO:0031532 GO:0045214	GO:0005925 GO:0030018
GB52977-PA	GB52977	FBpp0076470	FBgn0035830	CG8209-PA	GO:0008270	NA	GO:0005622
GB43179-PA	GB43179	FBpp0078595	FBgn0027866	CG9776-PA	NA	NA	NA
GB51513-PA	GB51513	FBpp0076331	FBgn0035877	CG7083-PA	GO:0003674	GO:0008150	GO:0005575
GB49399-PA	GB49399	FBpp0087935	FBgn0027054	CSN4-PA	GO:0005515 GO:0019781 GO:0044212	GO:0001751 GO:0000338 GO:0050821 GO:0032435 GO:0007095 GO:0046331	GO:0008180 GO:0008180 GO:0008180 GO:0008180 GO:0008180 GO:0008180
GB52250-PA	GB52250	FBpp0289884	FBgn0260390	CG42516-PA	NA	NA	NA
GB49622-PA	GB49622	FBpp0072745	FBgn0042712	HBS1-PA	GO:0003747 GO:0005525 GO:0003924	GO:0006415	GO:0005829
GB55828-PA	GB55828	FBpp0072569	FBgn0011361	mtacp1-PA	GO:0000036 GO:0031177 GO:0000036 GO:0048037	GO:0006120 GO:0006633 GO:0006633	GO:0005739
GB54607-PA	GB54607	FBpp0081260	FBgn0014930	CG2846-PA	GO:0008531	GO:0009231	GO:0005737
GB53805-PA	GB53805	FBpp0082195	FBgn0038098	CG7381-PA	NA	NA	NA
GB49220-PA	GB49220	FBpp0071518	FBgn0016726	RpL29-PA	GO:0003735 GO:0003735 GO:0003735 GO:0003735 GO:0003682	GO:0006412 GO:0006412 GO:0006412	GO:0022625 GO:0022625 GO:0005840 GO:0022625 GO:0005840
GB44680-PA	GB44680	FBpp0077353	FBgn0031493	CG3605-PA	NA	GO:0000398 GO:0000398 GO:0000398 GO:0000398	GO:0005681 GO:0005686 GO:0005686 GO:0071013 GO:0071011
GB43732-PA	GB43732	FBpp0081957	FBgn0000147	aur-PA	GO:0004674 GO:0004672 GO:0005524 GO:0004674	GO:0007100 GO:0006468 GO:0045167 GO:0007098 GO:0007017 GO:0006468 GO:0050767 GO:0051294 GO:0008105 GO:0008105 GO:0050767 GO:0051294 GO:0051299 GO:0051297 GO:0051298 GO:0007279	GO:0005813
GB48772-PA	GB48772	FBpp0077734	FBgn0031267	Ipk2-PA	GO:0008440 GO:0047326 GO:0008440 GO:0000823	GO:0032958	GO:0005654
GB50372-PA	GB50372	FBpp0086416	FBgn0053139	Ranbp11-PA	GO:0008536 GO:0008565 GO:0005488	GO:0006886	NA
GB53174-PA	GB53174	FBpp0084610	FBgn0086346	ALiX-PA	GO:0004871	GO:0046330 GO:0006915 GO:0030041 GO:0046330	GO:0005575
GB44060-PA	GB44060	FBpp0080789	FBgn0032800	CG10137-PA	GO:0016595 GO:0016596 GO:0016594	NA	NA
GB49349-PA	GB49349	FBpp0073088	FBgn0035523	CG1311-PA	GO:0003674	GO:0008150	GO:0005575
GB53700-PA	GB53700	FBpp0070226	FBgn0024365	CG12773-PA	GO:0008511 GO:0015171	GO:0003333	GO:0016020
GB40888-PA	GB40888	FBpp0086207	FBgn0034176	ste24a-PA	GO:0004222	GO:0006508	GO:0016020
GB53250-PA	GB53250	FBpp0070864	FBgn0029861	CG3815-PA	GO:0003700 GO:0008270	NA	GO:0070822
GB45731-PA	GB45731	FBpp0076005	FBgn0047038	CG6463-PA	GO:0008137 GO:0003954	GO:0006120	GO:0005747 GO:0005747
GB51105-PA	GB51105	FBpp0087945	FBgn0027788	Hey-PA	GO:0003700 GO:0003677	GO:0006355 GO:0045746	GO:0005634 GO:0005634
GB40363-PA	GB40363	FBpp0077577	FBgn0086698	frtz-PA	NA	GO:0001736 GO:0035320	NA
GB52929-PA	GB52929	FBpp0084819	FBgn0013972	Gycalpha99B-PA	GO:0004383 GO:0004383 GO:0004383 GO:0004383 GO:0004383 GO:0004383 GO:0020037	GO:0046956 GO:0009586 GO:0035556 GO:0006182	GO:0008074 GO:0008074 GO:0005737
GB47396-PA	GB47396	FBpp0084971	FBgn0039735	CG7911-PA	GO:0003676	NA	NA
GB42173-PA	GB42173	FBpp0076083	FBgn0036063	CG6674-PA	NA	NA	NA
GB52729-PA	GB52729	FBpp0086897	FBgn0002069	Aats-asp-PA	GO:0004815 GO:0003676 GO:0005524	GO:0006422 GO:0040007 GO:0022008	GO:0005737 GO:0005875
GB42838-PA	GB42838	FBpp0088583	FBgn0031883	CG11266-PA	GO:0003729 GO:0003723 GO:0000166	GO:0008380 GO:0000381 GO:0000398 GO:0000381	GO:0005681 GO:0005634 GO:0071011 GO:0071013
GB53402-PA	GB53402	FBpp0078381	FBgn0037358	elm-PA	GO:0005509	NA	NA
GB53979-PA	GB53979	FBpp0079257	FBgn0031990	CG8552-PA	GO:0008970 GO:0046872	NA	NA
GB41427-PA	GB41427	FBpp0074825	FBgn0000261	Cat-PA	GO:0004096 GO:0004096 GO:0004096 GO:0020037 GO:0016209 GO:0020037	GO:0042542 GO:0016339 GO:0006979 GO:0008340 GO:0008340 GO:0008340 GO:0042542 GO:0007568 GO:0055114	GO:0005777 GO:0005886
GB43338-PA	GB43338	FBpp0076677	FBgn0020251	sfl-PA	GO:0015016 GO:0015016 GO:0015016 GO:0015016 GO:0016787	GO:0007367 GO:0008543 GO:0008543 GO:0007427 GO:0007427 GO:0007509 GO:0016055 GO:0015014 GO:0006024 GO:0006790 GO:0015014 GO:0007427 GO:0015012 GO:0007166 GO:0007509 GO:0007507 GO:0015012 GO:0015012 GO:0007428 GO:0008543 GO:0007367 GO:0048488 GO:0048312 GO:0008587 GO:0007474 GO:0090097 GO:0045570 GO:0060828	GO:0005622
GB47675-PA	GB47675	FBpp0074780	FBgn0003089	pip-PL	GO:0004394 GO:0004394 GO:0008146 GO:0034483 GO:0034481	GO:0007313 GO:0016485 GO:0008063 GO:0009950 GO:0009950 GO:0009950 GO:0009950 GO:0009950 GO:0048477 GO:0040014 GO:0009880 GO:0009950	GO:0005794 GO:0005694 GO:0005634 GO:0016021
GB50565-PA	GB50565	FBpp0078246	FBgn0037414	Osi7-PA	GO:0003674	GO:0046331	GO:0005887
GB53415-PA	GB53415	FBpp0075666	FBgn0036318	CG11009-PA	NA	GO:0045572 GO:0035329 GO:0045893 GO:0045572 GO:0035329	GO:0005737 GO:0005634
GB42142-PA	GB42142	FBpp0074853	FBgn0001078	ftz-f1-PB	GO:0003677 GO:0001077 GO:0004879 GO:0003700 GO:0004879 GO:0004879 GO:0003677 GO:0003712 GO:0008270 GO:0003707 GO:0000976 GO:0046982 GO:0008134 GO:0008134 GO:0046982	GO:0007365 GO:0006357 GO:0035071 GO:0035075 GO:0009725 GO:0008219 GO:0040034 GO:0007552 GO:0006355 GO:0002165 GO:0043401 GO:0042048 GO:0007480 GO:0035074 GO:0007552 GO:0045944 GO:0035626	GO:0005634 GO:0005634 GO:0005634 GO:0005737
GB55781-PA	GB55781	FBpp0288445	FBgn0053196	dp-PC	GO:0051539 GO:0004519 GO:0005509 GO:0004867	GO:0007475 GO:0007424 GO:0008362 GO:0040005 GO:0046331	GO:0005578
GB41715-PA	GB41715	FBpp0075069	FBgn0250814	CG4169-PA	GO:0008121 GO:0008121 GO:0004222 GO:0008270	GO:0006122 GO:0006508	GO:0005750 GO:0005750 GO:0005811 GO:0005811 GO:0005875
GB50221-PA	GB50221	FBpp0080047	FBgn0032513	CG6565-PA	GO:0008525	NA	NA
GB45050-PA	GB45050	FBpp0080539	FBgn0032651	Oli-PA	GO:0003700	GO:0006355	GO:0005634
GB46544-PA	GB46544	FBpp0082591	FBgn0051155	Rpb7-PA	GO:0003899 GO:0003899 GO:0003899 GO:0005515 GO:0003723	GO:0006366 GO:0006366 GO:0006366	GO:0005665 GO:0005665 GO:0005665 GO:0005665
GB50749-PA	GB50749	FBpp0082643	FBgn0051150	CG31150-PA	GO:0005319	GO:0006869	NA
GB47047-PA	GB47047	FBpp0088643	FBgn0030657	cerv-PA	GO:0003674	GO:0008150	GO:0005575
GB48874-PA	GB48874	FBpp0082314	FBgn0038166	CG9588-PA	NA	GO:0006508 GO:0006974	GO:0005838
GB49539-PA	GB49539	FBpp0082103	FBgn0038055	trus-PA	NA	NA	GO:0005737
GB49475-PA	GB49475	FBpp0085146	FBgn0039844	CG1607-PA	GO:0015171 GO:0015171	GO:0003333	GO:0016020
GB54841-PA	GB54841	FBpp0301994	FBgn0003345	sd-PQ	GO:0003700 GO:0000980 GO:0003705 GO:0003700 GO:0008134 GO:0044212	GO:0006357 GO:0035220 GO:0045944 GO:0045944 GO:0007399 GO:0007476 GO:0007423 GO:0001745 GO:0007480 GO:0007476 GO:0007525 GO:0055013 GO:0072089	GO:0005634 GO:0005634 GO:0005634
GB53270-PA	GB53270	FBpp0080117	FBgn0028919	CG16865-PA	GO:0003674	GO:0000398	GO:0071013
GB51052-PA	GB51052	FBpp0075617	FBgn0036340	SRm160-PA	NA	GO:0006397 GO:0000398	GO:0035145 GO:0071013 GO:0071011
GB44559-PA	GB44559	FBpp0075684	FBgn0261933	SmD1-PA	NA	GO:0000398 GO:0000398 GO:0000398 GO:0000398	GO:0030532 GO:0030532 GO:0030532 GO:0005681 GO:0005681 GO:0030532 GO:0005634 GO:0071013 GO:0071011
GB54338-PA	GB54338	FBpp0075701	FBgn0020388	Pcaf-PA	GO:0004402 GO:0004402 GO:0004402 GO:0003682 GO:0010484 GO:0010485	GO:0006355 GO:0007517 GO:0048813 GO:0043966 GO:0043967 GO:0043966 GO:0043967 GO:0007412	GO:0000124 GO:0005700 GO:0000123 GO:0000124 GO:0005634
GB52541-PA	GB52541	FBpp0079815	FBgn0027582	CG6230-PA	GO:0015662 GO:0005524 GO:0046872	GO:0008152 GO:0006812	GO:0016021
GB52202-PA	GB52202	FBpp0076732	FBgn0052405	Cpr65Av-PA	GO:0005214 GO:0005214 GO:0005214	NA	NA
GB40559-PA	GB40559	FBpp0071478	FBgn0050291	CG30291-PA	GO:0003674	GO:0000079	GO:0005575
GB55144-PA	GB55144	FBpp0074283	FBgn0013809	Dhc16F-PA	GO:0003774 GO:0042623 GO:0003777 GO:0005524 GO:0008134 GO:0016887	GO:0007018 GO:0007018 GO:0006355	GO:0005875 GO:0005858 GO:0005875
GB52946-PA	GB52946	FBpp0289500	FBgn0036239	Pop2-PD	GO:0003676 GO:0004535	GO:0006357 GO:0007517 GO:0048666 GO:0000289 GO:0000289 GO:0007095 GO:0022008	GO:0005634 GO:0005737 GO:0030014
GB54598-PA	GB54598	FBpp0290653	FBgn0260795	CG42575-PA	GO:0015114 GO:0005315	GO:0006817	GO:0016020
GB50869-PA	GB50869	FBpp0081609	FBgn0037744	CG8417-PA	GO:0004476 GO:0008270	GO:0005975	NA
GB44771-PA	GB44771	FBpp0077814	FBgn0031220	CG4822-PA	GO:0042626 GO:0005215 GO:0005524 GO:0003924 GO:0005525	NA	GO:0043190 GO:0016021
GB52955-PA	GB52955	FBpp0078265	FBgn0051559	CG31559-PA	GO:0009055 GO:0015035	GO:0045454	GO:0005575
GB52047-PA	GB52047	FBpp0074576	FBgn0259789	vfl-PB	GO:0008270 GO:0000976 GO:0043565	GO:0000278 GO:0045893 GO:0007349	GO:0000785 GO:0005654
GB41373-PA	GB41373	FBpp0087789	FBgn0005695	gcl-PA	NA	GO:0007278 GO:0007279 GO:0007278 GO:0007281 GO:0007315 GO:0007279 GO:0016480 GO:0007279 GO:0045892	GO:0005643 GO:0045495 GO:0005634
GB49594-PA	GB49594	FBpp0070964	FBgn0261284	bou-PA	NA	GO:0019991 GO:0035152	GO:0005576 GO:0046658
GB48465-PA	GB48465	FBpp0076380	FBgn0035900	ZC3H3-PA	GO:0008270 GO:0003676	GO:0051168 GO:0006378	NA
GB46888-PA	GB46888	FBpp0080989	FBgn0032881	CG9319-PA	GO:0008111	GO:0008152	NA
GB49255-PA	GB49255	FBpp0297715	FBgn0032083	CG9541-PB	GO:0004017 GO:0005524	GO:0006139	NA
GB50101-PA	GB50101	FBpp0084677	FBgn0039594	CG9990-PA	GO:0005215 GO:0042626 GO:0005524	GO:0006810	GO:0043190 GO:0005886
GB54960-PA	GB54960	FBpp0083854	FBgn0039115	CG10214-PA	GO:0000175 GO:0008946 GO:0004527 GO:0003676	NA	GO:0005739 GO:0005634
GB43844-PA	GB43844	FBpp0289201	FBgn0033000	CG14464-PC	GO:0003674	GO:0008150	GO:0005575
GB42016-PA	GB42016	FBpp0290264	FBgn0051368	CG31368-PD	GO:0008026 GO:0097157 GO:0005524	GO:0000398 GO:0000398	GO:0071011 GO:0071013
GB41172-PA	GB41172	FBpp0071822	FBgn0000405	CycB-PA	GO:0016538 GO:0016538 GO:0016538 GO:0019901	GO:0000086 GO:0000086 GO:0000092 GO:0007079 GO:0000910 GO:0000281 GO:0008608 GO:0001700 GO:0008608 GO:0000079 GO:0010389 GO:0009987 GO:0035186 GO:0035561 GO:0006974	GO:0019908 GO:0045495 GO:0005819 GO:0005737 GO:0000775 GO:0005634 GO:0051233
GB50650-PA	GB50650	FBpp0271893	FBgn0033359	CG8213-PC	GO:0004252 GO:0004252	GO:0006508 GO:0006508	NA
GB45927-PA	GB45927	FBpp0083206	FBgn0014135	bnl-PA	GO:0005104 GO:0005104 GO:0005104 GO:0005104 GO:0005104 GO:0008083 GO:0005104	GO:0035231 GO:0007427 GO:0007427 GO:0050918 GO:0008543 GO:0007424 GO:0006935 GO:0001763 GO:0007427 GO:0008543 GO:0050918 GO:0000187 GO:0035215 GO:0046847 GO:0050918 GO:0007424 GO:0007428 GO:0035152 GO:0007427 GO:0008543 GO:0007426 GO:0050918 GO:0007430 GO:0007429 GO:0007428 GO:0007427 GO:0008543 GO:0007424	GO:0005576 GO:0005576
GB54264-PA	GB54264	FBpp0085962	FBgn0003520	stau-PA	GO:0003730 GO:0003725 GO:0003725 GO:0008017 GO:0008017 GO:0003729 GO:0003725 GO:0003730	GO:0007316 GO:0007315 GO:0045450 GO:0007318 GO:0007315 GO:0006403 GO:0055059 GO:0048477 GO:0046011 GO:0007317 GO:0045450 GO:0008298 GO:0007017 GO:0046011 GO:0045451 GO:0045450 GO:0045451 GO:0008298 GO:0008104 GO:0019094 GO:0008298 GO:0045451 GO:0046012 GO:0046012 GO:0007616 GO:0007616 GO:0007400 GO:0045167 GO:0007318 GO:0008595 GO:0007317 GO:0010606	GO:0045179 GO:0005938 GO:0005737 GO:0045180 GO:0045177 GO:0005875 GO:0045180 GO:0045180 GO:0000932
GB55279-PA	GB55279	FBpp0083508	FBgn0038889	CG7922-PA	GO:0004004 GO:0004386 GO:0005524 GO:0003677	NA	NA
GB55183-PA	GB55183	FBpp0290110	FBgn0036302	sowah-PG	GO:0003674	GO:0008150	GO:0005575
GB40973-PA	GB40973	FBpp0076691	FBgn0004619	Glu-RI-PA	GO:0004971 GO:0005234 GO:0005234	NA	GO:0005886 GO:0016021 GO:0016020
GB54136-PA	GB54136	FBpp0072528	FBgn0260963	mwh-PA	NA	NA	NA
GB49902-PA	GB49902	FBpp0081556	FBgn0037723	SpdS-PA	GO:0004766	GO:0008295	GO:0005575
GB53933-PA	GB53933	FBpp0083296	FBgn0038799	CG4288-PB	GO:0005316	GO:0055085	GO:0016021
GB40118-PA	GB40118	FBpp0073131	FBgn0004516	Gad1-PB	GO:0004351 GO:0004351 GO:0004351 GO:0004351 GO:0004351 GO:0030170	GO:0006538 GO:0042136 GO:0007528 GO:0008345 GO:0009449 GO:0045213 GO:0006538 GO:0007416 GO:0009449 GO:0009612 GO:0008355	NA
GB43158-PA	GB43158	FBpp0074567	FBgn0031078	CG11943-PB	NA	GO:0007184 GO:0051297 GO:0022008	GO:0005737
GB47500-PA	GB47500	FBpp0082459	FBgn0038271	CG3731-PA	GO:0004222 GO:0008121 GO:0004222 GO:0008270	GO:0006122 GO:0016485 GO:0006508 GO:0031122	GO:0017087 GO:0005759 GO:0005750 GO:0005811 GO:0005811 GO:0005875
GB45948-PA	GB45948	FBpp0076346	FBgn0035901	CG6745-PA	GO:0003723 GO:0009982	GO:0001522	NA
GB49585-PA	GB49585	FBpp0078490	FBgn0004436	UbcD6-PA	GO:0004842 GO:0004842 GO:0004842	GO:0006281 GO:0007052 GO:0051297 GO:0051299	GO:0005634
GB54387-PA	GB54387	FBpp0081879	FBgn0037899	RpL24-like-PA	GO:0003735	GO:0042254 GO:0006412	GO:0022625
GB53634-PA	GB53634	FBpp0072735	FBgn0002872	mu2-PA	NA	GO:0006302	GO:0005622
GB47226-PA	GB47226	FBpp0085719	FBgn0034447	CG7744-PA	NA	NA	NA
GB50231-PA	GB50231	FBpp0071476	FBgn0034573	CG3295-PA	NA	NA	NA
GB55872-PA	GB55872	FBpp0070730	FBgn0026751	XRCC1-PA	GO:0003684	GO:0006289 GO:0006289 GO:0000012 GO:0006974 GO:0006285 GO:0046331	GO:0005634
GB50253-PA	GB50253	FBpp0081794	FBgn0051373	CG31373-PA	GO:0042586 GO:0005506	NA	NA
GB54166-PA	GB54166	FBpp0083440	FBgn0003257	r-l-PA	GO:0004590 GO:0004588 GO:0004588 GO:0004590	GO:0006207 GO:0006207 GO:0044205 GO:0006207	GO:0005875
GB50414-PA	GB50414	FBpp0083884	FBgn0039132	AP-1sigma-PA	GO:0008565	GO:0016183 GO:0006901 GO:0007269 GO:0006886 GO:0016192	GO:0008021 GO:0030135 GO:0030117
GB50524-PA	GB50524	FBpp0076430	FBgn0087039	Sbp2-PA	NA	NA	NA
GB48293-PA	GB48293	FBpp0083962	FBgn0039159	mRpS24-PA	GO:0003735 GO:0003735 GO:0003735 GO:0003735 GO:0003735 GO:0003723 GO:0003735	GO:0006412 GO:0006412 GO:0006412 GO:0006412 GO:0006412 GO:0006412	GO:0005763 GO:0005763 GO:0005763 GO:0005763 GO:0005763 GO:0005762
GB55563-PA	GB55563	FBpp0081828	FBgn0037880	CG17726-PA	GO:0003674	GO:0008150	GO:0005575
GB54279-PA	GB54279	FBpp0077676	FBgn0015621	Clp-PA	GO:0004521 GO:0004521 GO:0008270 GO:0003676	GO:0006379 GO:0006378 GO:0006379 GO:0022008	GO:0005847 GO:0005847
GB40018-PA	GB40018	FBpp0081234	FBgn0261789	SmD2-PA	NA	GO:0000398 GO:0000398 GO:0000398 GO:0007052 GO:0007067 GO:0000398 GO:0022008	GO:0030532 GO:0005681 GO:0005681 GO:0030532 GO:0030532 GO:0030532 GO:0071013 GO:0071011
GB45337-PA	GB45337	FBpp0085359	FBgn0033059	CG7845-PA	NA	NA	NA
GB51710-PA	GB51710	FBpp0078806	FBgn0001942	eIF-4a-PA	GO:0003724 GO:0003743 GO:0003743 GO:0017116 GO:0000339 GO:0003729 GO:0003743 GO:0003724 GO:0003743 GO:0008026 GO:0005524	GO:0006413 GO:0006413 GO:0006268 GO:0006413 GO:0007446 GO:0002168 GO:0006413 GO:0009950 GO:0000381 GO:0000022 GO:0007052 GO:0007067 GO:0000381 GO:0006974 GO:0048132 GO:0048132 GO:0030718 GO:0048477 GO:0051297	GO:0016281 GO:0005829 GO:0016281 GO:0005829 GO:0005634 GO:0005875 GO:0072686 GO:0005813
GB55242-PA	GB55242	FBpp0071778	FBgn0050269	CG30269-PA	NA	NA	NA
GB48474-PA	GB48474	FBpp0072985	FBgn0035398	Cht7-PA	GO:0008201 GO:0004568 GO:0008061 GO:0043169	GO:0006032	GO:0005576
GB53045-PA	GB53045	FBpp0077812	FBgn0025683	CG3164-PA	GO:0005215 GO:0042626 GO:0005524	NA	GO:0043190 GO:0016021
GB45214-PA	GB45214	FBpp0071564	FBgn0026369	Sara-PA	GO:0005160 GO:0046872 GO:0008157 GO:0008157 GO:0008157 GO:0008157	GO:0007179 GO:0008104	GO:0005769 GO:0005769
GB53398-PA	GB53398	FBpp0074267	FBgn0030878	CG6769-PA	GO:0008270 GO:0003676	NA	GO:0005622
GB44340-PA	GB44340	FBpp0078984	FBgn0026170	smt3-PA	GO:0005515 GO:0005515	GO:0006464 GO:0006464 GO:0006606 GO:0006606 GO:0009952 GO:0006911 GO:0006099 GO:0071560 GO:0000278 GO:0043406 GO:0046579 GO:0046843 GO:0000087 GO:0035186 GO:0007052	GO:0005730 GO:0005634 GO:0000794 GO:0000940 GO:0030496 GO:0000780 GO:0005634
GB47345-PA	GB47345	FBpp0070027	FBgn0031090	Rab35-PA	GO:0003924 GO:0005525	GO:0000910 GO:0007264 GO:0015031 GO:0006911 GO:0000910	GO:0005811
GB45378-PA	GB45378	FBpp0078941	FBgn0031850	Tsp-PA	GO:0008201 GO:0005509	GO:0033627 GO:0007517 GO:0016203	GO:0043234 GO:0031012 GO:0005927 GO:0031012
GB43200-PA	GB43200	FBpp0074808	FBgn0036838	CG3808-PA	GO:0003729 GO:0008173 GO:0000166 GO:0003676	GO:0006396	NA
GB40145-PA	GB40145	FBpp0077721	FBgn0031257	CG4133-PA	GO:0008270	NA	GO:0005622
GB49962-PA	GB49962	FBpp0073449	FBgn0004511	dy-PA	GO:0005214	GO:0007622 GO:0007623 GO:0007476 GO:0000902 GO:0007476 GO:0007476	GO:0005886 GO:0016021
GB50840-PA	GB50840	FBpp0077856	FBgn0036998	CG5969-PA	NA	NA	NA
GB51072-PA	GB51072	FBpp0075618	FBgn0011284	RpS4-PA	GO:0003735 GO:0003735 GO:0003735 GO:0003723	GO:0006412 GO:0006412 GO:0000022 GO:0007052 GO:0051297 GO:0051298	GO:0022627 GO:0022627 GO:0005840 GO:0005811 GO:0005840
GB50829-PA	GB50829	FBpp0084594	FBgn0005659	Ets98B-PA	GO:0003700 GO:0003677 GO:0043565	GO:0008354 GO:0006355	GO:0005634 GO:0005634
GB50299-PA	GB50299	FBpp0087973	FBgn0033225	CG1550-PA	GO:0004835	GO:0006464	NA
GB55455-PA	GB55455	FBpp0086110	FBgn0034223	CG6522-PA	GO:0008270	NA	NA
GB51506-PA	GB51506	FBpp0084947	FBgn0039747	AdoR-PA	GO:0001609 GO:0001609 GO:0001609	GO:0007186 GO:0007186 GO:0008306 GO:0007268 GO:0090281 GO:0022008	GO:0016021 GO:0016021
GB54351-PA	GB54351	FBpp0082008	FBgn0017581	Lk6-PA	GO:0004672 GO:0004674 GO:0004674 GO:0005524 GO:0016301	GO:0007017 GO:0006468 GO:0006468 GO:0040008	GO:0005813 GO:0005635 GO:0005874 GO:0005737
GB50923-PA	GB50923	FBpp0110174	FBgn0045035	tefu-PB	GO:0004672 GO:0004672 GO:0004674	GO:0000075 GO:0016310 GO:0006348 GO:0051276 GO:0000723 GO:0051276 GO:0051276 GO:0031572 GO:0000723 GO:0051276 GO:0016233 GO:0045494 GO:0007093 GO:0007095	NA
GB43215-PA	GB43215	FBpp0073983	FBgn0011741	Actr13E-PA	GO:0005200 GO:0005200	GO:0007010	GO:0005884 GO:0005884
GB43248-PA	GB43248	FBpp0087826	FBgn0002569	Mal-A2-PA	GO:0004558 GO:0003824 GO:0043169	GO:0006006 GO:0005975	NA
GB48684-PA	GB48684	FBpp0084420	FBgn0023179	amon-PA	GO:0008233 GO:0004252 GO:0008233	GO:0016486 GO:0035187 GO:0006508 GO:0002165 GO:0016486 GO:0033500 GO:0016486 GO:0035180	GO:0005576
GB40777-PA	GB40777	FBpp0075764	FBgn0036213	RpL10Ab-PA	GO:0003735 GO:0003723	GO:0006412 GO:0007052 GO:0000022 GO:0051298	GO:0022625 GO:0005811
GB52761-PA	GB52761	FBpp0300389	FBgn0083981	RunxA-PB	GO:0003700 GO:0003677 GO:0005524	GO:0006355	GO:0005634
GB53256-PA	GB53256	FBpp0073906	FBgn0030686	mRpL3-PA	GO:0003735 GO:0003735 GO:0003735	GO:0006412 GO:0006412 GO:0006412	GO:0005762 GO:0005762 GO:0005763
GB50228-PA	GB50228	FBpp0292542	FBgn0039048	CG17111-PB	NA	NA	NA
GB46881-PA	GB46881	FBpp0091000	FBgn0067622	LSm-4-PB	NA	GO:0000381	NA
GB49845-PA	GB49845	FBpp0078442	FBgn0001311	kkv-PA	GO:0004100 GO:0004100 GO:0004100 GO:0004100 GO:0004100	GO:0007443 GO:0008362 GO:0008362 GO:0035158 GO:0035159 GO:0007424 GO:0001838 GO:0006035	GO:0016021
GB42451-PA	GB42451	FBpp0080920	FBgn0086657	ik2-PB	GO:0004674 GO:0008384 GO:0004672 GO:0005524 GO:0005515	GO:0006468 GO:0006468 GO:0006952 GO:0007165 GO:0006468 GO:0035160 GO:0000902 GO:0007015 GO:0043280 GO:0008219 GO:0051493 GO:0016322 GO:0045035 GO:0001578 GO:0008407	GO:0008385
GB40983-PA	GB40983	FBpp0080879	FBgn0003978	vls-PA	NA	GO:0007349 GO:0007315 GO:0007315 GO:0007315 GO:0007315 GO:0007315 GO:0007067 GO:0007315 GO:0009880	GO:0005737 GO:0045495 GO:0043186
GB49939-PA	GB49939	FBpp0074418	FBgn0030973	CG7332-PA	GO:0005509	GO:0008150	GO:0005575
GB55908-PA	GB55908	FBpp0099467	FBgn0262127	kibra-PA	GO:0005515 GO:0005515 GO:0005515 GO:0005515 GO:0005515	GO:0035330 GO:0035330 GO:0035330 GO:0035330 GO:0035330 GO:0035330 GO:0001745 GO:0035330 GO:0035330 GO:0035330	GO:0005737 GO:0045177
GB49067-PA	GB49067	FBpp0086902	FBgn0033782	sug-PA	GO:0003676 GO:0008270	GO:0000122 GO:0031670 GO:0045893 GO:0045892 GO:0042594 GO:0048009	GO:0016607
GB55001-PA	GB55001	FBpp0082818	FBgn0038462	CG17556-PA	GO:0005488	NA	GO:0005875
GB50815-PA	GB50815	FBpp0088360	FBgn0032720	mRpL13-PA	GO:0003735 GO:0003735 GO:0003735	GO:0006412 GO:0006412 GO:0006412	GO:0005762 GO:0005762 GO:0005762
GB54796-PA	GB54796	FBpp0072133	FBgn0025334	PHDP-PA	GO:0003700 GO:0043565	GO:0006355	GO:0005634
GB54579-PA	GB54579	FBpp0072130	FBgn0034923	Upf3-PB	GO:0000166	GO:0000184 GO:0035195 GO:0016246 GO:0000184	NA
GB46478-PA	GB46478	FBpp0074615	FBgn0052226	CG32226-PA	GO:0005529	GO:0008150	GO:0016021
GB49154-PA	GB49154	FBpp0087182	FBgn0040491	Buffy-PA	NA	GO:0006915 GO:0006915 GO:0006917 GO:0012501 GO:0042981 GO:0006916 GO:0006916 GO:0006916 GO:0006916 GO:0006916 GO:0006915 GO:0042981 GO:0043068 GO:0043068	NA
GB46153-PA	GB46153	FBpp0074669	FBgn0036926	CG7646-PA	GO:0005509	NA	NA
GB49357-PA	GB49357	FBpp0073098	FBgn0035524	CG11583-PA	NA	GO:0042273 GO:0022008	GO:0005730
GB45364-PA	GB45364	FBpp0077543	FBgn0261509	haf-PA	NA	GO:0008045	NA
GB44927-PA	GB44927	FBpp0075982	FBgn0001179	hay-PA	GO:0004386 GO:0004386 GO:0043140 GO:0004003 GO:0004386 GO:0005524 GO:0003677	GO:0008344 GO:0006289 GO:0009411 GO:0006289 GO:0001113 GO:0001111 GO:0006367 GO:0006367 GO:0000381 GO:0006366	GO:0005675 GO:0005634 GO:0005675 GO:0005634 GO:0005675 GO:0005675 GO:0005634 GO:0005634 GO:0005634
GB53305-PA	GB53305	FBpp0111623	FBgn0085447	sif-PD	GO:0005089 GO:0005085 GO:0005057 GO:0005089 GO:0005543	GO:0030036 GO:0007268 GO:0030036 GO:0007268 GO:0050803 GO:0035023 GO:0050770	GO:0045202 GO:0045202 GO:0005622
GB44594-PA	GB44594	FBpp0073313	FBgn0004864	hop-PA	GO:0004713 GO:0004713 GO:0004713 GO:0004715 GO:0004713 GO:0004713 GO:0004713 GO:0005524 GO:0004713	GO:0007350 GO:0000910 GO:0008283 GO:0007365 GO:0007259 GO:0007259 GO:0048749 GO:0045317 GO:0001751 GO:0042067 GO:0006468 GO:0030097 GO:0007538 GO:0007259 GO:0006468 GO:0007259 GO:0006952 GO:0006955 GO:0048749 GO:0007260 GO:0045317 GO:0007476 GO:0030097 GO:0007480 GO:0007350 GO:0007530 GO:0016318 GO:0019827 GO:0042386 GO:0048477 GO:0007259 GO:0007298 GO:0007442 GO:0007298 GO:0030707 GO:0007424 GO:…	GO:0005737 GO:0005737 GO:0005856
GB53916-PA	GB53916	FBpp0075104	FBgn0025582	Int6-PA	GO:0003743 GO:0003743 GO:0003743 GO:0003743	GO:0006413 GO:0006413 GO:0006413 GO:0006911	GO:0005852 GO:0005852 GO:0005792 GO:0005852 GO:0005852 GO:0005829
GB52596-PA	GB52596	FBpp0083146	FBgn0002962	nos-PA	GO:0005515 GO:0005515 GO:0008270 GO:0003723	GO:0008354 GO:0048477 GO:0007283 GO:0008595 GO:0008595 GO:0007314 GO:0042078 GO:0048134 GO:0017148 GO:0001709 GO:0007281 GO:0016321 GO:0017148 GO:0006378 GO:0017148 GO:0017148 GO:0045892 GO:0017148 GO:0007280 GO:0008354 GO:0048813 GO:0007281 GO:0043066 GO:0048813 GO:0030718	GO:0045495
GB43920-PA	GB43920	FBpp0072104	FBgn0034958	CG3907-PB	NA	NA	NA
GB54234-PA	GB54234	FBpp0076868	FBgn0035591	CG4611-PA	NA	NA	NA
GB50852-PA	GB50852	FBpp0300832	FBgn0262719	CG43163-PD	GO:0005488	NA	NA
GB46148-PA	GB46148	FBpp0110418	FBgn0000384	cta-PA	GO:0003924 GO:0019001 GO:0005525 GO:0004871	GO:0016476 GO:0010004 GO:0007186 GO:0007369 GO:0016476 GO:0007374 GO:0008360 GO:0007370 GO:0007166 GO:0007369	GO:0005834 GO:0005834 GO:0005834
GB40614-PA	GB40614	FBpp0072701	FBgn0035245	GC-PA	GO:0008488 GO:0008488 GO:0008488 GO:0008488 GO:0008488	GO:0017187 GO:0018214	NA
GB45814-PA	GB45814	FBpp0080532	FBgn0032635	CG15141-PA	GO:0004842 GO:0008270	NA	NA
GB52893-PA	GB52893	FBpp0083858	FBgn0028475	Hrd3-PA	GO:0005488	NA	GO:0005886
GB54111-PA	GB54111	FBpp0291490	FBgn0034540	Lrt-PB	GO:0005515	GO:2001283 GO:2001282	GO:0016021 GO:0005886 GO:0005927 GO:0043234
GB53859-PA	GB53859	FBpp0083761	FBgn0039056	cenB1A-PA	GO:0008060 GO:0008060 GO:0005543 GO:0008270	GO:0032312 GO:0006911 GO:0000902	NA
GB46065-PA	GB46065	FBpp0081373	FBgn0086679	p-PA	GO:0003674	GO:0006727 GO:0048072 GO:0048072 GO:0060967	GO:0005737
GB55395-PA	GB55395	FBpp0070853	FBgn0029837	Tsp5D-PA	GO:0003674	GO:0008150	GO:0016021 GO:0016021 GO:0016021
GB49582-PA	GB49582	FBpp0079802	FBgn0020270	mre11-PA	GO:0004519 GO:0004527 GO:0004527 GO:0004519 GO:0030145	GO:0006302 GO:0006289 GO:0000723 GO:0051276 GO:0000723 GO:0051276 GO:0031572 GO:0000723 GO:0006974 GO:0016233	GO:0005634
GB50126-PA	GB50126	FBpp0084763	FBgn0039654	Brd8-PA	NA	GO:0010629	NA
GB42022-PA	GB42022	FBpp0084048	FBgn0039214	CG5794-PD	GO:0004221	GO:0006511 GO:0060968	NA
GB42281-PA	GB42281	FBpp0080020	FBgn0032482	Pect-PB	GO:0004306	GO:0042439 GO:0009058	NA
GB49644-PA	GB49644	FBpp0072483	FBgn0035168	CG13889-PA	GO:0004601	GO:0055114 GO:0042048	NA
GB50718-PA	GB50718	FBpp0292970	FBgn0030479	Rbp1-like-PB	GO:0000166 GO:0003676	GO:0000398 GO:0000398 GO:0006376 GO:0008380 GO:0000398	GO:0005681 GO:0071011
GB51666-PA	GB51666	FBpp0079356	FBgn0032075	Tsp29Fb-PB	GO:0003674	GO:0008150	GO:0016021 GO:0016021 GO:0016021
GB53134-PA	GB53134	FBpp0089056	FBgn0032456	MRP-PA	GO:0008559 GO:0042626 GO:0005524 GO:0043492	GO:0055085 GO:0031427 GO:0031427	GO:0016021
GB44731-PA	GB44731	FBpp0086975	FBgn0026619	Taz-PA	GO:0032577 GO:0016746	GO:0006644 GO:0032049 GO:0007291 GO:0006644 GO:0032048 GO:0007006	GO:0005739
GB40126-PA	GB40126	FBpp0078789	FBgn0031745	CG8965-PA	NA	GO:0007165	NA
GB42708-PA	GB42708	FBpp0071381	FBgn0000711	flw-PA	GO:0004722 GO:0004722 GO:0004722 GO:0004722 GO:0017018	GO:0014706 GO:0006470 GO:0007155 GO:0002168 GO:0016203 GO:0006470 GO:0007498 GO:0007476 GO:0007301 GO:0007300 GO:0007059 GO:0046329 GO:0046329	GO:0000164
GB49169-PA	GB49169	FBpp0071081	FBgn0027280	l(1)G0193-PA	NA	NA	NA
GB49400-PA	GB49400	FBpp0293782	FBgn0262599	CG43129-PD	NA	NA	NA
GB54761-PA	GB54761	FBpp0087122	FBgn0014184	Oda-PC	GO:0008073 GO:0008073	GO:0030154	NA
GB44055-PA	GB44055	FBpp0080402	FBgn0000250	cact-PA	GO:0005515 GO:0008134	GO:0046843 GO:0048477 GO:0019732 GO:0019730 GO:0006967 GO:0042994 GO:0006952 GO:0009950 GO:0009620 GO:0006952 GO:0008063 GO:0006955 GO:0008063 GO:0009950 GO:0042308 GO:0030097 GO:0045087 GO:0006911 GO:0009950 GO:0007399 GO:0006974	GO:0005737 GO:0005737 GO:0031594 GO:0005737 GO:0005737
GB45703-PA	GB45703	FBpp0072227	FBgn0035039	CG3608-PA	GO:0004672 GO:0004672 GO:0005524	GO:0006468	NA
GB40590-PA	GB40590	FBpp0078853	FBgn0031766	CG9117-PA	GO:0016787	NA	NA
GB46201-PA	GB46201	FBpp0074792	FBgn0036843	CG6812-PA	GO:0003677 GO:0008324	GO:0006281 GO:0006812 GO:0055085	GO:0016020
GB49172-PA	GB49172	FBpp0072421	FBgn0000541	E(bx)-PA	GO:0008270 GO:0003677 GO:0016922	GO:0042766 GO:0006351 GO:0042766 GO:0006334 GO:0030097 GO:0006351 GO:0006338 GO:0042766 GO:0035076 GO:0035073 GO:0048813 GO:0006325 GO:0045747 GO:0045747 GO:0007095 GO:0046331	GO:0016589 GO:0016589 GO:0016589
GB47638-PA	GB47638	FBpp0079711	FBgn0032292	CG6750-PA	GO:0003674	GO:0008150	GO:0016020
GB44016-PA	GB44016	FBpp0085955	FBgn0022238	lolal-PB	GO:0003700	GO:0006357 GO:0006342 GO:0007426 GO:0007435	GO:0005634
GB47148-PA	GB47148	FBpp0080993	FBgn0032913	CG9259-PA	GO:0016772	NA	NA
GB52261-PA	GB52261	FBpp0087709	FBgn0033379	Mys45A-PA	GO:0005488	GO:0042254 GO:0022008	GO:0005730
GB54151-PA	GB54151	FBpp0083817	FBgn0039081	Irk2-PA	GO:0015467 GO:0005242 GO:0005242	GO:0006813 GO:0042391	GO:0016021
GB55693-PA	GB55693	FBpp0073988	FBgn0030731	Mfe2-PA	GO:0016491 GO:0000166 GO:0080023 GO:0042803 GO:0004300	GO:0008152 GO:0033540	GO:0005777
GB55293-PA	GB55293	FBpp0290718	FBgn0260934	par-1-PP	GO:0004674 GO:0004674 GO:0004674 GO:0004674 GO:0004674 GO:0004674 GO:0004672 GO:0050321 GO:0004672 GO:0005524	GO:0007276 GO:0007298 GO:0016325 GO:0007318 GO:0007317 GO:0006468 GO:0006468 GO:0006468 GO:0000226 GO:0009798 GO:0007294 GO:0007294 GO:0045451 GO:0009994 GO:0016325 GO:0007294 GO:0016325 GO:0016325 GO:0009948 GO:0007294 GO:0030111 GO:0045185 GO:0007314 GO:0000226 GO:0008360 GO:0007015 GO:0030707 GO:0019730 GO:0007318 GO:0051663 GO:0051124 GO:0030709 GO:0090176 GO:0001737	GO:0005938 GO:0016323 GO:0045172 GO:0016323 GO:0045169 GO:0061174 GO:0031594 GO:0045169 GO:0005938
GB40095-PA	GB40095	FBpp0289353	FBgn0000157	Dll-PC	GO:0003700 GO:0000976 GO:0003700	GO:0010092 GO:0007469 GO:0010092 GO:0008587 GO:0007480 GO:0048264 GO:0010629 GO:0007479 GO:0007479 GO:0007449 GO:0035109 GO:0035215 GO:0007479 GO:0007469 GO:0007449 GO:0007487 GO:0007485 GO:0007469 GO:0010092 GO:0007479 GO:0006355 GO:0048728	GO:0005634 GO:0005634 GO:0005634
GB51794-PA	GB51794	FBpp0082093	FBgn0037998	CG4848-PA	NA	NA	NA
GB47212-PA	GB47212	FBpp0071752	FBgn0034729	CG10344-PB	GO:0008270 GO:0019706	GO:0018345	GO:0005783
GB45294-PA	GB45294	FBpp0071085	FBgn0029977	hdm-PA	NA	GO:0007131	GO:0005575
GB42691-PA	GB42691	FBpp0078856	FBgn0031764	CG9107-PA	GO:0000166	NA	NA
GB48630-PA	GB48630	FBpp0085216	FBgn0039876	CG2126-PA	NA	NA	NA
GB55364-PA	GB55364	FBpp0292247	FBgn0004369	Ptp99A-PF	GO:0005001 GO:0004725 GO:0004725 GO:0004725 GO:0005001	GO:0006470 GO:0008045 GO:0007415 GO:0007414 GO:0006470 GO:0008045 GO:0006470	GO:0005886 GO:0005886 GO:0005886 GO:0005886 GO:0030424 GO:0005886
GB49641-PA	GB49641	FBpp0084776	FBgn0039650	Mesh1-PA	GO:0046872 GO:0008081 GO:0008893	GO:0042594 GO:0015971	NA
GB46507-PA	GB46507	FBpp0076757	FBgn0035676	CG6619-PA	NA	NA	NA
GB55080-PA	GB55080	FBpp0084361	FBgn0051323	CG31323-PA	NA	NA	NA
GB44734-PA	GB44734	FBpp0078516	FBgn0026417	Hus1-like-PA	NA	GO:0006281 GO:0006974 GO:0051332 GO:0035038	NA
GB53820-PA	GB53820	FBpp0078379	FBgn0037360	CG2182-PA	GO:0003674	GO:0008150	GO:0005575
GB44994-PA	GB44994	FBpp0074161	FBgn0260747	CG5010-PA	NA	NA	NA
GB54533-PA	GB54533	FBpp0292144	FBgn0085378	CG34349-PC	GO:0003674	GO:0008150	GO:0005575
GB54653-PA	GB54653	FBpp0070716	FBgn0003449	snf-PA	GO:0030619 GO:0003729 GO:0003729 GO:0000166 GO:0005515 GO:0035614 GO:0030620 GO:0030619	GO:0048477 GO:0000398 GO:0019099 GO:0000398 GO:0000398 GO:0007539 GO:0008380 GO:0000398 GO:0000398 GO:0000398 GO:0000398 GO:0008380 GO:0048477 GO:0000381 GO:0000398	GO:0030532 GO:0030532 GO:0005681 GO:0005692 GO:0030532 GO:0030532 GO:0005634 GO:0005685 GO:0005685 GO:0005686 GO:0005686 GO:0005634 GO:0005634 GO:0043234 GO:0071011 GO:0071013
GB44283-PA	GB44283	FBpp0081426	FBgn0037623	CG9801-PA	GO:0003824	GO:0008150	GO:0005575
GB49573-PA	GB49573	FBpp0087765	FBgn0033341	MrgBP-PA	NA	GO:0006355 GO:0022008	GO:0043189
GB46613-PA	GB46613	FBpp0078164	FBgn0028500	Rich-PA	GO:0003674	GO:0050808 GO:0007411 GO:0060078 GO:0045467 GO:0035418 GO:0032851	GO:0005794
GB43471-PA	GB43471	FBpp0112956	FBgn0053096	CG33096-PC	GO:0016787	NA	NA
GB43742-PA	GB43742	FBpp0076804	FBgn0035631	Txl-PA	GO:0015036 GO:0015036 GO:0015035 GO:0009055	GO:0045454 GO:0006662 GO:0006974	NA
GB44028-PA	GB44028	FBpp0071685	FBgn0034708	Vps35-PB	NA	GO:0016192 GO:0006897	GO:0005768
GB40577-PA	GB40577	FBpp0071063	FBgn0040319	Gclc-PA	GO:0004357 GO:0004357 GO:0004357 GO:0005515 GO:0004357 GO:0005515 GO:0004357	GO:0006750 GO:0006750 GO:0006749 GO:0006974	GO:0017109 GO:0017109 GO:0048471 GO:0005634
GB53031-PA	GB53031	FBpp0079211	FBgn0015299	Ssb-c31a-PA	GO:0003697 GO:0003697 GO:0003697 GO:0003713	GO:0045892 GO:0006357	GO:0005634 GO:0005667
GB43172-PA	GB43172	FBpp0077905	FBgn0016696	Pitslre-PA	GO:0004674 GO:0004674 GO:0004674 GO:0004674 GO:0004674 GO:0005524 GO:0004674	GO:0006468 GO:0006468 GO:0006468 GO:0051726 GO:0006468 GO:0007049 GO:0007155 GO:0008360 GO:0006468	GO:0005634
GB42321-PA	GB42321	FBpp0072781	FBgn0000543	ecd-PA	NA	GO:0042810 GO:0007458 GO:0002165 GO:0007030 GO:0009608 GO:0048542 GO:0009608 GO:0006697 GO:0008258 GO:0008362 GO:0007390 GO:0002168 GO:0007591 GO:0048477 GO:0007443 GO:0007281 GO:0022008	NA
GB44705-PA	GB44705	FBpp0081639	FBgn0024330	MED6-PB	GO:0001104 GO:0001104 GO:0001104 GO:0005515 GO:0005515 GO:0005515 GO:0001104 GO:0005515 GO:0003713	GO:0006366 GO:0006366 GO:0006367 GO:0006366 GO:0006357 GO:0046331	GO:0016592 GO:0016592 GO:0005634 GO:0016592 GO:0016592 GO:0005634 GO:0005737 GO:0005634 GO:0016592
GB54369-PA	GB54369	FBpp0084948	FBgn0086355	Tpi-PA	GO:0004807 GO:0004807 GO:0004807	GO:0008152 GO:0009612 GO:0008340 GO:0050877	GO:0031430 GO:0030018
GB44935-PA	GB44935	FBpp0083913	FBgn0025574	Pli-PA	GO:0019207	GO:0008063 GO:0007165 GO:0006952 GO:0006955 GO:0008063	GO:0005575
GB45870-PA	GB45870	FBpp0112245	FBgn0040805	CG12355-PB	GO:0003674	GO:0008150	GO:0016021
GB49943-PA	GB49943	FBpp0088565	FBgn0040227	eIF-3p66-PB	GO:0003743 GO:0003743 GO:0003743	GO:0006413 GO:0006412 GO:0006413 GO:0006413	GO:0005852 GO:0005829 GO:0005852 GO:0005829
GB54295-PA	GB54295	FBpp0078104	FBgn0037130	Syn1-PB	GO:0008307 GO:0008307 GO:0008307 GO:0008092 GO:0005543	GO:0008582	GO:0016013 GO:0016013 GO:0016013 GO:0016013 GO:0016013
GB46681-PA	GB46681	FBpp0085295	FBgn0025674	CycK-PA	GO:0016538 GO:0019901	GO:0000079 GO:0006355 GO:0022008	NA
GB54747-PA	GB54747	FBpp0086603	FBgn0028689	Rpn6-PA	GO:0004175	GO:0006508 GO:0006508 GO:0006508	GO:0008541 GO:0008541 GO:0005838 GO:0005838 GO:0005875
GB44899-PA	GB44899	FBpp0290702	FBgn0261885	osa-PD	GO:0003677 GO:0003677 GO:0003677 GO:0003713	GO:0046530 GO:0016055 GO:0008587 GO:0007379 GO:0006355 GO:0006355 GO:0045893 GO:0007476 GO:0048190 GO:0008587 GO:0042058 GO:0007480 GO:0008586 GO:0022008	GO:0005634 GO:0005634 GO:0035060 GO:0035060
GB42244-PA	GB42244	FBpp0074525	FBgn0043903	dome-PA	GO:0004725 GO:0004888 GO:0004888 GO:0004888 GO:0004888 GO:0004888 GO:0004888 GO:0019955 GO:0004888 GO:0046982	GO:0006470 GO:0007259 GO:0007424 GO:0007350 GO:0007424 GO:0007259 GO:0007259 GO:0007350 GO:0007259 GO:0007259 GO:0007259 GO:0007424 GO:0002009 GO:0007259 GO:0007259 GO:0007298 GO:0007442 GO:0007259 GO:0007425 GO:0007259 GO:0006955 GO:0001745 GO:0007298 GO:0007424 GO:0008284 GO:0007616	GO:0005886 GO:0005886 GO:0005886 GO:0016324 GO:0016327
GB44968-PA	GB44968	FBpp0088248	FBgn0019985	mGluRA-PA	GO:0008066 GO:0008066 GO:0008066 GO:0004930 GO:0016595 GO:0015485 GO:0004930	GO:0007216 GO:0007186 GO:0051966 GO:0007528	GO:0005886 GO:0005887 GO:0016021 GO:0005886 GO:0045121 GO:0016021
GB45015-PA	GB45015	FBpp0080866	FBgn0032848	nesd-PB	GO:0030246	GO:0007112 GO:0008335	GO:0045169 GO:0045171 GO:0030496 GO:0035324 GO:0035323
GB40978-PA	GB40978	FBpp0070589	FBgn0029687	Vap-33-1-PB	GO:0005198	GO:0016082 GO:0007269 GO:0007528 GO:0051402	GO:0008021 GO:0005811 GO:0005783
GB44306-PA	GB44306	FBpp0075833	FBgn0036184	PCID2-PA	GO:0047499	NA	GO:0005829 GO:0005844 GO:0005737
GB53926-PA	GB53926	FBpp0112078	FBgn0036202	CG6024-PD	NA	NA	NA
GB50274-PA	GB50274	FBpp0111818	FBgn0261014	TER94-PC	GO:0016887 GO:0017111 GO:0005524	GO:0007030 GO:0007317 GO:0016320 GO:0000226 GO:0007029 GO:0045451 GO:0008103 GO:0008104 GO:0042052 GO:0006508 GO:0030433 GO:0006200	GO:0045169 GO:0045169 GO:0005737 GO:0005783 GO:0045169 GO:0000502 GO:0005811 GO:0005875 GO:0045169
GB45292-PA	GB45292	FBpp0110308	FBgn0000535	eag-PB	GO:0005249 GO:0022843 GO:0005249 GO:0000155 GO:0022843	GO:0007629 GO:0006813 GO:0007619 GO:0042066 GO:0008016 GO:0007619 GO:0048150 GO:0007608 GO:0007611 GO:0006355 GO:0000160 GO:0006813 GO:0055085 GO:0007612	GO:0008076 GO:0005887 GO:0008076 GO:0005886
GB49186-PA	GB49186	FBpp0077226	FBgn0031566	CG2818-PA	GO:2001070 GO:0008889 GO:0004629	GO:0035556 GO:0006629 GO:0006071	NA
GB50990-PA	GB50990	FBpp0088493	FBgn0035981	CG4452-PA	NA	NA	NA
GB55140-PA	GB55140	FBpp0076756	FBgn0035675	CG6610-PA	NA	GO:0000398 GO:0000398	GO:0005688 GO:0030532 GO:0030532 GO:0005681 GO:0005681
GB42381-PA	GB42381	FBpp0081445	FBgn0037653	CG11982-PA	GO:0008270	NA	NA
GB55088-PA	GB55088	FBpp0293521	FBgn0262737	mub-PK	GO:0017130	GO:0000381	GO:0005634
GB51749-PA	GB51749	FBpp0291451	FBgn0260798	Gprk1-PB	GO:0004703 GO:0004674 GO:0004703 GO:0004703 GO:0050254 GO:0035091 GO:0005524 GO:0001664	GO:0006468 GO:0007165 GO:0008277 GO:0006468 GO:0007186 GO:0038032 GO:0007603 GO:0016060 GO:0006468 GO:0007474	NA
GB46321-PA	GB46321	FBpp0084326	FBgn0015269	Nf1-PB	GO:0005099 GO:0005099 GO:0005488	GO:0045762 GO:0019933 GO:0040014 GO:0008355 GO:0007614 GO:0042066 GO:0042066 GO:0007265 GO:0007265 GO:0045475 GO:0040018 GO:0046578 GO:0006979 GO:0009408 GO:0008340 GO:0007616 GO:0007614 GO:0008355	GO:0005622
GB53236-PA	GB53236	FBpp0078422	FBgn0037297	CG1116-PA	NA	NA	NA
GB49013-PA	GB49013	FBpp0087648	FBgn0033378	tsu-PA	GO:0003729 GO:0003729 GO:0003729 GO:0000166	GO:0007310 GO:0007314 GO:0000226 GO:0007312 GO:0007317 GO:0007317 GO:0006406 GO:0045451 GO:0046595 GO:0045451 GO:0006396 GO:0000398 GO:0007173	GO:0005737 GO:0005634 GO:0005634 GO:0071013 GO:0035145
GB50672-PA	GB50672	FBpp0082840	FBgn0086736	GckIII-PA	GO:0004702 GO:0004672 GO:0005524	GO:0006468 GO:0007015 GO:0006468	NA
GB42921-PA	GB42921	FBpp0084115	FBgn0039227	polybromo-PA	GO:0003677 GO:0008270	GO:0031936 GO:0007480 GO:0007480 GO:0007306 GO:0007305	GO:0005700
GB53651-PA	GB53651	FBpp0099922	FBgn0011676	Nos-PC	GO:0004517 GO:0004517 GO:0004517 GO:0004517 GO:0005516 GO:0020037 GO:0004517 GO:0020037 GO:0010181 GO:0050661 GO:0050660 GO:0005516	GO:0046620 GO:0008285 GO:0006809 GO:0007444 GO:0008156 GO:0007416 GO:0006952 GO:0006809 GO:0055114 GO:0006809 GO:0007399	GO:0005575
GB53298-PA	GB53298	FBpp0085978	FBgn0015522	olf186-M-PA	GO:0003674	GO:0008150	GO:0005575
GB54198-PA	GB54198	FBpp0078931	FBgn0046704	Liprin-alpha-PB	GO:0005515 GO:0005515	GO:0008594 GO:0007416 GO:0048490 GO:0008594 GO:0045467 GO:0031290 GO:0007412 GO:0007411 GO:0048841 GO:0048676 GO:0051124 GO:0007412	GO:0045202 GO:0048786 GO:0048786 GO:0043234
GB48954-PA	GB48954	FBpp0070518	FBgn0028746	CG18508-PA	NA	NA	NA
GB55751-PA	GB55751	FBpp0290750	FBgn0003218	rdgB-PH	GO:0005388 GO:0008526 GO:0035091 GO:0008526 GO:0005509 GO:0008526 GO:0008525 GO:0008526 GO:0008526 GO:0046872	GO:0046488 GO:0007608 GO:0007602 GO:0016056 GO:0016059 GO:0016059 GO:0007601 GO:0045494 GO:0007602 GO:0006810 GO:0007602	GO:0005886 GO:0005887 GO:0016021 GO:0016029 GO:0016029 GO:0016021 GO:0005622 GO:0005886
GB51497-PA	GB51497	FBpp0080564	FBgn0032634	Rpb11-PA	GO:0003899 GO:0003899 GO:0003899 GO:0003677 GO:0046983	GO:0006366 GO:0006366 GO:0006351	GO:0005665 GO:0005665 GO:0005634
GB48162-PA	GB48162	FBpp0080263	FBgn0028879	CG15270-PA	NA	NA	NA
GB49900-PA	GB49900	FBpp0077178	FBgn0051772	CG31772-PA	NA	NA	NA
GB52917-PA	GB52917	FBpp0086629	FBgn0033948	CG12863-PA	GO:0008270 GO:0003676	NA	NA
GB45635-PA	GB45635	FBpp0072404	FBgn0035122	mRpL17-PA	GO:0003735	GO:0006412	GO:0005762
GB54998-PA	GB54998	FBpp0111979	FBgn0033636	tou-PE	GO:0003682 GO:0003677 GO:0008270 GO:0005515 GO:0008134 GO:0005515	GO:0006338 GO:0007399 GO:0045944	GO:0005634
GB51109-PA	GB51109	FBpp0083311	FBgn0043457	CG5180-PA	NA	NA	NA
GB42976-PA	GB42976	FBpp0289137	FBgn0259240	Ten-a-PE	NA	GO:0007155 GO:0007160 GO:0007160 GO:0007366	GO:0005578 GO:0005576 GO:0005886
GB54467-PA	GB54467	FBpp0073193	FBgn0035538	DopEcR-PA	GO:0008227	GO:0007186 GO:0007186 GO:0035075	GO:0016021 GO:0016021
GB43544-PA	GB43544	FBpp0087332	FBgn0033571	Rpb5-PA	GO:0003899 GO:0003899 GO:0003677	GO:0006366 GO:0006366 GO:0007095	GO:0005665 GO:0005665
GB50209-PA	GB50209	FBpp0082737	FBgn0038424	CG17565-PA	GO:0004663	NA	GO:0005968
GB52748-PA	GB52748	FBpp0080345	FBgn0028903	CG13243-PA	NA	NA	NA
GB42500-PA	GB42500	FBpp0076167	FBgn0035977	PGRP-LF-PA	GO:0042834 GO:0042834 GO:0042834 GO:0008745 GO:0008270 GO:0042834	GO:0006952 GO:0006952 GO:0045087 GO:0009253 GO:0009253	GO:0005887 GO:0005887 GO:0005887 GO:0031240
GB49171-PA	GB49171	FBpp0070126	FBgn0021764	sdk-PC	NA	GO:0050931 GO:0046533 GO:0042675	GO:0005887
GB49235-PA	GB49235	FBpp0084909	FBgn0027518	CG7609-PB	GO:0005053	GO:0007031	NA
GB47488-PA	GB47488	FBpp0072616	FBgn0004378	Klp61F-PA	GO:0003774 GO:0003777 GO:0008574 GO:0008574 GO:0003777 GO:0005524	GO:0007018 GO:0007100 GO:0007100 GO:0007052 GO:0007018 GO:0007049 GO:0051299 GO:0009306 GO:0007030 GO:0031535 GO:0051289 GO:0001578 GO:0007052 GO:0007067 GO:0043148 GO:0051298 GO:0022008	GO:0005871 GO:0005737 GO:0005875 GO:0005873 GO:0005819 GO:0005873 GO:0005871 GO:0045169 GO:0005783 GO:0005794 GO:0005875 GO:0005874 GO:0005819 GO:0005813
GB47160-PA	GB47160	FBpp0083127	FBgn0015781	P5cr-PA	GO:0004735 GO:0004735 GO:0016616 GO:0000166	GO:0006561 GO:0006561 GO:0055114	NA
GB49392-PA	GB49392	FBpp0070369	FBgn0023540	CG3630-PA	NA	NA	NA
GB52468-PA	GB52468	FBpp0074984	FBgn0036728	CG7580-PA	GO:0008121 GO:0008121 GO:0048039	GO:0006122	GO:0005750 GO:0005750 GO:0005811
GB52667-PA	GB52667	FBpp0074452	FBgn0031012	CG8051-PA	GO:0015355	GO:0055085	GO:0016021
GB48250-PA	GB48250	FBpp0072318	FBgn0035082	CG2811-PA	GO:0003674	GO:0008150	GO:0005575
GB49364-PA	GB49364	FBpp0077792	FBgn0017457	U2af38-PA	GO:0008187 GO:0008187 GO:0003729 GO:0000166 GO:0008270	GO:0000398 GO:0000398 GO:0000398 GO:0000398 GO:0000398 GO:0000381 GO:0007052 GO:0000398 GO:0000381 GO:0008380	GO:0005686 GO:0005681 GO:0005686 GO:0005634 GO:0005681 GO:0005634 GO:0071011
GB44148-PA	GB44148	FBpp0084078	FBgn0039229	Saf-B-PB	GO:0003729 GO:0003676 GO:0000166	GO:0000381	GO:0005634 GO:0005654 GO:0016363
GB45527-PA	GB45527	FBpp0071266	FBgn0000077	amx-PA	GO:0003674	GO:0007498 GO:0007398	GO:0005886
GB52973-PA	GB52973	FBpp0071748	FBgn0260866	dnr1-PA	GO:0008270	GO:0006955 GO:0002814	GO:0005856
GB50074-PA	GB50074	FBpp0291978	FBgn0261569	CG42683-PA	GO:0005509	NA	NA
GB44020-PA	GB44020	FBpp0072175	FBgn0034999	CG3394-PA	GO:0005324 GO:0003824	GO:0008152	NA
GB49998-PA	GB49998	FBpp0084766	FBgn0003525	stg-PA	GO:0004725 GO:0004726 GO:0008138	GO:0000086 GO:0000086 GO:0006470 GO:0007369 GO:0007498 GO:0007099 GO:0007088 GO:0007424 GO:0007369 GO:0007422 GO:0006470 GO:0007346 GO:0000086 GO:0000086 GO:0007049 GO:0000087 GO:0009987 GO:0000086 GO:0045930 GO:0007030 GO:0008283 GO:0060305 GO:0046331 GO:0007030 GO:0045792 GO:0008284 GO:0045931	GO:0005694 GO:0005634
GB41121-PA	GB41121	FBpp0075070	FBgn0052163	CG32163-PA	GO:0003674	GO:0008150	GO:0005575
GB54399-PA	GB54399	FBpp0083654	FBgn0260942	bond-PB	NA	GO:0000915 GO:0051225 GO:0007111 GO:0007110 GO:0007112 GO:0000212	GO:0016021
GB48482-PA	GB48482	FBpp0071700	FBgn0034703	CG3045-PA	GO:0004730 GO:0003723 GO:0009982	GO:0001522	NA
GB47315-PA	GB47315	FBpp0081809	FBgn0037852	Tpc1-PB	GO:0022857 GO:0005488 GO:0015619	GO:0055085 GO:0030974	GO:0005740 GO:0005743
GB47623-PA	GB47623	FBpp0086893	FBgn0033793	CG3955-PA	NA	NA	NA
GB44791-PA	GB44791	FBpp0073961	FBgn0002914	Myb-PA	GO:0003677 GO:0003677 GO:0003677 GO:0003700	GO:0006355 GO:0008283 GO:0007098 GO:0007049 GO:0006355 GO:0007049 GO:0007049 GO:0007049 GO:0007049 GO:0007067 GO:0007051 GO:0000910 GO:0007307 GO:0007088 GO:0007088 GO:0007307 GO:0007067 GO:0007052 GO:0051297 GO:0030261 GO:0007088 GO:0000278 GO:0007099 GO:0008284 GO:0045931 GO:0045792 GO:0007030	GO:0005634 GO:0005634 GO:0031523 GO:0031523 GO:0031523 GO:0005700 GO:0005719 GO:0005719
GB41263-PA	GB41263	FBpp0081839	FBgn0037884	CG17184-PB	GO:0019904	NA	NA
GB45034-PA	GB45034	FBpp0080542	FBgn0032652	CG6870-PA	GO:0009055 GO:0020037	NA	GO:0005792
GB48244-PA	GB48244	FBpp0077402	FBgn0031459	CG2862-PA	GO:0008252	NA	NA
GB46788-PA	GB46788	FBpp0085205	FBgn0039879	Ir100a-PA	GO:0015276	GO:0009593	GO:0016021
GB53354-PA	GB53354	FBpp0079878	FBgn0032402	CG14945-PB	GO:0047396 GO:0004629	GO:0006650 GO:0035556	NA
GB47996-PA	GB47996	FBpp0076921	FBgn0029067	Dd-PA	GO:0016791	GO:0030514 GO:0007474 GO:0030514 GO:0030514 GO:0030514 GO:0030514 GO:0030514 GO:0030514	NA
GB53394-PA	GB53394	FBpp0070454	FBgn0003371	sgg-PD	GO:0004674 GO:0004674 GO:0004674 GO:0004672 GO:0004674 GO:0005524 GO:0016301 GO:0005515	GO:0007367 GO:0030178 GO:0006355 GO:0007350 GO:0006468 GO:0007507 GO:0016055 GO:0007623 GO:0008407 GO:0007623 GO:0045475 GO:0006468 GO:0045879 GO:0030162 GO:0007623 GO:0045879 GO:0007476 GO:0007507 GO:0007219 GO:0007622 GO:0042306 GO:0048477 GO:0035019 GO:0051124 GO:0045610 GO:0009649 GO:0030707 GO:0035309 GO:0006468 GO:0007423 GO:0046959 GO:0042752 GO:0008355 GO:0043508 GO:0045886 GO:0072347 GO:…	GO:0045169
GB44694-PA	GB44694	FBpp0076428	FBgn0015793	Rab-RP3-PA	GO:0005525 GO:0005525 GO:0005097	GO:0015031 GO:0007264	NA
GB41740-PA	GB41740	FBpp0088469	FBgn0021760	chb-PB	GO:0005525 GO:0008017 GO:0008017	GO:0007067 GO:0007051 GO:0007052 GO:0000070 GO:0051315 GO:0043148 GO:0007067 GO:0000022 GO:0046602 GO:0048477 GO:0040001 GO:0030723 GO:0016325 GO:0007052 GO:0019827 GO:0007282 GO:0051225 GO:0007411 GO:0000022 GO:0000022 GO:0035099	GO:0005876 GO:0005634 GO:0005875 GO:0005737 GO:0000775 GO:0005827 GO:0005876 GO:0005813 GO:0005815 GO:0000922 GO:0005737 GO:0045169 GO:0005876 GO:0005634 GO:0045172 GO:0000776 GO:0005819
GB42086-PA	GB42086	FBpp0082850	FBgn0038490	CG5285-PA	GO:0017065	NA	NA
GB51852-PA	GB51852	FBpp0078408	FBgn0037336	CG2519-PA	NA	NA	NA
GB54286-PA	GB54286	FBpp0077914	FBgn0037027	CG3680-PA	GO:0003824	GO:0008152	NA
GB48601-PA	GB48601	FBpp0071973	FBgn0015277	Pi3K59F-PA	GO:0016303 GO:0046934 GO:0035005 GO:0016303 GO:0016303 GO:0035004	GO:0046854 GO:0046854 GO:0046854 GO:0048015 GO:0033227 GO:0010506 GO:0000045 GO:0006897 GO:0009267	GO:0035032 GO:0005942
GB44893-PA	GB44893	FBpp0087293	FBgn0033582	CG9084-PB	NA	NA	NA
GB55425-PA	GB55425	FBpp0083519	FBgn0013984	InR-PA	GO:0005009 GO:0005009 GO:0005009 GO:0005009 GO:0005009 GO:0004713 GO:0005520 GO:0005524 GO:0004713 GO:0005524	GO:0001700 GO:0008286 GO:0009790 GO:0008286 GO:0042127 GO:0040014 GO:0007446 GO:0008286 GO:0007390 GO:0007390 GO:0008286 GO:0046622 GO:0040007 GO:0006468 GO:0016049 GO:0008284 GO:0008361 GO:0001700 GO:0040007 GO:0007568 GO:0045793 GO:0046622 GO:0008286 GO:0030307 GO:0007391 GO:0008340 GO:0008340 GO:0045793 GO:0040018 GO:0046622 GO:0008340 GO:0008361 GO:0007296 GO:0046620 GO:0008340 GO:0007584 GO:…	GO:0005899 GO:0005886 GO:0005911 GO:0005899 GO:0005886 GO:0005886 GO:0005887
GB42323-PA	GB42323	FBpp0072205	FBgn0035010	CG13579-PA	GO:0004930	GO:0007186 GO:0007186	GO:0016021 GO:0016021
GB41874-PA	GB41874	FBpp0086013	FBgn0034258	eIF3-S8-PA	GO:0003743 GO:0003743	GO:0006413 GO:0006413	GO:0005852 GO:0005829 GO:0005852
GB45107-PA	GB45107	FBpp0075519	FBgn0013563	pex1-PA	GO:0042623 GO:0005524	GO:0007031 GO:0048137	GO:0005777
GB41857-PA	GB41857	FBpp0082250	FBgn0038126	CG8483-PA	GO:0003674	GO:0008150	GO:0005576 GO:0005576
GB53632-PA	GB53632	FBpp0296947	FBgn0039257	tnc-PC	GO:0005178	GO:0007472 GO:0048803 GO:0007476	GO:0031012
GB54252-PA	GB54252	FBpp0087914	FBgn0003082	phr-PA	GO:0003904 GO:0003904	GO:0006281	NA
GB47985-PA	GB47985	FBpp0083735	FBgn0039034	Or94b-PA	GO:0004984 GO:0004984 GO:0005549	GO:0007608 GO:0050911	GO:0016021 GO:0016020
GB42874-PA	GB42874	FBpp0291772	FBgn0026620	tacc-PK	GO:0005515 GO:0008017	GO:0007026 GO:0007067 GO:0035046 GO:0000226 GO:0007097 GO:0007067 GO:0007026 GO:0007344 GO:0008104 GO:0007344 GO:0007143 GO:0007052 GO:0007026 GO:0008104 GO:0007279	GO:0005813 GO:0000242 GO:0005813 GO:0000235 GO:0005813 GO:0005876 GO:0005813 GO:0005875 GO:0000922
GB49423-PA	GB49423	FBpp0077636	FBgn0031321	Tgt-PA	GO:0008479	GO:0008616	NA
GB49315-PA	GB49315	FBpp0290602	FBgn0033846	mip120-PB	GO:0003677 GO:0005515	GO:0007307 GO:0000122 GO:0000122 GO:0048477 GO:0030317 GO:0008340	GO:0031523 GO:0031523 GO:0000785 GO:0005700
GB49165-PA	GB49165	FBpp0271764	FBgn0039303	CG11857-PB	NA	GO:0016192	GO:0016021
GB46477-PA	GB46477	FBpp0073586	FBgn0030465	CG15743-PA	GO:0008441	GO:0046854	NA
GB44030-PA	GB44030	FBpp0290288	FBgn0031384	CG4238-PD	GO:0004842	GO:0006464	GO:0005622
GB45820-PA	GB45820	FBpp0079582	FBgn0032222	CG5037-PA	GO:0008495	GO:0008535 GO:0006783 GO:0048034	GO:0016021 GO:0031966
GB52790-PA	GB52790	FBpp0071427	FBgn0052672	Atg8a-PA	NA	GO:0031396 GO:0008340	NA
GB46334-PA	GB46334	FBpp0076601	FBgn0028648	mRpL50-PA	GO:0003735	NA	GO:0005762
GB44363-PA	GB44363	FBpp0297577	FBgn0013718	nuf-PJ	GO:0008017	GO:0007017 GO:0000915 GO:0031532 GO:0016360 GO:0048190	GO:0005875 GO:0005813 GO:0005813 GO:0048471
GB49975-PA	GB49975	FBpp0081322	FBgn0037566	mRpL1-PA	GO:0003735 GO:0003723	GO:0006412	GO:0005762
GB51155-PA	GB51155	FBpp0079183	FBgn0031959	spz3-PA	GO:0005121	GO:0008063	GO:0005576
GB44156-PA	GB44156	FBpp0070637	FBgn0026079	CG6133-PA	GO:0003886 GO:0016428 GO:0003723	NA	NA
GB50970-PA	GB50970	FBpp0079472	FBgn0040064	yip2-PA	GO:0003988 GO:0003988 GO:0003988	GO:0006635	GO:0005739 GO:0005739 GO:0005811 GO:0005811 GO:0005875
GB42961-PA	GB42961	FBpp0289447	FBgn0031117	CG1702-PB	GO:0004364	NA	NA
GB46766-PA	GB46766	FBpp0071461	FBgn0034577	cpa-PA	GO:0003779	GO:0051016 GO:0051016 GO:0030036 GO:0007018 GO:0051016 GO:0007015 GO:0030036 GO:0006911 GO:0010591 GO:0030837 GO:0035220 GO:0007294 GO:0000902 GO:0051490	GO:0008290 GO:0005869 GO:0008290 GO:0016324 GO:0005875
GB43914-PA	GB43914	FBpp0080111	FBgn0024846	p38b-PA	GO:0004674 GO:0004707 GO:0004674 GO:0004707 GO:0004707 GO:0004674 GO:0016909 GO:0004674 GO:0005524	GO:0000165 GO:0006955 GO:0045088 GO:0007476 GO:0030510 GO:0007179 GO:0007179 GO:0000165 GO:0006468 GO:0000165 GO:0006952 GO:0009651 GO:0034614 GO:0071276 GO:0071243 GO:0009408 GO:0045793 GO:0009651 GO:0001934 GO:0045793 GO:0040018 GO:0042594 GO:0042542 GO:0042742 GO:0050832 GO:0048082 GO:0080134 GO:0008340	GO:0005634
GB48408-PA	GB48408	FBpp0080687	FBgn0002022	Catsup-PA	GO:0030234 GO:0046873	GO:0007300 GO:0042069 GO:0030001 GO:0055085 GO:2000274	GO:0005887 GO:0016020
GB40771-PA	GB40771	FBpp0074909	FBgn0036768	CG7402-PA	GO:0003943	GO:0008152	NA
GB42303-PA	GB42303	FBpp0070096	FBgn0052816	CG32816-PB	GO:0003674	GO:0008150	GO:0005575
GB48943-PA	GB48943	FBpp0083588	FBgn0038922	CG6439-PA	GO:0004449 GO:0004449 GO:0051287 GO:0000287	GO:0006099	GO:0005739 GO:0005739 GO:0005875
GB55111-PA	GB55111	FBpp0271806	FBgn0050108	CG30108-PB	GO:0003674	GO:0008150	GO:0005575
GB54952-PA	GB54952	FBpp0079538	FBgn0250843	Pros35-PA	GO:0004175 GO:0004175 GO:0004298	GO:0006511 GO:0006508 GO:0006511	GO:0005839 GO:0000502 GO:0019773 GO:0005737 GO:0005634 GO:0005875
GB40467-PA	GB40467	FBpp0082929	FBgn0038515	CG5823-PA	GO:0004842	NA	NA
GB48143-PA	GB48143	FBpp0292362	FBgn0261801	CG42747-PC	NA	NA	NA
GB47659-PA	GB47659	FBpp0111520	FBgn0085405	CG34376-PA	NA	NA	NA
GB55747-PA	GB55747	FBpp0072645	FBgn0035252	CG7970-PA	NA	NA	GO:0005829 GO:0016021
GB55782-PA	GB55782	FBpp0087333	FBgn0033570	CG7712-PA	GO:0008137 GO:0003954	GO:0006120	GO:0005747 GO:0005747
GB55348-PA	GB55348	FBpp0112048	FBgn0035500	ens-PF	NA	GO:0060632 GO:0060632	GO:0045177
GB47450-PA	GB47450	FBpp0072848	FBgn0035383	CG2107-PA	GO:0004095	NA	NA
GB56001-PA	GB56001	FBpp0076329	FBgn0035876	pex2-PA	GO:0008270	GO:0007031 GO:0048137 GO:0007112 GO:0007286 GO:0007285	GO:0005778
GB49027-PA	GB49027	FBpp0073081	FBgn0035515	CG14997-PB	GO:0016491	GO:0055114	NA
GB54124-PA	GB54124	FBpp0081044	FBgn0023090	dtr-PA	NA	GO:0007268	GO:0005575
GB44263-PA	GB44263	FBpp0085692	FBgn0263395	hppy-PA	GO:0004674 GO:0004702 GO:0005083 GO:0005524 GO:0004672	GO:0006468 GO:0006468 GO:0032008 GO:0042059 GO:0042059 GO:0048149 GO:0070328 GO:0040009 GO:0008361 GO:0032006 GO:0032006 GO:0043065 GO:0032006 GO:0008361 GO:0032006 GO:0032006 GO:0046626 GO:0046330 GO:0046626 GO:0032006 GO:0046626 GO:0032006 GO:0007254 GO:0006915 GO:0007030	GO:0005737 GO:0031931 GO:0031931 GO:0031931
GB49336-PA	GB49336	FBpp0111967	FBgn0033246	ACC-PD	GO:0003989 GO:0046872 GO:0004075 GO:0005524	GO:0006633 GO:0000902	GO:0005811 GO:0005811
GB44170-PA	GB44170	FBpp0289501	FBgn0032446	CG5780-PB	NA	NA	NA
GB43836-PA	GB43836	FBpp0070918	FBgn0029891	Pink1-PB	GO:0004672 GO:0005524 GO:0004674 GO:0005515	GO:0006468 GO:0043524 GO:0007005 GO:0043069 GO:0006979 GO:0048749 GO:0007005 GO:0030382 GO:0007005 GO:0007005 GO:0030382 GO:0000266 GO:0000266 GO:0007005 GO:0000266 GO:0000266 GO:0007005 GO:0000266 GO:0030382 GO:0007005 GO:0010821	GO:0016006
GB47889-PA	GB47889	FBpp0085716	FBgn0040273	Spt5-PA	NA	GO:0006351 GO:0032968 GO:0007052 GO:0007095	GO:0005634 GO:0005703 GO:0005705 GO:0005703 GO:0000176
GB47579-PA	GB47579	FBpp0086593	FBgn0016684	NaPi-T-PA	GO:0005316 GO:0005316	GO:0035435	GO:0016021
GB45597-PA	GB45597	FBpp0085514	FBgn0022960	vimar-PC	GO:0017160	GO:0006099	NA
GB45695-PA	GB45695	FBpp0070472	FBgn0000376	crm-PB	GO:0003682 GO:0003677	GO:0006355 GO:0007379 GO:0006260	GO:0005634
GB51369-PA	GB51369	FBpp0083284	FBgn0003249	Rh3-PA	GO:0008020 GO:0008020 GO:0008020 GO:0008020 GO:0004930 GO:0008020	GO:0007604 GO:0007604 GO:0007604 GO:0009589 GO:0007602 GO:0007604 GO:0007186 GO:0016039 GO:0007186 GO:0007601	GO:0016021 GO:0016021 GO:0016021
GB45418-PA	GB45418	FBpp0070051	FBgn0052857	CG32857-PA	GO:0008026 GO:0005524 GO:0003676 GO:0051536 GO:0005506	GO:0016226	NA
GB40032-PA	GB40032	FBpp0077570	FBgn0031361	CG17652-PA	NA	GO:0006911	NA
GB43143-PA	GB43143	FBpp0087457	FBgn0033495	CG12214-PB	NA	NA	NA
GB54733-PA	GB54733	FBpp0074092	FBgn0261245	sing-PA	GO:0003674	GO:0007520 GO:0007520	GO:0016020
GB48845-PA	GB48845	FBpp0085119	FBgn0039828	CG1542-PA	GO:0003674	GO:0006364 GO:0006364	GO:0005730 GO:0005730
GB43559-PA	GB43559	FBpp0081822	FBgn0020910	RpL3-PA	GO:0003735 GO:0003735 GO:0003735	GO:0006412 GO:0006412 GO:0000022 GO:0007052 GO:0051297 GO:0051298	GO:0022625 GO:0022625 GO:0022626
GB40332-PA	GB40332	FBpp0080629	FBgn0032691	Atac2-PA	GO:0008270 GO:0043998 GO:0010485	GO:2000620 GO:0043967 GO:0043968	GO:0005671
GB51120-PA	GB51120	FBpp0076386	FBgn0035891	Oseg1-PA	NA	GO:0042384 GO:0042384 GO:0035058	NA
GB40481-PA	GB40481	FBpp0084386	FBgn0039429	CG14238-PA	NA	NA	NA
GB56003-PA	GB56003	FBpp0079219	FBgn0032016	CG7818-PA	GO:0016422 GO:0003700	GO:0006139	GO:0005634
GB43389-PA	GB43389	FBpp0081886	FBgn0037911	CG10898-PA	GO:0016787	GO:0006281	NA
GB55811-PA	GB55811	FBpp0071745	FBgn0034735	CG4610-PA	GO:0050660	GO:0002098	NA
GB48312-PA	GB48312	FBpp0078624	FBgn0037220	CG14641-PA	GO:0003729 GO:0003676 GO:0008270 GO:0000166	GO:0000381 GO:0000398	GO:0005634 GO:0071011 GO:0071013
GB46976-PA	GB46976	FBpp0076034	FBgn0000451	ect-PA	GO:0003674	GO:0035295	GO:0005634 GO:0005575
GB46263-PA	GB46263	FBpp0073902	FBgn0027329	Tcp-1zeta-PA	GO:0051082 GO:0042623 GO:0005524	GO:0006457 GO:0007052 GO:0007052 GO:0031122 GO:0007099 GO:0007067	GO:0005832 GO:0005811 GO:0005875
GB50421-PA	GB50421	FBpp0085075	FBgn0000416	Sap-r-PA	NA	GO:0006665 GO:0033227	GO:0005764 GO:0045169
GB54917-PA	GB54917	FBpp0079770	FBgn0027453	Dnz1-PA	GO:0008270 GO:0019706	GO:0018345 GO:0046331	GO:0005783
GB55853-PA	GB55853	FBpp0085902	FBgn0261119	Prp19-PA	GO:0004842	GO:0000398 GO:0016567 GO:0000398 GO:0000398	GO:0005681 GO:0000151 GO:0005681 GO:0005875 GO:0071011 GO:0071013
GB53378-PA	GB53378	FBpp0078112	FBgn0037120	CG11247-PB	GO:0008270 GO:0003676	NA	GO:0005622
GB50284-PA	GB50284	FBpp0073359	FBgn0030311	CG11699-PA	NA	NA	NA
GB45113-PA	GB45113	FBpp0076000	FBgn0027615	CG6404-PB	GO:0008565	GO:0008535 GO:0008535 GO:0051205	GO:0005743 GO:0005740 GO:0016021
GB45549-PA	GB45549	FBpp0082729	FBgn0010438	mtSSB-PA	GO:0003697 GO:0003697 GO:0003697 GO:0003697	GO:0000002 GO:0000002 GO:0006260	GO:0000262 GO:0005739 GO:0005739
GB54816-PA	GB54816	FBpp0079706	FBgn0032297	CG17124-PA	GO:0004864	GO:0042325	GO:0005737
GB52152-PA	GB52152	FBpp0072006	FBgn0034894	CG4091-PC	GO:0043027	GO:0048102 GO:0035071 GO:0019987	GO:0005737
GB47039-PA	GB47039	FBpp0290811	FBgn0003392	shi-PL	GO:0003777 GO:0008017 GO:0003779 GO:0003924 GO:0003924 GO:0005525 GO:0005543	GO:0016185 GO:0007017 GO:0006897 GO:0048172 GO:0048499 GO:0007349 GO:0000910 GO:0007279 GO:0048488 GO:0007613 GO:0048488 GO:0032970 GO:0007291 GO:0032956 GO:0016192 GO:0007613 GO:0006898 GO:0006897 GO:0007349 GO:0007349 GO:0007427 GO:0007424 GO:0000910 GO:0007613 GO:0048488 GO:0016185 GO:0008355 GO:0007298 GO:0007637 GO:0048488 GO:0007612 GO:0007291 GO:0030536 GO:0007613 GO:0050803 GO:0006897 GO:…	GO:0005875 GO:0045202 GO:0005886 GO:0070864 GO:0005886
GB53140-PA	GB53140	FBpp0074742	FBgn0262517	l(3)76BDr-PA	GO:0008270	NA	NA
GB51625-PA	GB51625	FBpp0087347	FBgn0033548	CG7637-PA	NA	NA	NA
GB43126-PA	GB43126	FBpp0112035	FBgn0035236	CG12004-PC	NA	NA	NA
GB44174-PA	GB44174	FBpp0089226	FBgn0004611	Plc21C-PD	GO:0004435 GO:0004435 GO:0005509	GO:0006661 GO:0006651 GO:0035556 GO:0016042 GO:0007629	NA
GB43622-PA	GB43622	FBpp0084785	FBgn0039634	CG11874-PA	GO:0004571 GO:0005509	NA	GO:0016020
GB49131-PA	GB49131	FBpp0293273	FBgn0260446	GABA-B-R1-PB	GO:0004965 GO:0004965 GO:0004965	GO:0007186 GO:0007186	GO:0016021 GO:0016021
GB55492-PA	GB55492	FBpp0081862	FBgn0037894	Ranbp9-PA	GO:0008536 GO:0008565 GO:0005488	GO:0006886	NA
GB49305-PA	GB49305	FBpp0078273	FBgn0037374	jagn-PB	GO:0003674	GO:0007018 GO:0007303 GO:0048477 GO:0006887 GO:0007029 GO:0051686 GO:0001555 GO:0007296 GO:0022416 GO:0008407	GO:0005789
GB48323-PA	GB48323	FBpp0074821	FBgn0036811	MED11-PA	GO:0003713 GO:0001104 GO:0001104	GO:0006357 GO:0007517 GO:0048813	GO:0016592 GO:0005634
GB49831-PA	GB49831	FBpp0083225	FBgn0038737	CG11447-PA	GO:0008650 GO:0003676	GO:0001510	NA
GB54162-PA	GB54162	FBpp0074260	FBgn0030851	CG8326-PA	NA	GO:0022008	NA
GB48350-PA	GB48350	FBpp0076882	FBgn0035588	CG10672-PA	GO:0016614 GO:0000166	GO:0008152	NA
GB42635-PA	GB42635	FBpp0111641	FBgn0085457	CG34428-PA	GO:0003674	GO:0008150	GO:0005575
GB40139-PA	GB40139	FBpp0077688	FBgn0002936	ninaA-PA	GO:0016018 GO:0003755 GO:0003755 GO:0003755 GO:0003755	GO:0007603 GO:0016063 GO:0016063 GO:0006458 GO:0016063 GO:0007602 GO:0016063 GO:0007602 GO:0006810 GO:0007602 GO:0006458 GO:0006457 GO:0070059	GO:0005624 GO:0016021 GO:0031965 GO:0005788 GO:0016028 GO:0016023 GO:0005887
GB42735-PA	GB42735	FBpp0088405	FBgn0016047	nompA-PA	NA	GO:0007605 GO:0048813 GO:0050954 GO:0007605 GO:0050954 GO:0007605	GO:0031012 GO:0005576
GB55568-PA	GB55568	FBpp0083227	FBgn0038742	Arc42-PA	GO:0003995 GO:0001104 GO:0050660	GO:0006367 GO:0055114 GO:0048813	GO:0016592
GB55139-PA	GB55139	FBpp0085223	FBgn0000150	awd-PA	GO:0004550 GO:0004550 GO:0004550 GO:0008017 GO:0004550 GO:0004550 GO:0005525 GO:0004550 GO:0004550 GO:0004550 GO:0005524	GO:0007067 GO:0007017 GO:0006165 GO:0006165 GO:0006468 GO:0006468 GO:0018105 GO:0046777 GO:0006183 GO:0006241 GO:0006228 GO:0006228 GO:0006183 GO:0006241 GO:0007427 GO:0007424 GO:0007424 GO:0016334 GO:0034332 GO:0007427 GO:0035152	GO:0005874 GO:0005874 GO:0005875
GB45456-PA	GB45456	FBpp0083423	FBgn0025803	SNF4Agamma-PF	GO:0004674 GO:0004679 GO:0004679 GO:0003824	GO:0006468 GO:0042632 GO:0045787 GO:0042595 GO:0006629 GO:0009267 GO:0030730	NA
GB40672-PA	GB40672	FBpp0070304	FBgn0023508	Ocrl-PA	GO:0004445 GO:0034593	GO:0007165 GO:0046854 GO:2000431 GO:0046856 GO:0032187 GO:0033205 GO:0006897	GO:0005769 GO:0055037 GO:0005737 GO:0005770
GB47415-PA	GB47415	FBpp0077261	FBgn0031538	CG3246-PA	NA	NA	NA
GB46206-PA	GB46206	FBpp0082329	FBgn0015270	Orc2-PA	GO:0003677 GO:0003682	GO:0006261 GO:0006260 GO:0006270 GO:0006261 GO:0006342 GO:0006261 GO:0006260 GO:0007307 GO:0006260 GO:0007052 GO:0007076 GO:0030261 GO:0006260 GO:0007307 GO:0006260 GO:0007307 GO:0008283 GO:0022008	GO:0005664 GO:0005634 GO:0000792 GO:0005723 GO:0005664 GO:0005664 GO:0005664 GO:0005664
GB42894-PA	GB42894	FBpp0292356	FBgn0025641	DAAM-PD	GO:0003779 GO:0003779 GO:0017048	GO:0030036 GO:0035017 GO:0035152 GO:0051017 GO:0007424 GO:0051489 GO:0050770 GO:0051491	GO:0044295
GB54723-PA	GB54723	FBpp0073356	FBgn0052666	Drak-PB	GO:0004674 GO:0005524 GO:0004674	GO:0006468 GO:0008360 GO:0007155 GO:0006468 GO:0002009 GO:0007480 GO:0007476	GO:0005575
GB45634-PA	GB45634	FBpp0086919	FBgn0033783	CG17019-PA	GO:0008270	GO:0043066	NA
GB50156-PA	GB50156	FBpp0089401	FBgn0039225	Ets96B-PB	GO:0003677 GO:0003700 GO:0043565	GO:0006355	GO:0005634
GB54537-PA	GB54537	FBpp0086438	FBgn0003425	sli-PC	NA	NA	NA
GB48369-PA	GB48369	FBpp0082380	FBgn0038220	CG12207-PB	NA	GO:0016998	NA
GB45013-PA	GB45013	FBpp0112552	FBgn0058196	CG40196-PA	NA	GO:0016480	GO:0005634
GB53421-PA	GB53421	FBpp0074582	FBgn0031061	CG14232-PA	GO:0000062	GO:0006810	GO:0016021
GB55239-PA	GB55239	FBpp0076048	FBgn0036043	CG8177-PG	GO:0015301 GO:0005452	GO:0006820	GO:0016021
GB50811-PA	GB50811	FBpp0075595	FBgn0036356	CG10222-PA	GO:0000166	GO:0022008	NA
GB42724-PA	GB42724	FBpp0083357	FBgn0038804	CG10877-PA	GO:0003824	GO:0008152	NA
GB47540-PA	GB47540	FBpp0071451	FBgn0261394	Pros29-PA	GO:0004175 GO:0004175 GO:0004175 GO:0004298	GO:0006511 GO:0006508 GO:0006511 GO:0008283 GO:0007052 GO:0000022	GO:0005839 GO:0000502 GO:0005839 GO:0005737 GO:0005634 GO:0019773 GO:0005875
GB55436-PA	GB55436	FBpp0071420	FBgn0030217	CG2124-PA	NA	NA	NA
GB50985-PA	GB50985	FBpp0301274	FBgn0034970	yki-PG	GO:0004842 GO:0003713 GO:0003713 GO:0008134	GO:0043066 GO:0008283 GO:0007468 GO:0008283 GO:0002011 GO:0043066 GO:0040008 GO:0045944 GO:0035212 GO:0072089	GO:0005634 GO:0005737
GB43786-PA	GB43786	FBpp0088271	FBgn0039928	cals-PA	GO:0005509 GO:0005509	GO:0016339 GO:0007268 GO:0007156 GO:0007268	GO:0005887 GO:0005576 GO:0045211
GB43456-PA	GB43456	FBpp0085638	FBgn0034476	Toll-7-PA	GO:0004888 GO:0004888	GO:0006952 GO:0007165 GO:0007165	GO:0005886 GO:0016021 GO:0005622
GB49632-PA	GB49632	FBpp0073010	FBgn0004888	Scsalpha-PA	GO:0004776 GO:0004776 GO:0004776 GO:0003878 GO:0000166 GO:0004775	GO:0006099 GO:0006099 GO:0022008	GO:0045244 GO:0045244 GO:0045244
GB50415-PA	GB50415	FBpp0083885	FBgn0051140	CG31140-PA	GO:0004143 GO:0019992 GO:0004143	GO:0016310 GO:0035556 GO:0007205 GO:0046331	NA
GB44124-PA	GB44124	FBpp0077753	FBgn0031250	Ent1-PA	GO:0005337 GO:0005337	GO:0015858 GO:0015858	GO:0016021 GO:0016021
GB48980-PA	GB48980	FBpp0085226	FBgn0039864	CG11550-PA	NA	NA	NA
GB45810-PA	GB45810	FBpp0087688	FBgn0010114	hig-PA	NA	GO:0007155	GO:0005576
GB42420-PA	GB42420	FBpp0078892	FBgn0051638	CG31638-PA	NA	NA	GO:0016459
GB52523-PA	GB52523	FBpp0292405	FBgn0039078	CG4374-PB	GO:0008270 GO:0003676	NA	GO:0005622
GB45221-PA	GB45221	FBpp0074078	FBgn0030749	Anxb11-PB	GO:0005544 GO:0003779 GO:0005544 GO:0005509	GO:0007155 GO:0008360	GO:0005575
GB53009-PA	GB53009	FBpp0077666	FBgn0031275	GABA-B-R3-PA	GO:0004965 GO:0004965 GO:0004965	GO:0007186 GO:0007186	GO:0016021 GO:0016021
GB48300-PA	GB48300	FBpp0083954	FBgn0011725	twin-PC	NA	GO:0006357 GO:0000288 GO:0000289 GO:0048477 GO:0000289	GO:0030014 GO:0005737 GO:0005737 GO:0030014
GB44396-PA	GB44396	FBpp0084036	FBgn0039213	atl-PA	GO:0005525 GO:0003924 GO:0003924 GO:0032561 GO:0042803	GO:0008582 GO:0031114 GO:0007528 GO:0016320 GO:0016320 GO:0061025	GO:0005737 GO:0005794 GO:0005783 GO:0031227
GB53190-PA	GB53190	FBpp0077396	FBgn0031452	Cwc25-PA	NA	GO:0007052	NA
GB50657-PA	GB50657	FBpp0080823	FBgn0032790	CG10194-PA	GO:0016787	GO:0006911	NA
GB53703-PA	GB53703	FBpp0086627	FBgn0010638	Sec61beta-PA	GO:0008565	GO:0006616 GO:0010507	GO:0005784 GO:0005784
GB48008-PA	GB48008	FBpp0077909	FBgn0037020	CG4289-PA	GO:0003674	GO:0006625	GO:0005778
GB48727-PA	GB48727	FBpp0077870	FBgn0001323	knrl-PA	GO:0004879 GO:0003700 GO:0004879 GO:0004879 GO:0008270 GO:0043565	GO:0007427 GO:0035151 GO:0046845 GO:0007088 GO:0046845 GO:0007424 GO:0006355	GO:0005634 GO:0005634
GB42675-PA	GB42675	FBpp0293288	FBgn0004852	Ac76E-PB	GO:0004016 GO:0004016	GO:0035556 GO:0009190	NA
GB54109-PA	GB54109	FBpp0073204	FBgn0027085	Aats-leu-PA	GO:0004823 GO:0004823 GO:0004823 GO:0005524	GO:0006429 GO:0006429	GO:0005739 GO:0005759
GB52537-PA	GB52537	FBpp0071526	FBgn0034618	CG9485-PB	GO:0004134 GO:0004135 GO:0043169	GO:0005978	NA
GB45344-PA	GB45344	FBpp0074530	FBgn0031048	CG12237-PA	GO:0016791	GO:0008152	NA
GB51745-PA	GB51745	FBpp0078116	FBgn0037116	CG7158-PA	GO:0003674	GO:0008150	GO:0005575
GB49275-PA	GB49275	FBpp0083391	FBgn0038837	CG3822-PA	GO:0015277 GO:0004970 GO:0005234	GO:0006811	GO:0016020
GB49701-PA	GB49701	FBpp0084622	FBgn0039560	CG5514-PB	GO:0005199	NA	NA
GB54335-PA	GB54335	FBpp0099986	FBgn0066304	Rpp20-PA	GO:0005515 GO:0004526 GO:0003676	GO:0008033	GO:0030677 GO:0030678 GO:0005737 GO:0005634
GB40137-PA	GB40137	FBpp0079916	FBgn0263234	Phae1-PA	GO:0004222 GO:0004252 GO:0004252	GO:0006508 GO:0006508	NA
GB52172-PA	GB52172	FBpp0288807	FBgn0259109	CG42251-PC	GO:0005070	NA	GO:0005575
GB52469-PA	GB52469	FBpp0077697	FBgn0029095	aru-PA	GO:0003735	GO:0007173 GO:0007173 GO:0006412 GO:0045471 GO:0050803	GO:0005840 GO:0045202
GB44061-PA	GB44061	FBpp0081459	FBgn0261241	Vps16A-PA	NA	GO:0007041 GO:0006886 GO:0008057 GO:0000046 GO:0016197	GO:0005829
GB54981-PA	GB54981	FBpp0084529	FBgn0046247	CG5938-PB	NA	NA	NA
GB40678-PA	GB40678	FBpp0074851	FBgn0036814	CG14073-PB	GO:0003674	GO:0048190	GO:0005876
GB50375-PA	GB50375	FBpp0082462	FBgn0038275	CG3817-PA	GO:0003674	GO:0022008	GO:0005575
GB52958-PA	GB52958	FBpp0070855	FBgn0029003	mab-21-PA	GO:0003674	GO:0008150 GO:0045165	GO:0005575
GB49570-PA	GB49570	FBpp0080123	FBgn0028509	cenG1A-PB	GO:0008060 GO:0008060 GO:0005543 GO:0008270 GO:0005525	GO:0007264 GO:0032312	GO:0005634 GO:0005622
GB43523-PA	GB43523	FBpp0087346	FBgn0033550	CG12341-PA	NA	NA	NA
GB44082-PA	GB44082	FBpp0079912	FBgn0032409	Ced-12-PA	GO:0005488	GO:0016477 GO:0007015 GO:0006909 GO:0007298 GO:0032863 GO:0032863 GO:0007520 GO:0007298	GO:0005875
GB41659-PA	GB41659	FBpp0070000	FBgn0031081	Nep3-PA	GO:0004222 GO:0004222 GO:0008237 GO:0008237	GO:0006508	GO:0016021
GB44532-PA	GB44532	FBpp0084931	FBgn0015542	sima-PA	GO:0004871	GO:0006355 GO:0071456 GO:0045944 GO:0071456 GO:0006355 GO:0007165 GO:0071456 GO:0032869 GO:0006974	GO:0005634 GO:0005737 GO:0005634
GB44699-PA	GB44699	FBpp0081645	FBgn0037739	CG12948-PA	NA	NA	NA
GB50135-PA	GB50135	FBpp0070037	FBgn0010215	alpha-Cat-PA	GO:0003779 GO:0008092 GO:0045296 GO:0045296 GO:0005198	GO:0007016 GO:0030720 GO:0007155 GO:0007163 GO:0007155	GO:0005915 GO:0016342 GO:0005912 GO:0005914 GO:0005915 GO:0030055 GO:0005912 GO:0015629 GO:0005913 GO:0005886
GB51897-PA	GB51897	FBpp0298326	FBgn0263111	cac-PN	GO:0005245 GO:0005245 GO:0005245 GO:0005509 GO:0005245 GO:0005245	GO:0007619 GO:0045433 GO:0008344 GO:0050908 GO:0045433 GO:0006816 GO:0008344 GO:0006816 GO:0007269 GO:0045433 GO:0042045 GO:0042045 GO:0007632 GO:0007619 GO:0045433 GO:0007602 GO:0007268 GO:0006887 GO:0051925 GO:0045887 GO:0002027 GO:0006816 GO:0007268 GO:0046928	GO:0005891 GO:0005891 GO:0016323 GO:0005891 GO:0016324 GO:0048786 GO:0005891
GB52052-PA	GB52052	FBpp0070594	FBgn0029690	CG6414-PA	GO:0004091	NA	NA
GB53126-PA	GB53126	FBpp0099799	FBgn0031530	pgant2-PA	GO:0004653 GO:0004653 GO:0004653	GO:0009312	GO:0005795
GB49020-PA	GB49020	FBpp0077946	FBgn0028402	Sin-PA	GO:0005515 GO:0003899	GO:0000398 GO:0006351	GO:0005685 GO:0005634
GB40872-PA	GB40872	FBpp0070860	FBgn0029853	CG3781-PA	GO:0003674 GO:0008242	GO:0008150	GO:0005575
GB53017-PA	GB53017	FBpp0111523	FBgn0085407	Pvf3-PD	GO:0005172 GO:0005172 GO:0008083	GO:0035099 GO:0035099 GO:0048010 GO:0035099 GO:0007435	GO:0016020
GB49702-PA	GB49702	FBpp0084635	FBgn0039561	mfrn-PA	GO:0022857 GO:0005488 GO:0005381	GO:0055085 GO:0048250 GO:0048515	GO:0005740 GO:0005743 GO:0005739
GB41289-PA	GB41289	FBpp0086759	FBgn0033872	CG6329-PA	NA	NA	NA
GB48223-PA	GB48223	FBpp0070351	FBgn0023516	CG14815-PA	GO:0000268 GO:0000268	GO:0072347	NA
GB47180-PA	GB47180	FBpp0071596	FBgn0003687	Tbp-PA	GO:0001075 GO:0001092 GO:0001129 GO:0008134 GO:0008134 GO:0003677 GO:0001075 GO:0001075 GO:0005515 GO:0003677	GO:0006367 GO:0042797 GO:0006359 GO:0042796 GO:0042797 GO:0042797 GO:0006357 GO:0006367 GO:0006367 GO:0006367 GO:0006367 GO:0006367 GO:0006357	GO:0005634 GO:0005666 GO:0000126 GO:0005669 GO:0005634 GO:0005669 GO:0005669 GO:0005669 GO:0005669 GO:0005669 GO:0005669 GO:0005669
GB45961-PA	GB45961	FBpp0078645	FBgn0031674	CG31919-PB	NA	NA	NA
GB50623-PA	GB50623	FBpp0072436	FBgn0035102	CG7049-PA	GO:0005488	NA	NA
GB53151-PA	GB53151	FBpp0075968	FBgn0036121	CG6310-PA	NA	NA	NA
GB55588-PA	GB55588	FBpp0072671	FBgn0025820	JTBR-PA	NA	NA	GO:0016021
GB46693-PA	GB46693	FBpp0071851	FBgn0034745	CG4329-PA	NA	NA	NA
GB55322-PA	GB55322	FBpp0087197	FBgn0000577	en-PB	GO:0000980 GO:0001078 GO:0003700	GO:0000122 GO:0035224 GO:0007400 GO:0007400 GO:0007448 GO:0048099 GO:0048100 GO:0007386 GO:0007417 GO:0007367 GO:0045892 GO:0007367 GO:0007367 GO:0007447 GO:0035224 GO:0007485 GO:0007487 GO:0007486 GO:0007388 GO:0048100 GO:0048099 GO:0007367 GO:0045892 GO:0007386 GO:0007367 GO:0035288 GO:0035290 GO:0007367 GO:0035289 GO:0035215 GO:0035277 GO:0021960 GO:0007418 GO:0007411 GO:0010629 GO:0008406	GO:0005634 GO:0005634
GB47349-PA	GB47349	FBpp0075699	FBgn0036298	CG10627-PA	GO:0004610 GO:0000287	GO:0005975	NA
GB49749-PA	GB49749	FBpp0084673	FBgn0039589	CG9986-PA	NA	NA	NA
GB42447-PA	GB42447	FBpp0070476	FBgn0024998	CG2685-PA	NA	GO:0006396 GO:0000398	GO:0071013 GO:0071011
GB52647-PA	GB52647	FBpp0289882	FBgn0260398	Pbp49-PA	GO:0003677 GO:0043565 GO:0003681 GO:0003677 GO:0043565 GO:0005515	GO:0042796 GO:0042795 GO:0042795 GO:0065004 GO:0042796 GO:0065004	GO:0019185 GO:0019185 GO:0019185
GB45127-PA	GB45127	FBpp0080109	FBgn0028541	TM9SF4-PA	GO:0005215	GO:0006911 GO:0006909 GO:0050829 GO:0035010	GO:0005768 GO:0016021
GB45018-PA	GB45018	FBpp0078842	FBgn0031779	CG9175-PA	GO:0003677	GO:0009306 GO:0000902	GO:0005634 GO:0005783
GB53656-PA	GB53656	FBpp0073049	FBgn0035483	Mul1-PA	GO:0016881 GO:0008270	NA	NA
GB41208-PA	GB41208	FBpp0070175	FBgn0026143	CDC45L-PA	GO:0003677 GO:0003682 GO:0043138	GO:0006260 GO:0006260 GO:0006260 GO:0006277 GO:0006270 GO:0006270 GO:0030261 GO:0045750 GO:0007095 GO:0007095 GO:0022008	GO:0005656 GO:0005737 GO:0005634 GO:0005656 GO:0005656 GO:0005656 GO:0005656
GB42192-PA	GB42192	FBpp0076121	FBgn0036028	CG16717-PA	GO:0016787	NA	NA
GB43526-PA	GB43526	FBpp0291719	FBgn0001296	kar-PB	GO:0008028 GO:0008028	GO:0006727 GO:0055085	GO:0005886 GO:0016021
GB51883-PA	GB51883	FBpp0086616	FBgn0033935	Sin1-PA	GO:0003674	GO:0045767 GO:0001932 GO:0048813	GO:0005829
GB49264-PA	GB49264	FBpp0076246	FBgn0035951	CG5068-PA	GO:0004091	NA	NA
GB55074-PA	GB55074	FBpp0289029	FBgn0259220	Doa-PP	GO:0004672 GO:0004674 GO:0004712 GO:0004672 GO:0004674 GO:0005524 GO:0004672 GO:0004672	GO:0048749 GO:0007399 GO:0046777 GO:0007350 GO:0048477 GO:0007417 GO:0008362 GO:0045494 GO:0007548 GO:0007548 GO:0007548 GO:0042051 GO:0008407 GO:0048749 GO:0007350 GO:0007399 GO:0000165 GO:0000165 GO:0000165 GO:0000165 GO:0042051 GO:0042051 GO:0006468 GO:0048102 GO:0035071 GO:0030717 GO:0048477 GO:0000381 GO:0009306 GO:0048854 GO:0001964 GO:0031987	GO:0005634 GO:0005737 GO:0005634 GO:0005634 GO:0005783 GO:0005737 GO:0005875
GB40382-PA	GB40382	FBpp0110117	FBgn0041243	Gr43a-PB	GO:0008527 GO:0008527	GO:0050909 GO:0050909 GO:0050909	GO:0016021 GO:0016021 GO:0016021
GB52754-PA	GB52754	FBpp0084729	FBgn0039627	CG11837-PA	GO:0000179 GO:0000179	GO:0000154 GO:0022008	GO:0005575
GB40302-PA	GB40302	FBpp0077419	FBgn0250906	Pgk-PA	GO:0004618 GO:0004618 GO:0004618	GO:0006096 GO:0006096 GO:0007268	GO:0005737 GO:0031430 GO:0030018
GB52291-PA	GB52291	FBpp0089409	FBgn0259878	Fs-PA	NA	GO:0032927 GO:0090099 GO:0032926	GO:0005576
GB54656-PA	GB54656	FBpp0080694	FBgn0032750	CG10495-PA	GO:0017150 GO:0050660	GO:0055114 GO:0008033	NA
GB49994-PA	GB49994	FBpp0074833	FBgn0036825	RpL26-PA	GO:0003735	GO:0006412 GO:0000022 GO:0007052	GO:0022625 GO:0005840
GB55640-PA	GB55640	FBpp0085611	FBgn0034500	CG11200-PB	GO:0004090 GO:0000166	GO:0008152	NA
GB51481-PA	GB51481	FBpp0289611	FBgn0031464	Duox-PB	GO:0016175 GO:0009055 GO:0005509 GO:0020037 GO:0050660 GO:0004601	GO:0055114 GO:0006979 GO:0042742 GO:0002385 GO:0002385 GO:0072593 GO:0048085 GO:0008365 GO:0035220 GO:0043066	GO:0016021
GB52618-PA	GB52618	FBpp0290339	FBgn0038744	CG4733-PB	GO:0008601 GO:0005509	GO:0046331	NA
GB55896-PA	GB55896	FBpp0071455	FBgn0034572	CG9346-PA	GO:0003729 GO:0003723 GO:0000166	GO:0006396	NA
GB45737-PA	GB45737	FBpp0071303	FBgn0030142	CG3004-PA	GO:0003924	GO:0008150	GO:0005834
GB44008-PA	GB44008	FBpp0073397	FBgn0030330	Tango10-PB	GO:0003674	GO:0048813 GO:0007517 GO:0009306	GO:0005829
GB46431-PA	GB46431	FBpp0078584	FBgn0037249	eIF3-S10-PA	GO:0003743 GO:0003743	GO:0006413 GO:0006413 GO:0007052 GO:0000022	GO:0005852 GO:0005852 GO:0005829
GB41664-PA	GB41664	FBpp0075264	FBgn0036545	GXIVsPLA2-PA	GO:0004623 GO:0005509 GO:0004623	GO:0006644 GO:0016042	GO:0005576 GO:0005576
GB46376-PA	GB46376	FBpp0075691	FBgn0041775	tral-PA	GO:0003674	GO:0006888 GO:0007310 GO:0030036 GO:0000226	GO:0005783 GO:0005875 GO:0045169
GB51660-PA	GB51660	FBpp0086821	FBgn0000119	arr-PA	GO:0005041 GO:0005041 GO:0042813 GO:0017147	GO:0016055 GO:0001745 GO:0006622 GO:0060070 GO:0048076 GO:0007399	GO:0005769 GO:0005770 GO:0005886
GB50435-PA	GB50435	FBpp0085079	FBgn0039808	CG12071-PB	GO:0008270 GO:0003676	GO:0006911	GO:0005622
GB51040-PA	GB51040	FBpp0288416	FBgn0031077	CG15618-PB	NA	NA	NA
GB43470-PA	GB43470	FBpp0071072	FBgn0029992	Upf2-PA	GO:0005488	GO:0035195 GO:0000184 GO:0016246 GO:0000184 GO:0007274 GO:0050808 GO:0000184	NA
GB45195-PA	GB45195	FBpp0086538	FBgn0033984	Lap1-PA	GO:0017016	GO:0007163 GO:0015031 GO:0007163	GO:0005912
GB48768-PA	GB48768	FBpp0074460	FBgn0031002	CG14196-PA	GO:0015355	GO:0055085	GO:0016021
GB44826-PA	GB44826	FBpp0081434	FBgn0037609	CG9773-PA	NA	NA	NA
GB54499-PA	GB54499	FBpp0076998	FBgn0002641	mal-PA	GO:0008265 GO:0008265 GO:0030151 GO:0030170	GO:0006727 GO:0006777 GO:0043545	GO:0005575
GB47657-PA	GB47657	FBpp0079471	FBgn0024285	Srp54-PA	GO:0008187 GO:0003729 GO:0003729 GO:0000166	GO:0000398 GO:0000398 GO:0006376 GO:0000398 GO:0000381 GO:0000398 GO:0022008	GO:0005681 GO:0005681 GO:0005634 GO:0071013 GO:0071011
GB49646-PA	GB49646	FBpp0082883	FBgn0038511	CG5873-PA	GO:0004601 GO:0020037	GO:0055114 GO:0006979	NA
GB52563-PA	GB52563	FBpp0075280	FBgn0000212	brm-PA	GO:0016887 GO:0008094 GO:0003713 GO:0003713 GO:0005515 GO:0005515 GO:0005515 GO:0004386 GO:0003677 GO:0005524	GO:0043044 GO:0045893 GO:0048096 GO:0048477 GO:0045749 GO:0043044 GO:0045893 GO:0035172 GO:0007474 GO:0048666 GO:0007517 GO:0048813 GO:0006911 GO:0007409 GO:0048813 GO:0007480 GO:0008586 GO:0008587 GO:0045742 GO:0070983 GO:0022008	GO:0016585 GO:0005634 GO:0035060 GO:0035060 GO:0005634 GO:0005634
GB45774-PA	GB45774	FBpp0288826	FBgn0263218	Dscam2-PJ	GO:0042802	GO:0007156 GO:0048812 GO:0007156 GO:0007156	GO:0005887
GB41408-PA	GB41408	FBpp0301202	FBgn0039272	CG11836-PI	GO:0004252 GO:0004252	GO:0006508 GO:0006508	NA
GB47962-PA	GB47962	FBpp0088397	FBgn0000303	Cha-PA	GO:0004102 GO:0004102	GO:0008292 GO:0007274	NA
GB44337-PA	GB44337	FBpp0072658	FBgn0027903	CG12018-PA	GO:0003887 GO:0003887 GO:0003677	GO:0006260 GO:0006260 GO:0007052 GO:0006974	GO:0043625 GO:0043625 GO:0005875
GB42088-PA	GB42088	FBpp0081614	FBgn0261599	RpS29-PA	GO:0003735	GO:0006412 GO:0048666 GO:0022008	GO:0022627
GB42742-PA	GB42742	FBpp0085129	FBgn0039836	CG1750-PA	GO:0004479	GO:0071951 GO:0009058	NA
GB40434-PA	GB40434	FBpp0091168	FBgn0053936	CG33936-PC	NA	NA	NA
GB47552-PA	GB47552	FBpp0074104	FBgn0030786	mRpL22-PA	GO:0003735	GO:0006412	GO:0005762
GB41972-PA	GB41972	FBpp0085408	FBgn0033028	CG11665-PA	GO:0008028	GO:0055085	GO:0016021
GB41135-PA	GB41135	FBpp0082387	FBgn0011474	pr-set7-PC	GO:0042799 GO:0042799 GO:0042799 GO:0042799 GO:0042799	GO:0016571 GO:0016571 GO:0016571 GO:0016571 GO:0035067 GO:0016571 GO:0000077 GO:0030261 GO:0030261 GO:0034771	GO:0005700
GB46014-PA	GB46014	FBpp0076433	FBgn0035872	CG7185-PA	GO:0003729 GO:0003676 GO:0000166	GO:0006379 GO:0000381	GO:0005849 GO:0005634
GB45433-PA	GB45433	FBpp0293061	FBgn0262601	SmB-PB	NA	GO:0000398 GO:0000398 GO:0016070 GO:0007052 GO:0000398 GO:0007281 GO:0008406	GO:0030532 GO:0005681 GO:0005681 GO:0030532 GO:0030532 GO:0005634 GO:0005634 GO:0071013 GO:0071011 GO:0045495 GO:0045495 GO:0015030 GO:0005634
GB53996-PA	GB53996	FBpp0290542	FBgn0013759	CASK-PF	GO:0004683 GO:0004683 GO:0004674 GO:0005524	GO:0007628 GO:0016080 GO:0007269 GO:0016081 GO:0006468 GO:0007163 GO:0007155 GO:0008360 GO:0006468 GO:0046928 GO:0008344 GO:0008049 GO:0046331	GO:0005954
GB40509-PA	GB40509	FBpp0080915	FBgn0032870	CG2608-PA	GO:0003676	NA	NA
GB45298-PA	GB45298	FBpp0071036	FBgn0029504	CHES-1-like-PA	GO:0003700 GO:0043565	GO:0006355 GO:0006911 GO:0031571 GO:0071456	GO:0005634
GB52507-PA	GB52507	FBpp0074970	FBgn0036735	Edc3-PB	NA	NA	GO:0000932 GO:0000932 GO:0005875
GB49054-PA	GB49054	FBpp0099481	FBgn0029128	tyn-PA	GO:0003674	GO:0016476 GO:0007160 GO:0007015	GO:0045179 GO:0031941
GB44889-PA	GB44889	FBpp0079519	FBgn0000180	bib-PA	GO:0005261 GO:0015267 GO:0005216 GO:0005372	GO:0007398 GO:0007498 GO:0046331 GO:0030707 GO:0007399 GO:0007219 GO:0006833 GO:0055085 GO:0007032 GO:0048388 GO:0016337 GO:0046331	GO:0031410 GO:0005912 GO:0005886 GO:0005887 GO:0016021 GO:0016021
GB54608-PA	GB54608	FBpp0087307	FBgn0033540	Elp2-PA	GO:0061133	GO:0006368 GO:0043248	GO:0000502
GB54702-PA	GB54702	FBpp0083670	FBgn0051156	CG31156-PA	GO:0003723 GO:0016788	GO:0006139	NA
GB41522-PA	GB41522	FBpp0081547	FBgn0027950	MBD-like-PA	GO:0042826 GO:0008327 GO:0008327 GO:0042826 GO:0008327 GO:0003714 GO:0008327 GO:0042803 GO:0005515	GO:0045892 GO:0007275 GO:0045892	GO:0005634 GO:0005634 GO:0016581 GO:0016581 GO:0016581 GO:0005700
GB50141-PA	GB50141	FBpp0076297	FBgn0035923	CG6511-PA	NA	NA	NA
GB48884-PA	GB48884	FBpp0078427	FBgn0086689	Hph-PC	GO:0031545 GO:0005506 GO:0008270 GO:0031418 GO:0016706	GO:0001666 GO:0007424 GO:0008104 GO:0001666 GO:0055114 GO:0006974	NA
GB42737-PA	GB42737	FBpp0073728	FBgn0052602	Muc12Ea-PA	NA	GO:0022008	NA
GB44098-PA	GB44098	FBpp0290351	FBgn0031976	CG7367-PC	GO:0004806	GO:0006629 GO:0006911	NA
GB49389-PA	GB49389	FBpp0087044	FBgn0010238	Lac-PA	NA	GO:0007409 GO:0007424 GO:0035151 GO:0035160 GO:0007156 GO:0007424 GO:0007424 GO:0035151 GO:0007424 GO:0016331	GO:0019898 GO:0005918 GO:0005886
GB48481-PA	GB48481	FBpp0089026	FBgn0004509	Fur1-PB	GO:0004252 GO:0004252 GO:0004252 GO:0004252 GO:0004252	GO:0006508 GO:0006508 GO:0006508	GO:0005886 GO:0005886 GO:0005886 GO:0005886 GO:0005886 GO:0030173 GO:0005795 GO:0016021
GB52894-PA	GB52894	FBpp0074618	FBgn0036962	CG17122-PA	NA	NA	NA
GB44926-PA	GB44926	FBpp0073720	FBgn0030554	CG1434-PA	GO:0017150 GO:0003725 GO:0050660	GO:0055114 GO:0008033	GO:0005622
GB55250-PA	GB55250	FBpp0078983	FBgn0016978	snRNP-U1-70K-PA	GO:0030619 GO:0003729 GO:0003729 GO:0000166	GO:0000398 GO:0000398 GO:0000398 GO:0048025 GO:0000381 GO:0007052 GO:0000398 GO:0022008	GO:0005692 GO:0030532 GO:0005685 GO:0005685 GO:0005634 GO:0071011 GO:0071013
GB42977-PA	GB42977	FBpp0075277	FBgn0263600	DNApol-delta-PA	GO:0003887 GO:0008296 GO:0003887 GO:0008310 GO:0003887 GO:0000166 GO:0003677	GO:0006273 GO:0006272 GO:0006260 GO:0006974 GO:0022008	GO:0043625 GO:0043625 GO:0005875
GB55545-PA	GB55545	FBpp0078967	FBgn0031860	CG11236-PA	GO:0008445 GO:0008445 GO:0003884 GO:0000166	GO:0055114	NA
GB51739-PA	GB51739	FBpp0079466	FBgn0032149	CG4036-PA	GO:0016706	GO:0055114	NA
GB45393-PA	GB45393	FBpp0076607	FBgn0029117	Surf1-PA	GO:0015232	GO:0008535 GO:0008535 GO:0042331 GO:0007632 GO:0002168 GO:0022008	GO:0005743 GO:0005743 GO:0005743
GB55106-PA	GB55106	FBpp0083780	FBgn0039065	CG4449-PA	GO:0003674	GO:0008150	GO:0005575
GB43113-PA	GB43113	FBpp0085356	FBgn0033062	Ars2-PD	NA	GO:0046685 GO:0046685 GO:0000398 GO:0035195 GO:0045071 GO:0033168 GO:0022008	GO:0071013 GO:0071011
GB43825-PA	GB43825	FBpp0087972	FBgn0029093	cathD-PA	GO:0004190 GO:0004190	GO:0035071 GO:0048102 GO:0006508 GO:0006915 GO:0045476	GO:0005875
GB50211-PA	GB50211	FBpp0089178	FBgn0037339	Pi4KIIalpha-PA	GO:0004430 GO:0004430	GO:0046854	NA
GB44534-PA	GB44534	FBpp0083918	FBgn0039141	spas-PA	GO:0016887 GO:0005524 GO:0016887 GO:0008568	GO:0031117 GO:0007626 GO:0000226 GO:0048167 GO:0019226 GO:0031117 GO:0051013 GO:0000091 GO:0000070 GO:0036078 GO:0035099 GO:0000226	GO:0005737 GO:0043195 GO:0005737 GO:0005813 GO:0005694
GB40911-PA	GB40911	FBpp0087651	FBgn0003612	Su(var)2-10-PI	GO:0017151 GO:0003677 GO:0008270 GO:0003676	GO:0030261 GO:0051276 GO:0048749 GO:0051276 GO:0048749 GO:0007446 GO:0042176 GO:0046425 GO:0046426 GO:0030097 GO:0007095 GO:0022008	GO:0005654 GO:0005652 GO:0005700 GO:0005634 GO:0035012 GO:0005737 GO:0005737 GO:0005634
GB51487-PA	GB51487	FBpp0075931	FBgn0036116	CG7888-PB	GO:0015171	GO:0003333	NA
GB47273-PA	GB47273	FBpp0079682	FBgn0032264	Lip4-PA	GO:0004806	GO:0006629	NA
GB44041-PA	GB44041	FBpp0080436	FBgn0005677	dac-PE	GO:0000166 GO:0005515 GO:0005515	GO:0010629 GO:0007479 GO:0007479 GO:0016319 GO:0006351 GO:0016319 GO:0016319 GO:0035263 GO:0035215 GO:0048098 GO:0007479 GO:0007483 GO:0035211 GO:0042051 GO:0048749 GO:0007411 GO:0016319 GO:0030182 GO:0043704	GO:0005634 GO:0005634 GO:0005634 GO:0005634
GB41981-PA	GB41981	FBpp0080615	FBgn0032671	CG7200-PA	GO:0003674	GO:0008150	GO:0005575
GB52590-PA	GB52590	FBpp0297101	FBgn0040001	CG17374-PC	GO:0004312 GO:0008270 GO:0016491 GO:0000036 GO:0016788 GO:0048037 GO:0000166	GO:0006633 GO:0055114	GO:0005835
GB54300-PA	GB54300	FBpp0088015	FBgn0033210	U2A-PA	GO:0003729	GO:0000398 GO:0000398 GO:0000398 GO:0007052 GO:0007067 GO:0000398	GO:0005686 GO:0005686 GO:0030532 GO:0030532 GO:0071013 GO:0071011
GB49517-PA	GB49517	FBpp0071165	FBgn0025864	Crag-PA	GO:0005516 GO:0005085 GO:0005085	GO:0008105 GO:0070831	GO:0005938 GO:0055037
GB45017-PA	GB45017	FBpp0293072	FBgn0032256	RluA-2-PB	GO:0043723 GO:0003723 GO:0009982	GO:0001522	NA
GB43093-PA	GB43093	FBpp0301551	FBgn0036829	Ir75d-PC	GO:0005234 GO:0005234 GO:0004970 GO:0015276	GO:0050907	GO:0016020 GO:0016021
GB55233-PA	GB55233	FBpp0082912	FBgn0038536	CG7655-PA	GO:0003674	GO:0046331	GO:0005635
GB43168-PA	GB43168	FBpp0111486	FBgn0085388	IP3K2-PA	GO:0008440 GO:0008440 GO:0048306 GO:0005516	GO:0032958	NA
GB53023-PA	GB53023	FBpp0072455	FBgn0035147	Gale-PA	GO:0003978 GO:0003978 GO:0000166 GO:0050662 GO:0003978	GO:0006012 GO:0006012	NA
GB44033-PA	GB44033	FBpp0079168	FBgn0031980	RpL36A-PA	GO:0003735	GO:0006412 GO:0007052 GO:0000022	GO:0022625
GB48949-PA	GB48949	FBpp0076408	FBgn0026252	msk-PA	GO:0008320 GO:0008536 GO:0005488 GO:0008565	GO:0006606 GO:0006606 GO:0007169 GO:0007169 GO:0007173 GO:0006606 GO:0035311 GO:0007474 GO:0008586 GO:0007476 GO:0000189 GO:0016318 GO:0043524 GO:0008283 GO:0045465 GO:0042052 GO:0048749 GO:0048749 GO:0042675 GO:0046331	GO:0005737 GO:0005643 GO:0005938 GO:0005634 GO:0005737 GO:0048471 GO:0005938
GB49424-PA	GB49424	FBpp0077520	FBgn0031395	CG10874-PA	NA	NA	NA
GB44035-PA	GB44035	FBpp0077399	FBgn0031456	Trn-SR-PA	GO:0005515 GO:0005515 GO:0005515 GO:0005515 GO:0005515 GO:0008565	GO:0006606 GO:0006406 GO:0035048 GO:0035048 GO:0006606 GO:0048024 GO:0035048 GO:0035048 GO:0035048 GO:0048024 GO:0035048 GO:0048024 GO:0048024 GO:0048024 GO:0022008	GO:0005634 GO:0005737
GB47829-PA	GB47829	FBpp0293341	FBgn0027948	msps-PD	GO:0008017 GO:0005515 GO:0015631	GO:0007017 GO:0007143 GO:0007344 GO:0007067 GO:0007143 GO:0031122 GO:0016325 GO:0045450 GO:0031122 GO:0000022 GO:0000022 GO:0090063 GO:0007067 GO:0007029 GO:0048477 GO:0031122 GO:0007411	GO:0005875 GO:0005875 GO:0000922 GO:0005813 GO:0005813 GO:0035371 GO:0005875
GB41795-PA	GB41795	FBpp0084210	FBgn0039335	Vps33B-PA	NA	GO:0016192 GO:0006904	NA
GB41242-PA	GB41242	FBpp0079522	FBgn0011584	Trp1-PB	GO:0008565	GO:0006614	GO:0005784 GO:0005784 GO:0016021
GB55381-PA	GB55381	FBpp0288694	FBgn0031575	Cep97-PC	GO:0008599	GO:0007099	NA
GB44679-PA	GB44679	FBpp0078382	FBgn0027951	MTA1-like-PA	GO:0008270 GO:0003700 GO:0043565	GO:0006355 GO:0006911	GO:0000118
GB44281-PA	GB44281	FBpp0087863	FBgn0005648	Pabp2-PA	GO:0008143 GO:0008143 GO:0003723 GO:0008143 GO:0003729 GO:0008143 GO:0000166	GO:0006378 GO:0006378 GO:0000289 GO:0006378 GO:0000398 GO:0022008	GO:0005634 GO:0005737 GO:0005634 GO:0005634 GO:0005737 GO:0005634 GO:0071013 GO:0071011
GB47986-PA	GB47986	FBpp0071932	FBgn0026384	Or59a-PA	GO:0004984 GO:0016661 GO:0009055	GO:0007608 GO:0055114 GO:0050911	GO:0016021
GB47061-PA	GB47061	FBpp0075485	FBgn0001085	fz-PA	GO:0042813 GO:0017147 GO:0004888 GO:0042813	GO:0007163 GO:0035320 GO:0042067 GO:0016318 GO:0016055 GO:0007156 GO:0001737 GO:0001736 GO:0016055 GO:0007165 GO:0016360 GO:0030010 GO:0001737 GO:0001737 GO:0035317 GO:0035317 GO:0035317 GO:0032231 GO:0035317 GO:0035317 GO:0042067 GO:0042067 GO:0001737 GO:0007164 GO:0008104 GO:0016318 GO:0016055 GO:0007507 GO:0008104 GO:0042067 GO:0045198 GO:0042067 GO:0008105 GO:0007164 GO:0007464 GO:0001736 GO:…	GO:0005886 GO:0016021 GO:0005886 GO:0005886 GO:0005887 GO:0016021 GO:0016021 GO:0005938 GO:0005768 GO:0005886
GB46914-PA	GB46914	FBpp0072304	FBgn0004055	uzip-PA	NA	GO:0007409 GO:0007411 GO:0007411 GO:0007411 GO:0007413	GO:0005886 GO:0016021 GO:0005886
GB44355-PA	GB44355	FBpp0075861	FBgn0036194	CG11652-PA	NA	GO:0017183 GO:0006911	GO:0005737
GB41873-PA	GB41873	FBpp0079482	FBgn0032170	CG4658-PB	NA	NA	NA
GB52753-PA	GB52753	FBpp0081848	FBgn0037873	SdhC-PA	GO:0000104 GO:0008177 GO:0009055	GO:0006105 GO:0006099 GO:0006121 GO:0006099 GO:0006979 GO:0006121 GO:0008340	GO:0005749 GO:0005749
GB44353-PA	GB44353	FBpp0100030	FBgn0020279	lig-PD	GO:0003674	GO:0007620 GO:0007620 GO:0060179	GO:0005737 GO:0005737 GO:0005737
GB40114-PA	GB40114	FBpp0085536	FBgn0034520	lms-PA	GO:0003700 GO:0043565	GO:0006355 GO:0060361 GO:0007526	GO:0005634
GB44783-PA	GB44783	FBpp0080392	FBgn0014092	CG4278-PA	GO:0003674	GO:0008150	GO:0005575
GB52211-PA	GB52211	FBpp0075249	FBgn0263603	Zn72D-PB	GO:0003729 GO:0008270	GO:0006911 GO:0000398	GO:0071013 GO:0071011
GB45514-PA	GB45514	FBpp0077598	FBgn0031344	CG7420-PA	NA	NA	NA
GB40074-PA	GB40074	FBpp0080927	FBgn0014859	Hr38-PB	GO:0000977 GO:0004879 GO:0004879 GO:0004879 GO:0008270 GO:0003708 GO:0003707	GO:0008544 GO:0048384 GO:0043401 GO:0006355 GO:0006911 GO:0042335 GO:0048082	GO:0005634 GO:0005634
GB50207-PA	GB50207	FBpp0099401	FBgn0036542	pHCl-PF	GO:0016934 GO:0005254	GO:0006811 GO:0022008	GO:0016935
GB41632-PA	GB41632	FBpp0074707	FBgn0036886	CG9300-PA	NA	NA	GO:0005634
GB44609-PA	GB44609	FBpp0082549	FBgn0038327	Trax-PB	GO:0043565 GO:0004521	NA	GO:0005737
GB55994-PA	GB55994	FBpp0074510	FBgn0031044	MKP-4-PB	GO:0008138 GO:0008138 GO:0004725 GO:0016791	GO:0006470 GO:0006470 GO:0043508	GO:0005634
GB43462-PA	GB43462	FBpp0293566	FBgn0262582	cic-PD	GO:0003700 GO:0003712 GO:0070491 GO:0043565	GO:0000122 GO:0007362 GO:0045892 GO:0045892 GO:0006355 GO:0001700 GO:0046843 GO:0007474 GO:0048592 GO:0006355 GO:0030308 GO:0048190 GO:0000122	GO:0005634 GO:0005634 GO:0005634 GO:0005634
GB51290-PA	GB51290	FBpp0082793	FBgn0003944	Ubx-PA	GO:0003677 GO:0000980 GO:0003700 GO:0019904 GO:0003677 GO:0003700 GO:0003700 GO:0005515 GO:0043565 GO:0043565 GO:0043565	GO:0006355 GO:0000122 GO:0006357 GO:0010092 GO:0007482 GO:0007494 GO:0006355 GO:0007385 GO:0007384 GO:0001706 GO:0007507 GO:0007501 GO:0007507 GO:0007507 GO:0007384 GO:0007480 GO:0035052 GO:0007424 GO:0007482 GO:0007384 GO:0007482 GO:0045570 GO:0048636 GO:0001709 GO:0001709 GO:0061327 GO:0060969	GO:0005634 GO:0005634 GO:0005634
GB54097-PA	GB54097	FBpp0297444	FBgn0011672	Mvl-PG	GO:0005384 GO:0005381 GO:0005375 GO:0015293	GO:0050916 GO:0050916 GO:0000041 GO:0055076 GO:0006825 GO:0055070 GO:0015677 GO:0070838 GO:0060586 GO:0033212 GO:0046718	GO:0005887 GO:0005886 GO:0005887 GO:0005886 GO:0044444 GO:0016020
GB53614-PA	GB53614	FBpp0080785	FBgn0002044	swm-PA	GO:0008270 GO:0003676 GO:0000166	GO:0007346 GO:0006397 GO:0045879 GO:0045879	GO:0005634 GO:0005634
GB45663-PA	GB45663	FBpp0072423	FBgn0035113	pyx-PA	GO:0005262 GO:0005261	GO:0006816 GO:0055085 GO:0006812 GO:0051290 GO:0009408 GO:0048060	GO:0016020 GO:0016021
GB51085-PA	GB51085	FBpp0076705	FBgn0035687	CG13296-PA	GO:0008270 GO:0003676	NA	GO:0005622
GB49597-PA	GB49597	FBpp0112403	FBgn0020660	eIF-4B-PB	GO:0003743 GO:0003729 GO:0003743 GO:0000166	GO:0006413 GO:0006413 GO:0008283	GO:0005829 GO:0005829 GO:0005829
GB55571-PA	GB55571	FBpp0071439	FBgn0030218	CG1628-PB	GO:0000064 GO:0022857 GO:0022857 GO:0000064 GO:0015171	GO:0000066 GO:0003333	GO:0005743 GO:0005740 GO:0005743
GB51649-PA	GB51649	FBpp0080489	FBgn0015391	glu-PA	GO:0000166 GO:0003677 GO:0005524	GO:0007076 GO:0007076 GO:0007422 GO:0007067 GO:0000070 GO:0000070 GO:0007076 GO:0007076 GO:0000070 GO:0007076 GO:0006281 GO:0007062 GO:0006310 GO:0000819 GO:0007052 GO:0007076	GO:0000796 GO:0000796 GO:0005634 GO:0000796 GO:0005737 GO:0000785 GO:0005634 GO:0005694 GO:0000796 GO:0000796 GO:0000796 GO:0000796
GB40439-PA	GB40439	FBpp0112222	FBgn0039770	CG15537-PB	GO:0042562	GO:0042445	GO:0005615
GB47515-PA	GB47515	FBpp0087667	FBgn0015561	unpg-PA	GO:0003700 GO:0043565	GO:0006355 GO:0051960 GO:0007420 GO:0007424 GO:0007426	GO:0005634
GB44368-PA	GB44368	FBpp0110147	FBgn0052699	CG32699-PB	GO:0005509 GO:0016746	GO:0008152	GO:0005575
GB42220-PA	GB42220	FBpp0288814	FBgn0259111	Ndae1-PC	GO:0015106 GO:0015301 GO:0015301 GO:0008510 GO:0005452	GO:0006820 GO:0015992 GO:0015701 GO:0006814 GO:0006821	GO:0016021 GO:0005886 GO:0005886 GO:0016021 GO:0005886
GB46120-PA	GB46120	FBpp0077537	FBgn0001125	Got2-PB	GO:0004069 GO:0004069 GO:0004069 GO:0004069 GO:0030170	GO:0006537 GO:0007416 GO:0045213 GO:0006537 GO:0006531	GO:0005739 GO:0005759 GO:0005811
GB51256-PA	GB51256	FBpp0075676	FBgn0036314	CG10754-PA	GO:0008270 GO:0003676	GO:0000398 GO:0000398 GO:0000398 GO:0007052 GO:0000398 GO:0022008	GO:0005681 GO:0005686 GO:0005686 GO:0071011 GO:0071013
GB52510-PA	GB52510	FBpp0301993	FBgn0030869	Socs16D-PB	GO:0005515	GO:0035556	NA
GB53329-PA	GB53329	FBpp0289576	FBgn0036143	CG14142-PB	NA	NA	NA
GB46677-PA	GB46677	FBpp0072070	FBgn0034957	CG3121-PA	GO:0008017	GO:0007017	GO:0005875
GB47429-PA	GB47429	FBpp0070857	FBgn0005390	fs(1)M3-PA	NA	GO:0007304 GO:0007362 GO:0007305 GO:0007304 GO:0007362	GO:0005576 GO:0009897
GB51307-PA	GB51307	FBpp0112618	FBgn0067318	CG40451-PA	NA	NA	NA
GB42023-PA	GB42023	FBpp0300419	FBgn0037536	CG2698-PD	NA	NA	NA
GB48229-PA	GB48229	FBpp0297993	FBgn0262730	CG14446-PB	NA	NA	NA
GB51800-PA	GB51800	FBpp0071975	FBgn0015903	apt-PB	GO:0005515 GO:0003730 GO:0003729 GO:0005515 GO:0043565 GO:0003700	GO:0007427 GO:0006357 GO:0046011 GO:0007319 GO:0007274 GO:0007319 GO:0007507 GO:0007417 GO:0007424 GO:0045944 GO:0007319 GO:0007424 GO:0007428	GO:0005634 GO:0005634 GO:0005737 GO:0005634
GB46952-PA	GB46952	FBpp0111838	FBgn0026319	Traf4-PC	GO:0004842 GO:0008270 GO:0005515	GO:0007391 GO:0009790 GO:0002168 GO:0008063 GO:0006952 GO:0007165 GO:0048102 GO:0035071 GO:0046529 GO:0046330 GO:0001654 GO:0046330 GO:0043065 GO:0046330 GO:0016567 GO:0006911 GO:0045167	GO:0045179 GO:0005737
GB42855-PA	GB42855	FBpp0084183	FBgn0039293	CG11851-PA	GO:0000030	GO:0006486 GO:0006506	GO:0031227
GB46814-PA	GB46814	FBpp0085466	FBgn0000473	Cyp6a2-PA	GO:0009055 GO:0009055 GO:0009055 GO:0009055 GO:0009055 GO:0016705 GO:0020037	GO:0017085 GO:0055114 GO:0031000	GO:0005792 GO:0016020
GB44773-PA	GB44773	FBpp0084721	FBgn0024273	WASp-PA	GO:0003779 GO:0005515 GO:0005083 GO:0003779	GO:0007423 GO:0007413 GO:0008407 GO:0007409 GO:0045886 GO:0008356 GO:0045165 GO:0009913 GO:0035017 GO:0007520 GO:0016203 GO:0035212 GO:0007520 GO:0007520 GO:0034314 GO:0001578 GO:0016476 GO:0030833 GO:0003383 GO:0008582	GO:0016028 GO:0005902 GO:0015629
GB55190-PA	GB55190	FBpp0111810	FBgn0020621	Pkn-PG	GO:0004674 GO:0004697 GO:0004672 GO:0004674 GO:0004674 GO:0005524	GO:0006468 GO:0007391 GO:0006468 GO:0007391 GO:0007391 GO:0007165	GO:0005622
GB49111-PA	GB49111	FBpp0071077	FBgn0003656	sws-PA	GO:0004622	GO:0007420 GO:0007608 GO:0046470 GO:0006643 GO:0051402 GO:0016044	NA
GB48240-PA	GB48240	FBpp0079746	FBgn0250837	dUTPase-PA	GO:0004170 GO:0004170	GO:0046080	NA
GB45855-PA	GB45855	FBpp0083169	FBgn0038700	CG3734-PA	GO:0008236	GO:0006508	NA
GB54606-PA	GB54606	FBpp0074918	FBgn0036772	CG5290-PA	GO:0005488	GO:0022008	NA
GB44981-PA	GB44981	FBpp0081035	FBgn0032910	CG9265-PA	GO:0000166 GO:0016491	GO:0008152	NA
GB46268-PA	GB46268	FBpp0080277	FBgn0024183	vig-PD	GO:0003729	GO:0016246 GO:0070828	GO:0016442 GO:0016442 GO:0005634 GO:0005700 GO:0005737 GO:0005703
GB55283-PA	GB55283	FBpp0080594	FBgn0041184	Socs36E-PB	NA	GO:0007259 GO:0048802 GO:0007482 GO:0048072 GO:0046426 GO:0008586 GO:0042059 GO:0046425 GO:0045873 GO:0030718 GO:0046426 GO:0030718 GO:0045677 GO:0007616	NA
GB50824-PA	GB50824	FBpp0070813	FBgn0046687	Tre1-PA	GO:0004930	GO:0007186 GO:0008354 GO:0007281 GO:0035234 GO:0008354 GO:0008354 GO:0007186 GO:0007280 GO:0008354	GO:0016021 GO:0016021 GO:0016021
GB40056-PA	GB40056	FBpp0075970	FBgn0052069	CG32069-PA	NA	GO:0022008	NA
GB55112-PA	GB55112	FBpp0070111	FBgn0025635	CG17829-PA	GO:0008270 GO:0003676	NA	GO:0005622
GB54634-PA	GB54634	FBpp0071897	FBgn0034808	CG9896-PA	NA	NA	NA
GB45227-PA	GB45227	FBpp0078180	FBgn0037185	CG11367-PA	GO:0003674	GO:0008150	GO:0005575
GB41156-PA	GB41156	FBpp0074557	FBgn0031064	CG12531-PA	GO:0015326 GO:0015171	GO:0003333	GO:0016020
GB46231-PA	GB46231	FBpp0083319	FBgn0038810	Srp72-PA	GO:0008312	GO:0006614 GO:0033227	GO:0005786
GB55508-PA	GB55508	FBpp0099868	FBgn0039544	CG12877-PC	GO:0003676 GO:0004527	NA	GO:0005622
GB54041-PA	GB54041	FBpp0079443	FBgn0015393	hoip-PA	GO:0003729	GO:0000398 GO:0000398 GO:0007399 GO:0000398 GO:0007422 GO:0042254 GO:0000398	GO:0005681 GO:0030532 GO:0030532 GO:0005681 GO:0005634 GO:0005730 GO:0071011
GB45740-PA	GB45740	FBpp0081860	FBgn0037892	mRpL40-PA	GO:0003735	GO:0006412 GO:0022008	GO:0005762
GB41376-PA	GB41376	FBpp0085043	FBgn0027654	jdp-PA	GO:0051082 GO:0031072	GO:0006457	NA
GB40563-PA	GB40563	FBpp0079914	FBgn0027081	Aats-thr-PA	GO:0004829 GO:0004829 GO:0005524	GO:0006435 GO:0022008	GO:0005737
GB48457-PA	GB48457	FBpp0072216	FBgn0035027	CG3511-PA	GO:0003755	GO:0006457	NA
GB50535-PA	GB50535	FBpp0293271	FBgn0015513	mbc-PB	GO:0005515 GO:0051020 GO:0005525 GO:0005085	GO:0007520 GO:0007391 GO:0007010 GO:0007391 GO:0000902 GO:0007519 GO:0007523 GO:0007391 GO:0007520 GO:0007391 GO:0007520 GO:0061327 GO:0007520 GO:0007520 GO:0030036 GO:0007520 GO:0035212 GO:0032863 GO:0032863 GO:0007298	GO:0005737 GO:0001726
GB55892-PA	GB55892	FBpp0085379	FBgn0022288	l(2)09851-PA	NA	NA	NA
GB42779-PA	GB42779	FBpp0072887	FBgn0035401	CG1291-PA	GO:0004376	GO:0009058	GO:0005811
GB41266-PA	GB41266	FBpp0072166	FBgn0259937	Nop60B-PA	GO:0004730 GO:0009982 GO:0003723	GO:0042254 GO:0006364 GO:0001522 GO:0006364 GO:0007281 GO:0035220 GO:0022008	GO:0005730 GO:0005730 GO:0005634 GO:0005730
GB52424-PA	GB52424	FBpp0112945	FBgn0023023	CRMP-PE	GO:0004157 GO:0004157	GO:0006208 GO:0006207	GO:0005737
GB46731-PA	GB46731	FBpp0078120	FBgn0037105	S1P-PA	GO:0004252 GO:0004252	GO:0035103 GO:0006508	NA
GB43276-PA	GB43276	FBpp0110455	FBgn0058470	CG40470-PA	GO:0008237 GO:0008270	GO:0006508	NA
GB41737-PA	GB41737	FBpp0087342	FBgn0033556	CG12343-PA	NA	GO:0000398 GO:0022008	GO:0071011 GO:0071013
GB53404-PA	GB53404	FBpp0084690	FBgn0000659	fkh-PA	GO:0003700 GO:0008134 GO:0019904 GO:0003700 GO:0043565	GO:0006355 GO:0007443 GO:0007439 GO:0006355 GO:0007435 GO:0006916 GO:0007432 GO:0000122 GO:0007435 GO:0001706 GO:0006916 GO:0007435 GO:0007431 GO:0007431 GO:0035072 GO:0043069 GO:0045944 GO:0030308 GO:0040015 GO:0042023 GO:0007443 GO:0007431	GO:0005634 GO:0005634 GO:0005634
GB53332-PA	GB53332	FBpp0271913	FBgn0038315	CG14866-PB	GO:0005488	NA	NA
GB54496-PA	GB54496	FBpp0291854	FBgn0261556	CG42674-PC	GO:0005089 GO:0005543	GO:0008360 GO:0007155 GO:0035023	GO:0005622
GB47113-PA	GB47113	FBpp0293286	FBgn0082831	pps-PB	GO:0003700 GO:0008270 GO:0016817 GO:0005515	GO:0006355 GO:0008380	GO:0005634 GO:0000790 GO:0030532
GB51500-PA	GB51500	FBpp0293535	FBgn0262579	Ect4-PI	NA	GO:0007165	GO:0005622
GB45436-PA	GB45436	FBpp0297275	FBgn0261983	l(2)gd1-PB	GO:0005543	GO:0007423 GO:0048749 GO:0007472 GO:0008586 GO:0030100 GO:0008593 GO:0045035 GO:0006886 GO:0045746 GO:0016197 GO:0045746	GO:0005737 GO:0016324 GO:0005737
GB45978-PA	GB45978	FBpp0082996	FBgn0024432	Dlc90F-PA	GO:0042623 GO:0042803 GO:0045505	GO:0007018 GO:0007286 GO:0007067	GO:0005875 GO:0005875 GO:0005875 GO:0030286
GB42720-PA	GB42720	FBpp0078754	FBgn0014189	Hel25E-PC	GO:0004004 GO:0004004 GO:0004004 GO:0003724 GO:0005524 GO:0003676	GO:0000398 GO:0000398 GO:0006406 GO:0000381 GO:0007052 GO:0000381	GO:0005634 GO:0005634 GO:0005681 GO:0005634 GO:0005875
GB45395-PA	GB45395	FBpp0070432	FBgn0011606	Klp3A-PA	GO:0003777 GO:0008017 GO:0003777 GO:0008574 GO:0008017 GO:0005524	GO:0016321 GO:0007131 GO:0000910 GO:0007140 GO:0007338 GO:0007018 GO:0007344 GO:0000910 GO:0007018 GO:0007140 GO:0051231 GO:0007052 GO:0007088 GO:0007059 GO:0007052 GO:0007067	GO:0005819 GO:0005634 GO:0005737 GO:0005818 GO:0005875 GO:0005819 GO:0005871 GO:0005871 GO:0005871 GO:0005634 GO:0051233 GO:0030496 GO:0005875
GB41688-PA	GB41688	FBpp0087921	FBgn0015509	lin19-PC	GO:0031625	GO:0006511 GO:0007095	GO:0000152 GO:0019005 GO:0031461
GB41792-PA	GB41792	FBpp0297710	FBgn0040601	CG13643-PB	GO:0008061	GO:0006030	GO:0005576
GB42786-PA	GB42786	FBpp0289513	FBgn0027066	Eb1-PF	GO:0008017 GO:0008017 GO:0008017 GO:0005515 GO:0005515	GO:0007017 GO:0000022 GO:0051225 GO:0007059 GO:0007017 GO:0040001 GO:0007052 GO:0007626 GO:0007629 GO:0007423 GO:0007605 GO:0000022 GO:0000022 GO:0030589 GO:0030951 GO:0000226	GO:0005875 GO:0005875 GO:0005874 GO:0005876 GO:0005737 GO:0005881 GO:0005874 GO:0005875
GB50809-PA	GB50809	FBpp0073890	FBgn0030646	CG9203-PA	GO:0003677	GO:0006281	NA
GB50455-PA	GB50455	FBpp0082477	FBgn0011217	eff-PA	GO:0004842 GO:0004842 GO:0004842 GO:0005515 GO:0004842 GO:0004842	GO:0016567 GO:0006511 GO:0016567 GO:0007286 GO:0007140 GO:0051276 GO:0007067 GO:0001745 GO:0048477 GO:0001751 GO:0045676 GO:0016567 GO:0016322 GO:0030718 GO:0016567 GO:0048132 GO:0008054 GO:0031647 GO:0022008	GO:0005875
GB44781-PA	GB44781	FBpp0078326	FBgn0262603	sec8-PA	NA	GO:0007269 GO:0016080 GO:0016081 GO:0016192 GO:0000910 GO:0046907 GO:0006904 GO:0015031 GO:0000916 GO:0043147 GO:0007111 GO:0007110 GO:0050803 GO:0007009 GO:0007286 GO:0007298	GO:0000145 GO:0000145 GO:0000145 GO:0005886 GO:0005886 GO:0016028 GO:0044444
GB55302-PA	GB55302	FBpp0087180	FBgn0033644	Tret1-2-PA	GO:0005355 GO:0005353	GO:0055085 GO:0015771	GO:0016021 GO:0016020
GB49777-PA	GB49777	FBpp0070426	FBgn0040336	Seipin-PA	GO:0003674	GO:0046890 GO:0010883 GO:0046473 GO:0042594 GO:0046890 GO:0046890 GO:0090207 GO:0046890 GO:0046339	GO:0005783
GB51728-PA	GB51728	FBpp0075106	FBgn0004556	Dbp73D-PA	GO:0004004 GO:0005524 GO:0008026 GO:0003676	GO:0022008	NA
GB49661-PA	GB49661	FBpp0081908	FBgn0037944	CG6923-PA	GO:0008270	NA	NA
GB44842-PA	GB44842	FBpp0297625	FBgn0082582	tmod-PN	GO:0005523 GO:0003779 GO:0005523 GO:0005523	GO:0007010	GO:0005856 GO:0045169
GB46768-PA	GB46768	FBpp0088024	FBgn0033196	CG1358-PC	NA	GO:0055085	GO:0016021
GB43232-PA	GB43232	FBpp0079250	FBgn0032000	CG8372-PB	NA	NA	NA
GB40722-PA	GB40722	FBpp0289852	FBgn0260222	CG42496-PA	NA	NA	NA
GB49967-PA	GB49967	FBpp0290922	FBgn0029155	Men-b-PC	GO:0004473 GO:0004473 GO:0004473 GO:0046872 GO:0016619 GO:0051287	GO:0006108 GO:0006090 GO:0055114	GO:0005739
GB41905-PA	GB41905	FBpp0078688	FBgn0262467	Scox-PA	GO:0016531 GO:0016531 GO:0004129	GO:0008535 GO:0008535 GO:0006878 GO:0006825 GO:0002168 GO:0007308 GO:0017004 GO:0048477 GO:0060361 GO:0031987	GO:0005743 GO:0005739 GO:0005739
GB51106-PA	GB51106	FBpp0087511	FBgn0033485	RpLP0-like-PA	NA	GO:0042254	GO:0005622
GB49588-PA	GB49588	FBpp0081930	FBgn0051363	Jupiter-PE	GO:0003676 GO:0008270 GO:0005200 GO:0008017	GO:0031116	GO:0015630 GO:0005829 GO:0005875 GO:0005634
GB48384-PA	GB48384	FBpp0076413	FBgn0035848	CG7979-PA	GO:0008460 GO:0050662 GO:0000166	GO:0044237	NA
GB52883-PA	GB52883	FBpp0084375	FBgn0039417	CG6073-PA	GO:0005488	GO:0008150	GO:0005575
GB46314-PA	GB46314	FBpp0271716	FBgn0039969	Fis1-PC	GO:0005488	GO:0007005	NA
GB52663-PA	GB52663	FBpp0297862	FBgn0032860	CG15130-PB	NA	NA	NA
GB54556-PA	GB54556	FBpp0070184	FBgn0040344	CG3711-PA	GO:0003700	NA	GO:0005634
GB54525-PA	GB54525	FBpp0079092	FBgn0031906	CG5160-PA	GO:0003924 GO:0005525	GO:0007264 GO:0006184 GO:0022008	GO:0016020
GB50096-PA	GB50096	FBpp0077845	FBgn0011205	fbl-PE	GO:0004594 GO:0005524 GO:0004594 GO:0004594	GO:0007283 GO:0000910 GO:0000910 GO:0007059 GO:0007067 GO:0007126 GO:0016044 GO:0015937 GO:0070328 GO:0015937 GO:0007476 GO:0048477 GO:0007283 GO:0040011	GO:0005737 GO:0005886 GO:0005819
GB54672-PA	GB54672	FBpp0074789	FBgn0036853	mRpL21-PA	GO:0003735 GO:0003723	GO:0006412	GO:0005762 GO:0005762
GB54208-PA	GB54208	FBpp0077314	FBgn0031478	CG8814-PA	GO:0050809 GO:0004857 GO:0000062	GO:0042049	NA
GB55196-PA	GB55196	FBpp0075641	FBgn0015919	caup-PA	GO:0003700 GO:0003705 GO:0003700 GO:0043565	GO:0045944 GO:0007474 GO:0045317 GO:0006357 GO:0001745 GO:0006911 GO:0042693	GO:0005634 GO:0005634 GO:0005634
GB53438-PA	GB53438	FBpp0073173	FBgn0015805	Rpd3-PA	GO:0004407 GO:0004407 GO:0004407 GO:0004407 GO:0004407 GO:0004407 GO:0004407 GO:0004407 GO:0003714 GO:0005515 GO:0005515 GO:0004407 GO:0003714 GO:0004407 GO:0005515	GO:0007350 GO:0016575 GO:0045892 GO:0016458 GO:0006342 GO:0006342 GO:0006342 GO:0006342 GO:0045892 GO:0048477 GO:0016575 GO:0016575 GO:0008340 GO:0008340 GO:0000122 GO:0007517 GO:0048813 GO:0006355 GO:0006099 GO:0022904 GO:0006342 GO:0006342 GO:0050771 GO:0016575 GO:0070983 GO:0022008	GO:0005634 GO:0016580 GO:0005634 GO:0000785 GO:0016581 GO:0005634 GO:0016581 GO:0035098 GO:0005634 GO:0035098 GO:0031523 GO:0017053 GO:0017053 GO:0005634 GO:0005634 GO:0005705 GO:0070822 GO:0005700
GB51964-PA	GB51964	FBpp0073740	FBgn0030555	Fbxl4-PA	NA	GO:0016059	NA
GB52447-PA	GB52447	FBpp0074893	FBgn0036780	CG7330-PA	NA	NA	NA
GB41148-PA	GB41148	FBpp0086107	FBgn0034231	Apc10-PA	NA	GO:0000090 GO:0030071 GO:0031145 GO:0007113 GO:0007067 GO:0022008	GO:0005680
GB43554-PA	GB43554	FBpp0088181	FBgn0024811	Crk-PC	GO:0005070 GO:0005070 GO:0005070 GO:0005515	GO:0007165 GO:0007520 GO:0046529 GO:0046330 GO:0007298	NA
GB47146-PA	GB47146	FBpp0290250	FBgn0051163	SKIP-PE	GO:0005070	NA	NA
GB44877-PA	GB44877	FBpp0073524	FBgn0030433	mRpL49-PA	GO:0003735 GO:0003743	GO:0006413	GO:0005762
GB44159-PA	GB44159	FBpp0297683	FBgn0033159	Dscam-PBX	GO:0008046 GO:0008046 GO:0051635 GO:0042802 GO:0042803	GO:0007411 GO:0007411 GO:0007411 GO:0007411 GO:0007422 GO:0007411 GO:0007411 GO:0016319 GO:0016319 GO:0007413 GO:0006909 GO:0007411 GO:0048666 GO:0070593 GO:0016319 GO:0021551 GO:0070593 GO:0048846 GO:0016319 GO:0007411	GO:0005887 GO:0030424 GO:0043025 GO:0030425 GO:0005887
GB47992-PA	GB47992	FBpp0070859	FBgn0015818	Spx-PA	GO:0003729 GO:0003676 GO:0000166	GO:0000398 GO:0000398 GO:0000398 GO:0000398 GO:0007052 GO:0000398 GO:0022008	GO:0005681 GO:0005681 GO:0005686 GO:0005686 GO:0071011
GB42862-PA	GB42862	FBpp0079542	FBgn0032198	eEF1delta-PB	GO:0003746 GO:0005085 GO:0003746 GO:0005085 GO:0003746	GO:0006414 GO:0006414 GO:0006414	GO:0005853 GO:0005853 GO:0005853 GO:0005875
GB51009-PA	GB51009	FBpp0079992	FBgn0032444	CG5525-PA	GO:0042623 GO:0051082 GO:0005524	GO:0006457 GO:0007052 GO:0031122 GO:0007052 GO:0022008	GO:0005832 GO:0005811 GO:0005875
GB53659-PA	GB53659	FBpp0079780	FBgn0032298	CG6724-PA	NA	GO:0022008	NA
GB48908-PA	GB48908	FBpp0297182	FBgn0261530	nbs-PE	NA	GO:0000723 GO:0008630 GO:0042770 GO:0051276 GO:0016233 GO:0006974 GO:0016233 GO:0045003 GO:0007095	GO:0005622
GB42454-PA	GB42454	FBpp0082148	FBgn0038058	CG5608-PA	GO:0005488	GO:0046331	NA
GB49155-PA	GB49155	FBpp0071302	FBgn0027084	Aats-lys-PB	GO:0004824 GO:0004824 GO:0005524 GO:0003676	GO:0006430 GO:0006430	GO:0005737 GO:0005875
GB43449-PA	GB43449	FBpp0076467	FBgn0035827	Srp9-PA	GO:0008312 GO:0003729	GO:0006614 GO:0006614 GO:0045900	GO:0005786 GO:0005786
GB46067-PA	GB46067	FBpp0290783	FBgn0031099	CG17065-PB	GO:0008448	GO:0006044	GO:0005575
GB47229-PA	GB47229	FBpp0074447	FBgn0031005	Hs3st-B-PA	GO:0008467 GO:0008467 GO:0008467	GO:0001745 GO:0007476 GO:0008587 GO:0016348 GO:0008407 GO:0050768 GO:0007032 GO:0048190 GO:0007219 GO:0007474 GO:0051036 GO:0007040 GO:0008586 GO:0007219 GO:0007219 GO:0007219 GO:0007474 GO:0007219 GO:0007219 GO:0050768	NA
GB54167-PA	GB54167	FBpp0082624	FBgn0038358	CG4525-PA	GO:0042802	GO:0042384	NA
GB46844-PA	GB46844	FBpp0076818	FBgn0035639	CG5537-PA	GO:0004845	NA	NA
GB53036-PA	GB53036	FBpp0085082	FBgn0011739	wts-PA	GO:0004674 GO:0004674 GO:0004674 GO:0005524 GO:0005515	GO:0008285 GO:0007446 GO:0008360 GO:0000082 GO:0048749 GO:0006468 GO:0008285 GO:0046621 GO:0042127 GO:0045570 GO:0046621 GO:0006468 GO:0009987 GO:0007430 GO:0045464 GO:0010212 GO:0042771 GO:0048814 GO:0072089	NA
GB51342-PA	GB51342	FBpp0081599	FBgn0014023	Rlc1-PB	GO:0003735	GO:0006412	GO:0005762
GB49339-PA	GB49339	FBpp0293860	FBgn0050345	CG30345-PB	GO:0005215	GO:0055085	GO:0016021
GB42223-PA	GB42223	FBpp0079041	FBgn0263133	ico-PA	GO:0003746 GO:0003746 GO:0003924 GO:0005525	GO:0006414 GO:0006414	GO:0005739 GO:0005739 GO:0005739 GO:0005634
GB47181-PA	GB47181	FBpp0074481	FBgn0031021	CG12203-PA	GO:0008137 GO:0008137	GO:0022900	GO:0005747 GO:0005747
GB53910-PA	GB53910	FBpp0076879	FBgn0027914	Gen-PA	NA	NA	NA
GB55786-PA	GB55786	FBpp0290842	FBgn0086674	Tango13-PB	GO:0008476 GO:0008476 GO:0008146	GO:0009306	GO:0005794
GB54139-PA	GB54139	FBpp0082854	FBgn0038492	Mur89F-PA	GO:0008061	GO:0006030	GO:0005576
GB54976-PA	GB54976	FBpp0071818	FBgn0034791	CG3501-PA	GO:0003674	GO:0008150	GO:0005875
GB55219-PA	GB55219	FBpp0082774	FBgn0038420	CG10311-PA	NA	NA	NA
GB45324-PA	GB45324	FBpp0077438	FBgn0031412	CG16995-PA	NA	NA	GO:0005576
GB46594-PA	GB46594	FBpp0072946	FBgn0035437	CG11526-PB	GO:0003674	GO:0008150	GO:0005575
GB47307-PA	GB47307	FBpp0070235	FBgn0026876	CG11403-PA	GO:0004003 GO:0004386 GO:0005524 GO:0003677	GO:0006289	NA
GB52037-PA	GB52037	FBpp0075048	FBgn0261872	scaf6-PA	GO:0003729 GO:0003729	GO:0000398 GO:0000398	GO:0005681 GO:0005681
GB54910-PA	GB54910	FBpp0111702	FBgn0000017	Abl-PB	GO:0004713 GO:0004713 GO:0004715 GO:0005515 GO:0005524 GO:0004713 GO:0004715 GO:0004713 GO:0004713 GO:0005524 GO:0004713	GO:0007417 GO:0007411 GO:0007409 GO:0007411 GO:0007411 GO:0007411 GO:0006468 GO:0003382 GO:0007391 GO:0008360 GO:0002009 GO:0007391 GO:0008064 GO:0007411 GO:0008360 GO:0008360 GO:0007370 GO:0008045 GO:0018108 GO:0031647 GO:0032880 GO:0007303 GO:0045886 GO:0007411	GO:0030424 GO:0019897 GO:0005737 GO:0005911 GO:0005927 GO:0005912 GO:0005737 GO:0005912 GO:0045179 GO:0005829
GB51775-PA	GB51775	FBpp0290582	FBgn0011225	jar-PH	GO:0042623 GO:0003779 GO:0003779 GO:0005515 GO:0003779 GO:0008017 GO:0042623 GO:0003774 GO:0005515 GO:0042623 GO:0003779 GO:0003774 GO:0005524 GO:0070856 GO:0005516 GO:0032027 GO:0051015	GO:0007391 GO:0007286 GO:0030048 GO:0007051 GO:0006997 GO:0051647 GO:0030589 GO:0030036 GO:0019749 GO:0019749 GO:0007552 GO:0008363 GO:0016333 GO:0007560 GO:0007297 GO:0007015 GO:0007291 GO:0030317 GO:0007283 GO:0007298 GO:0030589 GO:0032970 GO:0032880 GO:0032956 GO:0007291 GO:0045175 GO:0040001 GO:0055057 GO:0045167 GO:0045175 GO:0048477 GO:0055059 GO:0045175 GO:0016044 GO:0045217 GO:0045167 GO:…	GO:0016461 GO:0005737 GO:0005737 GO:0045172 GO:0016461 GO:0030139 GO:0005875 GO:0016461 GO:0005737 GO:0070864 GO:0016459 GO:0031941 GO:0070864 GO:0005938 GO:0005737 GO:0045178 GO:0016459 GO:0005737 GO:0070865 GO:0031476 GO:0070865 GO:0043234
GB47235-PA	GB47235	FBpp0083896	FBgn0039137	CG13604-PA	NA	NA	NA
GB53231-PA	GB53231	FBpp0072899	FBgn0035411	Girdin-PA	GO:0008017	GO:0000226 GO:0045793 GO:0007015	GO:0005737
GB47046-PA	GB47046	FBpp0087273	FBgn0033610	CG18335-PA	GO:0003674	GO:0008150	GO:0005575
GB44910-PA	GB44910	FBpp0078371	FBgn0027497	Madm-PA	GO:0004674 GO:0005524	GO:0006468 GO:0009306 GO:0042127 GO:0008361	GO:0005794 GO:0005829
GB40997-PA	GB40997	FBpp0081813	FBgn0040257	Ugt86Dc-PA	GO:0003851 GO:0015020	GO:0008152	NA
GB55247-PA	GB55247	FBpp0085422	FBgn0261403	sxc-PC	GO:0016757 GO:0005488 GO:0008375	GO:0006486 GO:0006486 GO:0035220	NA
GB51221-PA	GB51221	FBpp0075916	FBgn0061469	Ube3a-PA	GO:0004842	GO:0006464 GO:0007616 GO:0007623 GO:0040011 GO:0048813 GO:0040011	GO:0005737 GO:0005737 GO:0005938
GB41818-PA	GB41818	FBpp0079256	FBgn0031992	CG8498-PA	GO:0000062	GO:0042049	NA
GB45667-PA	GB45667	FBpp0073955	FBgn0045073	Stim-PA	GO:0005509 GO:0048763 GO:0015279	GO:0007155 GO:0032236 GO:0032237 GO:0051533 GO:0032236 GO:0022416 GO:0007476	GO:0005886
GB49522-PA	GB49522	FBpp0086076	FBgn0024196	robl-PA	GO:0042623	GO:0007018 GO:0016319 GO:0048813 GO:0048813	GO:0005858 GO:0030286 GO:0005875 GO:0005875
GB40824-PA	GB40824	FBpp0086222	FBgn0014870	Psi-PC	GO:0003729	GO:0048025 GO:0048025 GO:0000381 GO:0007283 GO:0006397 GO:0048024	GO:0005634 GO:0005685
GB52923-PA	GB52923	FBpp0082573	FBgn0038321	CG6218-PA	NA	NA	NA
GB50873-PA	GB50873	FBpp0291653	FBgn0086710	RpL30-PC	GO:0003735	GO:0006412 GO:0040007 GO:0007422 GO:0007052 GO:0000022 GO:0051298	GO:0022625 GO:0005840
GB52641-PA	GB52641	FBpp0076960	FBgn0031143	CG1532-PA	NA	GO:0022008	NA
GB49727-PA	GB49727	FBpp0289512	FBgn0036742	CG7497-PB	GO:0004930 GO:0004674	GO:0007186 GO:0006468 GO:0008360 GO:0007015 GO:0007186	GO:0016021 GO:0016021
GB45825-PA	GB45825	FBpp0074936	FBgn0036754	CG5589-PA	GO:0003729 GO:0004004 GO:0005524	NA	NA
GB50635-PA	GB50635	FBpp0080825	FBgn0003732	Top2-PA	GO:0003918 GO:0000400 GO:0003918 GO:0003918 GO:0003729 GO:0003677 GO:0000400 GO:0005524 GO:0000182 GO:0003696	GO:0006265 GO:0007067 GO:0007126 GO:0006265 GO:0051310 GO:0000819 GO:0000819 GO:0006342 GO:0007076 GO:0007052 GO:0007067 GO:0007095	GO:0005634 GO:0016590 GO:0008623 GO:0005634 GO:0005634 GO:0005626 GO:0005625 GO:0005634 GO:0005694 GO:0005634 GO:0008623
GB52118-PA	GB52118	FBpp0081735	FBgn0037816	CG6345-PA	GO:0051539 GO:0016740	GO:0000079 GO:0009451	GO:0005575
GB54503-PA	GB54503	FBpp0084135	FBgn0039265	CG11790-PA	NA	GO:0045454	NA
GB42810-PA	GB42810	FBpp0077889	FBgn0036987	CG5274-PB	NA	NA	NA
GB47463-PA	GB47463	FBpp0076643	FBgn0001104	G-ialpha65A-PA	GO:0003924 GO:0003924 GO:0004871 GO:0005525 GO:0005515 GO:0005515 GO:0003677	GO:0007186 GO:0007186 GO:0055059 GO:0055059 GO:0045167 GO:0019991 GO:0060857 GO:0030866 GO:0007419 GO:0051294 GO:0008356 GO:0032880 GO:0051294	GO:0005834 GO:0005834 GO:0005938 GO:0045179 GO:0045179 GO:0045179
GB50242-PA	GB50242	FBpp0078024	FBgn0015283	Pros54-PA	GO:0004175 GO:0004175 GO:0008270	GO:0006511 GO:0006508 GO:0006508 GO:0006508 GO:0007059 GO:0006281 GO:0006355 GO:0006974	GO:0008540 GO:0000502 GO:0008540 GO:0005838 GO:0005838
GB48721-PA	GB48721	FBpp0079181	FBgn0031961	CG7102-PA	NA	NA	NA
GB52631-PA	GB52631	FBpp0084507	FBgn0003495	spz-PA	GO:0005121 GO:0005121 GO:0005121 GO:0005121 GO:0005121 GO:0016015 GO:0005121 GO:0005125 GO:0005121 GO:0005121 GO:0005121 GO:0008083 GO:0042803	GO:0008063 GO:0007311 GO:0008063 GO:0007310 GO:0009950 GO:0019732 GO:0006967 GO:0008063 GO:0009950 GO:0009950 GO:0006952 GO:0009620 GO:0008063 GO:0006952 GO:0008063 GO:0008063 GO:0045087 GO:0009950 GO:0008063 GO:0008063 GO:0000578 GO:0009950 GO:0008063 GO:0008063 GO:0050830 GO:0006955 GO:0050830 GO:0050832 GO:0045087 GO:0008592 GO:0031334 GO:0008045 GO:0009953 GO:0006952 GO:0045087	GO:0005576 GO:0005576 GO:0005576 GO:0005576 GO:0043234
GB41320-PA	GB41320	FBpp0080631	FBgn0003270	amos-PA	GO:0003700 GO:0046982 GO:0001012	GO:0006355 GO:0016360 GO:0007399 GO:0007423 GO:0008052 GO:0008052 GO:0016360 GO:0007423 GO:0016360	GO:0005634
GB43889-PA	GB43889	FBpp0070403	FBgn0001330	kz-PA	GO:0008026 GO:0004386 GO:0008026 GO:0003676 GO:0005524	GO:0022008	GO:0005634
GB44253-PA	GB44253	FBpp0070909	FBgn0029881	pigs-PA	NA	GO:0007050 GO:0030713 GO:0030707 GO:0045746	GO:0015629 GO:0005881
GB40750-PA	GB40750	FBpp0079565	FBgn0004419	me31B-PA	GO:0004004 GO:0004004 GO:0004004 GO:0005524 GO:0003723	GO:0033962 GO:0007095	GO:0000932 GO:0000932 GO:0005875 GO:0005737 GO:0000932 GO:0000932
GB49660-PA	GB49660	FBpp0084782	FBgn0039639	CG14512-PA	GO:0030246 GO:0016758	GO:0030259	NA
GB47460-PA	GB47460	FBpp0080391	FBgn0001086	fzy-PA	NA	GO:0008054 GO:0030163 GO:0007096 GO:0030162 GO:0007049 GO:0009987 GO:0006911 GO:0008054 GO:0007147 GO:0007144 GO:0007067 GO:0030718 GO:0022008	GO:0005813 GO:0005819 GO:0000776 GO:0005737 GO:0005813 GO:0000776
GB41663-PA	GB41663	FBpp0071631	FBgn0034658	Grx-1-PA	GO:0015036 GO:0009055 GO:0015035	GO:0045454	NA
GB51432-PA	GB51432	FBpp0086845	FBgn0053138	CG33138-PA	GO:0003844 GO:0004553 GO:0043169	GO:0005978	NA
GB46471-PA	GB46471	FBpp0084820	FBgn0039683	dmrt99B-PA	GO:0003700 GO:0043565	GO:0006355 GO:0007548	GO:0005634
GB49734-PA	GB49734	FBpp0289828	FBgn0260386	mtg-PD	GO:0008061	GO:0050807 GO:0007274 GO:0006030 GO:0007416	GO:0043083 GO:0043195 GO:0005576
GB52846-PA	GB52846	FBpp0297323	FBgn0085347	CG34318-PC	NA	NA	NA
GB46973-PA	GB46973	FBpp0297780	FBgn0263038	CG43333-PA	GO:0003674	GO:0008150	GO:0005575
GB41695-PA	GB41695	FBpp0085097	FBgn0024288	Sox100B-PA	GO:0003700 GO:0008301	GO:0006355 GO:0008584 GO:0008584	GO:0005634
GB40151-PA	GB40151	FBpp0073895	FBgn0040285	Scamp-PA	NA	GO:0016079 GO:0015031 GO:0007616	GO:0008021 GO:0016021
GB53690-PA	GB53690	FBpp0087724	FBgn0033339	sec31-PB	NA	GO:0008380	GO:0008021 GO:0030134 GO:0005783 GO:0005795 GO:0005681
GB42014-PA	GB42014	FBpp0292914	FBgn0260794	CG42574-PB	GO:0016922 GO:0016881 GO:0008270	GO:0006464 GO:0042752 GO:0022008	GO:0005622
GB43106-PA	GB43106	FBpp0073354	FBgn0030305	CG1749-PA	GO:0008265 GO:0000166 GO:0048037 GO:0016616	GO:0006777 GO:0055114	NA
GB47788-PA	GB47788	FBpp0292045	FBgn0261588	pdm3-PC	GO:0003700 GO:0043565	GO:0006355	GO:0005634
GB48075-PA	GB48075	FBpp0076412	FBgn0002899	mus301-PA	GO:0004386 GO:0008026 GO:0005524 GO:0003676	GO:0007294 GO:0008298 GO:0048477 GO:0009949 GO:0030717 GO:0009951 GO:0008298 GO:0006417 GO:0048477 GO:0009994 GO:0030717 GO:0007294 GO:0016321	GO:0030532 GO:0005682
GB45724-PA	GB45724	FBpp0112380	FBgn0053556	form3-PB	GO:0003779 GO:0046789 GO:0003779	GO:0007424 GO:0030036 GO:0019064 GO:0035147	GO:0019031
GB43304-PA	GB43304	FBpp0081987	FBgn0037963	Cad87A-PA	GO:0005509	GO:0016339 GO:0016339 GO:0007156	GO:0005887 GO:0016021 GO:0005886
GB53646-PA	GB53646	FBpp0078059	FBgn0003042	Pc-PA	GO:0035064 GO:0035064 GO:0003682	GO:0006342 GO:0006342 GO:0016458 GO:0016458 GO:0007385 GO:0035186 GO:0016322 GO:0006355 GO:0022008	GO:0005634 GO:0035102 GO:0035102 GO:0005634 GO:0035102 GO:0005725 GO:0035102 GO:0005634 GO:0000785 GO:0005730 GO:0000785 GO:0005730
GB40712-PA	GB40712	FBpp0080994	FBgn0032916	CG9257-PA	NA	NA	NA
GB44218-PA	GB44218	FBpp0088240	FBgn0011747	Ank-PB	GO:0005200 GO:0008092	GO:0007016 GO:0007165	GO:0045170 GO:0045169 GO:0005886 GO:0045170 GO:0045169 GO:0005886 GO:0005886
GB44365-PA	GB44365	FBpp0292296	FBgn0261703	gce-PC	GO:0003700 GO:0004871 GO:0008134 GO:0046982	GO:0006355 GO:0007165 GO:0045944 GO:0043069	GO:0005634 GO:0005737 GO:0005667
GB48840-PA	GB48840	FBpp0297632	FBgn0011224	heph-PY	GO:0008187 GO:0003729 GO:0008187 GO:0008187 GO:0000166 GO:0003730 GO:0000900	GO:0007286 GO:0000398 GO:0007219 GO:0008586 GO:0008587 GO:0007286 GO:0007319 GO:0008103 GO:0007291	GO:0005634 GO:0030529 GO:0005737
GB51955-PA	GB51955	FBpp0070422	FBgn0040066	wds-PA	NA	GO:0007095 GO:0022008 GO:0051568	GO:0005671 GO:0005875 GO:0048188 GO:0048188
GB40077-PA	GB40077	FBpp0073789	FBgn0027601	CG9009-PA	GO:0004467	GO:0008152 GO:0046627 GO:0019433 GO:0071616 GO:0009062	NA
GB44398-PA	GB44398	FBpp0086066	FBgn0016697	Prosalpha5-PA	GO:0004175 GO:0004175 GO:0004175 GO:0004298	GO:0006511 GO:0006508 GO:0006511 GO:0009987	GO:0005839 GO:0000502 GO:0000502 GO:0019773
GB43827-PA	GB43827	FBpp0088567	FBgn0025790	TBPH-PB	GO:0003729 GO:0000166 GO:0003676	GO:0008344 GO:0007528 GO:0045886 GO:0008344	GO:0005634
GB44418-PA	GB44418	FBpp0082405	FBgn0003567	su(Hw)-PA	GO:0003677 GO:0005515 GO:0003677 GO:0008270 GO:0043035	GO:0045892 GO:0045892 GO:0031936	GO:0005634 GO:0005634 GO:0005634 GO:0005634 GO:0000785
GB45142-PA	GB45142	FBpp0078365	FBgn0037363	CG1347-PB	NA	NA	NA
GB55094-PA	GB55094	FBpp0081481	FBgn0002932	neur-PA	GO:0003677 GO:0004842 GO:0004842 GO:0008270	GO:0007398 GO:0007498 GO:0007422 GO:0030707 GO:0048749 GO:0007399 GO:0016360 GO:0007423 GO:0007399 GO:0007422 GO:0048749 GO:0045314 GO:0046532 GO:0008356 GO:0045747 GO:0045747 GO:0016360 GO:0007476 GO:0008593 GO:0008104 GO:0042048 GO:0030718 GO:0031987 GO:0001964 GO:0048854 GO:0002121 GO:0046331	GO:0005634 GO:0005886 GO:0005886 GO:0005737 GO:0048471 GO:0005768 GO:0005886
GB44574-PA	GB44574	FBpp0087083	FBgn0033677	CG8321-PA	NA	NA	NA
GB55373-PA	GB55373	FBpp0078823	FBgn0028419	Kr-h2-PA	NA	NA	GO:0016021 GO:0016021
GB42106-PA	GB42106	FBpp0082511	FBgn0263347	Caf1-PA	NA	NA	NA
GB54749-PA	GB54749	FBpp0072029	FBgn0015372	chrw-PA	GO:0005525 GO:0003924 GO:0003924 GO:0005525	GO:0007422 GO:0015031 GO:0007264	GO:0005886
GB44682-PA	GB44682	FBpp0084843	FBgn0260990	yata-PA	GO:0004672 GO:0004672 GO:0005524	GO:0006468	NA
GB43075-PA	GB43075	FBpp0070468	FBgn0003996	w-PA	GO:0005395 GO:0042626 GO:0005395 GO:0004888 GO:0005524	GO:0006856 GO:0006727 GO:0006856 GO:0042441 GO:0006726 GO:0006856 GO:0008049 GO:0008049 GO:0070731 GO:0048072 GO:0007613 GO:0042401	GO:0043190 GO:0005887 GO:0031410
GB48625-PA	GB48625	FBpp0082637	FBgn0003483	spn-E-PA	GO:0004004 GO:0008186 GO:0003724 GO:0004386 GO:0008270 GO:0003676 GO:0005524	GO:0007315 GO:0030720 GO:0030717 GO:0009951 GO:0048477 GO:0009949 GO:0007294 GO:0008298 GO:0008298 GO:0048477 GO:0006403 GO:0048477 GO:0009994 GO:0030423 GO:0001556 GO:0045451 GO:0006342 GO:0007317 GO:0016246 GO:0016246 GO:0046843 GO:0060213 GO:0007076	GO:0005737 GO:0005737 GO:0005634 GO:0043186
GB48028-PA	GB48028	FBpp0099478	FBgn0023076	Clk-PD	GO:0003677 GO:0003677 GO:0046982 GO:0000977 GO:0008134 GO:0008134 GO:0004871 GO:0003700 GO:0046982 GO:0003677 GO:0005515 GO:0046982	GO:0045893 GO:0045893 GO:0007623 GO:0007623 GO:0045893 GO:0045893 GO:0007623 GO:0007623 GO:0048148 GO:0045475 GO:0008062 GO:0007623 GO:0045187 GO:0007623 GO:0045893 GO:0007623 GO:0048148 GO:0007622 GO:0008062 GO:0045944 GO:0045475 GO:0045893 GO:0007623 GO:0007623 GO:0045475 GO:0045475 GO:0007165 GO:0007623 GO:0045944 GO:0007623 GO:0000122 GO:0045944 GO:0032922	GO:0005634 GO:0005634 GO:0005737 GO:0005667
GB48901-PA	GB48901	FBpp0099977	FBgn0024182	waw-PA	GO:0003924 GO:0003746 GO:0005525	GO:0006412	NA
GB42769-PA	GB42769	FBpp0082708	FBgn0038405	CG8927-PA	GO:0042302	NA	NA
GB41803-PA	GB41803	FBpp0099808	FBgn0262519	Mi-2-PB	GO:0016887 GO:0004003 GO:0004386 GO:0004386 GO:0003682 GO:0003678 GO:0016887 GO:0003677 GO:0008270 GO:0005524 GO:0008026 GO:0005515 GO:0016887 GO:0031491 GO:0005515 GO:0003682 GO:0070615	GO:0006333 GO:0042766 GO:0007517 GO:0048813 GO:0042766 GO:0000122	GO:0005634 GO:0016581 GO:0005634 GO:0005634 GO:0016581 GO:0005700 GO:0005634 GO:0005700
GB42652-PA	GB42652	FBpp0300411	FBgn0034603	Glycogenin-PD	GO:0008466	GO:0007498	NA
GB51080-PA	GB51080	FBpp0076409	FBgn0035838	ldbr-PA	GO:0008419 GO:0008419 GO:0008419 GO:0008419	GO:0006396 GO:0006397 GO:0000375	GO:0005634
GB47285-PA	GB47285	FBpp0073943	FBgn0030720	CG8939-PA	GO:0008649 GO:0003676	GO:0006364 GO:0001510	GO:0005730
GB44108-PA	GB44108	FBpp0085718	FBgn0034446	CG7735-PA	GO:0003924 GO:0005525	GO:0007264 GO:0042384 GO:0042384	GO:0005622
GB53712-PA	GB53712	FBpp0076862	FBgn0016031	lama-PC	GO:0003674	GO:0007444 GO:0002121	GO:0005576
GB42072-PA	GB42072	FBpp0082590	FBgn0051344	CG31344-PA	NA	GO:0022008	NA
GB41583-PA	GB41583	FBpp0111944	FBgn0032153	CG4537-PB	NA	NA	NA
GB43159-PA	GB43159	FBpp0073100	FBgn0035518	CG15011-PA	GO:0003700 GO:0008270	GO:0006355	GO:0005634
GB54268-PA	GB54268	FBpp0077168	FBgn0031589	CG3714-PC	GO:0004516 GO:0004514	GO:0019358 GO:0009435	GO:0005737
GB41670-PA	GB41670	FBpp0080090	FBgn0028513	CG9254-PA	GO:0005436	GO:0055085	GO:0016021
GB55335-PA	GB55335	FBpp0083620	FBgn0038960	CG13855-PA	NA	NA	NA
GB47109-PA	GB47109	FBpp0072644	FBgn0025712	CG13920-PA	NA	NA	NA
GB53513-PA	GB53513	FBpp0079514	FBgn0011291	Taf11-PA	GO:0001075 GO:0008134 GO:0008134 GO:0003677	GO:0006355 GO:0006367 GO:0006367	GO:0005669 GO:0005634 GO:0005634 GO:0005669 GO:0005669
GB42944-PA	GB42944	FBpp0077029	FBgn0015789	Rab10-PA	GO:0003924 GO:0003924 GO:0005525	GO:0015031 GO:0007264 GO:0046331	NA
GB46297-PA	GB46297	FBpp0077994	FBgn0037069	Cpr78Cc-PA	GO:0008010 GO:0005214 GO:0005214	NA	NA
GB47352-PA	GB47352	FBpp0080215	FBgn0005771	noc-PA	GO:0005515 GO:0008270 GO:0003676	GO:0006357 GO:0010629 GO:0007424 GO:0035214 GO:0008283 GO:0002121	GO:0005634 GO:0005622
GB50521-PA	GB50521	FBpp0288996	FBgn0259215	Ir93a-PA	GO:0005234 GO:0004970 GO:0005234 GO:0015276	GO:0050907	GO:0005886 GO:0016020 GO:0016021
GB46790-PA	GB46790	FBpp0086486	FBgn0034032	CG8195-PA	NA	NA	GO:0016020
GB50846-PA	GB50846	FBpp0075560	FBgn0086785	Vps36-PA	GO:0003730	GO:0008593 GO:0008283 GO:0042981	NA
GB46614-PA	GB46614	FBpp0297564	FBgn0053208	Mical-PL	GO:0003779 GO:0016491 GO:0009055 GO:0008270 GO:0003779	GO:0007411 GO:0007411 GO:0055114 GO:0007411 GO:0045214 GO:0016322 GO:0016322 GO:0048813 GO:0048813 GO:0030042	GO:0005829 GO:0005886 GO:0043195
GB46015-PA	GB46015	FBpp0086937	FBgn0033753	Cyp301a1-PA	GO:0009055 GO:0009055 GO:0009055 GO:0009055 GO:0020037 GO:0009055 GO:0016705	GO:0055114	GO:0005739 GO:0005739
GB48308-PA	GB48308	FBpp0070679	FBgn0028325	l(1)G0334-PC	GO:0004739 GO:0004739	GO:0006090 GO:0006096 GO:0055114	GO:0045254 GO:0045254 GO:0043231
GB46061-PA	GB46061	FBpp0072239	FBgn0260456	CG4806-PA	GO:0003729 GO:0003676 GO:0000166	GO:0022008	NA
GB48432-PA	GB48432	FBpp0087316	FBgn0033547	CG12935-PA	NA	GO:0007399	NA
GB47662-PA	GB47662	FBpp0070921	FBgn0029898	CG14439-PA	NA	GO:0055085	GO:0016021
GB50102-PA	GB50102	FBpp0082161	FBgn0038100	Paip2-PA	GO:0005515	GO:0001558 GO:0017148	GO:0005575
GB40364-PA	GB40364	FBpp0079833	FBgn0032361	CG6488-PA	NA	NA	NA
GB49837-PA	GB49837	FBpp0081440	FBgn0037648	CG11975-PA	NA	NA	NA
GB47842-PA	GB47842	FBpp0079577	FBgn0032214	CG4968-PA	GO:0008242	GO:0019538	GO:0005575
GB50133-PA	GB50133	FBpp0292664	FBgn0053180	Ranbp16-PF	GO:0005049 GO:0008536 GO:0005488 GO:0008565	GO:0006611 GO:0006886	GO:0005643 GO:0005737 GO:0005634
GB53946-PA	GB53946	FBpp0074979	FBgn0040793	CG7630-PA	NA	NA	GO:0005811
GB50063-PA	GB50063	FBpp0084724	FBgn0039601	CG1523-PA	GO:0003674	GO:0008150	GO:0005575
GB46583-PA	GB46583	FBpp0078336	FBgn0010051	Itp-r83A-PB	GO:0005220 GO:0005220 GO:0005220 GO:0005262	GO:0007591 GO:0006979 GO:0070588 GO:0007629 GO:0000280 GO:0050909 GO:0016319 GO:0030322 GO:0051209 GO:0007629 GO:0030536 GO:0006874	GO:0005789 GO:0005783 GO:0016020
GB40460-PA	GB40460	FBpp0086770	FBgn0033879	CG6543-PB	GO:0004300 GO:0004300	GO:0006635	GO:0005739 GO:0005759 GO:0005811 GO:0005811 GO:0005875
GB40885-PA	GB40885	FBpp0078401	FBgn0037344	CG2926-PA	GO:0008270	GO:0000381	GO:0005634
GB48460-PA	GB48460	FBpp0086199	FBgn0034168	CG15614-PA	NA	GO:0007186	GO:0016021
GB49601-PA	GB49601	FBpp0297894	FBgn0031571	CG3921-PB	GO:0005044 GO:0005488	NA	GO:0016020
GB44499-PA	GB44499	FBpp0073057	FBgn0052255	Gr64f-PA	GO:0008527 GO:0008527	GO:0050909 GO:0050909 GO:0050916 GO:0050912	GO:0016021 GO:0016021
GB42931-PA	GB42931	FBpp0300867	FBgn0030503	Tango2-PB	GO:0003674	GO:0007030 GO:0009306	GO:0005794 GO:0005829
GB50029-PA	GB50029	FBpp0297827	FBgn0263051	CG43346-PA	GO:0003674	GO:0008150	GO:0005575
GB49282-PA	GB49282	FBpp0070359	FBgn0025624	CG4025-PA	NA	NA	NA
GB51589-PA	GB51589	FBpp0085380	FBgn0033039	gp210-PA	NA	GO:0008355 GO:0007611	GO:0016021
GB50287-PA	GB50287	FBpp0076549	FBgn0035762	CG8605-PA	GO:0003674	GO:0022008	GO:0005575
GB54724-PA	GB54724	FBpp0077892	FBgn0036984	CG13248-PA	GO:0015326 GO:0015171	GO:0003333	GO:0016020
GB43873-PA	GB43873	FBpp0074537	FBgn0031036	CG14220-PA	NA	NA	GO:0070822
GB47238-PA	GB47238	FBpp0084501	FBgn0039488	CG6066-PA	NA	GO:0000398 GO:0022008	GO:0071013
GB46204-PA	GB46204	FBpp0081652	FBgn0037780	CG3925-PA	NA	NA	NA
GB53363-PA	GB53363	FBpp0089137	FBgn0030719	eIF5-PD	GO:0003743 GO:0003743 GO:0003743	GO:0006413 GO:0006413 GO:0006413 GO:0016070 GO:0022008	GO:0005829 GO:0005829 GO:0005829
GB53011-PA	GB53011	FBpp0077133	FBgn0031611	CG17840-PA	GO:0042578	NA	NA
GB45859-PA	GB45859	FBpp0074320	FBgn0083228	Frq2-PA	GO:0005509	GO:0007269 GO:0016192 GO:0007268 GO:0007528 GO:0046928	GO:0008021
GB51044-PA	GB51044	FBpp0089101	FBgn0019643	Dat-PB	GO:0008080 GO:0004060 GO:0004059 GO:0004059 GO:0004059	GO:0006584 GO:0030431 GO:0042420 GO:0046334 GO:0042429 GO:0045187 GO:0048066	NA
GB42271-PA	GB42271	FBpp0289574	FBgn0035171	CG12502-PB	NA	NA	NA
GB51631-PA	GB51631	FBpp0300968	FBgn0036817	CG6865-PB	GO:0004252 GO:0004252	GO:0006508 GO:0006508	NA
GB52473-PA	GB52473	FBpp0078142	FBgn0037141	DNApol-eta-PA	GO:0003887 GO:0003887 GO:0003887 GO:0003887 GO:0003684	GO:0019985 GO:0019985 GO:0019985	NA
GB53683-PA	GB53683	FBpp0073007	FBgn0035462	IntS10-PA	NA	NA	NA
GB48117-PA	GB48117	FBpp0076802	FBgn0016756	Ubp64E-PA	GO:0004221 GO:0004221	GO:0006508 GO:0006511 GO:0031935	GO:0005634
GB54777-PA	GB54777	FBpp0088675	FBgn0003189	r-PA	GO:0004070 GO:0004088 GO:0004070 GO:0004151 GO:0004151 GO:0004088 GO:0004070 GO:0070406 GO:0004088 GO:0005524 GO:0004087 GO:0004070 GO:0004151 GO:0005524 GO:0016597 GO:0046872	GO:0006207 GO:0006207 GO:0006541 GO:0006541 GO:0006207 GO:0070409 GO:0006543	GO:0005737
GB43409-PA	GB43409	FBpp0070703	FBgn0025679	Bteb2-PA	GO:0008270 GO:0043565	NA	GO:0005634 GO:0005622
GB40252-PA	GB40252	FBpp0111294	FBgn0262954	Rpb12-PA	GO:0003899 GO:0003899 GO:0003677	GO:0006366 GO:0006351	GO:0005665
GB50092-PA	GB50092	FBpp0071862	FBgn0034803	CG9849-PA	GO:0003674	GO:0007521	GO:0005576
GB51345-PA	GB51345	FBpp0083970	FBgn0039151	CG13607-PA	GO:0003824 GO:0005524	NA	NA
GB40842-PA	GB40842	FBpp0081114	FBgn0001112	Gld-PA	GO:0004344 GO:0004344 GO:0050660 GO:0008812	GO:0006006 GO:0008364 GO:0042335 GO:0046693 GO:0046693 GO:0055114 GO:0006066	GO:0005576
GB41866-PA	GB41866	FBpp0085623	FBgn0034484	CG11044-PA	NA	NA	NA
GB51440-PA	GB51440	FBpp0088179	FBgn0026262	bip2-PA	GO:0008134 GO:0003682 GO:0008134 GO:0031208 GO:0005515 GO:0005515 GO:0003682 GO:0031208 GO:0008134 GO:0008270 GO:0002039 GO:0003682 GO:0008134	GO:0006357 GO:0045944 GO:0045944	GO:0005669 GO:0005634 GO:0005669 GO:0005634 GO:0005634
GB44147-PA	GB44147	FBpp0112465	FBgn0028697	RpL15-PA	GO:0003735 GO:0003735	GO:0006412	GO:0022625 GO:0005840
GB44299-PA	GB44299	FBpp0076189	FBgn0035995	CG3529-PB	NA	GO:0006886	GO:0005622
GB40883-PA	GB40883	FBpp0087145	FBgn0033668	CG13188-PA	NA	GO:0006355	GO:0005622
GB45654-PA	GB45654	FBpp0074393	FBgn0030932	Ggt-1-PA	GO:0003840 GO:0003840 GO:0003840	GO:0006749	GO:0005615
GB49222-PA	GB49222	FBpp0293514	FBgn0036534	Dcp2-PE	GO:0003723 GO:0030145 GO:0050072	GO:0035195 GO:0000184 GO:0000956 GO:0000290 GO:0010603	GO:0000932 GO:0005737
GB41448-PA	GB41448	FBpp0089212	FBgn0030685	Graf-PD	GO:0005100 GO:0005543	GO:0007165	GO:0005622
GB42057-PA	GB42057	FBpp0078086	FBgn0037121	Rpb8-PA	GO:0003899 GO:0003899 GO:0003899	GO:0006366 GO:0006366 GO:0006366 GO:0007095	GO:0005665 GO:0005665
GB51996-PA	GB51996	FBpp0076438	FBgn0035866	CG7197-PA	GO:0003924 GO:0005525	GO:0007264	GO:0005622
GB50962-PA	GB50962	FBpp0289488	FBgn0086680	vvl-PB	GO:0000977 GO:0003677 GO:0003700 GO:0001077 GO:0000980	GO:0007422 GO:0045944 GO:0006355 GO:0007425 GO:0007422 GO:0048813 GO:0007425 GO:0048813 GO:0008045 GO:0007420 GO:0035284 GO:0045944 GO:0048814	GO:0005634 GO:0005634
GB53064-PA	GB53064	FBpp0290637	FBgn0010482	l(2)01289-PF	GO:0003756	GO:0045454	GO:0005886
GB40020-PA	GB40020	FBpp0071030	FBgn0029959	Rab39-PA	GO:0005525 GO:0003924	GO:0015031 GO:0007264	NA
GB45275-PA	GB45275	FBpp0074608	FBgn0003124	polo-PA	GO:0004674 GO:0004672 GO:0004674 GO:0004672 GO:0004674 GO:0005524	GO:0007140 GO:0007067 GO:0000910 GO:0007060 GO:0035046 GO:0007344 GO:0007058 GO:0007147 GO:0035044 GO:0006468 GO:0008104 GO:0007067 GO:0007049 GO:0006468 GO:0006911 GO:0007143 GO:0007052 GO:0007406 GO:0000278 GO:0000278 GO:0007067 GO:0022008	GO:0005813 GO:0005819 GO:0000940 GO:0005737 GO:0000776 GO:0000922 GO:0005813 GO:0005819 GO:0005635 GO:0005874 GO:0000776 GO:0005737 GO:0030496 GO:0000940
GB46569-PA	GB46569	FBpp0082219	FBgn0038145	Droj2-PA	GO:0031072 GO:0051082 GO:0005524	GO:0006457 GO:0009408 GO:0022008	NA
GB49854-PA	GB49854	FBpp0086263	FBgn0020506	Amyrel-PA	GO:0004574 GO:0004556 GO:0003824 GO:0043169	GO:0005975	NA
GB50099-PA	GB50099	FBpp0090951	FBgn0250819	CG33521-PB	GO:0008270	NA	NA
GB54350-PA	GB54350	FBpp0074794	FBgn0036849	CG14079-PA	NA	NA	NA
GB43913-PA	GB43913	FBpp0075815	FBgn0036208	CG10361-PA	GO:0008890 GO:0008890 GO:0016769 GO:0030170	GO:0006520 GO:0009058	GO:0005739
GB51192-PA	GB51192	FBpp0077580	FBgn0021906	RFeSP-PA	GO:0008121 GO:0051537	GO:0006122	GO:0005750 GO:0005750 GO:0005875 GO:0005739
GB53196-PA	GB53196	FBpp0087917	FBgn0033229	CG12822-PA	NA	NA	NA
GB51761-PA	GB51761	FBpp0112286	FBgn0050381	CG30381-PB	GO:0003674	GO:0008150 GO:0006506	GO:0005575 GO:0005789
GB55595-PA	GB55595	FBpp0078694	FBgn0031651	mRpL24-PA	GO:0003735 GO:0003735	GO:0006412 GO:0006412	GO:0005762 GO:0005840
GB51462-PA	GB51462	FBpp0082677	FBgn0038396	CG5013-PA	NA	NA	NA
GB54802-PA	GB54802	FBpp0290452	FBgn0031738	CG9171-PC	GO:0008109	GO:0002121	NA
GB41346-PA	GB41346	FBpp0072625	FBgn0035231	Cct2-PA	GO:0004105 GO:0004105	GO:0009058	GO:0005737
GB42238-PA	GB42238	FBpp0075516	FBgn0036405	CG6833-PA	GO:0003676 GO:0004527	NA	GO:0005622
GB40994-PA	GB40994	FBpp0293207	FBgn0261053	Cad86C-PF	GO:0005509	GO:0016339 GO:0016339 GO:0007156 GO:0008360	GO:0005887 GO:0016021 GO:0035003
GB53937-PA	GB53937	FBpp0288790	FBgn0261279	lqfR-PD	GO:0003674	GO:0048488 GO:0007269 GO:0008283 GO:0048477	GO:0005794 GO:0005802 GO:0005769
GB40381-PA	GB40381	FBpp0074848	FBgn0036816	Indy-PB	GO:0015137 GO:0015141 GO:0015137 GO:0015141 GO:0015142	GO:0008340 GO:0008340 GO:0008340 GO:0008340 GO:0008340 GO:0008340 GO:0006814 GO:0055085 GO:0008340 GO:0010889	GO:0005886 GO:0005886
GB50634-PA	GB50634	FBpp0073750	FBgn0030573	nmdyn-D6-PA	GO:0004550 GO:0004550 GO:0005524	GO:0006183 GO:0006241 GO:0006165 GO:0006228	NA
GB49114-PA	GB49114	FBpp0070561	FBgn0029672	CG2875-PA	NA	GO:0022008	NA
GB54681-PA	GB54681	FBpp0072674	FBgn0035271	CG2021-PA	NA	GO:0000398 GO:0000398 GO:0000398 GO:0000398	GO:0005688 GO:0030532 GO:0030532 GO:0005688 GO:0005681 GO:0071011
GB47768-PA	GB47768	FBpp0086767	FBgn0086356	tum-PA	GO:0019992 GO:0004871 GO:0005096 GO:0005100	GO:0048813 GO:0007266 GO:0007266 GO:0007266 GO:0008283 GO:0007266 GO:0000910 GO:0030178 GO:0030178 GO:0000910 GO:0000910 GO:0030178 GO:0030178 GO:0030178 GO:0048813 GO:0048666 GO:0000910 GO:0000910 GO:0032507 GO:0007052 GO:0000910 GO:0030111 GO:0030111 GO:0030111 GO:0001709 GO:0051298 GO:0022008	GO:0055028 GO:0005819 GO:0030496 GO:0005634
GB53705-PA	GB53705	FBpp0076360	FBgn0035914	CG6282-PA	GO:0016627	GO:0006629	GO:0005737 GO:0016021
GB51133-PA	GB51133	FBpp0082081	FBgn0038016	MBD-R2-PB	GO:0003677 GO:0008270	GO:0007095 GO:0022008	GO:0005634 GO:0035327
GB44021-PA	GB44021	FBpp0071743	FBgn0034733	CG4752-PA	GO:0017168	NA	NA
GB41852-PA	GB41852	FBpp0297121	FBgn0086690	cp309-PF	NA	GO:0048598 GO:0007020 GO:0007605 GO:0001539	GO:0005813 GO:0005814
GB41029-PA	GB41029	FBpp0074076	FBgn0030752	CG9947-PA	NA	NA	GO:0016020
GB42317-PA	GB42317	FBpp0078586	FBgn0037248	Spargel-PB	GO:0003729 GO:0003676 GO:0000166	GO:0046627 GO:0006355 GO:0008286 GO:0010821	NA
GB50851-PA	GB50851	FBpp0099888	FBgn0037912	sea-PA	GO:0005371 GO:0022857	GO:0006843 GO:0015746	GO:0005740 GO:0005811 GO:0016006 GO:0005739
GB41671-PA	GB41671	FBpp0293480	FBgn0262573	orb2-PE	GO:0003729 GO:0000166 GO:0003676	GO:0007616 GO:0008049 GO:0008356	GO:0044297 GO:0044292 GO:0043679
GB50653-PA	GB50653	FBpp0271859	FBgn0035099	CG6845-PC	NA	NA	GO:0016021
GB48617-PA	GB48617	FBpp0075261	FBgn0036536	CG12713-PA	NA	NA	NA
GB49207-PA	GB49207	FBpp0087635	FBgn0016078	wun-PB	GO:0008195 GO:0008195 GO:0008195 GO:0016791 GO:0042803	GO:0008354 GO:0007280 GO:0008354 GO:0016311 GO:0008354 GO:0008354 GO:0016311 GO:0035233 GO:0035234 GO:0035233 GO:0035233 GO:0009880 GO:0035233 GO:0008354 GO:0035233 GO:0035233	GO:0005886 GO:0016021 GO:0016020
GB55788-PA	GB55788	FBpp0290742	FBgn0033389	Rad51C-PB	GO:0000150 GO:0008094 GO:0003677 GO:0008094 GO:0005524	GO:0006281 GO:0006310 GO:0006281	NA
GB50025-PA	GB50025	FBpp0079221	FBgn0032020	CG7787-PA	GO:0008270 GO:0005085	GO:0016192 GO:0007264	GO:0005575
GB54831-PA	GB54831	FBpp0070935	FBgn0029905	Nf-YC-PA	GO:0003700 GO:0043565	GO:0009987 GO:0008589 GO:0035222 GO:0007411	GO:0005634
GB41863-PA	GB41863	FBpp0070830	FBgn0029830	Grip-PA	GO:0005515 GO:0005102 GO:0005515	GO:0016204 GO:0048644 GO:0050808 GO:0000060 GO:0016203 GO:0016203 GO:0016203 GO:0016203	GO:0031594 GO:0005798 GO:0043195
GB54956-PA	GB54956	FBpp0074822	FBgn0036813	Aut1-PA	NA	GO:0006914	NA
GB41982-PA	GB41982	FBpp0081580	FBgn0003334	Scm-PA	GO:0003700 GO:0005515 GO:0008270 GO:0005515	GO:0006355 GO:0016458 GO:0016458 GO:0006355 GO:0030713 GO:0030708 GO:0007409 GO:0022008	GO:0005634 GO:0035102 GO:0005634
GB52154-PA	GB52154	FBpp0070398	FBgn0027296	l(1)G0144-PA	GO:0004663	GO:0018342	GO:0005968
GB41138-PA	GB41138	FBpp0087529	FBgn0011656	Mef2-PD	GO:0003700 GO:0046983 GO:0003677 GO:0001077	GO:0007498 GO:0007519 GO:0006366 GO:0016202 GO:0006355 GO:0030707 GO:0007498 GO:0007507 GO:0007520 GO:0048747 GO:0007496 GO:0010468 GO:0032968 GO:0045475	GO:0005634 GO:0005634 GO:0005634 GO:0005634
GB48343-PA	GB48343	FBpp0083430	FBgn0260004	Snmp1-PA	GO:0005044 GO:0005044	GO:0006952 GO:0007155 GO:0019236 GO:0007166 GO:0019236	GO:0005887 GO:0016020 GO:0030425 GO:0043025
GB48671-PA	GB48671	FBpp0083749	FBgn0053193	sav-PA	GO:0005515 GO:0005515 GO:0005515	GO:0006917 GO:0046666 GO:0046666 GO:0051726 GO:0008285 GO:0007444 GO:0051726 GO:0006915 GO:0042127 GO:0045570 GO:0046621 GO:0007165 GO:0045464 GO:0010212 GO:0048814 GO:0040014 GO:0072089 GO:0048863 GO:0072002	NA
GB50612-PA	GB50612	FBpp0086118	FBgn0050101	CG30101-PA	NA	NA	NA
GB55351-PA	GB55351	FBpp0082802	FBgn0038452	CG14905-PA	NA	NA	NA
GB46177-PA	GB46177	FBpp0086335	FBgn0034093	CG15706-PA	NA	NA	NA
GB44344-PA	GB44344	FBpp0080663	FBgn0053120	CG33120-PA	NA	NA	NA
GB54439-PA	GB54439	FBpp0271715	FBgn0010415	Sdc-PE	GO:0004888 GO:0008092	GO:0007411 GO:0007411 GO:0050908 GO:0007411 GO:0008045 GO:0097009 GO:0044246 GO:0007427	GO:0005886 GO:0005886 GO:0005576 GO:0005925 GO:0031594
GB48235-PA	GB48235	FBpp0085884	FBgn0034360	CG10927-PA	GO:0008270 GO:0016787	NA	NA
GB51278-PA	GB51278	FBpp0084719	FBgn0028373	inx3-PA	GO:0005243	GO:0010496	GO:0005921 GO:0005921 GO:0005921 GO:0016328 GO:0005886
GB43258-PA	GB43258	FBpp0083005	FBgn0004618	gl-PA	GO:0003700 GO:0003700 GO:0003705 GO:0008270 GO:0003676	GO:0001752 GO:0042051 GO:0009649 GO:0045944 GO:0043153 GO:0010114 GO:0035271	GO:0005634 GO:0005634 GO:0005634
GB41261-PA	GB41261	FBpp0084913	FBgn0039733	CG11504-PB	NA	NA	NA
GB41639-PA	GB41639	FBpp0297151	FBgn0005386	ash1-PB	GO:0042054 GO:0042054 GO:0042800 GO:0046974 GO:0042799 GO:0042800 GO:0042800 GO:0042799 GO:0046974 GO:0042800 GO:0003677 GO:0008270 GO:0003727 GO:0018024	GO:0048477 GO:0001700 GO:0018991 GO:0048096 GO:0016571 GO:0016571 GO:0016571 GO:0016571 GO:0006355	GO:0005634 GO:0005634 GO:0035327 GO:0000785
GB45709-PA	GB45709	FBpp0070790	FBgn0029822	CG12236-PA	GO:0008270 GO:0003676	NA	GO:0005622
GB45806-PA	GB45806	FBpp0082101	FBgn0038053	CG18549-PA	NA	NA	NA
GB54146-PA	GB54146	FBpp0077868	FBgn0037011	CG4858-PA	GO:0000166 GO:0005524	NA	NA
GB44113-PA	GB44113	FBpp0087705	FBgn0260972	alc-PA	GO:0004679	GO:0035090 GO:0070050 GO:0006974	NA
GB49810-PA	GB49810	FBpp0075767	FBgn0036214	CG7264-PA	NA	NA	NA
GB41745-PA	GB41745	FBpp0074047	FBgn0004367	mei-41-PA	GO:0004672 GO:0016301 GO:0004674	GO:0007131 GO:0016321 GO:0007126 GO:0048477 GO:0007348 GO:0000077 GO:0007133 GO:0006281 GO:0007131 GO:0000077 GO:0016310 GO:0007444 GO:0001700 GO:0009314 GO:0007093 GO:0007349 GO:0007088 GO:0007088 GO:0000075 GO:0001700 GO:0008360 GO:0007015 GO:0000723 GO:0030261 GO:0000076 GO:0045002 GO:0045003 GO:0000077 GO:0006974 GO:0007095 GO:0007095	NA
GB44983-PA	GB44983	FBpp0079072	FBgn0031912	CG5261-PB	GO:0004742 GO:0004742	GO:0006086	GO:0005967 GO:0005967 GO:0005811
GB41545-PA	GB41545	FBpp0085084	FBgn0039801	Npc2h-PA	GO:0032934	GO:0015918	NA
GB46019-PA	GB46019	FBpp0290398	FBgn0261618	larp-PD	GO:0003674	GO:0035071 GO:0048102 GO:0051225 GO:0007076 GO:0051299 GO:0007053 GO:0007140 GO:0000001 GO:0007140 GO:0035186	GO:0005737 GO:0005829 GO:0005739 GO:0005737
GB50291-PA	GB50291	FBpp0289830	FBgn0263197	Patronin-PF	GO:0008017 GO:0051011	GO:0000022 GO:0051013 GO:0007026	GO:0005819 GO:0005813 GO:0005819 GO:0030496
GB54294-PA	GB54294	FBpp0297532	FBgn0035348	CG16758-PG	GO:0004731	GO:0009116	NA
GB50282-PA	GB50282	FBpp0074983	FBgn0036727	CG7589-PA	GO:0016933	GO:0006811 GO:0006911	GO:0045211 GO:0016021
GB47819-PA	GB47819	FBpp0084582	FBgn0039522	CG13972-PA	NA	NA	NA
GB43216-PA	GB43216	FBpp0291790	FBgn0261547	Exn-PD	GO:0005089 GO:0005543	GO:0035023 GO:0046928	GO:0030532 GO:0005686 GO:0031594 GO:0042734
GB44146-PA	GB44146	FBpp0071697	FBgn0034709	CG3074-PB	GO:0004197 GO:0005044 GO:0030247 GO:0017147	GO:0006955 GO:0006508 GO:0035593 GO:0030177	GO:0042600 GO:0005615
GB50041-PA	GB50041	FBpp0291718	FBgn0039749	CG11498-PB	NA	NA	NA
GB49112-PA	GB49112	FBpp0288805	FBgn0263398	CG6364-PB	GO:0004849 GO:0004849 GO:0016773 GO:0005524	GO:0008152 GO:0006911	NA
GB48335-PA	GB48335	FBpp0074087	FBgn0010412	RpS19a-PB	GO:0003735 GO:0003735 GO:0003735	GO:0006412 GO:0006412	GO:0022627 GO:0022627 GO:0005840 GO:0005811 GO:0005840
GB55454-PA	GB55454	FBpp0081355	FBgn0037561	CG9630-PA	GO:0004004 GO:0005524 GO:0003676	GO:0008150	GO:0005575
GB49120-PA	GB49120	FBpp0110324	FBgn0003079	phl-PB	GO:0004674 GO:0005515 GO:0005524 GO:0005057	GO:0007362 GO:0007165 GO:0046777 GO:0007173 GO:0008069 GO:0008293 GO:0007362 GO:0035309 GO:0007283 GO:0035171 GO:0042386 GO:0042386 GO:0007476 GO:0007472 GO:0007428 GO:0035171 GO:0030097 GO:0007369 GO:0035556 GO:0040014 GO:0002168 GO:0046534 GO:0007298 GO:0008284 GO:0007552	NA
GB52348-PA	GB52348	FBpp0071507	FBgn0003162	Pu-PA	GO:0003934 GO:0003934 GO:0003934 GO:0003934 GO:0060308 GO:0003934	GO:0048067 GO:0009880 GO:0008363 GO:0048072 GO:0006728 GO:0035185 GO:0006729 GO:0046654 GO:0043095 GO:0006728 GO:2000274	GO:0005737
GB54050-PA	GB54050	FBpp0082947	FBgn0038552	CG18012-PA	GO:0019187	GO:0006486	NA
GB41690-PA	GB41690	FBpp0086314	FBgn0262560	wcd-PA	GO:0003674	GO:0006364 GO:0007405 GO:0048132 GO:0022008	GO:0030532 GO:0005730 GO:0042585 GO:0030532 GO:0005634 GO:0030532
GB55033-PA	GB55033	FBpp0293146	FBgn0004595	pros-PI	GO:0003700 GO:0003700 GO:0003700 GO:0003700 GO:0003677 GO:0001078	GO:0007417 GO:0007422 GO:0045664 GO:0007422 GO:0048813 GO:0006355 GO:0007409 GO:0007399 GO:0050909 GO:0010001 GO:0007400 GO:0007402 GO:0008356 GO:0042676 GO:0007465 GO:0007619 GO:0007399 GO:0007416 GO:0007417 GO:0007409 GO:0007422 GO:0007423 GO:0007400 GO:0006355 GO:0007417 GO:0007402 GO:0007419 GO:0007400 GO:0000122 GO:0007465 GO:0001708 GO:0001754 GO:0007400 GO:0007405 GO:0007406 GO:0055060 GO:…	GO:0005634 GO:0045180 GO:0045179 GO:0005634 GO:0045180 GO:0005634 GO:0005938 GO:0005634 GO:0005634 GO:0045180 GO:0045178 GO:0005634 GO:0005938 GO:0045180 GO:0045178 GO:0005634 GO:0005634 GO:0045180 GO:0005886 GO:0005875
GB42897-PA	GB42897	FBpp0078858	FBgn0001170	H2.0-PA	GO:0003700 GO:0043565	GO:0006355	GO:0005634 GO:0005634
GB47878-PA	GB47878	FBpp0083372	FBgn0051223	CG31223-PA	NA	GO:0022008	NA
GB49713-PA	GB49713	FBpp0071832	FBgn0050259	CG30259-PA	NA	NA	NA
GB41397-PA	GB41397	FBpp0081285	FBgn0037546	CG7918-PA	GO:0016907	GO:0007213	GO:0016021
GB50857-PA	GB50857	FBpp0086798	FBgn0027581	CG6191-PA	GO:0016538	GO:0051302 GO:0051726 GO:0006911	NA
GB51998-PA	GB51998	FBpp0072192	FBgn0034976	CG4049-PA	GO:0003677 GO:0005524 GO:0004386	GO:0006281	NA
GB47443-PA	GB47443	FBpp0088056	FBgn0033183	CG1620-PA	GO:0003677	NA	GO:0005634
GB48434-PA	GB48434	FBpp0076600	FBgn0012058	Cdc27-PA	GO:0005488	GO:0007067 GO:0007049 GO:0009987 GO:0007067 GO:0000398 GO:0022008	GO:0071011
GB46213-PA	GB46213	FBpp0084778	FBgn0041186	Slbp-PA	GO:0003729 GO:0003729 GO:0035613	GO:0008334 GO:0006398 GO:0007049 GO:0006398 GO:0007049 GO:0006398 GO:0006398 GO:0006398 GO:0006398 GO:0006398	GO:0005634 GO:0005737
GB50138-PA	GB50138	FBpp0083690	FBgn0038966	pinta-PA	GO:0008431 GO:0005501	GO:0007602 GO:0016063	NA
GB51619-PA	GB51619	FBpp0073249	FBgn0003366	sev-PA	GO:0004714 GO:0004713 GO:0005515 GO:0005515 GO:0004714 GO:0005515 GO:0004713 GO:0008288 GO:0004713 GO:0005524	GO:0007465 GO:0018108 GO:0008293 GO:0008595 GO:0006468 GO:0045467 GO:0045466 GO:0045466 GO:0007169 GO:0045464 GO:0046534 GO:0045678	GO:0005886 GO:0005887
GB40749-PA	GB40749	FBpp0083051	FBgn0038626	CG7691-PA	GO:0008270 GO:0003676	NA	GO:0005622
GB42384-PA	GB42384	FBpp0084191	FBgn0039306	CG11859-PA	GO:0004672 GO:0004674 GO:0005524	GO:0006468 GO:0006468 GO:0022008	NA
GB42054-PA	GB42054	FBpp0088502	FBgn0002921	Atpalpha-PA	GO:0005391 GO:0005391 GO:0005391 GO:0005391 GO:0008324 GO:0005391 GO:0005391 GO:0005524 GO:0046872	GO:0009612 GO:0001700 GO:0006812 GO:0009266 GO:0006812 GO:0006812 GO:0007626 GO:0009612 GO:0035159 GO:0035158 GO:0008360 GO:0009612 GO:0009266 GO:0008340 GO:0050905 GO:0001894 GO:0008344 GO:0019991 GO:0035158 GO:0035159 GO:0035152 GO:0006754 GO:0015672 GO:0007268 GO:0051124 GO:0008340	GO:0005634 GO:0005886 GO:0005890 GO:0005890 GO:0005886 GO:0005890 GO:0005918 GO:0005918 GO:0005886 GO:0005886
GB51903-PA	GB51903	FBpp0071377	FBgn0030192	CG15307-PA	NA	NA	NA
GB51508-PA	GB51508	FBpp0077129	FBgn0031604	Elp3-PA	GO:0008080 GO:0051536 GO:0008607	GO:0006357 GO:0045494 GO:0007626 GO:0051124 GO:0030431	GO:0005737 GO:0008023 GO:0005634
GB43234-PA	GB43234	FBpp0290513	FBgn0041210	HDAC4-PD	GO:0004407 GO:0004407 GO:0004407 GO:0004407	GO:0016568 GO:0006355	GO:0000118 GO:0005737 GO:0005634
GB50621-PA	GB50621	FBpp0290356	FBgn0040030	CG2893-PF	GO:0008273	GO:0055085	GO:0016021
GB55356-PA	GB55356	FBpp0293886	FBgn0029835	CG5921-PD	NA	NA	NA
GB43181-PA	GB43181	FBpp0300611	FBgn0037992	CG4702-PB	NA	NA	NA
GB48203-PA	GB48203	FBpp0079113	FBgn0261800	LanB1-PA	NA	GO:0009888 GO:0009887 GO:0048598 GO:0016477 GO:0070831 GO:0048513 GO:0008406	GO:0005605 GO:0005604 GO:0005604 GO:0005604
GB41525-PA	GB41525	FBpp0084241	FBgn0039304	CG10425-PA	GO:0016491 GO:0000166	GO:0008152	NA
GB42863-PA	GB42863	FBpp0076723	FBgn0035692	CG13298-PA	GO:0003729 GO:0003676 GO:0000166	GO:0007052 GO:0000398 GO:0022008	GO:0071011 GO:0071013
GB40339-PA	GB40339	FBpp0075964	FBgn0036125	CG6279-PA	GO:0016491	NA	NA
GB40875-PA	GB40875	FBpp0289147	FBgn0024733	RpL10-PC	GO:0003735 GO:0003735	GO:0006412 GO:0007052 GO:0000022 GO:0051297 GO:0051298	GO:0022625 GO:0005840 GO:0005840 GO:0005811 GO:0005737 GO:0043025
GB52557-PA	GB52557	FBpp0077487	FBgn0262126	gho-PA	GO:0004252 GO:0008270	GO:0006888 GO:0006886 GO:0035158 GO:0009306 GO:0035151 GO:0003331 GO:0007029 GO:0048081 GO:0030011 GO:0007030 GO:0016203 GO:0035149 GO:0034394 GO:0040003 GO:0022409 GO:0008360 GO:0071711 GO:0000902	GO:0030127 GO:0005811 GO:0070971
GB49411-PA	GB49411	FBpp0084342	FBgn0039407	CG14544-PA	GO:0016429	GO:0030488 GO:0046331	NA
GB55020-PA	GB55020	FBpp0088290	FBgn0025741	plexA-PD	GO:0017154 GO:0008046 GO:0017154 GO:0005515	GO:0008045 GO:0007411 GO:0016199 GO:2000305 GO:2000305 GO:0007411	GO:0016020 GO:0005622
GB43016-PA	GB43016	FBpp0083172	FBgn0038704	CG5316-PC	GO:0003824 GO:0008270 GO:0003684	GO:0000012 GO:0000398	GO:0005634 GO:0071011
GB49583-PA	GB49583	FBpp0071050	FBgn0004403	RpS14a-PB	GO:0003735 GO:0003735	GO:0006412	GO:0022627 GO:0005840 GO:0005840 GO:0005811
GB44991-PA	GB44991	FBpp0073996	FBgn0011571	caz-PB	GO:0003729 GO:0008270 GO:0003676 GO:0000166	GO:0006367 GO:0000398 GO:0008344	GO:0035327 GO:0005634 GO:0005669 GO:0005634 GO:0071013 GO:0005634
GB44361-PA	GB44361	FBpp0077524	FBgn0031391	CG11723-PA	GO:0003677	NA	NA
GB45929-PA	GB45929	FBpp0083223	FBgn0038735	CG4662-PA	GO:0005509	NA	NA
GB51115-PA	GB51115	FBpp0080045	FBgn0051852	Tap42-PA	NA	GO:0009966 GO:0022008	NA
GB44430-PA	GB44430	FBpp0081834	FBgn0037891	CG5214-PA	GO:0004149 GO:0004149	GO:0006099	GO:0009353 GO:0009353 GO:0005811 GO:0005875
GB53066-PA	GB53066	FBpp0290931	FBgn0260965	CG42588-PA	GO:0003674	GO:0022008	GO:0005575
GB47495-PA	GB47495	FBpp0084244	FBgn0039296	CG10420-PA	GO:0005488	NA	NA
GB49096-PA	GB49096	FBpp0087926	FBgn0026722	drosha-PA	GO:0004525 GO:0004525 GO:0003725 GO:0003725	GO:0031053 GO:0016075 GO:0031053 GO:0022008	GO:0005634
GB53316-PA	GB53316	FBpp0079703	FBgn0027550	CG6495-PA	NA	NA	NA
GB42262-PA	GB42262	FBpp0087188	FBgn0033645	CG13196-PA	NA	NA	NA
GB51148-PA	GB51148	FBpp0080596	FBgn0001301	kel-PB	GO:0003779 GO:0003779 GO:0003779	GO:0048477 GO:0007297 GO:0007301 GO:0007301 GO:0007301 GO:0007303 GO:0030717 GO:0030723 GO:0048477 GO:0007300 GO:0030036 GO:0007349	GO:0035183 GO:0045172 GO:0045172 GO:0035183 GO:0045172 GO:0045172 GO:0005938 GO:0045172
GB47976-PA	GB47976	FBpp0113122	FBgn0035308	CG15822-PB	NA	NA	NA
GB40122-PA	GB40122	FBpp0077785	FBgn0031235	CG13693-PA	NA	NA	NA
GB48134-PA	GB48134	FBpp0076716	FBgn0001258	ImpL3-PA	GO:0004459 GO:0004459 GO:0004459 GO:0000166	GO:0006096 GO:0006096 GO:0055114	GO:0005737
GB45581-PA	GB45581	FBpp0112753	FBgn0262123	l(2)41Ab-PA	NA	NA	NA
GB45001-PA	GB45001	FBpp0083185	FBgn0086613	Ino80-PA	GO:0004386 GO:0005524 GO:0000975	GO:0010468	GO:0005634 GO:0031011 GO:0005700 GO:0000790
GB40773-PA	GB40773	FBpp0073618	FBgn0030485	CG1998-PA	GO:0000254 GO:0005506	GO:0055114 GO:0006633	NA
GB54371-PA	GB54371	FBpp0070719	FBgn0029755	Sas10-PA	NA	GO:0016458 GO:0022008	GO:0005634
[truncated: 4,764 more rows]
