# Supplementary material for: Finding the missing honey bee genes: lessons learned from a genome upgrade
Source: BMC Genomics. 2014 Jan 30;15:86. doi: 10.1186/1471-2164-15-86 (PMC4028053; doi:10.1186/1471-2164-15-86)
Supplement: Additional file 7 — Is a spreadsheet providing counts of InterPro domains in OGSv3.2 and OGSv1.0. [file 1471-2164-15-86-S7.xlsx]

## Sheet: Sheet1
Interpro ID	Interpro domain	No. OGSv3.2 proteins with domain	No. OGSv1.0 proteins with domain	Chi-Squared
IPR001888	Transposase, type 1	18	3	9.26269
IPR004117	Olfactory receptor, Drosophila	141	92	5.97505
IPR008042	Retrotransposon, Pao	4	0	3.60962
IPR007087	Zinc finger, C2H2	291	229	2.46927
IPR013604	7TM chemoreceptor	12	5	2.21546
IPR021760	Replication protein-C C-terminal	2	0	1.80461
IPR001315	Caspase Recruitment	2	0	1.80461
IPR000407	Nucleoside phosphatase GDA1/CD39	2	0	1.80461
IPR008283	Peptidase M17, leucyl aminopeptidase, N-terminal	2	0	1.80461
IPR007373	Thiamin pyrophosphokinase, vitamin B1-binding domain	2	0	1.80461
IPR008926	Ribonucleotide reductase R1 subunit, N-terminal	2	0	1.80461
IPR010996	DNA-directed DNA polymerase, family X, beta-like, N-terminal	2	0	1.80461
IPR007577	Glycosyltransferase, DXD sugar-binding motif	2	0	1.80461
IPR008523	Lactobacillus phage LBR48, DUF805	2	0	1.80461
IPR007371	Thiamin pyrophosphokinase, catalytic domain	2	0	1.80461
IPR001033	Alpha-catenin	2	0	1.80461
IPR005161	Ku70/Ku80, N-terminal alpha/beta	2	0	1.80461
IPR002492	Transposase, Tc1-like	2	0	1.80461
IPR002622	Transposase, Synechocystis PCC 6803	2	0	1.80461
IPR002523	Mg2+ transporter protein, CorA-like/Zinc transport protein ZntB	2	0	1.80461
IPR010097	Malate dehydrogenase, type 1	4	1	1.50915
IPR019761	DNA-directed RNA polymerase M, 15kDa subunit, conserved site	1	3	1.21971
IPR015880	Zinc finger, C2H2-like	248	202	1.19467
IPR006145	Pseudouridine synthase, RsuA/RluB/C/D/E/F	5	2	0.998774
IPR012292	Globin, structural domain	5	2	0.998774
IPR024810	Mab-21 domain	5	2	0.998774
IPR000719	Protein kinase, catalytic domain	216	214	0.965728
IPR002290	Serine/threonine- / dual-specificity protein kinase, catalytic domain	207	205	0.91634
IPR012837	Ribonucleoside-triphosphate reductase activating, anaerobic	1	0	0.902255
IPR005144	ATP-cone	1	0	0.902255
IPR016124	Mog1/PsbP/DUF1795, alpha/beta/alpha sandwich	1	0	0.902255
IPR019555	CRIC domain, Chordata	1	0	0.902255
IPR008342	Dishevelled-3	1	0	0.902255
IPR007637	Restriction endonuclease, type II, DpmII-like	1	0	0.902255
IPR007514	CHD5-like protein	1	0	0.902255
IPR003287	GPCR, family 2, calcitonin receptor family	1	0	0.902255
IPR025256	Domain of unknown function DUF4203	1	0	0.902255
IPR009161	6-phosphofructokinase, eukaryotic type	1	0	0.902255
IPR003115	ParB-like nuclease	1	0	0.902255
IPR010475	Adipokinetic hormone/red pigment-concentrating hormone	1	0	0.902255
IPR005583	Uncharacterised protein family UPF0246	1	0	0.902255
IPR020548	Fructose-1,6-bisphosphatase, active site	1	0	0.902255
IPR011664	Abortive infection system protein AbiD/AbiF-like	1	0	0.902255
IPR015419	EKC/KEOPS complex, subunit Pcc1	1	0	0.902255
IPR007262	Vacuolar protein sorting 55	1	0	0.902255
IPR011049	Serralysin-like metalloprotease, C-terminal	1	0	0.902255
IPR014891	DWNN domain	1	0	0.902255
IPR008880	Trigger factor, C-terminal, bacterial	1	0	0.902255
IPR008513	Uncharacterised protein family UPF0348	1	0	0.902255
IPR010870	Phosphate-selective porin O/P	1	0	0.902255
IPR003400	Biopolymer transport protein ExbD/TolR	1	0	0.902255
IPR026310	Ragulator complex protein LAMTOR1	1	0	0.902255
IPR001613	Flavin amine oxidase	1	0	0.902255
IPR013107	Acyl-CoA dehydrogenase, type 2, C-terminal	1	0	0.902255
IPR006721	ATPase, F1 complex, epsilon subunit, mitochondrial	1	0	0.902255
IPR007223	Peroxin 13, N-terminal	1	0	0.902255
IPR021891	Telomerase ribonucleoprotein complex - RNA-binding domain	1	0	0.902255
IPR002093	BRCA2 repeat	1	0	0.902255
IPR021613	Protein-tyrosine phosphatase receptor IA-2	1	0	0.902255
IPR002054	DNA-directed DNA polymerase X	1	0	0.902255
IPR000104	Antifreeze protein, type I	1	0	0.902255
IPR010516	Sin3 associated polypeptide p18	1	0	0.902255
IPR021910	Protein of unknown function DUF3522	1	0	0.902255
IPR009614	Addiction module toxin, Txe/YoeB	1	0	0.902255
IPR020070	Ribosomal protein L9, N-terminal	1	0	0.902255
IPR021950	Spt20 family	1	0	0.902255
IPR008646	Herpesvirus UL45-like	1	0	0.902255
IPR020476	NUDIX hydrolase	1	0	0.902255
IPR002190	MAGE protein	1	0	0.902255
IPR020069	Ribosomal protein L9, C-terminal	1	0	0.902255
IPR011179	Isopentenyl-diphosphate delta-isomerase, FMN-dependent	1	0	0.902255
IPR018230	BUD31/G10-related, conserved site	1	0	0.902255
IPR013011	Phosphotransferase system, EIIB component, type 2	1	0	0.902255
IPR021850	Protein of unknown function DUF3453	1	0	0.902255
IPR018860	Anaphase-promoting complex, subunit CDC26	1	0	0.902255
IPR026564	Transcriptional regulator TACO1-like, domain 3	1	0	0.902255
IPR015151	Beta-adaptin appendage, C-terminal subdomain	1	0	0.902255
IPR021817	Protein of unknown function DUF3400	1	0	0.902255
IPR011912	ADP-L-glycero-D-manno-heptose-6-epimerase	1	0	0.902255
IPR021475	Protein of unknown function DUF3128	1	0	0.902255
IPR007060	Septum formation initiator	1	0	0.902255
IPR011757	Lytic transglycosylase MltB	1	0	0.902255
IPR004204	Cytochrome c oxidase subunit VIc	1	0	0.902255
IPR019843	DNA polymerase family X, binding site	1	0	0.902255
IPR007099	RNA-directed RNA polymerase, negative-strand RNA virus	1	0	0.902255
IPR019162	Fanconi anemia complex, subunit FancL, WD-repeat containing domain	1	0	0.902255
IPR005662	GTP-binding protein Era	1	0	0.902255
IPR015621	Interleukin-1 receptor family	1	0	0.902255
IPR012908	GPI inositol-deacylase PGAP1-like	1	0	0.902255
IPR003699	Queuosine biosynthesis protein	1	0	0.902255
IPR018511	Hemolysin-type calcium-binding conserved site	1	0	0.902255
IPR010985	Ribbon-helix-helix	1	0	0.902255
IPR009254	Laminin I	1	0	0.902255
IPR002060	Squalene/phytoene synthase	1	0	0.902255
IPR006591	RNA polymerase archaeal subunit P/eukaryotic subunit RPC10	1	0	0.902255
IPR024075	DNA-directed RNA polymerase, helix hairpin domain	1	0	0.902255
IPR019346	Ribosomal protein S32, mitochondrial	1	0	0.902255
IPR008705	Nanos/Xcat2	1	0	0.902255
IPR019186	Nucleolar protein 12	1	0	0.902255
IPR009511	Mad1/Cdc20-bound-Mad2 binding protein	1	0	0.902255
IPR003753	Exonuclease VII, large subunit	1	0	0.902255
IPR000271	Ribosomal protein L34	1	0	0.902255
IPR010330	Competence-induced protein CoiA-like	1	0	0.902255
IPR020519	Uncharacterised protein family UPF0672	1	0	0.902255
IPR003924	GPCR, family 2, latrophilin	1	0	0.902255
IPR001337	Tobacco mosaic virus-like, coat protein	1	0	0.902255
IPR024146	Claspin/Claspin-like	1	0	0.902255
IPR020766	Fibroblast growth factor receptor-like	1	0	0.902255
IPR019496	Nuclear fragile X mental retardation-interacting protein 1, conserved domain	1	0	0.902255
IPR006588	Peptide N glycanase, PAW domain	1	0	0.902255
IPR013547	Prolyl 4-hydroxylase alpha-subunit, N-terminal	1	0	0.902255
IPR015996	Uncharacterised conserved protein UCP028451	1	0	0.902255
IPR022312	DNA polymerase family X	1	0	0.902255
IPR008278	4'-phosphopantetheinyl transferase	1	0	0.902255
IPR003802	Sporulation regulator WhiA	1	0	0.902255
IPR022581	Spt5 transcription elongation factor, N-terminal	1	0	0.902255
IPR007260	Putative N-acetylmannosamine-6-phosphate epimerase	1	0	0.902255
IPR013563	Oligopeptide/dipeptide ABC transporter, C-terminal	1	0	0.902255
IPR000929	Dopamine receptor	1	0	0.902255
IPR004140	Exo70 exocyst complex subunit	1	0	0.902255
IPR011488	Translation initiation factor 2, alpha subunit	1	0	0.902255
IPR012808	Conserved hypothetical protein CHP02453	1	0	0.902255
IPR007345	Polysaccharide pyruvyl transferase	1	0	0.902255
IPR025746	Type 4 fimbrial biogenesis protein PilX, N-terminal domain	1	0	0.902255
IPR020478	AT hook-like	1	0	0.902255
IPR021853	Protein of unknown function DUF3460	1	0	0.902255
IPR003162	Transcription factor TAFII-31	1	0	0.902255
IPR017874	CRIC domain	1	0	0.902255
IPR009400	Nucleotide excision repair, TFIIH, subunit TTDA	1	0	0.902255
IPR005314	Peptidase C50, separase	1	0	0.902255
IPR017268	Tax1-binding protein 3	1	0	0.902255
IPR008010	Membrane protein,Tapt1/CMV receptor	1	0	0.902255
IPR009829	Protein of unknown function DUF1395	1	0	0.902255
IPR014857	Zinc finger, RING-like	1	0	0.902255
IPR002989	Mycobacterial pentapeptide repeat	1	0	0.902255
IPR020579	Exonuclease VII, large subunit, C-terminal	1	0	0.902255
IPR009396	Pigment-dispersing hormone	1	0	0.902255
IPR013445	CDP-glucose 4,6-dehydratase	1	0	0.902255
IPR007024	BLUF domain	1	0	0.902255
IPR006580	Zinc finger, TTF-type	1	0	0.902255
IPR026212	Centrosomal protein of 78kDa	1	0	0.902255
IPR020789	RNA polymerases, subunit N, zinc binding site	1	0	0.902255
IPR024821	Meteorin-like	1	0	0.902255
IPR012952	BING4, C-terminal domain	1	0	0.902255
IPR019414	Domain of unknown function DUF2411	1	0	0.902255
IPR018753	Azospirillum phage Cd, Gp10	1	0	0.902255
IPR017389	Nucleoporin, NUP53	1	0	0.902255
IPR000283	NADH:ubiquinone oxidoreductase, 75kDa subunit, conserved site	1	0	0.902255
IPR017276	Synthesis of cytochrome c oxidase, Sco1/Sco2	1	0	0.902255
IPR014645	Target of Myb protein 1	1	0	0.902255
IPR022226	Protein of unknown function DUF3752	1	0	0.902255
IPR023054	Sporulation regulator WhiA, C-terminal	1	0	0.902255
IPR009231	Chloride channel CLIC-like	1	0	0.902255
IPR014419	Heme utilization protein with pyridoxamine 5'-phosphate domain	1	0	0.902255
IPR006769	Coiled-coil domain containing protein 109, C-terminal	1	0	0.902255
IPR020862	Pacifastin, arthropoda	1	0	0.902255
IPR003697	Maf-like protein	1	0	0.902255
IPR019574	NADH:ubiquinone oxidoreductase, subunit G, iron-sulphur binding	1	0	0.902255
IPR018760	Protein of unknown function DUF2326	1	0	0.902255
IPR001526	CD59 antigen	1	0	0.902255
IPR022075	Symplekin C-terminal	1	0	0.902255
IPR008220	Homoserine acetyltransferase	1	0	0.902255
IPR010066	Oligopeptide/dipeptide ABC transporter, ATP-binding protein, C-terminal	1	0	0.902255
IPR005090	Replication protein C	1	0	0.902255
IPR001237	43kDa postsynaptic protein	1	0	0.902255
IPR014751	DNA double-strand break repair and VJ recombination XRCC4, C-terminal	1	0	0.902255
IPR010585	DNA double-strand break repair and VJ recombination XRCC4	1	0	0.902255
IPR005762	UDP-N-acetylmuramoylalanine-D-glutamate ligase	1	0	0.902255
IPR025160	AATF leucine zipper-containing domain	1	0	0.902255
IPR012852	Coiled-coil transcriptional coactivator-like	1	0	0.902255
IPR014894	Protein of unknown function DUF1795	1	0	0.902255
IPR020458	Zinc finger, DksA/TraR C4-type conserved site	1	0	0.902255
IPR013509	Ribonucleotide reductase large subunit, N-terminal	1	0	0.902255
IPR018628	Coiled-coil domain-containing protein 56	1	0	0.902255
IPR015216	SANT associated	1	0	0.902255
IPR014612	Ribonuclease P/MRP, subunit p20	1	0	0.902255
IPR005349	Uncharacterised protein family UPF0136, Transmembrane	1	0	0.902255
IPR018102	Ribosomal S11, conserved site	1	0	0.902255
IPR005877	YSIRK Gram-positive signal peptide	1	0	0.902255
IPR010512	Protein of unknown function DUF1091	1	0	0.902255
IPR020555	2-C-methyl-D-erythritol 2,4-cyclodiphosphate synthase, conserved site	1	0	0.902255
IPR013554	Ribonucleotide reductase N-terminal	1	0	0.902255
IPR024741	Condensin-2 complex subunit G2	1	0	0.902255
IPR024133	Transmembrane protein 138	1	0	0.902255
IPR012784	RNA polymerase-binding, DksA	1	0	0.902255
IPR004488	Magnesium/cobalt transport protein CorA	1	0	0.902255
IPR016691	tRNA guanosine-2'-O-methyltransferase, TRM11	1	0	0.902255
IPR020467	Potassium channel, voltage dependent, Kv1.4	1	0	0.902255
IPR002611	IstB-like ATP-binding protein	1	0	0.902255
IPR016698	Numb/numb-like	1	0	0.902255
IPR007308	Protein of unknown function DUF408	1	0	0.902255
IPR000962	Zinc finger, DksA/TraR C4-type	1	0	0.902255
IPR026638	Nuclear receptor coactivator 6	1	0	0.902255
IPR024734	Magnesium-dependent phosphatase-1, eukaryotic type	1	0	0.902255
IPR004169	Spider toxin	1	0	0.902255
IPR012332	P22 tailspike C-terminal domain-like	1	0	0.902255
IPR018944	DNA polymerase lambda, fingers domain	1	0	0.902255
IPR012485	Centromere protein Cenp-I	1	0	0.902255
IPR010342	Protein of unknown function DUF938	1	0	0.902255
IPR007067	Tail sheath protein	1	0	0.902255
IPR014807	Cytochrome oxidase assembly protein 1	1	0	0.902255
IPR001343	Haemolysin-type calcium-binding repeat	1	0	0.902255
IPR018433	Carbonic anhydrase, putative, insect	1	0	0.902255
IPR003583	Helix-hairpin-helix DNA-binding motif, class 1	1	0	0.902255
IPR001989	Radical-activating enzyme, conserved site	1	0	0.902255
IPR007365	Transferrin receptor-like, dimerisation domain	1	0	0.902255
IPR001011	Acid phosphatase, class A, bacterial	1	0	0.902255
IPR018644	Protein of unknown function DUF2071	1	0	0.902255
IPR025813	tRNA (cytosine(38)-C(5))-methyltransferase TRDMT1	1	0	0.902255
IPR009548	Protein of unknown function DUF1168	1	0	0.902255
IPR018468	Double-strand recombination repair protein, Mei5-like	1	0	0.902255
IPR010228	NADH:ubiquinone oxidoreductase, subunit G	1	0	0.902255
IPR009422	Gemin6	1	0	0.902255
IPR006532	Poly-U binding splicing factor, half-pint	1	0	0.902255
IPR016861	Mitochondrial dimethyladenosine transferase 2, mitochondrial precursor	1	0	0.902255
IPR004640	Co-chaperone Hsc20	1	0	0.902255
IPR002178	Phosphotransferase system, phosphoenolpyruvate-dependent sugar EIIA 2	1	0	0.902255
IPR006165	DNA helicase, ATP-dependent, Ku70 subunit	1	0	0.902255
IPR012575	NADH:ubiquinone oxidoreductase, MNLL subunit	1	0	0.902255
IPR012220	Glutamate synthase, eukaryotic	1	0	0.902255
IPR008014	Glycogen synthase kinase-3 binding protein	1	0	0.902255
IPR006282	Thiamin pyrophosphokinase	1	0	0.902255
IPR022205	Protein of unknown function DUF3732	1	0	0.902255
IPR024325	Domain of unknown function DUF3835	1	0	0.902255
IPR005357	Uncharacterised domain UPF0150	1	0	0.902255
IPR009675	Xklp2 targeting protein	1	0	0.902255
IPR014036	DeoR C-terminal sensor domain	1	0	0.902255
IPR004017	Cysteine-rich domain	1	0	0.902255
IPR005061	Domain of unknown function DUF292, eukaryotic	1	0	0.902255
IPR009073	Heat shock cognate protein B, C-terminal oligomerisation	1	0	0.902255
IPR008037	Proteinase inhibitor I19, pacifastin	1	0	0.902255
IPR013877	YAP-binding/Alf4/Glomulin	1	0	0.902255
IPR001034	HTH DeoR N-terminal domain	1	0	0.902255
IPR013346	Ribonucleotide reductase, class I , alpha subunit	1	0	0.902255
IPR010360	Protein of unknown function DUF956	1	0	0.902255
IPR010036	Magnesium-dependent phosphatase-1, eukaryotic/arcaheal type	1	0	0.902255
IPR003973	Potassium channel, voltage dependent, Kv2	1	0	0.902255
IPR022567	Domain of unknown function DUF3459	1	0	0.902255
IPR010445	Protein of unknown function DUF1049	1	0	0.902255
IPR007337	RelB antitoxin/Antitoxin DinJ	1	0	0.902255
IPR026188	Lebercilin	1	0	0.902255
IPR018607	Chromosome transmission fidelity protein 8	1	0	0.902255
IPR016656	Transcription initiation factor TFIIE, beta subunit	1	0	0.902255
IPR016238	Ribosomal protein S6 kinase	1	0	0.902255
IPR025700	L-lysine 6-monooxygenase/L-ornithine 5-monooxygenase	1	0	0.902255
IPR002429	Cytochrome c oxidase subunit II C-terminal	1	0	0.902255
IPR018874	Bacteriophage Mx8, p63, C-terminal	1	0	0.902255
IPR010307	Laminin II	1	0	0.902255
IPR017337	Uncharacterised conserved protein UCP037956, zinc finger Ran-binding	1	0	0.902255
IPR019527	RZZ complex, subunit KNTC1/ROD, C-terminal	1	0	0.902255
IPR009089	DNA double-strand break repair and VJ recombination XRCC4, N-terminal	1	0	0.902255
IPR007965	Touch receptor neuron protein Mec-17	1	0	0.902255
IPR002956	Bride of sevenless protein	1	0	0.902255
IPR002204	3-hydroxyisobutyrate dehydrogenase-related, conserved site	1	0	0.902255
IPR004330	FAR1 DNA binding domain	1	0	0.902255
IPR010033	HAD-superfamily phosphatase, subfamily IIIC	1	0	0.902255
IPR007065	HPP	1	0	0.902255
IPR011082	Exosome-associated factor Rrp47/DNA strand repair C1D	1	0	0.902255
IPR009062	Smac/DIABLO-like	1	0	0.902255
IPR016664	Rab protein geranylgeranyltransferase component A, eukaryota	1	0	0.902255
IPR024604	Domain of unknown function DUF3635	1	0	0.902255
IPR020373	Ribosomal protein S36, mitochondrial	1	0	0.902255
IPR021640	Mediator complex, subunit Med28	1	0	0.902255
IPR026321	Coiled-coil domain-containing protein 134	1	0	0.902255
IPR013240	DNA-directed RNA polymerase I, subunit RPA34.5	1	0	0.902255
IPR018649	Domain of unknown function DUF2078	1	0	0.902255
IPR014637	Sorting nexin, Snx5/Snx6 types	1	0	0.902255
IPR007517	Rad50 zinc hook	1	0	0.902255
IPR012617	Apoptosis-antagonizing transcription factor, C-terminal	1	0	0.902255
IPR012911	Protein serine/threonine phosphatase 2C, C-terminal	1	0	0.902255
IPR018788	Proteasome assembly chaperone 3	1	0	0.902255
IPR007111	NACHT nucleoside triphosphatase	1	0	0.902255
IPR015766	Leucine-rich repeat-containing protein 40	1	0	0.902255
IPR002047	Adipokinetic hormone, conserved site	1	0	0.902255
IPR018268	Ribosomal protein S10, conserved site	1	0	0.902255
IPR006141	Intein splice site	1	0	0.902255
IPR005228	Conserved hypothetical protein CHP00251	1	0	0.902255
IPR017439	Amidohydrolase	1	0	0.902255
IPR004701	Phosphotransferase system, fructose subfamily IIA component	1	0	0.902255
IPR003526	2-C-methyl-D-erythritol 2,4-cyclodiphosphate synthase	1	0	0.902255
IPR002008	DNA polymerase, family X, beta-like	1	0	0.902255
IPR011029	DEATH-like	16	10	0.839827
IPR002348	Interleukin 1/heparin-binding growth factor	3	1	0.807239
IPR008465	Dystroglycan	3	1	0.807239
IPR016558	DNA primase, large subunit, eukaryotic	3	1	0.807239
IPR004007	Dak phosphatase	3	1	0.807239
IPR004006	Dak kinase	3	1	0.807239
IPR001670	Alcohol dehydrogenase, iron-type	3	1	0.807239
IPR008906	HAT dimerisation	3	1	0.807239
IPR025986	RNA-polymerase II-associated protein 3-like, C-terminal domain	3	1	0.807239
IPR002296	N6 adenine-specific DNA methyltransferase, N12 class	3	1	0.807239
IPR002586	CobQ/CobB/MinD/ParA nucleotide binding domain	3	1	0.807239
IPR021183	N-terminal acetyltransferase A, auxiliary subunit	3	1	0.807239
IPR014790	MutL, C-terminal, dimerisation	3	1	0.807239
IPR006424	Glyceraldehyde-3-phosphate dehydrogenase, type I	3	1	0.807239
IPR003213	Cytochrome c oxidase, subunit VIb	3	1	0.807239
IPR011009	Protein kinase-like domain	250	244	0.785177
IPR002402	Cytochrome P450, E-class, group II	3	5	0.72904
IPR000402	ATPase, P-type cation exchange, beta subunit	3	5	0.72904
IPR000542	Acyltransferase ChoActase/COT/CPT	3	5	0.72904
IPR017983	GPCR, family 2, secretin-like, conserved site	6	3	0.717573
IPR002403	Cytochrome P450, E-class, group IV	6	3	0.717573
IPR008011	Complex 1 LYR protein	6	3	0.717573
IPR000611	Neuropeptide Y receptor	6	3	0.717573
IPR013818	Lipase, N-terminal	22	15	0.705669
IPR006578	MADF domain	14	9	0.636125
IPR017996	Major royal jelly	20	23	0.634613
IPR008271	Serine/threonine-protein kinase, active site	134	133	0.61739
IPR020635	Tyrosine-protein kinase, catalytic domain	190	185	0.556749
IPR000990	Innexin	7	4	0.540545
IPR011993	Pleckstrin homology-like domain	135	133	0.526843
IPR012336	Thioredoxin-like fold	71	72	0.492987
IPR000734	Lipase	21	15	0.480442
IPR024940	Transcription factor TCF/LEF	4	2	0.478303
IPR020552	Inositol monophosphatase, Lithium-sensitive	4	2	0.478303
IPR001661	Glycoside hydrolase, family 37	4	2	0.478303
IPR001905	Ammonium transporter	4	2	0.478303
IPR011625	Alpha-2-macroglobulin, N-terminal 2	4	2	0.478303
IPR004075	Interleukin-1 receptor, type I/Toll precursor	4	2	0.478303
IPR006623	Testicular haploid expressed repeat	4	2	0.478303
IPR023415	Low-density lipoprotein (LDL) receptor class A, conserved site	32	24	0.470993
IPR002092	DNA-directed RNA polymerase, phage-type	1	2	0.445337
IPR026000	Anaphase-promoting complex subunit 5,TPR-containing domain	1	2	0.445337
IPR009832	Protein of unknown function DUF1397	1	2	0.445337
IPR020574	Ribosomal protein S9, conserved site	1	2	0.445337
IPR001750	NADH:ubiquinone/plastoquinone oxidoreductase	1	2	0.445337
IPR001770	G-protein, gamma subunit	1	2	0.445337
IPR011767	Glutaredoxin active site	1	2	0.445337
IPR014033	Arginase	1	2	0.445337
IPR002792	TRAM domain	1	2	0.445337
IPR009134	Tyrosine-protein kinase, vascular endothelial growth factor receptor (VEGFR), N-terminal	1	2	0.445337
IPR006131	Aspartate/ornithine carbamoyltransferase, Asp/Orn-binding domain	1	2	0.445337
IPR003073	Orphan nuclear receptor, NURR type	1	2	0.445337
IPR019443	FMP27, C-terminal	1	2	0.445337
IPR001529	DNA-directed RNA polymerase, M/15kDa subunit	1	2	0.445337
IPR008027	Ubiquinol-cytochrome C reductase, UQCRX/QCR9-like	1	2	0.445337
IPR004327	Phosphotyrosyl phosphatase activator, PTPA	1	2	0.445337
IPR019799	Glycoside hydrolase, family 22, conserved site	1	2	0.445337
IPR008851	Transcription initiation factor IIF, alpha subunit	1	2	0.445337
IPR002650	Sulphate adenylyltransferase	1	2	0.445337
IPR006132	Aspartate/ornithine carbamoyltransferase, carbamoyl-P binding	1	2	0.445337
IPR024768	Limkain-b1	1	2	0.445337
IPR007918	Mitochondrial distribution/morphology family 35/apoptosis	1	2	0.445337
IPR023696	Ureohydrolase domain	1	2	0.445337
IPR019323	CAZ complex, RIM-binding protein	1	2	0.445337
IPR010939	Protein of unknown function DUF1136	1	2	0.445337
IPR005037	Pre-mRNA-splicing factor 38	1	2	0.445337
IPR007917	Uncharacterised protein family UPF0224	1	2	0.445337
IPR001681	Neurokinin receptor	1	2	0.445337
IPR020605	Octanoyltransferase, conserved site	1	2	0.445337
IPR005697	Homoserine O-succinyltransferase	1	2	0.445337
IPR013893	Ribonuclease P, Rpp40	1	2	0.445337
IPR024786	Transducer of regulated CREB activity	1	2	0.445337
IPR015324	Ribosomal protein Rsm22, bacterial-type	1	2	0.445337
IPR005708	Homogentisate 1,2-dioxygenase	1	2	0.445337
IPR020596	Ribosomal RNA adenine methylase transferase, conserved site	1	2	0.445337
IPR001046	Natural resistance-associated macrophage protein	1	2	0.445337
IPR019142	Dymeclin	1	2	0.445337
IPR015506	Dishevelled-related protein	1	2	0.445337
IPR006130	Aspartate/ornithine carbamoyltransferase	1	2	0.445337
IPR000544	Octanoyltransferase	1	2	0.445337
IPR007474	ApaG domain	1	2	0.445337
IPR001123	Lysine-type exporter protein (LYSE/YGGA)	1	2	0.445337
IPR025607	Ribosomal protein L5 eukaryotic/L18 archaeal, C-terminal	1	2	0.445337
IPR011019	KIND	1	2	0.445337
IPR001604	DNA/RNA non-specific endonuclease	1	2	0.445337
IPR019013	Vacuolar ATPase assembly integral membrane protein VMA21-like domain	1	2	0.445337
IPR005485	Ribosomal protein L5 eukaryotic/L18 archaeal	1	2	0.445337
IPR018065	Ribosomal protein L34e, conserved site	1	2	0.445337
IPR001101	Plectin repeat	1	2	0.445337
IPR013947	Mediator complex, subunit Med14	1	2	0.445337
IPR006035	Ureohydrolase	1	2	0.445337
IPR019170	Meckelin	1	2	0.445337
IPR004937	Urea transporter	1	2	0.445337
IPR006262	Cytidine deaminase, homotetrameric	1	2	0.445337
IPR017997	Vinculin	1	2	0.445337
IPR013921	Mediator complex, subunit Med20	1	2	0.445337
IPR020821	Extracellular Endonuclease, subunit A	1	2	0.445337
IPR004403	Peptide chain release factor eRF1/aRF1	1	2	0.445337
IPR000106	Protein-tyrosine phosphatase/arsenate reductase	1	2	0.445337
IPR026306	Round spermatid basic protein 1	1	2	0.445337
IPR005746	Thioredoxin	11	13	0.437485
IPR013069	BTB/POZ	60	61	0.434968
IPR013766	Thioredoxin domain	23	25	0.418065
IPR019826	Carboxylesterase type B, active site	15	17	0.417067
IPR000299	FERM domain	21	23	0.41496
IPR006029	Neurotransmitter-gated ion-channel transmembrane domain	21	23	0.41496
IPR000873	AMP-dependent synthetase/ligase	17	19	0.413828
IPR011333	BTB/POZ fold	76	76	0.406246
IPR002172	Low-density lipoprotein (LDL) receptor class A repeat	40	31	0.405768
IPR013087	Zinc finger C2H2-type/integrase DNA-binding domain	190	161	0.3496
IPR017868	Filamin/ABP280 repeat-like	9	6	0.332332
IPR020849	Small GTPase superfamily, Ras type	62	62	0.330893
IPR013098	Immunoglobulin I-set	80	79	0.327471
IPR006631	Protein of unknown function DM4/12	14	10	0.320081
IPR002303	Valine-tRNA ligase	2	3	0.316964
IPR024939	Calcium-activated potassium channel Slo	2	3	0.316964
IPR006259	Adenylate kinase, subfamily	2	3	0.316964
IPR007652	Alpha 1,4-glycosyltransferase domain	2	3	0.316964
IPR011613	Glycoside hydrolase family 15	2	3	0.316964
IPR005576	RNA polymerase Rpb7, N-terminal	2	3	0.316964
IPR002413	Ves allergen	2	3	0.316964
IPR008734	Phosphorylase kinase alpha/beta subunit	2	3	0.316964
IPR001084	Tau and MAP proteins tubulin-binding repeat	2	3	0.316964
IPR000847	Transcription regulator HTH, LysR	2	3	0.316964
IPR002104	Integrase, catalytic	2	3	0.316964
IPR001834	NADH:cytochrome b5 reductase (CBR)	2	3	0.316964
IPR013762	Integrase-like, catalytic core	2	3	0.316964
IPR025946	CABIT domain	2	3	0.316964
IPR006549	HAD-superfamily hydrolase, subfamily IIIA	2	3	0.316964
IPR001863	Glypican	2	3	0.316964
IPR017956	AT hook, DNA-binding motif	2	3	0.316964
IPR001597	Aromatic amino acid beta-eliminating lyase/threonine aldolase	2	3	0.316964
IPR007862	Adenylate kinase, active site lid domain	2	3	0.316964
IPR007271	Nucleotide-sugar transporter	2	3	0.316964
IPR013020	DNA helicase (DNA repair), Rad3 type	2	3	0.316964
IPR006166	ERCC4 domain	2	3	0.316964
IPR000705	Galactokinase	2	3	0.316964
IPR007533	Cytochrome c oxidase assembly protein CtaG/Cox11	2	3	0.316964
IPR015572	Voltage-dependent potassium channel Kv3, invertebrate	2	3	0.316964
IPR013621	Ion transport N-terminal	5	3	0.316476
IPR002885	Pentatricopeptide repeat	5	3	0.316476
IPR001296	Glycosyl transferase, family 1	5	3	0.316476
IPR006555	ATP-dependent helicase, C-terminal	5	3	0.316476
IPR002398	Peptidase C14, caspase precursor p45	5	3	0.316476
IPR003938	Potassium channel, voltage-dependent, EAG/ELK/ERG	5	3	0.316476
IPR003378	Fringe-like	5	3	0.316476
IPR006629	LPS-induced tumor necrosis factor alpha factor	5	3	0.316476
IPR002509	Polysaccharide deacetylase	5	3	0.316476
IPR001356	Homeodomain	94	92	0.311512
IPR001128	Cytochrome P450	56	56	0.298671
IPR011545	DNA/RNA helicase, DEAD/DEAH box type, N-terminal	55	55	0.293305
IPR000980	SH2 domain	32	33	0.291832
IPR000210	BTB/POZ-like	72	71	0.285148
IPR020568	Ribosomal protein S5 domain 2-type fold	30	31	0.282146
IPR001452	Src homology-3 domain	71	70	0.279874
IPR002919	Trypsin Inhibitor-like, cysteine rich domain	15	11	0.273933
IPR000048	IQ motif, EF-hand binding site	33	26	0.268278
IPR003534	Major royal jelly-related	27	28	0.2679
IPR000488	Death	10	7	0.266833
IPR013322	TRAF-type	10	7	0.266833
IPR002394	Nicotinic acetylcholine receptor	10	7	0.266833
IPR001245	Serine-threonine/tyrosine-protein kinase catalytic domain	50	50	0.266492
IPR020683	Ankyrin repeat-containing domain	101	98	0.266378
IPR001952	Alkaline phosphatase	3	4	0.264985
IPR004240	Nonaspanin (TM9SF)	3	4	0.264985
IPR022063	Complementary sex determination, N-terminal	3	4	0.264985
IPR000602	Glycoside hydrolase, family 38, core	3	4	0.264985
IPR013517	FG-GAP repeat	3	4	0.264985
IPR001578	Peptidase C12, ubiquitin carboxyl-terminal hydrolase 1	3	4	0.264985
IPR001222	Zinc finger, TFIIS-type	3	4	0.264985
IPR010473	Diaphanous GTPase-binding	3	4	0.264985
IPR004143	Biotin/lipoate A/B protein ligase	3	4	0.264985
IPR006693	Partial AB-hydrolase lipase domain	3	4	0.264985
IPR013315	Spectrin alpha chain, SH3 domain	3	4	0.264985
IPR001464	Annexin	3	4	0.264985
IPR020901	Proteinase inhibitor I2, Kunitz, conserved site	3	4	0.264985
IPR003306	WIF domain	3	4	0.264985
IPR018502	Annexin repeat	3	4	0.264985
IPR018834	DNA/RNA-binding domain, Est1-type	3	4	0.264985
IPR011010	DNA breaking-rejoining enzyme, catalytic core	3	4	0.264985
IPR006439	HAD-superfamily hydrolase, subfamily IA, variant 1	3	4	0.264985
IPR005062	SAC3/GANP/Nin1/mts3/eIF-3 p25	3	4	0.264985
IPR014352	FERM/acyl-CoA-binding protein, 3-helical bundle	24	25	0.254105
IPR006209	EGF-like domain	24	25	0.254105
IPR002110	Ankyrin repeat	97	94	0.24675
IPR001810	F-box domain, cyclin-like	34	27	0.246231
IPR014001	Helicase, superfamily 1/2, ATP-binding domain	81	79	0.245073
IPR019748	FERM central domain	21	22	0.240944
IPR023370	Uncharacterised domain UPF0066, YaeB-like domain	2	1	0.239112
IPR008908	Sarcoglycan alphaepsilon	2	1	0.239112
IPR015520	Imaginal disc growth factor	2	1	0.239112
IPR005034	Dicer double-stranded RNA-binding fold	2	1	0.239112
IPR008628	Golgi phosphoprotein 3	2	1	0.239112
IPR018106	CAP, conserved site	2	1	0.239112
IPR008591	GINS complex, subunit Sld5	2	1	0.239112
IPR002176	Crossover junction endodeoxyribonuclease RuvC	2	1	0.239112
IPR013713	Exportin/Importin, Cse1-like	2	1	0.239112
IPR001902	Sulphate anion transporter	2	1	0.239112
IPR019184	Uncharacterised protein family, transmembrane-17	2	1	0.239112
IPR009779	Translocon-associated, gamma subunit	2	1	0.239112
IPR000119	Histone-like bacterial DNA-binding protein	2	1	0.239112
IPR022151	Sox developmental protein N-terminal	2	1	0.239112
IPR004101	Mur ligase, C-terminal	2	1	0.239112
IPR024097	Basic helix-loop-helix leucine zipper transcription factor	2	1	0.239112
IPR005378	Vacuolar protein sorting-associated protein 35	2	1	0.239112
IPR001414	Ocular albinism protein, type 1	2	1	0.239112
IPR015660	Achaete-scute transcription factor-related	2	1	0.239112
IPR019564	Mitochondrial outer membrane transport complex, Tom37/metaxin	2	1	0.239112
IPR021298	Protein of unknown function DUF2870	2	1	0.239112
IPR009357	Endogenous retrovirus receptor	2	1	0.239112
IPR011344	Single-strand DNA-binding	2	1	0.239112
IPR007717	Nuclear pore localisation protein NPL4	2	1	0.239112
IPR002759	Ribonuclease P/MRP protein subunit	2	1	0.239112
IPR002820	Molybdopterin cofactor biosynthesis C (MoaC) domain	2	1	0.239112
IPR000241	Putative RNA methylase domain	2	1	0.239112
IPR015449	Potassium channel, calcium-activated, SK	2	1	0.239112
IPR020593	Gamma-glutamyl phosphate reductase GPR, conserved site	2	1	0.239112
IPR016833	Putative sodium bile acid cotransporter	2	1	0.239112
IPR011398	Fibrillin	2	1	0.239112
IPR021190	Peptidase M10A, matrix metallopeptidase	2	1	0.239112
IPR006536	HnRNP-L/PTB/hephaestus splicing factor	2	1	0.239112
IPR018379	BEN domain	2	1	0.239112
IPR011001	Saposin-like	2	1	0.239112
IPR020898	Synapsin, ATP-binding domain	2	1	0.239112
IPR018933	Netrin module, non-TIMP type	2	1	0.239112
IPR024162	Adaptor protein Cbl	2	1	0.239112
IPR000891	Pyruvate carboxyltransferase	2	1	0.239112
IPR001985	S-adenosylmethionine decarboxylase	2	1	0.239112
IPR018215	ClpP, active site	2	1	0.239112
IPR000633	Vinculin, conserved site	2	1	0.239112
IPR009643	Heat shock factor binding 1	2	1	0.239112
IPR023190	Phosphoserine phosphatase, domain 2	2	1	0.239112
IPR015318	Zinc finger, GAGA-binding factor	2	1	0.239112
IPR022782	Actin interacting protein 3, C-terminal	2	1	0.239112
IPR002346	Molybdopterin dehydrogenase, FAD-binding	2	1	0.239112
IPR006164	DNA helicase, ATP-dependent, Ku type	2	1	0.239112
IPR024314	Suppressor of fused C-terminal	2	1	0.239112
IPR006933	HAP1, N-terminal	2	1	0.239112
IPR003680	Flavodoxin-like fold	2	1	0.239112
IPR020563	Crossover junction endodeoxyribonuclease RuvC, magnesium-binding site	2	1	0.239112
IPR006224	Pseudouridine synthase, RluC/RluD, conserved site	2	1	0.239112
IPR005565	Haemolysin activator HlyB	2	1	0.239112
IPR001958	Tetracycline resistance protein, TetA/multidrug resistance protein MdtG	2	1	0.239112
IPR013500	DNA topoisomerase I, catalytic core, eukaryotic-type	2	1	0.239112
IPR001577	Peptidase M8, leishmanolysin	2	1	0.239112
IPR001907	ClpP	2	1	0.239112
IPR008146	Glutamine synthetase, catalytic domain	2	1	0.239112
IPR016098	Cyclase-associated protein CAP/septum formation inhibitor MinC, C-terminal	2	1	0.239112
IPR004205	Cytochrome b-c1 complex subunit 8	2	1	0.239112
IPR002097	Profilin/allergen	2	1	0.239112
IPR000674	Aldehyde oxidase/xanthine dehydrogenase, a/b hammerhead	2	1	0.239112
IPR012953	BOP1, N-terminal domain	2	1	0.239112
IPR002001	GPCR, family 2, diuretic hormone receptor	2	1	0.239112
IPR005399	Potassium channel, voltage-dependent, beta subunit, KCNAB-related	2	1	0.239112
IPR011044	Quinoprotein amine dehydrogenase, beta chain-like	2	1	0.239112
IPR025977	Nuclear condensin complex subunit 3, C-terminal domain	2	1	0.239112
IPR006823	Neutral/alkaline nonlysosomal ceramidase	2	1	0.239112
IPR005455	Profilin, plant	2	1	0.239112
IPR000647	CTF transcription factor/nuclear factor 1	2	1	0.239112
IPR004167	E3 binding	2	1	0.239112
IPR003674	Oligosaccharyl transferase, STT3 subunit	2	1	0.239112
IPR009050	Globin-like	2	1	0.239112
IPR008172	CYTH domain	2	1	0.239112
IPR007513	Uncharacterised protein family SERF	2	1	0.239112
IPR005121	Phenylalanine-tRNA ligase, beta subunit, ferrodoxin-fold anticodon-binding	2	1	0.239112
IPR005607	BSD	2	1	0.239112
IPR005819	Histone H5	2	1	0.239112
IPR005792	Protein disulphide isomerase	2	1	0.239112
IPR023045	Molybdenum cofactor biosynthesis C	2	1	0.239112
IPR020537	ATPase, F0 complex, subunit C, DCCD-binding site	2	1	0.239112
IPR020581	Glycine cleavage system P protein	2	1	0.239112
IPR019442	Domain of unknown function DUF2428, death-receptor-like	2	1	0.239112
IPR010895	CHRD	2	1	0.239112
IPR002715	Nascent polypeptide-associated complex NAC	2	1	0.239112
IPR001537	tRNA/rRNA methyltransferase, SpoU	2	1	0.239112
IPR001352	Ribonuclease HII/HIII	2	1	0.239112
IPR007238	DNA primase, large subunit, eukaryotic/archaeal	2	1	0.239112
IPR000715	Glycosyl transferase, family 4	2	1	0.239112
IPR006709	Small-subunit processome, Utp14	2	1	0.239112
IPR008139	Saposin B	2	1	0.239112
IPR006840	ChaC-like protein	2	1	0.239112
IPR000652	Triosephosphate isomerase	2	1	0.239112
IPR001556	Bombesin receptor	2	1	0.239112
IPR004856	Glycosyl transferase, ALG6/ALG8	2	1	0.239112
IPR005570	RNA polymerase, Rpb8	2	1	0.239112
IPR011608	PRD	2	1	0.239112
IPR016068	Translin, N-terminal	2	1	0.239112
IPR011766	Thiamine pyrophosphate enzyme, C-terminal TPP-binding	2	1	0.239112
IPR002818	ThiJ/PfpI	2	1	0.239112
IPR006656	Molybdopterin oxidoreductase	2	1	0.239112
IPR024159	Adaptor protein Cbl, PTB domain	2	1	0.239112
IPR022043	Chromatin assembly factor 1 subunit A	2	1	0.239112
IPR000469	G-protein alpha subunit, group 12	2	1	0.239112
IPR024567	Ribonuclease HII/HIII domain	2	1	0.239112
IPR000789	Cyclin-dependent kinase, regulatory subunit	2	1	0.239112
IPR009027	Ribosomal protein L9/RNase H1, N-terminal	2	1	0.239112
IPR012313	Zinc finger, FCS-type	2	1	0.239112
IPR000519	P-type trefoil	2	1	0.239112
IPR015930	Aconitase B, iron-sulphur-binding, bacterial	2	1	0.239112
IPR019814	Translation initiation factor 3, N-terminal	2	1	0.239112
IPR017957	P-type trefoil, conserved site	2	1	0.239112
IPR005442	Glutathione S-transferase, omega-class	2	1	0.239112
IPR002775	DNA/RNA-binding protein Alba-like	2	1	0.239112
IPR025459	Protein of unknown function DUF4279	2	1	0.239112
IPR008709	Neurochondrin	2	1	0.239112
IPR001748	G10 protein	2	1	0.239112
IPR005107	CO dehydrogenase flavoprotein, C-terminal	2	1	0.239112
IPR005827	Potassium channel, voltage dependent, KCNQ1	2	1	0.239112
IPR013025	Ribosomal protein L25/L23	2	1	0.239112
IPR011174	Ezrin/radixin/moesin	2	1	0.239112
IPR014886	RNA-binding motif	2	1	0.239112
IPR019180	Oxidoreductase-like, N-terminal	2	1	0.239112
IPR018982	RQC domain	2	1	0.239112
IPR015628	Supervillin	2	1	0.239112
IPR013912	Adenylate cyclase-associated CAP, C-terminal	2	1	0.239112
IPR007715	Coenzyme Q biosynthesis Coq4	2	1	0.239112
IPR023311	Methuselah ectodomain, domain 2	2	1	0.239112
IPR001233	RtcB family	2	1	0.239112
IPR003195	Transcription initiation factor IID, 18kDa subunit	2	1	0.239112
IPR000262	FMN-dependent dehydrogenase	2	1	0.239112
IPR005930	Pyruvate carboxylase	2	1	0.239112
IPR000232	Heat shock factor (HSF)-type, DNA-binding	2	1	0.239112
IPR005160	Ku70/Ku80 C-terminal arm	2	1	0.239112
IPR021007	Complementary sex determiner, C-terminal	2	1	0.239112
IPR021930	Heparan sulphate-N-deacetylase	2	1	0.239112
IPR004152	GAT	2	1	0.239112
IPR018017	Nucleoside phosphorylase	2	1	0.239112
IPR008147	Glutamine synthetase, beta-Grasp	2	1	0.239112
IPR001837	Adenylate cyclase-associated CAP	2	1	0.239112
IPR006910	Rad21/Rec8-like protein, N-terminal	2	1	0.239112
IPR015946	K homology domain-like, alpha/beta	2	1	0.239112
IPR019407	Thiouridylase, cytoplasmic, subunit 2	2	1	0.239112
IPR017280	Methyltransferase, METTL2, predicted	2	1	0.239112
IPR001997	Calponin	2	1	0.239112
IPR003342	Glycosyl transferase, family 39	2	1	0.239112
IPR007763	NADH:ubiquinone oxidoreductase, 17.2kDa subunit	2	1	0.239112
IPR017861	Kae1/YgjD family	2	1	0.239112
IPR016169	CO dehydrogenase flavoprotein-like, FAD-binding, subdomain 2	2	1	0.239112
IPR021158	Peptidase M10A, cysteine switch, zinc binding site	2	1	0.239112
IPR010400	PITH domain	2	1	0.239112
IPR002331	Pancreatic lipase	2	1	0.239112
IPR007695	DNA mismatch repair protein MutS-like, N-terminal	2	1	0.239112
IPR016017	GDNF/GAS1	2	1	0.239112
IPR007738	Prospero homeobox protein 1	2	1	0.239112
IPR016067	S-adenosylmethionine decarboxylase, core	2	1	0.239112
IPR018184	Integrin alpha chain, C-terminal cytoplasmic region, conserved site	2	1	0.239112
IPR008907	P25-alpha	2	1	0.239112
IPR020941	Suppressor of fused domain	2	1	0.239112
IPR023562	ClpP/TepA	2	1	0.239112
IPR007768	Suppressor of fused-like	2	1	0.239112
IPR001977	Dephospho-CoA kinase	2	1	0.239112
IPR001359	Synapsin	2	1	0.239112
IPR026112	Amnionless	2	1	0.239112
IPR012875	Protein of unknown function DUF1674	2	1	0.239112
IPR010596	Methuselah, N-terminal domain	2	1	0.239112
IPR004083	Regulatory associated protein of TOR	2	1	0.239112
IPR009240	Adenomatous polyposis coli protein, 15 residue repeat	2	1	0.239112
IPR000424	Primosome PriB/single-strand DNA-binding	2	1	0.239112
IPR016208	Aldehyde oxidase/xanthine dehydrogenase	2	1	0.239112
IPR002888	[2Fe-2S]-binding	2	1	0.239112
IPR014400	Cyclin A/B/D/E	4	5	0.238471
IPR023404	Radical SAM, alpha/beta horseshoe	4	5	0.238471
IPR002223	Proteinase inhibitor I2, Kunitz metazoa	4	5	0.238471
IPR002015	Proteasome/cyclosome, regulatory subunit	4	5	0.238471
IPR005788	Disulphide isomerase	4	5	0.238471
IPR016157	Cullin, conserved site	4	5	0.238471
IPR003014	PAN-1 domain	4	5	0.238471
IPR013750	GHMP kinase, C-terminal domain	4	5	0.238471
IPR006206	Mevalonate/galactokinase	4	5	0.238471
IPR005599	GPI mannosyltransferase	4	5	0.238471
IPR011707	Multicopper oxidase, type 3	4	5	0.238471
IPR023114	Elongated TPR repeat-containing domain	4	5	0.238471
IPR019819	Carboxylesterase type B, conserved site	20	21	0.236744
IPR003595	Protein-tyrosine phosphatase, catalytic	19	20	0.232663
IPR014721	Ribosomal protein S5 domain 2-type fold, subgroup	19	20	0.232663
IPR006020	Phosphotyrosine interaction domain	18	19	0.228719
IPR004843	Metallophosphoesterase domain	17	18	0.224934
IPR015421	Pyridoxal phosphate-dependent transferase, major region, subdomain 1	42	42	0.223654
IPR006638	Elongator protein 3/MiaB/NifB	5	6	0.223533
IPR001711	Phospholipase C, phosphatidylinositol-specific, Y domain	5	6	0.223533
IPR003958	Transcription factor CBF/NF-Y/archaeal histone	5	6	0.223533
IPR020675	Myosin light chain kinase-related	5	6	0.223533
IPR002109	Glutaredoxin	5	6	0.223533
IPR009081	Acyl carrier protein-like	5	6	0.223533
IPR000533	Tropomyosin	5	6	0.223533
IPR001192	Phosphoinositide phospholipase C	5	6	0.223533
IPR019775	WD40 repeat, conserved site	107	103	0.22314
IPR001298	Filamin/ABP280 repeat	6	4	0.221494
IPR003100	Argonaute/Dicer protein, PAZ	6	4	0.221494
IPR015927	Peptidase S24/S26A/S26B/S26C	6	4	0.221494
IPR004589	DNA helicase, ATP-dependent, RecQ type	6	4	0.221494
IPR010935	SMCs flexible hinge	6	4	0.221494
IPR024041	Ammonium transporter AmtB-like	6	4	0.221494
IPR007858	Dpy-30 motif	6	4	0.221494
IPR019759	Peptidase S24/S26A/S26B	6	4	0.221494
IPR005818	Histone H1/H5	6	4	0.221494
IPR001387	Helix-turn-helix type 3	6	4	0.221494
IPR003649	B-box, C-terminal	6	4	0.221494
IPR011600	Peptidase C14, caspase catalytic	6	4	0.221494
IPR011056	Peptidase S24/S26A/S26B/S26C, beta-ribbon domain	6	4	0.221494
IPR006935	Helicase/UvrB domain	6	4	0.221494
IPR015917	Peptidase C14, caspase precursor p45, core	6	4	0.221494
IPR011074	CRAL/TRIO, N-terminal domain	16	17	0.221339
IPR001395	Aldo/keto reductase	11	8	0.216234
IPR000159	Ras-association	14	15	0.214869
IPR023300	ATPase, P-type, cytoplasmic transduction domain A	14	15	0.214869
IPR015916	Galactose oxidase, beta-propeller	6	7	0.214829
IPR004172	L27	6	7	0.214829
IPR002300	Aminoacyl-tRNA synthetase, class Ia	6	7	0.214829
IPR004160	Translation elongation factor EFTu/EF1A, C-terminal	6	7	0.214829
IPR006076	FAD dependent oxidoreductase	6	7	0.214829
IPR015500	Peptidase S8, subtilisin-related	6	7	0.214829
IPR003409	MORN motif	6	7	0.214829
IPR003959	ATPase, AAA-type, core	40	40	0.212956
IPR006652	Kelch repeat type 1	13	14	0.212102
IPR018297	Adenylyl cyclase class-3/4/guanylyl cyclase, conserved site	13	14	0.212102
IPR002553	Clathrin/coatomer adaptor, adaptin-like, N-terminal	7	8	0.209865
IPR003609	Apple-like	7	8	0.209865
IPR003091	Voltage-dependent potassium channel	7	8	0.209865
IPR011051	RmlC-like cupin domain	7	8	0.209865
IPR000108	Neutrophil cytosol factor 2 p67phox	7	8	0.209865
IPR003010	Carbon-nitrogen hydrolase	7	8	0.209865
IPR001619	Sec1-like protein	7	8	0.209865
IPR003395	RecF/RecN/SMC	7	8	0.209865
IPR017946	PLC-like phosphodiesterase, TIM beta/alpha-barrel domain	12	13	0.209746
IPR001734	Sodium/solute symporter	12	13	0.209746
IPR014720	Double-stranded RNA-binding-like	12	13	0.209746
IPR018980	FERM, C-terminal PH-like domain	11	12	0.207907
IPR000073	Alpha/beta hydrolase fold-1	11	12	0.207907
IPR008937	Ras guanine nucleotide exchange factor	8	9	0.207323
IPR000938	CAP Gly-rich domain	8	9	0.207323
IPR011249	Metalloenzyme, LuxS/M16 peptidase-like, metal-binding	8	9	0.207323
IPR019750	Band 4.1 family	8	9	0.207323
IPR019900	Sodium/solute symporter, subgroup	8	9	0.207323
IPR011330	Glycoside hydrolase/deacetylase, beta/alpha-barrel	8	9	0.207323
IPR000834	Peptidase M14, carboxypeptidase A	10	11	0.206734
IPR017937	Thioredoxin, conserved site	10	11	0.206734
IPR008985	Concanavalin A-like lectin/glucanases superfamily	57	56	0.206538
IPR023578	Ras guanine nucleotide exchange factor, domain	9	10	0.206437
IPR000850	Adenylate kinase	9	10	0.206437
IPR017986	WD40-repeat-containing domain	210	198	0.202574
IPR008266	Tyrosine-protein kinase, active site	37	37	0.196919
IPR009060	UBA-like	35	35	0.186233
IPR018108	Mitochondrial substrate/solute carrier	34	34	0.180892
IPR023395	Mitochondrial carrier domain	34	34	0.180892
IPR001509	NAD-dependent epimerase/dehydratase	12	9	0.176279
IPR020103	Pseudouridine synthase, catalytic domain	12	9	0.176279
IPR011011	Zinc finger, FYVE/PHD-type	67	65	0.175295
IPR001781	Zinc finger, LIM-type	38	31	0.173884
IPR002893	Zinc finger, MYND-type	25	20	0.16121
IPR017970	Homeobox, conserved site	79	76	0.161089
IPR000857	MyTH4 domain	7	5	0.159934
IPR011025	G protein alpha subunit, helical insertion	7	5	0.159934
IPR002119	Histone H2A	7	5	0.159934
IPR002083	MATH	7	5	0.159934
IPR000472	TGF-beta receptor/activin receptor, type I/II	7	5	0.159934
IPR001879	GPCR, family 2, extracellular hormone receptor domain	7	5	0.159934
IPR000620	Drug/metabolite transporter	7	5	0.159934
IPR002153	Transient receptor potential channel, canonical	7	5	0.159934
IPR013106	Immunoglobulin V-set	32	26	0.157979
IPR001849	Pleckstrin homology domain	78	75	0.156493
IPR001680	WD40 repeat	184	173	0.154953
IPR002018	Carboxylesterase, type B	29	29	0.154204
IPR021129	Sterile alpha motif, type 1	19	15	0.149841
IPR015424	Pyridoxal phosphate-dependent transferase, major domain	45	44	0.144747
IPR001304	C-type lectin	13	10	0.144192
IPR008974	TRAF-like	13	10	0.144192
IPR003593	AAA+ ATPase domain	116	110	0.141852
IPR002401	Cytochrome P450, E-class, group I	44	43	0.139666
IPR014729	Rossmann-like alpha/beta/alpha sandwich fold	44	43	0.139666
IPR018247	EF-Hand 1, calcium-binding site	74	71	0.13833
IPR003961	Fibronectin, type III	58	56	0.13194
IPR013083	Zinc finger, RING/FYVE/PHD-type	201	188	0.129048
IPR006170	Pheromone/general odorant binding protein, PBP/GOBP	20	16	0.128903
IPR023316	Pheromone/general odorant binding protein, PBP/GOBP, domain	20	16	0.128903
IPR015943	WD40/YVTN repeat-like-containing domain	225	210	0.128083
IPR000961	AGC-kinase, C-terminal	24	24	0.127546
IPR003960	ATPase, AAA-type, conserved site	24	24	0.127546
IPR000195	Rab-GTPase-TBC domain	24	24	0.127546
IPR001611	Leucine-rich repeat	99	94	0.127239
IPR001806	Small GTPase superfamily	71	68	0.124967
IPR001683	Phox homologous domain	23	23	0.122218
IPR013781	Glycoside hydrolase, catalytic domain	42	35	0.12096
IPR016021	MIF4-like, type 1/2/3	14	11	0.118085
IPR016197	Chromo domain-like	14	11	0.118085
IPR010982	Lambda repressor-like, DNA-binding domain	14	11	0.118085
IPR018957	Zinc finger, C3HC4 RING-type	8	6	0.117474
IPR003118	Pointed domain	8	6	0.117474
IPR003890	MIF4G-like, type 3	8	6	0.117474
IPR001111	Transforming growth factor-beta, N-terminal	8	6	0.117474
IPR002937	Amine oxidase	8	6	0.117474
IPR001041	2Fe-2S ferredoxin-type domain	8	6	0.117474
IPR019749	Band 4.1 domain	22	22	0.116892
IPR000172	Glucose-methanol-choline oxidoreductase, N-terminal	22	22	0.116892
IPR000629	RNA helicase, ATP-dependent, DEAD-box, conserved site	22	22	0.116892
IPR018249	EF-HAND 2	82	78	0.112908
IPR018499	Tetraspanin/Peripherin	21	21	0.111566
IPR002833	Peptidyl-tRNA hydrolase, PTH2	3	2	0.110716
IPR023577	CYTH-like domain	3	2	0.110716
IPR024862	Transient receptor potential channel, vanilloid	3	2	0.110716
IPR002890	Alpha-2-macroglobulin, N-terminal	3	2	0.110716
IPR003606	Pre-SET zinc-binding sub-group	3	2	0.110716
IPR000072	Platelet-derived growth factor (PDGF)	3	2	0.110716
IPR004835	Fungal chitin synthase	3	2	0.110716
IPR016491	Septin	3	2	0.110716
IPR004769	Adenylosuccinate lyase	3	2	0.110716
IPR007146	Sas10/Utp3/C1D	3	2	0.110716
IPR002554	Protein phosphatase 2A, regulatory B subunit, B56	3	2	0.110716
IPR019974	XPG conserved site	3	2	0.110716
IPR001360	Glycoside hydrolase, family 1	3	2	0.110716
IPR004729	Transient receptor potential channel	3	2	0.110716
IPR025714	Methyltransferase domain	3	2	0.110716
IPR017867	Protein-tyrosine phosphatase, low molecular weight	3	2	0.110716
IPR009398	Adenylate cyclase-like	3	2	0.110716
IPR024185	5-formyltetrahydrofolate cyclo-ligase-like domain	3	2	0.110716
IPR002088	Protein prenyltransferase, alpha subunit	3	2	0.110716
IPR002698	5-formyltetrahydrofolate cyclo-ligase	3	2	0.110716
IPR006977	Yip1 domain	3	2	0.110716
IPR000967	Zinc finger, NF-X1-type	3	2	0.110716
IPR010736	Sperm-tail PG-rich repeat	3	2	0.110716
IPR012135	Dihydroorotate dehydrogenase, class 1/ 2	3	2	0.110716
IPR011576	Pyridoxamine 5'-phosphate oxidase-like, FMN-binding domain	3	2	0.110716
IPR003151	PIK-related kinase, FAT	3	2	0.110716
IPR011063	tRNA(Ile)-lysidine/2-thiocytidine synthase	3	2	0.110716
IPR016092	FeS cluster insertion protein	3	2	0.110716
IPR011614	Catalase core domain	3	2	0.110716
IPR000819	Peptidase M17, leucyl aminopeptidase, C-terminal	3	2	0.110716
IPR014762	DNA mismatch repair, conserved site	3	2	0.110716
IPR001915	Peptidase M48	3	2	0.110716
IPR015882	Glycosyl hydrolase family 20, domain 2	3	2	0.110716
IPR004455	NADP oxidoreductase, coenzyme F420-dependent	3	2	0.110716
IPR011050	Pectin lyase fold/virulence factor	3	2	0.110716
IPR018028	Catalase, mono-functional, haem-containing	3	2	0.110716
IPR003016	2-oxo acid dehydrogenase, lipoyl-binding site	3	2	0.110716
IPR003617	Transcription elongation factor, TFIIS/CRSP70, N-terminal, sub-type	3	2	0.110716
IPR011356	Peptidase M17	3	2	0.110716
IPR011060	Ribulose-phosphate binding barrel	3	2	0.110716
IPR011650	Peptidase M20, dimerisation	3	2	0.110716
IPR017331	Peptidoglycan recognition protein, PGRP-S	3	2	0.110716
IPR021852	Domain of unknown function DUF3456	3	2	0.110716
IPR020417	Atypical dual specificity phosphatase	3	2	0.110716
IPR002627	tRNA isopentenyltransferase	3	2	0.110716
IPR004489	Succinate dehydrogenase/fumarate reductase iron-sulphur protein	3	2	0.110716
IPR007237	CD20-like	3	2	0.110716
IPR008996	Cytokine, IL-1-like	3	2	0.110716
IPR000597	Ribosomal protein L3	3	2	0.110716
IPR020835	Catalase-like domain	3	2	0.110716
IPR008826	Selenium-binding protein	3	2	0.110716
IPR013507	DNA mismatch repair protein, C-terminal	3	2	0.110716
IPR001134	Netrin domain	3	2	0.110716
IPR013977	Glycine cleavage T-protein, C-terminal barrel	3	2	0.110716
IPR004882	LUC7-related	3	2	0.110716
IPR002933	Peptidase M20	3	2	0.110716
IPR002121	Helicase/RNase D C-terminal, HRDC domain	3	2	0.110716
IPR007714	Protein of unknown function DUF667	3	2	0.110716
IPR023476	Peptidyl-tRNA hydrolase II domain	3	2	0.110716
IPR019280	COP9 signalosome, subunit CSN8	3	2	0.110716
IPR002466	Adenosine deaminase/editase	3	2	0.110716
IPR001330	Prenyltransferase/squalene oxidase	3	2	0.110716
IPR020950	Protein male abnormal 21-related	3	2	0.110716
IPR012580	NUC153	3	2	0.110716
IPR008918	Helix-hairpin-helix motif, class 2	3	2	0.110716
IPR020588	DNA recombination/repair protein RecA/RadB, ATP-binding domain	3	2	0.110716
IPR023340	UMA domain	3	2	0.110716
IPR024077	Neurolysin/Thimet oligopeptidase, domain 2	3	2	0.110716
IPR008940	Protein prenyltransferase	3	2	0.110716
IPR001737	Ribosomal RNA adenine methylase transferase	3	2	0.110716
IPR001079	Galectin, carbohydrate recognition domain	3	2	0.110716
IPR026319	Zinc finger C2HC domain-containing protein	3	2	0.110716
IPR004552	1-acyl-sn-glycerol-3-phosphate acyltransferase	3	2	0.110716
IPR001544	Aminotransferase, class IV	3	2	0.110716
IPR017901	C-CAP/cofactor C-like domain	3	2	0.110716
IPR000361	FeS cluster biogenesis	3	2	0.110716
IPR001567	Peptidase M3A/M3B	3	2	0.110716
IPR018998	Endoribonuclease XendoU	3	2	0.110716
IPR025192	Succinate dehydogenase/fumarate reductase N-terminal	3	2	0.110716
IPR024083	L-Aspartase-like, N-terminal	3	2	0.110716
IPR026147	Rab3 GTPase-activating protein catalytic subunit	3	2	0.110716
IPR013103	Reverse transcriptase, RNA-dependent DNA polymerase	3	2	0.110716
IPR016152	Phosphotransferase/anion transporter	3	2	0.110716
IPR019396	Transmembrane Fragile-X-F-associated protein	3	2	0.110716
IPR002164	Nucleosome assembly protein (NAP)	3	2	0.110716
IPR001728	Thyroid hormone receptor	3	2	0.110716
IPR013658	SMP-30/Gluconolaconase/LRE-like region	3	2	0.110716
IPR008993	Tissue inhibitor of metalloproteinases-like, OB-fold	3	2	0.110716
IPR001368	TNFR/NGFR cysteine-rich region	3	2	0.110716
IPR013320	Concanavalin A-like lectin/glucanase, subgroup	38	37	0.109489
IPR015940	Ubiquitin-associated/translation elongation factor EF1B, N-terminal, eukaryote	20	20	0.106241
IPR007867	Glucose-methanol-choline oxidoreductase, C-terminal	20	20	0.106241
IPR017455	Zinc finger, FYVE-related	20	20	0.106241
IPR001054	Adenylyl cyclase class-3/4/guanylyl cyclase	20	20	0.106241
IPR004827	Basic-leucine zipper domain	20	20	0.106241
IPR001609	Myosin head, motor domain	20	20	0.106241
IPR016135	Ubiquitin-conjugating enzyme/RWD-like	37	36	0.104523
IPR003598	Immunoglobulin subtype 2	106	100	0.103763
IPR019821	Kinesin, motor region, conserved site	19	19	0.100918
IPR000795	Protein synthesis factor, GTP-binding	19	19	0.100918
IPR017849	Alkaline phosphatase-like, alpha/beta/alpha	19	19	0.100918
IPR010987	Glutathione S-transferase, C-terminal-like	19	19	0.100918
IPR003604	Zinc finger, U1-type	19	19	0.100918
IPR017850	Alkaline-phosphatase-like, core domain	19	19	0.100918
IPR002048	Calcium-binding EF-hand	51	49	0.0994812
IPR006625	Insect pheromone/odorant binding protein PhBP	15	12	0.096629
IPR020845	AMP-binding, conserved site	15	12	0.096629
IPR016186	C-type lectin-like	15	12	0.096629
IPR018000	Neurotransmitter-gated ion-channel, conserved site	18	18	0.095596
IPR001881	EGF-like calcium-binding	35	34	0.0946578
IPR002130	Cyclophilin-like peptidyl-prolyl cis-trans isomerase domain	17	17	0.0902751
IPR011705	BTB/Kelch-associated	17	17	0.0902751
IPR020454	Diacylglycerol/phorbol-ester binding	9	7	0.0869512
IPR001607	Zinc finger, UBP-type	9	7	0.0869512
IPR009038	GOLD	9	7	0.0869512
IPR001025	Bromo adjacent homology (BAH) domain	9	7	0.0869512
IPR013815	ATP-grasp fold, subdomain 1	9	7	0.0869512
IPR001388	Synaptobrevin	9	7	0.0869512
IPR001019	Guanine nucleotide binding protein (G-protein), alpha subunit	9	7	0.0869512
IPR000242	Protein-tyrosine phosphatase, receptor/non-receptor type	16	16	0.0849553
IPR011032	GroES-like	16	16	0.0849553
IPR000467	G-patch domain	16	16	0.0849553
IPR000717	Proteasome component (PCI) domain	16	16	0.0849553
IPR000301	Tetraspanin	16	16	0.0849553
IPR003008	Tubulin/FtsZ, GTPase domain	16	16	0.0849553
IPR001766	Transcription factor, fork head	16	16	0.0849553
IPR000306	Zinc finger, FYVE-type	16	16	0.0849553
IPR007125	Histone core	23	19	0.0810752
IPR000504	RNA recognition motif domain	124	116	0.0797052
IPR001507	Zona pellucida domain	15	15	0.0796368
IPR006195	Aminoacyl-tRNA synthetase, class II	15	15	0.0796368
IPR000217	Tubulin	15	15	0.0796368
IPR008250	ATPase, P-type, ATPase-associated domain	15	15	0.0796368
IPR008280	Tubulin/FtsZ, C-terminal	15	15	0.0796368
IPR004839	Aminotransferase, class I/classII	15	15	0.0796368
IPR023313	Ubiquitin-conjugating enzyme, active site	15	15	0.0796368
IPR018303	ATPase, P-type phosphorylation site	15	15	0.0796368
IPR024743	Dynein heavy chain, coiled coil stalk	15	15	0.0796368
IPR023299	ATPase, P-type, cytoplasmic domain N	15	15	0.0796368
IPR001757	ATPase, P-type, K/Mg/Cd/Cu/Zn/Na/Ca/Na/H-transporter	15	15	0.0796368
IPR004273	Dynein heavy chain	15	15	0.0796368
IPR018979	FERM, N-terminal	15	15	0.0796368
IPR003590	Leucine-rich repeat, ribonuclease inhibitor subtype	16	13	0.078862
IPR008942	ENTH/VHS	14	14	0.0743194
IPR017975	Tubulin, conserved site	14	14	0.0743194
IPR013602	Dynein heavy chain, domain-2	14	14	0.0743194
IPR004161	Translation elongation factor EFTu/EF1A, domain 2	14	14	0.0743194
IPR018316	Tubulin/FtsZ, 2-layer sandwich domain	14	14	0.0743194
IPR000569	HECT	14	14	0.0743194
IPR013057	Amino acid transporter, transmembrane	14	14	0.0743194
IPR008160	Collagen triple helix repeat	14	14	0.0743194
IPR002085	Alcohol dehydrogenase superfamily, zinc-type	14	14	0.0743194
IPR009091	Regulator of chromosome condensation/beta-lactamase-inhibitor protein II	14	14	0.0743194
IPR024317	Dynein heavy chain, P-loop containing D4 domain	14	14	0.0743194
IPR002464	DNA/RNA helicase, ATP-dependent, DEAH-box type, conserved site	14	14	0.0743194
IPR016181	Acyl-CoA N-acyltransferase	39	33	0.0738578
IPR023214	HAD-like domain	45	43	0.0729528
IPR014014	RNA helicase, DEAD-box type, Q motif	30	29	0.0704877
IPR006210	Epidermal growth factor-like	58	55	0.0704787
IPR000727	Target SNARE coiled-coil domain	13	13	0.0690032
IPR006594	LisH dimerisation motif	13	13	0.0690032
IPR017892	Protein kinase, C-terminal	13	13	0.0690032
IPR001353	Proteasome, subunit alpha/beta	13	13	0.0690032
IPR000408	Regulator of chromosome condensation, RCC1	13	13	0.0690032
IPR002123	Phospholipid/glycerol acyltransferase	13	13	0.0690032
IPR023306	ATPase, cation-transporting, domain N	13	13	0.0690032
IPR006687	Small GTPase superfamily, SAR1-type	13	13	0.0690032
IPR000182	GNAT domain	24	20	0.068993
IPR002557	Chitin binding domain	48	41	0.0665441
IPR016130	Protein-tyrosine phosphatase, active site	29	28	0.065761
IPR001841	Zinc finger, RING-type	119	111	0.0645918
IPR000418	Ets	10	8	0.0643872
IPR004046	Glutathione S-transferase, C-terminal	10	8	0.0643872
IPR010562	Haemolymph juvenile hormone binding	17	14	0.0640703
IPR000560	Histidine phosphatase superfamily, clade-2	17	14	0.0640703
IPR002049	EGF-like, laminin	17	14	0.0640703
IPR017884	SANT domain	12	12	0.0636882
IPR000433	Zinc finger, ZZ-type	12	12	0.0636882
IPR005123	Oxoglutarate/iron-dependent dioxygenase	12	12	0.0636882
IPR016137	Regulator of G protein signalling superfamily	12	12	0.0636882
IPR000047	Helix-turn-helix motif	12	12	0.0636882
IPR000342	Regulator of G protein signalling	12	12	0.0636882
IPR001876	Zinc finger, RanBP2-type	12	12	0.0636882
IPR001870	B30.2/SPRY domain	12	12	0.0636882
IPR011510	Sterile alpha motif, type 2	12	12	0.0636882
IPR002213	UDP-glucuronosyl/UDP-glucosyltransferase	12	12	0.0636882
IPR000403	Phosphatidylinositol 3-/4-kinase, catalytic domain	12	12	0.0636882
IPR018355	SPla/RYanodine receptor subgroup	12	12	0.0636882
IPR015915	Kelch-type beta propeller	12	12	0.0636882
IPR000449	Ubiquitin-associated/translation elongation factor EF1B, N-terminal	12	12	0.0636882
IPR011497	Kazal-type serine protease inhibitor domain	12	12	0.0636882
IPR003579	Small GTPase superfamily, Rab type	69	65	0.0629245
IPR020472	G-protein beta WD-40 repeat	56	53	0.0627463
IPR012677	Nucleotide-binding, alpha-beta plait	142	132	0.0620587
IPR009071	High mobility group, superfamily	28	27	0.0610787
IPR000152	EGF-type aspartate/asparagine hydroxylation site	28	27	0.0610787
IPR000742	Epidermal growth factor-like domain	55	52	0.058964
IPR007728	Pre-SET domain	4	3	0.0587141
IPR008254	Flavodoxin/nitric oxide synthase	4	3	0.0587141
IPR024395	CLASP N-terminal domain	4	3	0.0587141
IPR013650	ATP-grasp fold, succinyl-CoA synthetase-type	4	3	0.0587141
IPR000845	Nucleoside phosphorylase domain	4	3	0.0587141
IPR004254	Hly-III-related	4	3	0.0587141
IPR007185	DNA polymerase alpha/epsilon, subunit B	4	3	0.0587141
IPR012678	Ribosomal protein L23/L15e core domain	4	3	0.0587141
IPR004302	Chitin-binding, domain 3	4	3	0.0587141
IPR001347	Sugar isomerase (SIS)	4	3	0.0587141
IPR011128	Glycerol-3-phosphate dehydrogenase, NAD-dependent, N-terminal	4	3	0.0587141
IPR006616	DM9 repeat	4	3	0.0587141
IPR018136	Aconitase family, 4Fe-4S cluster binding site	4	3	0.0587141
IPR000082	SEA	4	3	0.0587141
IPR020045	5'-3' exonuclease, C-terminal domain	4	3	0.0587141
IPR015931	Aconitase/3-isopropylmalate dehydratase large subunit, alpha/beta/alpha, subdomain 1/3	4	3	0.0587141
IPR024518	Domain of unknown function DUF3421	4	3	0.0587141
IPR002143	Ribosomal protein L1	4	3	0.0587141
IPR011607	Methylglyoxal synthase-like domain	4	3	0.0587141
IPR002099	DNA mismatch repair protein	4	3	0.0587141
IPR001848	Ribosomal protein S10	4	3	0.0587141
IPR006694	Fatty acid hydroxylase	4	3	0.0587141
IPR016166	FAD-binding, type 2	4	3	0.0587141
IPR006086	XPG/RAD2 endonuclease	4	3	0.0587141
IPR005122	Uracil-DNA glycosylase-like	4	3	0.0587141
IPR002000	Lysosome-associated membrane glycoprotein	4	3	0.0587141
IPR015712	DNA-directed RNA polymerase, subunit 2	4	3	0.0587141
IPR021134	Bestrophin/UPF0187	4	3	0.0587141
IPR010908	Longin domain	4	3	0.0587141
IPR011072	HR1 rho-binding repeat	4	3	0.0587141
IPR012101	Biotinidase, eukaryotic	4	3	0.0587141
IPR016194	Spen Paralogue and Orthologue SPOC, C-terminal-like	4	3	0.0587141
IPR023674	Ribosomal protein L1, superfamily	4	3	0.0587141
IPR023213	Chloramphenicol acetyltransferase-like domain	4	3	0.0587141
IPR013024	Butirosin biosynthesis, BtrG-like	4	3	0.0587141
IPR000945	Dopamine-beta-monooxygenase	4	3	0.0587141
IPR010945	Malate dehydrogenase, type 2	4	3	0.0587141
IPR002477	Peptidoglycan binding-like	4	3	0.0587141
IPR001030	Aconitase/3-isopropylmalate dehydratase large subunit, alpha/beta/alpha	4	3	0.0587141
IPR007122	Gelsolin	4	3	0.0587141
IPR017446	Polyprenyl synthetase-related	4	3	0.0587141
IPR001094	Flavodoxin	4	3	0.0587141
IPR003114	Phox-associated domain	4	3	0.0587141
IPR006084	DNA repair protein (XPGC)/yeast Rad	4	3	0.0587141
IPR018205	VHS subgroup	4	3	0.0587141
IPR015937	Aconitase/isopropylmalate dehydratase	4	3	0.0587141
IPR000615	Bestrophin	4	3	0.0587141
IPR001827	Homeobox protein, antennapedia type, conserved site	4	3	0.0587141
IPR004838	Aminotransferases, class-I, pyridoxal-phosphate-binding site	4	3	0.0587141
IPR007527	Zinc finger, SWIM-type	4	3	0.0587141
IPR024731	EGF domain, merozoite surface protein 1-like	4	3	0.0587141
IPR002405	Inhibin, alpha subunit	4	3	0.0587141
IPR000515	Binding-protein-dependent transport systems inner membrane component	4	3	0.0587141
IPR002641	Patatin/Phospholipase A2-related	4	3	0.0587141
IPR013111	EGF, extracellular	4	3	0.0587141
IPR006560	AWS	4	3	0.0587141
IPR000463	Cytosolic fatty-acid binding	4	3	0.0587141
IPR005809	Succinyl-CoA synthetase, beta subunit	4	3	0.0587141
IPR016094	Ribosomal protein L1, 2-layer alpha/beta-sandwich	4	3	0.0587141
IPR001599	Alpha-2-macroglobulin	4	3	0.0587141
IPR011539	Rel homology	4	3	0.0587141
IPR001078	2-oxoacid dehydrogenase acyltransferase, catalytic domain	4	3	0.0587141
IPR022727	Pupal cuticle protein C1	4	3	0.0587141
IPR022682	Peptidase C2, calpain, large subunit, domain III	4	3	0.0587141
IPR008753	Peptidase M13	11	11	0.0583744
IPR000909	Phospholipase C, phosphatidylinositol-specific , X domain	11	11	0.0583744
IPR003131	Potassium channel tetramerisation-type BTB domain	11	11	0.0583744
IPR018359	Bromodomain, conserved site	11	11	0.0583744
IPR003954	RNA recognition motif domain, eukaryote	11	11	0.0583744
IPR003347	JmjC domain	11	11	0.0583744
IPR001159	Double-stranded RNA-binding	11	11	0.0583744
IPR020422	Dual specificity phosphatase, subgroup, catalytic domain	11	11	0.0583744
IPR000718	Peptidase M13, neprilysin	11	11	0.0583744
IPR002129	Pyridoxal phosphate-dependent decarboxylase	11	11	0.0583744
IPR003877	SPla/RYanodine receptor SPRY	11	11	0.0583744
IPR004045	Glutathione S-transferase, N-terminal	11	11	0.0583744
IPR001148	Alpha carbonic anhydrase	11	11	0.0583744
IPR001932	Protein phosphatase 2C-like	11	11	0.0583744
IPR019594	Glutamate receptor, L-glutamate/glycine-binding	11	11	0.0583744
IPR000608	Ubiquitin-conjugating enzyme, E2	27	26	0.056446
IPR016027	Nucleic acid-binding, OB-fold-like	54	51	0.0552419
IPR011598	Helix-loop-helix domain	54	51	0.0552419
IPR008144	Guanylate kinase	10	10	0.0530617
IPR001753	Crotonase, core	10	10	0.0530617
IPR023393	START-like domain	10	10	0.0530617
IPR002423	Chaperonin Cpn60/TCP-1	10	10	0.0530617
IPR001496	SOCS protein, C-terminal	10	10	0.0530617
IPR006028	Gamma-aminobutyric acid A receptor	10	10	0.0530617
IPR000092	Polyprenyl synthetase	10	10	0.0530617
IPR018936	Phosphatidylinositol 3/4-kinase, conserved site	10	10	0.0530617
IPR013655	PAS fold-3	10	10	0.0530617
IPR022755	Zinc finger, double-stranded RNA binding	10	10	0.0530617
IPR020843	Polyketide synthase, enoylreductase	10	10	0.0530617
IPR002159	CD36 antigen	10	10	0.0530617
IPR004012	RUN	10	10	0.0530617
IPR015947	PUA-like domain	10	10	0.0530617
IPR016187	C-type lectin fold	18	15	0.0517132
IPR016196	Major facilitator superfamily domain, general substrate transporter	138	128	0.0516824
IPR013761	Sterile alpha motif/pointed domain	42	36	0.0511214
IPR000618	Insect cuticle protein	42	36	0.0511214
IPR013785	Aldolase-type TIM barrel	34	29	0.049532
IPR009003	Peptidase cysteine/serine, trypsin-like	65	61	0.0492008
IPR018114	Peptidase S1/S6, chymotrypsin/Hap, active site	52	49	0.0479921
IPR017927	Ferredoxin reductase-type FAD-binding domain	9	9	0.0477502
IPR006091	Acyl-CoA oxidase/dehydrogenase, central domain	9	9	0.0477502
IPR017938	Riboflavin synthase-like beta-barrel	9	9	0.0477502
IPR016038	Thiolase-like, subgroup	9	9	0.0477502
IPR000731	Sterol-sensing domain	9	9	0.0477502
IPR016039	Thiolase-like	9	9	0.0477502
IPR011016	Zinc finger, RING-CH-type	9	9	0.0477502
IPR020636	Calcium/calmodulin-dependent/calcium-dependent protein kinase	9	9	0.0477502
IPR013767	PAS fold	9	9	0.0477502
IPR013154	Alcohol dehydrogenase GroES-like	9	9	0.0477502
IPR010989	t-SNARE	9	9	0.0477502
IPR008145	Guanylate kinase/L-type calcium channel	9	9	0.0477502
IPR005331	Sulfotransferase	9	9	0.0477502
IPR008928	Six-hairpin glycosidase-like	9	9	0.0477502
IPR020892	Cyclophilin-type peptidyl-prolyl cis-trans isomerase, conserved site	9	9	0.0477502
IPR005834	Haloacid dehalogenase-like hydrolase	9	9	0.0477502
IPR002035	von Willebrand factor, type A	9	9	0.0477502
IPR001164	Arf GTPase activating protein	9	9	0.0477502
IPR006575	RWD domain	9	9	0.0477502
IPR003616	Post-SET domain	9	9	0.0477502
IPR003613	U box domain	9	9	0.0477502
IPR009100	Acyl-CoA dehydrogenase/oxidase	9	9	0.0477502
IPR019791	Haem peroxidase, animal, subgroup	9	9	0.0477502
IPR011700	Basic leucine zipper	9	9	0.0477502
IPR011991	Winged helix-turn-helix transcription repressor DNA-binding	101	94	0.0475724
IPR007889	DNA binding HTH domain, Psq-type	11	9	0.0473946
IPR003596	Immunoglobulin V-set, subgroup	11	9	0.0473946
IPR004001	Actin, conserved site	11	9	0.0473946
IPR000917	Sulfatase	11	9	0.0473946
IPR007052	CS-like domain	11	9	0.0473946
IPR017447	CS domain	11	9	0.0473946
IPR015816	Vitellinogen, beta-sheet N-terminal	11	9	0.0473946
IPR016161	Aldehyde/histidinol dehydrogenase	11	9	0.0473946
IPR012674	Calycin	11	9	0.0473946
IPR006047	Glycosyl hydrolase, family 13, catalytic domain	11	9	0.0473946
IPR016162	Aldehyde dehydrogenase, N-terminal	11	9	0.0473946
IPR024571	Domain of unknown function DUF3358	11	9	0.0473946
IPR018497	Peptidase M13, neprilysin, C-terminal	11	9	0.0473946
IPR011992	EF-hand-like domain	100	93	0.0448486
IPR011042	Six-bladed beta-propeller, TolB-like	51	48	0.0444721
IPR017441	Protein kinase, ATP binding site	146	135	0.0430577
IPR001791	Laminin G domain	24	23	0.0429061
IPR001202	WW/Rsp5/WWP	24	23	0.0429061
IPR019956	Ubiquitin subgroup	8	8	0.0424399
IPR023088	3'5'-cyclic nucleotide phosphodiesterase	8	8	0.0424399
IPR005817	Wnt	8	8	0.0424399
IPR019954	Ubiquitin conserved site	8	8	0.0424399
IPR013149	Alcohol dehydrogenase, C-terminal	8	8	0.0424399
IPR001107	Band 7 protein	8	8	0.0424399
IPR003607	HD/PDEase domain	8	8	0.0424399
IPR000772	Ricin B lectin domain	8	8	0.0424399
IPR011237	Peptidase M16, core	8	8	0.0424399
IPR008991	Translation protein SH3-like	8	8	0.0424399
IPR001873	Na+ channel, amiloride-sensitive	8	8	0.0424399
IPR003124	WH2 domain	8	8	0.0424399
IPR006090	Acyl-CoA oxidase/dehydrogenase, type 1	8	8	0.0424399
IPR001451	Bacterial transferase hexapeptide repeat	8	8	0.0424399
IPR009061	DNA binding domain, putative	8	8	0.0424399
IPR011761	ATP-grasp fold	8	8	0.0424399
IPR013520	Exonuclease, RNase T/DNA polymerase III	8	8	0.0424399
IPR001763	Rhodanese-like domain	8	8	0.0424399
IPR004365	Nucleic acid binding, OB-fold, tRNA/helicase-type	8	8	0.0424399
IPR013786	Acyl-CoA dehydrogenase/oxidase, N-terminal	8	8	0.0424399
IPR011022	Arrestin C-terminal-like domain	8	8	0.0424399
IPR009001	Translation elongation factor EF1A/initiation factor IF2gamma, C-terminal	8	8	0.0424399
IPR001125	Recoverin	8	8	0.0424399
IPR005018	DOMON domain	8	8	0.0424399
IPR011053	Single hybrid motif	8	8	0.0424399
IPR001206	Diacylglycerol kinase, catalytic domain	8	8	0.0424399
IPR001208	Mini-chromosome maintenance, DNA-dependent ATPase	8	8	0.0424399
IPR002073	3'5'-cyclic nucleotide phosphodiesterase, catalytic domain	8	8	0.0424399
IPR000994	Peptidase M24, structural domain	8	8	0.0424399
IPR001007	von Willebrand factor, type C	8	8	0.0424399
IPR015655	Protein phosphatase 2C	8	8	0.0424399
IPR003689	Zinc/iron permease	8	8	0.0424399
IPR002194	Chaperonin TCP-1, conserved site	8	8	0.0424399
IPR011021	Arrestin-like, N-terminal	8	8	0.0424399
IPR004148	BAR domain	8	8	0.0424399
IPR023298	ATPase, P-type, transmembrane domain	8	8	0.0424399
IPR003903	Ubiquitin interacting motif	8	8	0.0424399
IPR017998	Chaperone, tailless complex polypeptide 1	8	8	0.0424399
IPR009020	Proteinase inhibitor, propeptide	8	8	0.0424399
IPR000594	UBA/THIF-type NAD/FAD binding fold	8	8	0.0424399
IPR007863	Peptidase M16, C-terminal	8	8	0.0424399
IPR005804	Fatty acid desaturase, type 1	8	8	0.0424399
IPR001878	Zinc finger, CCHC-type	19	16	0.0413734
IPR003599	Immunoglobulin subtype	122	113	0.0410542
IPR001251	CRAL-TRIO domain	23	22	0.0385383
IPR001320	Ionotropic glutamate receptor	23	22	0.0385383
IPR003663	Sugar/inositol transporter	23	22	0.0385383
IPR001005	SANT/Myb domain	23	22	0.0385383
IPR001433	Oxidoreductase FAD/NAD(P)-binding	7	7	0.0371308
IPR025110	Domain of unknown function DUF4009	7	7	0.0371308
IPR013328	Dehydrogenase, multihelical	7	7	0.0371308
IPR000591	DEP domain	7	7	0.0371308
IPR001179	Peptidyl-prolyl cis-trans isomerase, FKBP-type, domain	7	7	0.0371308
IPR000798	Ezrin/radixin/moesin family	7	7	0.0371308
IPR011645	Haem NO binding associated	7	7	0.0371308
IPR003034	DNA-binding SAP	7	7	0.0371308
IPR009078	Ferritin/ribonucleotide reductase-like	7	7	0.0371308
IPR023333	Proteasome B-type subunit	7	7	0.0371308
IPR000089	Biotin/lipoyl attachment	7	7	0.0371308
IPR001991	Sodium:dicarboxylate symporter	7	7	0.0371308
IPR004841	Amino acid permease domain	7	7	0.0371308
IPR013155	Valyl/Leucyl/Isoleucyl-tRNA synthetase, class I, anticodon-binding	7	7	0.0371308
IPR002314	Aminoacyl-tRNA synthetase, class II (G/ H/ P/ S), conserved domain	7	7	0.0371308
IPR020471	Aldo/keto reductase subgroup	7	7	0.0371308
IPR018503	Tetraspanin, conserved site	7	7	0.0371308
IPR004182	GRAM	7	7	0.0371308
IPR018161	Wnt protein, conserved site	7	7	0.0371308
IPR023271	Aquaporin-like	7	7	0.0371308
IPR018170	Aldo/keto reductase, conserved site	7	7	0.0371308
IPR006589	Glycosyl hydrolase, family 13, subfamily, catalytic domain	7	7	0.0371308
IPR001374	Single-stranded nucleic acid binding R3H	7	7	0.0371308
IPR008197	Whey acidic protein, 4-disulphide core	7	7	0.0371308
IPR000222	Protein phosphatase 2C, manganese/magnesium aspartate binding site	7	7	0.0371308
IPR000640	Translation elongation factor EFG/EF2, C-terminal	7	7	0.0371308
IPR001375	Peptidase S9, prolyl oligopeptidase, catalytic domain	7	7	0.0371308
IPR020067	Frizzled domain	7	7	0.0371308
IPR013078	Histidine phosphatase superfamily, clade-1	7	7	0.0371308
IPR004014	ATPase, P-type cation-transporter, N-terminal	7	7	0.0371308
IPR016090	Phospholipase A2	7	7	0.0371308
IPR000863	Sulfotransferase domain	7	7	0.0371308
IPR001610	PAC motif	7	7	0.0371308
IPR013017	NHL repeat, subgroup	7	7	0.0371308
IPR001258	NHL repeat	7	7	0.0371308
IPR013831	Esterase, SGNH hydrolase-type, subgroup	7	7	0.0371308
IPR003654	OAR domain	7	7	0.0371308
IPR008917	Eukaryotic transcription factor, Skn-1-like, DNA-binding	7	7	0.0371308
IPR001627	Semaphorin/CD100 antigen	7	7	0.0371308
IPR016160	Aldehyde dehydrogenase, conserved site	7	7	0.0371308
IPR014722	Translation protein SH3-like, subgroup	7	7	0.0371308
IPR002452	Alpha tubulin	7	7	0.0371308
IPR000357	HEAT	7	7	0.0371308
IPR005475	Transketolase-like, pyrimidine-binding domain	7	7	0.0371308
IPR013830	Esterase, SGNH hydrolase-type	7	7	0.0371308
IPR001060	Fps/Fes/Fer/CIP4 homology	7	7	0.0371308
IPR000169	Cysteine peptidase, cysteine active site	7	7	0.0371308
IPR023566	Peptidyl-prolyl cis-trans isomerase, FKBP-type	7	7	0.0371308
IPR023174	3'5'-cyclic nucleotide phosphodiesterase, conserved site	7	7	0.0371308
IPR000644	Cystathionine beta-synthase, core	7	7	0.0371308
IPR001331	Guanine-nucleotide dissociation stimulator, CDC24, conserved site	7	7	0.0371308
IPR005814	Aminotransferase class-III	7	7	0.0371308
IPR010629	Insect allergen-related	7	7	0.0371308
IPR006595	CTLH, C-terminal LisH motif	7	7	0.0371308
IPR003650	Orange	7	7	0.0371308
IPR023332	Proteasome A-type subunit	7	7	0.0371308
IPR006092	Acyl-CoA dehydrogenase, N-terminal	7	7	0.0371308
IPR003659	Plexin/semaphorin/integrin	7	7	0.0371308
IPR000095	PAK-box/P21-Rho-binding	7	7	0.0371308
IPR006186	Serine/threonine-specific protein phosphatase/bis(5-nucleosyl)-tetraphosphatase	7	7	0.0371308
IPR023796	Serpin domain	7	7	0.0371308
IPR004837	Sodium/calcium exchanger membrane region	7	7	0.0371308
IPR008979	Galactose-binding domain-like	36	34	0.0367562
IPR013032	EGF-like, conserved site	61	57	0.0365268
IPR019786	Zinc finger, PHD-type, conserved site	36	31	0.0363407
IPR017933	Glutathione S-transferase/chloride channel, C-terminal	12	10	0.0344544
IPR018253	Heat shock protein DnaJ, conserved site	12	10	0.0344544
IPR023210	NADP-dependent oxidoreductase domain	12	10	0.0344544
IPR002870	Peptidase M12B, propeptide	12	10	0.0344544
IPR026055	Fatty acyl-CoA reductase	12	10	0.0344544
IPR012340	Nucleic acid-binding, OB-fold	48	45	0.034385
IPR014756	Immunoglobulin E-set	48	45	0.034385
IPR001440	Tetratricopeptide TPR-1	22	21	0.0342599
IPR009000	Translation elongation/initiation factor/Ribosomal, beta-barrel	22	21	0.0342599
IPR004088	K Homology domain, type 1	22	21	0.0342599
IPR002219	Protein kinase C-like, phorbol ester/diacylglycerol binding	28	24	0.0340317
IPR006202	Neurotransmitter-gated ion-channel ligand-binding	28	24	0.0340317
IPR001314	Peptidase S1A, chymotrypsin-type	54	47	0.0326134
IPR004217	Mitochondrial inner membrane translocase complex, Tim8/9/10/13-zinc finger-like	5	4	0.0321775
IPR000558	Histone H2B	5	4	0.0321775
IPR001117	Multicopper oxidase, type 1	5	4	0.0321775
IPR016093	MIR motif	5	4	0.0321775
IPR006171	Toprim domain	5	4	0.0321775
IPR000782	FAS1 domain	5	4	0.0321775
IPR008962	PapD-like	5	4	0.0321775
IPR025995	RNA binding activity-knot of a chromodomain	5	4	0.0321775
IPR000237	GRIP	5	4	0.0321775
IPR000194	ATPase, F1/V1/A1 complex, alpha/beta subunit, nucleotide-binding domain	5	4	0.0321775
IPR000557	Calponin repeat	5	4	0.0321775
IPR020550	Inositol monophosphatase, conserved site	5	4	0.0321775
IPR003608	MIR	5	4	0.0321775
IPR002173	Carbohydrate/puine kinase, PfkB, conserved site	5	4	0.0321775
IPR002125	CMP/dCMP deaminase, zinc-binding	5	4	0.0321775
IPR008422	Homeobox KN domain	5	4	0.0321775
IPR001548	Peptidase M2, peptidyl-dipeptidase A	5	4	0.0321775
IPR023801	Histone deacetylase domain	5	4	0.0321775
IPR000352	Peptide chain release factor class I/class II	5	4	0.0321775
IPR008921	DNA polymerase III, clamp loader complex, gamma/delta/delta subunit, C-terminal	5	4	0.0321775
IPR013019	MAD homology, MH1	5	4	0.0321775
IPR020084	NUDIX hydrolase, conserved site	5	4	0.0321775
IPR005481	Carbamoyl-phosphate synthase, large subunit, N-terminal	5	4	0.0321775
IPR015680	Glutamate-Gated Chloride Channel	5	4	0.0321775
IPR013790	Dwarfin	5	4	0.0321775
IPR009069	MTCP1	5	4	0.0321775
IPR005522	Inositol polyphosphate kinase	5	4	0.0321775
IPR020615	Thiolase, acyl-enzyme intermediate active site	5	4	0.0321775
IPR002713	FF domain	5	4	0.0321775
IPR002483	Splicing factor PWI	5	4	0.0321775
IPR014013	Helicase, superfamily 1/2, ATP-binding domain, DinG/Rad3-type	5	4	0.0321775
IPR013598	Exportin-1/Importin-beta-like	5	4	0.0321775
IPR023608	Protein-glutamine gamma-glutamyltransferase, eukaryota	5	4	0.0321775
IPR014847	FERM adjacent (FA)	5	4	0.0321775
IPR000286	Histone deacetylase superfamily	5	4	0.0321775
IPR013748	Replication factor C, C-terminal domain	5	4	0.0321775
IPR001283	Allergen V5/Tpx-1-related	5	4	0.0321775
IPR014746	Glutamine synthetase/guanido kinase, catalytic domain	5	4	0.0321775
IPR009051	Alpha-helical ferredoxin	5	4	0.0321775
IPR001300	Peptidase C2, calpain, catalytic domain	5	4	0.0321775
IPR006597	Sel1-like	5	4	0.0321775
IPR013555	Transient receptor ion channel domain	5	4	0.0321775
IPR018629	Transport protein XK	5	4	0.0321775
IPR026607	DMRT/protein doublesex/protein male abnormal 3	5	4	0.0321775
IPR017923	Transcription factor IIS, N-terminal	5	4	0.0321775
IPR001194	DENN domain	5	4	0.0321775
IPR000322	Glycoside hydrolase, family 31	5	4	0.0321775
IPR011037	Pyruvate kinase-like, insert domain	5	4	0.0321775
IPR023779	Chromo domain, conserved site	5	4	0.0321775
IPR003410	Hyalin	5	4	0.0321775
IPR003096	Smooth muscle protein/calponin	5	4	0.0321775
IPR010997	HRDC-like	5	4	0.0321775
IPR022684	Peptidase C2, calpain family	5	4	0.0321775
IPR022700	Proteinase, regulatory CLIP domain	5	4	0.0321775
IPR006620	Prolyl 4-hydroxylase, alpha subunit	6	6	0.0318229
IPR010569	Myotubularin-related	6	6	0.0318229
IPR001087	Lipase, GDSL	6	6	0.0318229
IPR022764	Peptidase S54, rhomboid domain	6	6	0.0318229
IPR001762	Blood coagulation inhibitor, Disintegrin	6	6	0.0318229
IPR018506	Cytochrome b5, heme-binding site	6	6	0.0318229
IPR003392	Patched	6	6	0.0318229
IPR001846	von Willebrand factor, type D domain	6	6	0.0318229
IPR002165	Plexin	6	6	0.0318229
IPR024096	NO signalling/Golgi transport ligand-binding domain	6	6	0.0318229
IPR003000	Sirtuin family	6	6	0.0318229
IPR002942	RNA-binding S4 domain	6	6	0.0318229
IPR009008	Valyl/Leucyl/Isoleucyl-tRNA synthetase, class Ia, editing domain	6	6	0.0318229
IPR006068	ATPase, P-type cation-transporter, C-terminal	6	6	0.0318229
IPR015429	Cyclin C/H/T/L	6	6	0.0318229
IPR006569	RNA polymerase II, large subunit, CTD	6	6	0.0318229
IPR001373	Cullin, N-terminal	6	6	0.0318229
IPR013993	Zinc finger, N-recognin, metazoa	6	6	0.0318229
IPR013216	Methyltransferase type 11	6	6	0.0318229
IPR005055	Insect pheromone-binding protein A10/OS-D	6	6	0.0318229
IPR018484	Carbohydrate kinase, FGGY, N-terminal	6	6	0.0318229
IPR002659	Glycosyl transferase, family 31	6	6	0.0318229
IPR018248	EF-hand	6	6	0.0318229
IPR001279	Beta-lactamase-like	6	6	0.0318229
IPR011030	Vitellinogen, superhelical	6	6	0.0318229
IPR017906	Myotubularin phosphatase domain	6	6	0.0318229
IPR021115	Pyridoxal-phosphate binding site	6	6	0.0318229
IPR001699	Transcription factor, T-box	6	6	0.0318229
IPR001017	Dehydrogenase, E1 component	6	6	0.0318229
IPR001401	Dynamin, GTPase domain	6	6	0.0318229
IPR004367	Cyclin, C-terminal	6	6	0.0318229
IPR002469	Peptidase S9B, dipeptidylpeptidase IV N-terminal	6	6	0.0318229
IPR006621	Nose resistant-to-fluoxetine protein, N-terminal	6	6	0.0318229
IPR001936	Ras GTPase-activating protein	6	6	0.0318229
IPR003152	PIK-related kinase, FATC	6	6	0.0318229
IPR001067	Nuclear translocator	6	6	0.0318229
IPR000566	Lipocalin/cytosolic fatty-acid binding protein domain	6	6	0.0318229
IPR023394	SEC7-like, alpha orthogonal bundle	6	6	0.0318229
IPR025799	Protein arginine N-methyltransferase	6	6	0.0318229
IPR002610	Peptidase S54, rhomboid	6	6	0.0318229
IPR023828	Peptidase S8, subtilisin, Ser-active site	6	6	0.0318229
IPR016158	Cullin homology	6	6	0.0318229
IPR005937	26S proteasome subunit P45	6	6	0.0318229
IPR018378	C-type lectin, conserved site	6	6	0.0318229
IPR018485	Carbohydrate kinase, FGGY, C-terminal	6	6	0.0318229
IPR006089	Acyl-CoA dehydrogenase, conserved site	6	6	0.0318229
IPR024607	Sulfatase, conserved site	6	6	0.0318229
IPR000651	Ras-like guanine nucleotide exchange factor, N-terminal	6	6	0.0318229
IPR004823	TATA box binding protein associated factor (TAF)	6	6	0.0318229
IPR016193	Cytidine deaminase-like	6	6	0.0318229
IPR000425	Major intrinsic protein	6	6	0.0318229
IPR022357	Major intrinsic protein, conserved site	6	6	0.0318229
IPR000668	Peptidase C1A, papain C-terminal	6	6	0.0318229
IPR008211	Laminin, N-terminal	6	6	0.0318229
IPR014768	GTPase-binding/formin homology 3	6	6	0.0318229
IPR002495	Glycosyl transferase, family 8	6	6	0.0318229
IPR022398	Peptidase S8, subtilisin, His-active site	6	6	0.0318229
IPR001211	Phospholipase A2, eukaryotic	6	6	0.0318229
IPR007123	Gelsolin domain	6	6	0.0318229
IPR015425	Actin-binding FH2	6	6	0.0318229
IPR002404	Insulin receptor substrate-1, PTB	6	6	0.0318229
IPR007484	Peptidase M28	6	6	0.0318229
IPR013126	Heat shock protein 70 family	6	6	0.0318229
IPR000904	SEC7-like	6	6	0.0318229
IPR018525	Mini-chromosome maintenance, conserved site	6	6	0.0318229
IPR020590	Guanylate kinase, conserved site	6	6	0.0318229
IPR001180	Citron-like	6	6	0.0318229
IPR026590	Sirtuin family, catalytic core domain	6	6	0.0318229
IPR007248	Mpv17/PMP22	6	6	0.0318229
IPR005824	KOW	6	6	0.0318229
IPR002877	Ribosomal RNA methyltransferase FtsJ domain	6	6	0.0318229
IPR001247	Exoribonuclease, phosphorolytic domain 1	6	6	0.0318229
IPR003126	Zinc finger, N-recognin	6	6	0.0318229
IPR000690	Zinc finger, C2H2-type matrin	6	6	0.0318229
IPR003104	Actin-binding FH2/DRF autoregulatory	6	6	0.0318229
IPR013090	Phospholipase A2, active site	6	6	0.0318229
IPR000949	ELM2 domain	6	6	0.0318229
IPR004210	BESS motif	6	6	0.0318229
IPR017896	4Fe-4S ferredoxin-type, iron-sulpur binding domain	6	6	0.0318229
IPR013027	FAD-dependent pyridine nucleotide-disulphide oxidoreductase	6	6	0.0318229
IPR000209	Peptidase S8/S53, subtilisin/kexin/sedolisin	6	6	0.0318229
IPR004274	NLI interacting factor	6	6	0.0318229
IPR016024	Armadillo-type fold	183	162	0.0315477
IPR002198	Short-chain dehydrogenase/reductase SDR	47	44	0.0311974
IPR009072	Histone-fold	37	32	0.0307796
IPR000536	Nuclear hormone receptor, ligand-binding, core	21	20	0.0300837
IPR000483	Cysteine-rich flanking region, C-terminal	21	20	0.0300837
IPR020904	Short-chain dehydrogenase/reductase, conserved site	21	20	0.0300837
IPR013026	Tetratricopeptide repeat-containing domain	82	76	0.0288549
IPR015359	Phospholipase C, phosphoinositol-specific, EF-hand-like	5	5	0.0265161
IPR005203	Hemocyanin, C-terminal	5	5	0.0265161
IPR006069	ATPase, P-type cation exchange, alpha subunit	5	5	0.0265161
IPR010977	Aromatic-L-amino-acid decarboxylase	5	5	0.0265161
IPR006133	DNA-directed DNA polymerase, family B, exonuclease domain	5	5	0.0265161
IPR001565	Synaptotagmin	5	5	0.0265161
IPR004481	K+-dependent Na+/Ca+ exchanger-like	5	5	0.0265161
IPR004170	WWE domain	5	5	0.0265161
IPR000648	Oxysterol-binding protein	5	5	0.0265161
IPR003527	Mitogen-activated protein (MAP) kinase, conserved site	5	5	0.0265161
IPR008971	HSP40/DnaJ peptide-binding	5	5	0.0265161
IPR005112	dDENN domain	5	5	0.0265161
IPR008253	Marvel	5	5	0.0265161
IPR001382	Glycoside hydrolase, family 47	5	5	0.0265161
IPR003397	Mitochondrial inner membrane translocase subunit Tim17/Tim22/Tim23/peroxisomal protein PMP24	5	5	0.0265161
IPR018107	Sodium:dicarboxylate symporter, conserved site	5	5	0.0265161
IPR000756	Diacylglycerol kinase, accessory domain	5	5	0.0265161
IPR007259	Spc97/Spc98	5	5	0.0265161
IPR008968	Clathrin adaptor, mu subunit, C-terminal	5	5	0.0265161
IPR013788	Hemocyanin/hexamerin	5	5	0.0265161
IPR022272	Lipocalin conserved site	5	5	0.0265161
IPR015941	Transketolase-like, C-terminal	5	5	0.0265161
IPR008922	Uncharacterised domain, di-copper centre	5	5	0.0265161
IPR001632	G-protein, beta subunit	5	5	0.0265161
IPR006571	TLDc	5	5	0.0265161
IPR000435	Tektin	5	5	0.0265161
IPR002928	Myosin tail	5	5	0.0265161
IPR006903	RNA polymerase II-binding domain	5	5	0.0265161
IPR012346	p53/RUNT-type transcription factor, DNA-binding domain	5	5	0.0265161
IPR006204	GHMP kinase N-terminal domain	5	5	0.0265161
IPR016050	Proteasome, beta-type subunit, conserved site	5	5	0.0265161
IPR013838	Beta tubulin, autoregulation binding site	5	5	0.0265161
IPR015883	Glycoside hydrolase family 20, catalytic core	5	5	0.0265161
IPR000547	Clathrin, heavy chain/VPS, 7-fold repeat	5	5	0.0265161
IPR018150	Aminoacyl-tRNA synthetase, class II (D/K/N)-like	5	5	0.0265161
IPR020616	Thiolase, N-terminal	5	5	0.0265161
IPR009068	S15/NS1, RNA-binding	5	5	0.0265161
IPR000034	Laminin B type IV	5	5	0.0265161
IPR015433	Phosphatidylinositol Kinase	5	5	0.0265161
IPR000697	EVH1	5	5	0.0265161
IPR018181	Heat shock protein 70, conserved site	5	5	0.0265161
IPR018186	Transcription factor, T-box, conserved site	5	5	0.0265161
IPR006139	D-isomer specific 2-hydroxyacid dehydrogenase, catalytic domain	5	5	0.0265161
IPR000896	Hemocyanin/hexamerin middle domain	5	5	0.0265161
IPR017926	Glutamine amidotransferase type 1	5	5	0.0265161
IPR002857	Zinc finger, CXXC-type	5	5	0.0265161
IPR015847	Exoribonuclease, phosphorolytic domain 2	5	5	0.0265161
IPR005119	LysR, substrate-binding	5	5	0.0265161
IPR009014	Transketolase, C-terminal/Pyruvate-ferredoxin oxidoreductase, domain II	5	5	0.0265161
IPR006630	RNA-binding protein Lupus La	5	5	0.0265161
IPR024989	Major facilitator superfamily associated domain	5	5	0.0265161
IPR006077	Vinculin/alpha-catenin	5	5	0.0265161
IPR019479	Peroxiredoxin, C-terminal	5	5	0.0265161
IPR000300	Inositol polyphosphate-related phosphatase	5	5	0.0265161
IPR002453	Beta tubulin	5	5	0.0265161
IPR000583	Class II glutamine amidotransferase domain	5	5	0.0265161
IPR001739	Methyl-CpG DNA binding	5	5	0.0265161
IPR008166	Domain of unknown function DUF23	5	5	0.0265161
IPR007109	Brix domain	5	5	0.0265161
IPR005476	Transketolase, C-terminal	5	5	0.0265161
IPR018376	Enoyl-CoA hydratase/isomerase, conserved site	5	5	0.0265161
IPR013041	Coatomer/clathrin adaptor appendage, Ig-like subdomain	5	5	0.0265161
IPR006026	Peptidase, metallopeptidase	5	5	0.0265161
IPR009056	Cytochrome c domain	5	5	0.0265161
IPR017096	Kelch-like protein, gigaxonin	5	5	0.0265161
IPR011004	Trimeric LpxA-like	5	5	0.0265161
IPR001709	Flavoprotein pyridine nucleotide cytochrome reductase	5	5	0.0265161
IPR017448	Speract/scavenger receptor-related	5	5	0.0265161
IPR014009	PIK-related kinase	5	5	0.0265161
IPR018031	Laminin B, subgroup	5	5	0.0265161
IPR011706	Multicopper oxidase, type 2	5	5	0.0265161
IPR000409	BEACH domain	5	5	0.0265161
IPR001503	Glycosyl transferase, family 10	5	5	0.0265161
IPR019410	Nicotinamide N-methyltransferase-like	5	5	0.0265161
IPR023795	Protease inhibitor I4, serpin, conserved site	5	5	0.0265161
IPR005835	Nucleotidyl transferase	5	5	0.0265161
IPR001263	Phosphoinositide 3-kinase, accessory (PIK) domain	5	5	0.0265161
IPR019559	Cullin protein, neddylation domain	5	5	0.0265161
IPR001132	SMAD domain, Dwarfin-type	5	5	0.0265161
IPR002939	Chaperone DnaJ, C-terminal	5	5	0.0265161
IPR020617	Thiolase, C-terminal	5	5	0.0265161
IPR001190	Speract/scavenger receptor	5	5	0.0265161
IPR011146	HIT-like domain	5	5	0.0265161
IPR001370	Baculoviral inhibition of apoptosis protein repeat	5	5	0.0265161
IPR018117	DNA methylase, C-5 cytosine-specific, active site	5	5	0.0265161
IPR003307	W2 domain	5	5	0.0265161
IPR013720	LisH dimerisation motif, subgroup	5	5	0.0265161
IPR002656	Acyltransferase 3	5	5	0.0265161
IPR013323	Seven In Absentia Homolog-type	5	5	0.0265161
IPR004364	Aminoacyl-tRNA synthetase, class II (D/K/N)	5	5	0.0265161
IPR017855	SMAD domain-like	5	5	0.0265161
IPR000192	Aminotransferase, class V/Cysteine desulfurase	5	5	0.0265161
IPR005204	Hemocyanin, N-terminal	5	5	0.0265161
IPR013519	Integrin alpha beta-propellor	5	5	0.0265161
IPR005811	ATP-citrate lyase/succinyl-CoA ligase	5	5	0.0265161
IPR017930	Myb domain	5	5	0.0265161
IPR024066	Regulator of G-protein signaling, domain 1	5	5	0.0265161
IPR025660	Cysteine peptidase, histidine active site	5	5	0.0265161
IPR002502	N-acetylmuramoyl-L-alanine amidase domain	5	5	0.0265161
IPR020613	Thiolase, conserved site	5	5	0.0265161
IPR000061	SWAP/Surp	5	5	0.0265161
IPR001525	C-5 cytosine methyltransferase	5	5	0.0265161
IPR012295	Beta2-adaptin/TBP, C-terminal domain	5	5	0.0265161
IPR006539	ATPase, P-type, phospholipid-translocating, flippase	5	5	0.0265161
IPR003968	Potassium channel, voltage dependent, Kv	5	5	0.0265161
IPR002913	Lipid-binding START	5	5	0.0265161
IPR007529	Zinc finger, HIT-type	5	5	0.0265161
IPR005829	Sugar transporter, conserved site	33	31	0.0261769
IPR025875	Leucine rich repeats (2 copies)	33	31	0.0261769
IPR008936	Rho GTPase activation protein	33	31	0.0261769
IPR017907	Zinc finger, RING-type, conserved site	47	41	0.0249369
IPR003439	ABC transporter-like	47	41	0.0249369
IPR000953	Chromo domain/shadow	13	11	0.0245536
IPR000315	Zinc finger, B-box	13	11	0.0245536
IPR012675	Beta-grasp domain	13	11	0.0245536
IPR011704	ATPase, dynein-related, AAA domain	13	11	0.0245536
IPR011583	Chitinase II	13	11	0.0245536
IPR001223	Glycoside hydrolase, family 18, catalytic domain	13	11	0.0245536
IPR016060	Complement control module	13	11	0.0245536
IPR001650	Helicase, C-terminal	80	74	0.0241414
IPR005225	Small GTP-binding protein domain	80	74	0.0241414
IPR019955	Ubiquitin supergroup	30	26	0.0225679
IPR004000	Actin-like	19	18	0.0221039
IPR010920	Like-Sm (LSM) domain	19	18	0.0221039
IPR001487	Bromodomain	19	18	0.0221039
IPR000276	GPCR, rhodopsin-like, 7TM	75	66	0.0219738
IPR017452	GPCR, rhodopsin-like superfamily	75	66	0.0219738
IPR014718	Glycoside hydrolase-type carbohydrate-binding, subgroup	4	4	0.0212106
IPR006554	Helicase-like, DEXD box c2 type	4	4	0.0212106
IPR001270	Chaperonin ClpA/B	4	4	0.0212106
IPR013632	DNA recombination and repair protein Rad51, C-terminal	4	4	0.0212106
IPR006603	Cystinosin/ERS1p repeat	4	4	0.0212106
IPR023267	RNA (C5-cytosine) methyltransferase	4	4	0.0212106
IPR002013	Synaptojanin, N-terminal	4	4	0.0212106
IPR010614	DEAD2	4	4	0.0212106
IPR010703	Dedicator of cytokinesis	4	4	0.0212106
IPR001605	Pleckstrin homology domain, spectrin-type	4	4	0.0212106
IPR006619	Peptidoglycan recognition protein family domain, metazoa/bacteria	4	4	0.0212106
IPR025705	Beta-hexosaminidase subunit alpha/beta	4	4	0.0212106
IPR006211	Furin-like cysteine-rich domain	4	4	0.0212106
IPR000999	Ribonuclease III domain	4	4	0.0212106
IPR011304	L-lactate dehydrogenase	4	4	0.0212106
IPR006593	Cytochrome b561/ferric reductase transmembrane	4	4	0.0212106
IPR002373	cAMP/cGMP-dependent protein kinase	4	4	0.0212106
IPR013618	Domain of unknown function DUF1736	4	4	0.0212106
IPR002317	Serine-tRNA ligase, type1	4	4	0.0212106
IPR003123	Vacuolar sorting protein 9	4	4	0.0212106
IPR006153	Cation/H+ exchanger	4	4	0.0212106
IPR006149	EB domain	4	4	0.0212106
IPR002156	Ribonuclease H domain	4	4	0.0212106
IPR005517	Translation elongation factor EFG/EF2, domain IV	4	4	0.0212106
IPR002490	ATPase, V0/A0 complex subunit a	4	4	0.0212106
IPR009025	DNA-directed RNA polymerase, RBP11-like	4	4	0.0212106
IPR002155	Thiolase	4	4	0.0212106
IPR009011	Mannose-6-phosphate receptor binding domain	4	4	0.0212106
IPR013806	Kringle-like fold	4	4	0.0212106
IPR006115	6-phosphogluconate dehydrogenase, NADP-binding	4	4	0.0212106
IPR001564	Nucleoside diphosphate kinase	4	4	0.0212106
IPR000327	POU-specific	4	4	0.0212106
IPR006134	DNA-directed DNA polymerase, family B, multifunctional domain	4	4	0.0212106
IPR003146	Proteinase inhibitor, carboxypeptidase propeptide	4	4	0.0212106
IPR006680	Amidohydrolase 1	4	4	0.0212106
IPR005301	Mob1/phocein	4	4	0.0212106
IPR007829	TM2	4	4	0.0212106
IPR004100	ATPase, alpha/beta subunit, N-terminal	4	4	0.0212106
IPR004328	BRO1 domain	4	4	0.0212106
IPR014753	Arrestin, N-terminal	4	4	0.0212106
IPR016177	DNA-binding, integrase-type	4	4	0.0212106
IPR011603	2-oxoglutarate dehydrogenase, E1 component	4	4	0.0212106
IPR005334	Tctex-1	4	4	0.0212106
IPR013524	Acute myeloid leukemia 1 (AML 1)/Runt	4	4	0.0212106
IPR013606	IRSp53/MIM homology domain (IMD)	4	4	0.0212106
IPR003533	Doublecortin domain	4	4	0.0212106
IPR015606	Cationic amino acid transporter	4	4	0.0212106
IPR003137	Protease-associated domain, PA	4	4	0.0212106
IPR014784	Copper type II, ascorbate-dependent monooxygenase-like, C-terminal	4	4	0.0212106
IPR015721	Rho GTP exchange factor	4	4	0.0212106
IPR000246	Peptidase T2, asparaginase 2	4	4	0.0212106
IPR002328	Alcohol dehydrogenase, zinc-type, conserved site	4	4	0.0212106
IPR012676	TGS-like	4	4	0.0212106
IPR001365	Adenosine/AMP deaminase domain	4	4	0.0212106
IPR025313	Domain of unknown function DUF4217	4	4	0.0212106
IPR011644	Heme-NO binding	4	4	0.0212106
IPR004127	Prefoldin subunit	4	4	0.0212106
IPR024969	Rpn11/EIF3F C-terminal domain	4	4	0.0212106
IPR002058	PAP/25A-associated	4	4	0.0212106
IPR003891	Initiation factor eIF-4 gamma, MA3	4	4	0.0212106
IPR014752	Arrestin, C-terminal	4	4	0.0212106
IPR008333	Oxidoreductase, FAD-binding domain	4	4	0.0212106
IPR012983	PHR	4	4	0.0212106
IPR015507	Ribosomal RNA large subunit methyltransferase E	4	4	0.0212106
IPR022812	Dynamin	4	4	0.0212106
IPR001269	tRNA-dihydrouridine synthase	4	4	0.0212106
IPR008977	PHM/PNGase F domain	4	4	0.0212106
IPR023346	Lysozyme-like domain	4	4	0.0212106
IPR002884	Proprotein convertase, P	4	4	0.0212106
IPR002861	Reeler domain	4	4	0.0212106
IPR001951	Histone H4	4	4	0.0212106
IPR001678	Bacterial Fmu (Sun)/eukaryotic nucleolar NOL1/Nop2p	4	4	0.0212106
IPR017932	Glutamine amidotransferase type 2 domain	4	4	0.0212106
IPR020610	Thiolase, active site	4	4	0.0212106
IPR001760	Opsin	4	4	0.0212106
IPR002014	VHS	4	4	0.0212106
IPR019809	Histone H4, conserved site	4	4	0.0212106
IPR018483	Carbohydrate kinase, FGGY, conserved site	4	4	0.0212106
IPR006357	HAD-superfamily hydrolase, subfamily IIA	4	4	0.0212106
IPR006586	ADAM, cysteine-rich	4	4	0.0212106
IPR000362	Fumarate lyase	4	4	0.0212106
IPR003653	Peptidase C48, SUMO/Sentrin/Ubl1	4	4	0.0212106
IPR011332	Ribosomal protein, zinc-binding domain	4	4	0.0212106
IPR002379	ATPase, F0/V0 complex, subunit C	4	4	0.0212106
IPR003116	Raf-like Ras-binding	4	4	0.0212106
IPR002312	Aspartyl/Asparaginyl-tRNA synthetase, class IIb	4	4	0.0212106
IPR002305	Aminoacyl-tRNA synthetase, class Ic	4	4	0.0212106
IPR013143	PCI/PINT associated module	4	4	0.0212106
IPR006636	Heat shock chaperonin-binding	4	4	0.0212106
IPR012349	FMN-binding split barrel	4	4	0.0212106
IPR023631	Amidase signature domain	4	4	0.0212106
IPR007696	DNA mismatch repair protein MutS, core	4	4	0.0212106
IPR013144	CRA domain	4	4	0.0212106
IPR008969	Carboxypeptidase-like, regulatory domain	4	4	0.0212106
IPR003165	Stem cell self-renewal protein Piwi	4	4	0.0212106
IPR000040	Acute myeloid leukemia 1 protein (AML 1)/Runt	4	4	0.0212106
IPR004878	Otopetrin	4	4	0.0212106
IPR001736	Phospholipase D/Transphosphatidylase	4	4	0.0212106
IPR013151	Immunoglobulin	4	4	0.0212106
IPR004279	Perilipin	4	4	0.0212106
IPR011059	Metal-dependent hydrolase, composite domain	4	4	0.0212106
IPR018517	tRNA-dihydrouridine synthase, conserved site	4	4	0.0212106
IPR022761	Lyase 1, N-terminal	4	4	0.0212106
IPR000649	Initiation factor 2B-related	4	4	0.0212106
IPR000582	Acyl-CoA-binding protein, ACBP	4	4	0.0212106
IPR024964	CTLH/CRA C-terminal to LisH motif domain	4	4	0.0212106
IPR002011	Tyrosine-protein kinase, receptor class II, conserved site	4	4	0.0212106
IPR006214	Bax inhibitor 1-related	4	4	0.0212106
IPR010909	PLAC	4	4	0.0212106
IPR001925	Porin, eukaryotic type	4	4	0.0212106
IPR012347	Ferritin-related	4	4	0.0212106
IPR002717	MOZ/SAS-like protein	4	4	0.0212106
IPR000038	Cell division protein GTP binding	4	4	0.0212106
IPR000793	ATPase, F1/V1/A1 complex, alpha/beta subunit, C-terminal	4	4	0.0212106
IPR011500	GPCR, family 3, nine cysteines domain	4	4	0.0212106
IPR006168	Glycerol-3-phosphate dehydrogenase, NAD-dependent	4	4	0.0212106
IPR018163	Threonyl/alanyl tRNA synthetase, class II-like, putative editing domain	4	4	0.0212106
IPR019402	Frag1/DRAM/Sfk1	4	4	0.0212106
IPR009002	FMN-binding split barrel-related	4	4	0.0212106
IPR000001	Kringle	4	4	0.0212106
IPR001104	3-oxo-5-alpha-steroid 4-dehydrogenase, C-terminal	4	4	0.0212106
IPR000120	Amidase	4	4	0.0212106
IPR001275	DM DNA-binding	4	4	0.0212106
IPR011764	Biotin carboxylation domain	4	4	0.0212106
IPR003111	Peptidase S16, lon N-terminal	4	4	0.0212106
IPR004095	TGS	4	4	0.0212106
IPR006596	Nucleotide binding protein, PINc	4	4	0.0212106
IPR003953	FAD binding domain	4	4	0.0212106
IPR011335	Restriction endonuclease type II--like	4	4	0.0212106
IPR000203	GPS domain	4	4	0.0212106
IPR022712	Beta-Casp domain	4	4	0.0212106
IPR011626	A-macroglobulin complement component	4	4	0.0212106
IPR008152	Clathrin adaptor, alpha/beta/gamma-adaptin, appendage, Ig-like subdomain	4	4	0.0212106
IPR024084	Isopropylmalate dehydrogenase-like domain	4	4	0.0212106
IPR012919	Sad1/UNC-like, C-terminal	4	4	0.0212106
IPR023362	PH-BEACH domain	4	4	0.0212106
IPR008183	Aldose 1-/Glucose-6-phosphate 1-epimerase	4	4	0.0212106
IPR000698	Arrestin	4	4	0.0212106
IPR000814	TATA-box binding protein	4	4	0.0212106
IPR004092	Mbt repeat	4	4	0.0212106
IPR013649	Integrin alpha-2	4	4	0.0212106
IPR011054	Rudiment single hybrid motif	4	4	0.0212106
IPR020557	Fumarate lyase, conserved site	4	4	0.0212106
IPR006172	DNA-directed DNA polymerase, family B	4	4	0.0212106
IPR000413	Integrin alpha chain	4	4	0.0212106
IPR001392	Clathrin adaptor, mu subunit	4	4	0.0212106
IPR000836	Phosphoribosyltransferase domain	4	4	0.0212106
IPR017979	GPCR, family 3, conserved site	4	4	0.0212106
IPR015898	G-protein gamma-like domain	4	4	0.0212106
IPR001404	Heat shock protein Hsp90	4	4	0.0212106
IPR010472	Diaphanous FH3	4	4	0.0212106
IPR020003	ATPase, alpha/beta subunit, nucleotide-binding domain, active site	4	4	0.0212106
IPR015510	Peptidoglycan recognition protein	4	4	0.0212106
IPR014766	Carboxypeptidase, regulatory domain	4	4	0.0212106
IPR000323	Copper type II, ascorbate-dependent monooxygenase, N-terminal	4	4	0.0212106
IPR023827	Peptidase S8, subtilisin, Asp-active site	4	4	0.0212106
IPR005479	Carbamoyl-phosphate synthetase large subunit-like, ATP-binding domain	4	4	0.0212106
IPR013809	Epsin-like, N-terminal	4	4	0.0212106
IPR011017	TRASH	4	4	0.0212106
IPR002777	Prefoldin beta-like	4	4	0.0212106
IPR000906	ZU5	4	4	0.0212106
IPR018123	WWE domain, subgroup	4	4	0.0212106
IPR013847	POU domain	4	4	0.0212106
IPR014770	Munc13 homology 1	4	4	0.0212106
IPR026591	Sirtuin family, catalytic core small domain	4	4	0.0212106
IPR012341	Six-hairpin glycosidase	4	4	0.0212106
IPR000432	DNA mismatch repair protein MutS, C-terminal	4	4	0.0212106
IPR020575	Heat shock protein Hsp90, N-terminal	4	4	0.0212106
IPR003172	MD-2-related lipid-recognition	4	4	0.0212106
IPR022776	TRM13/UPF0224 family, U11-48K-like CHHC zinc finger domain	4	4	0.0212106
IPR005336	Uncharacterised protein family UPF0041	4	4	0.0212106
IPR008948	L-Aspartase-like	4	4	0.0212106
IPR000156	Ran binding domain	4	4	0.0212106
IPR010606	Mib-herc2	4	4	0.0212106
IPR011701	Major facilitator superfamily	67	62	0.0208526
IPR013783	Immunoglobulin-like fold	189	168	0.0200623
IPR012934	Zinc finger, AD-type	31	29	0.0197267
IPR016040	NAD(P)-binding domain	156	143	0.0191858
IPR013162	CD80-like, immunoglobulin C2-set	18	17	0.0183423
IPR006649	Ribonucleoprotein LSM domain, eukaryotic/archaea-type	18	17	0.0183423
IPR001163	Ribonucleoprotein LSM domain	18	17	0.0183423
IPR001723	Steroid hormone receptor	18	17	0.0183423
IPR008967	p53-like transcription factor, DNA-binding	18	17	0.0183423
IPR001623	Heat shock protein DnaJ, N-terminal	31	27	0.0179776
IPR003591	Leucine-rich repeat, typical subtype	77	71	0.0176817
IPR016102	Succinyl-CoA synthetase-like	6	5	0.0172167
IPR018352	Orange subgroup	6	5	0.0172167
IPR004853	Domain of unknown function DUF250	6	5	0.0172167
IPR007330	MIT	6	5	0.0172167
IPR003619	MAD homology 1, Dwarfin-type	6	5	0.0172167
IPR020583	Inositol monophosphatase, metal-binding site	6	5	0.0172167
IPR013201	Proteinase inhibitor I29, cathepsin propeptide	6	5	0.0172167
IPR003892	Ubiquitin system component Cue	6	5	0.0172167
IPR000164	Histone H3	6	5	0.0172167
IPR003656	Zinc finger, BED-type predicted	6	5	0.0172167
IPR021128	MARVEL-like domain	6	5	0.0172167
IPR012285	Fumarate reductase, C-terminal	6	5	0.0172167
IPR000215	Serpin family	6	5	0.0172167
IPR005113	uDENN domain	6	5	0.0172167
IPR018011	Carbohydrate sulfotransferase-related	6	5	0.0172167
IPR006011	Syntaxin, N-terminal	6	5	0.0172167
IPR014044	CAP domain	6	5	0.0172167
IPR019804	Ras guanine-nucleotide exchange factor, conserved site	6	5	0.0172167
IPR006012	Syntaxin/epimorphin, conserved site	6	5	0.0172167
IPR017920	COMM domain	6	5	0.0172167
IPR001309	Peptidase C14, ICE, catalytic subunit p20	6	5	0.0172167
IPR000462	CDP-alcohol phosphatidyltransferase	6	5	0.0172167
IPR003117	cAMP-dependent protein kinase, regulatory subunit, type I/II alpha/beta	6	5	0.0172167
IPR013684	Mitochondrial Rho-like	6	5	0.0172167
IPR000866	Alkyl hydroperoxide reductase subunit C/ Thiol specific antioxidant	6	5	0.0172167
IPR017877	Myb-like domain	6	5	0.0172167
IPR000832	GPCR, family 2, secretin-like	14	12	0.0169913
IPR001594	Zinc finger, DHHC-type, palmitoyltransferase	14	12	0.0169913
IPR002017	Spectrin repeat	14	12	0.0169913
IPR019734	Tetratricopeptide repeat	77	68	0.016647
IPR018201	Beta-ketoacyl synthase, active site	3	3	0.0159061
IPR005844	Alpha-D-phosphohexomutase, alpha/beta/alpha domain I	3	3	0.0159061
IPR002634	BolA protein	3	3	0.0159061
IPR002087	Anti-proliferative protein	3	3	0.0159061
IPR005637	TAP C-terminal (TAP-C) domain	3	3	0.0159061
IPR002376	Formyl transferase, N-terminal	3	3	0.0159061
IPR008958	Transglutaminase, C-terminal	3	3	0.0159061
IPR021157	Cytochrome c1, transmembrane anchor, C-terminal	3	3	0.0159061
IPR000683	Oxidoreductase, N-terminal	3	3	0.0159061
IPR004179	Sec63 domain	3	3	0.0159061
IPR000494	EGF receptor, L domain	3	3	0.0159061
IPR022683	Peptidase C2, calpain, domain III	3	3	0.0159061
IPR000535	Major sperm protein	3	3	0.0159061
IPR012462	Peptidase C78, ubiquitin fold modifier-specific peptidase 1/ 2	3	3	0.0159061
IPR004010	Cache domain	3	3	0.0159061
IPR003316	Transcription factor E2F/dimerisation partner (TDP)	3	3	0.0159061
IPR000749	ATP:guanido phosphotransferase	3	3	0.0159061
IPR017963	DNA-repair protein, UmuC-like, N-terminal	3	3	0.0159061
IPR006567	PUG domain	3	3	0.0159061
IPR022617	Small ubiquitin-related modifier, SUMO	3	3	0.0159061
IPR002456	GPCR, family 3, gamma-aminobutyric acid receptor, type B1	3	3	0.0159061
IPR008983	Tumour necrosis factor-like	3	3	0.0159061
IPR005303	MOSC, N-terminal beta barrel	3	3	0.0159061
IPR022164	Kinesin-like	3	3	0.0159061
IPR005302	Molybdenum cofactor sulfurase, C-terminal	3	3	0.0159061
IPR018244	Allergen V5/Tpx-1-related, conserved site	3	3	0.0159061
IPR000537	UbiA prenyltransferase family	3	3	0.0159061
IPR006639	Peptidase A22, presenilin signal peptide	3	3	0.0159061
IPR014030	Beta-ketoacyl synthase, N-terminal	3	3	0.0159061
IPR023179	GTP-binding protein, orthogonal bundle domain	3	3	0.0159061
IPR000682	Protein-L-isoaspartate(D-aspartate) O-methyltransferase	3	3	0.0159061
IPR011682	Glycosyl hydrolase family 38, C-terminal	3	3	0.0159061
IPR001040	Translation Initiation factor eIF- 4e	3	3	0.0159061
IPR011489	EMI domain	3	3	0.0159061
IPR006121	Heavy metal-associated domain, HMA	3	3	0.0159061
IPR016064	ATP-NAD kinase, PpnK-type	3	3	0.0159061
IPR002420	Phosphatidylinositol 3-kinase C2 (PI3K C2) domain	3	3	0.0159061
IPR013996	PX-associated, sorting nexin 13	3	3	0.0159061
IPR017984	Chromo domain subgroup	3	3	0.0159061
IPR004331	SPX, N-terminal	3	3	0.0159061
IPR014764	Defective-in-cullin neddylation protein	3	3	0.0159061
IPR014020	Tensin phosphatase, C2 domain	3	3	0.0159061
IPR001506	Peptidase M12A, astacin	3	3	0.0159061
IPR003018	GAF domain	3	3	0.0159061
IPR006602	Uncharacterised domain DM10	3	3	0.0159061
IPR003645	Follistatin-like, N-terminal	3	3	0.0159061
IPR018074	Ubiquitin-activating enzyme, E1, active site	3	3	0.0159061
IPR006083	Phosphoribulokinase/uridine kinase	3	3	0.0159061
IPR000716	Thyroglobulin type-1	3	3	0.0159061
IPR004828	Apidaecin	3	3	0.0159061
IPR023152	Ras GTPase-activating protein, conserved site	3	3	0.0159061
IPR018422	Cation/H+ exchanger, CPA1 family	3	3	0.0159061
IPR013784	Carbohydrate-binding-like fold	3	3	0.0159061
IPR004821	Cytidyltransferase-like domain	3	3	0.0159061
IPR010919	SAND domain-like	3	3	0.0159061
IPR002591	Type I phosphodiesterase/nucleotide pyrophosphatase/phosphate transferase	3	3	0.0159061
IPR002687	Pre-mRNA processing ribonucleoprotein, snoRNA-binding domain	3	3	0.0159061
IPR000977	DNA ligase, ATP-dependent	3	3	0.0159061
IPR001278	Arginine-tRNA ligase, class Ia	3	3	0.0159061
IPR004877	Cytochrome b561, eukaryote	3	3	0.0159061
IPR005999	Glycerol kinase	3	3	0.0159061
IPR000451	NF-kappa-B/Rel/dorsal	3	3	0.0159061
IPR010456	Ribosomal L11 methyltransferase, PrmA	3	3	0.0159061
IPR007734	Heparan sulphate 2-O-sulfotransferase	3	3	0.0159061
IPR006592	RNA polymerase, N-terminal	3	3	0.0159061
IPR019591	ATPase-like, ParA/MinD	3	3	0.0159061
IPR002504	Inorganic polyphosphate/ATP-NAD kinase, predicted	3	3	0.0159061
IPR015505	Coronin	3	3	0.0159061
IPR013497	DNA topoisomerase, type IA, central	3	3	0.0159061
IPR006552	VWC out	3	3	0.0159061
IPR002616	Queuine/other tRNA-ribosyltransferase	3	3	0.0159061
IPR006845	Pex, N-terminal	3	3	0.0159061
IPR010918	AIR synthase-related protein, C-terminal domain	3	3	0.0159061
IPR006895	Zinc finger, Sec23/Sec24-type	3	3	0.0159061
IPR017941	Rieske [2Fe-2S] iron-sulphur domain	3	3	0.0159061
IPR007741	Ribosomal protein/NADH dehydrogenase domain	3	3	0.0159061
IPR019572	Ubiquitin-activating enzyme	3	3	0.0159061
IPR019818	Isocitrate/isopropylmalate dehydrogenase, conserved site	3	3	0.0159061
IPR000738	WHEP-TRS	3	3	0.0159061
IPR003057	Invertebrate colouration protein	3	3	0.0159061
IPR011524	SARAH	3	3	0.0159061
IPR019339	CBF1-interacting co-repressor CIR, N-terminal domain	3	3	0.0159061
IPR020094	Pseudouridine synthase I, TruA, N-terminal	3	3	0.0159061
IPR013824	DNA topoisomerase, type IA, central region, subdomain 1	3	3	0.0159061
IPR013822	Signal recognition particle, SRP54 subunit, helical bundle	3	3	0.0159061
IPR001129	Membrane-associated, eicosanoid/glutathione metabolism (MAPEG) protein	3	3	0.0159061
IPR015443	Aldose 1-epimerase	3	3	0.0159061
IPR020058	Glutamyl/glutaminyl-tRNA synthetase, class Ib, catalytic domain	3	3	0.0159061
IPR004820	Cytidylyltransferase	3	3	0.0159061
IPR004871	Cleavage/polyadenylation specificity factor, A subunit, C-terminal	3	3	0.0159061
IPR004245	Protein of unknown function DUF229	3	3	0.0159061
IPR003888	FY-rich, N-terminal	3	3	0.0159061
IPR019143	JNK/Rab-associated protein-1, N-terminal	3	3	0.0159061
IPR003033	SCP2 sterol-binding domain	3	3	0.0159061
IPR015526	Frizzled/secreted frizzled-related protein	3	3	0.0159061
IPR007526	SWIRM domain	3	3	0.0159061
IPR015153	EF-hand domain, type 1	3	3	0.0159061
IPR019372	Lipoma HMGIC fusion partner-like protein	3	3	0.0159061
IPR008914	Phosphatidylethanolamine-binding protein PEBP	3	3	0.0159061
IPR001310	Histidine triad (HIT) protein	3	3	0.0159061
IPR006667	MgtE magnesium transporter, integral membrane	3	3	0.0159061
IPR015945	Arginyl-tRNA synthetase, class Ia, core	3	3	0.0159061
IPR018392	Peptidoglycan-binding lysin domain	3	3	0.0159061
IPR011856	Endonuclease TnsA, N-terminal/resolvase Hjc/tRNA endonuclease, C-terminal	3	3	0.0159061
IPR007641	RNA polymerase Rpb2, domain 7	3	3	0.0159061
IPR023215	Nitrophenylphosphatase-like domain	3	3	0.0159061
IPR010994	RuvA domain 2-like	3	3	0.0159061
IPR004130	Uncharacterised protein family, ATP binding	3	3	0.0159061
IPR000728	AIR synthase related protein, N-terminal domain	3	3	0.0159061
IPR023097	Tex RuvX-like domain	3	3	0.0159061
IPR009146	Groucho/transducin-like enhancer	3	3	0.0159061
IPR007148	Small-subunit processome, Utp12	3	3	0.0159061
IPR014812	Vacuolar protein sorting-associated protein 51	3	3	0.0159061
IPR000233	Cadherin, cytoplasmic domain	3	3	0.0159061
IPR006207	Cystine knot, C-terminal	3	3	0.0159061
IPR005176	Potentiating neddylation domain	3	3	0.0159061
IPR001772	Kinase-associated KA1	3	3	0.0159061
IPR004263	Exostosin-like	3	3	0.0159061
IPR003121	SWIB/MDM2 domain	3	3	0.0159061
IPR020095	Pseudouridine synthase I, TruA, C-terminal	3	3	0.0159061
IPR019774	Aromatic amino acid hydroxylase, C-terminal	3	3	0.0159061
IPR011108	RNA-metabolising metallo-beta-lactamase	3	3	0.0159061
IPR000101	Gamma-glutamyltranspeptidase	3	3	0.0159061
IPR007120	DNA-directed RNA polymerase, subunit 2, domain 6	3	3	0.0159061
IPR001045	Spermidine/spermine synthases family	3	3	0.0159061
IPR015812	Integrin beta subunit	3	3	0.0159061
IPR018492	Ribosomal protein L7Ae/L8/Nhp2 family	3	3	0.0159061
IPR000868	Isochorismatase-like	3	3	0.0159061
IPR007940	SH3-binding 5	3	3	0.0159061
IPR003889	FY-rich, C-terminal	3	3	0.0159061
IPR012310	DNA ligase, ATP-dependent, central	3	3	0.0159061
IPR003886	Nidogen, extracellular domain	3	3	0.0159061
IPR003092	Two pore domain potassium channel, TASK family	3	3	0.0159061
IPR019542	Enhancer of polycomb-like, N-terminal	3	3	0.0159061
IPR000058	Zinc finger, AN1-type	3	3	0.0159061
IPR016192	APOBEC/CMP deaminase, zinc-binding	3	3	0.0159061
IPR004177	DDHD	3	3	0.0159061
IPR017961	DNA polymerase, Y-family, little finger domain	3	3	0.0159061
IPR005775	ATPase, P-type cation exchange, alpha subunit, eukaryotic	3	3	0.0159061
IPR006941	Ribonuclease CAF1	3	3	0.0159061
IPR000127	Ubiquitin-activating enzyme repeat	3	3	0.0159061
IPR003108	Growth-arrest-specific protein 2 domain	3	3	0.0159061
IPR005178	Organic solute transporter Ost-alpha	3	3	0.0159061
IPR001227	Acyl transferase domain	3	3	0.0159061
IPR017437	ATP-NAD kinase, PpnK-type, all-beta	3	3	0.0159061
IPR002108	Actin-binding, cofilin/tropomyosin type	3	3	0.0159061
IPR006573	NEUZ	3	3	0.0159061
IPR001372	Dynein light chain, type 1/2	3	3	0.0159061
IPR005033	YEATS	3	3	0.0159061
IPR020061	Glutamyl/glutaminyl-tRNA synthetase, class Ib, alpha-bundle domain	3	3	0.0159061
IPR018357	Hexapeptide transferase, conserved site	3	3	0.0159061
IPR005612	CCAAT-binding factor	3	3	0.0159061
IPR004709	Na+/H+ exchanger	3	3	0.0159061
IPR001424	Superoxide dismutase, copper/zinc binding domain	3	3	0.0159061
IPR025258	Domain of unknown function DUF4206	3	3	0.0159061
IPR016034	Phosphatidylinositol-4-phosphate 5-kinase, core, subgroup	3	3	0.0159061
IPR002355	Multicopper oxidase, copper-binding site	3	3	0.0159061
IPR014743	Chloride channel, core	3	3	0.0159061
IPR006119	Resolvase, N-terminal	3	3	0.0159061
IPR001156	Peptidase S60, transferrin lactoferrin	3	3	0.0159061
IPR010291	Ion channel regulatory protein, UNC-93	3	3	0.0159061
IPR006544	ATPase, P-type, unknown pump specificity (type V)	3	3	0.0159061
IPR006797	PRELI/MSF1	3	3	0.0159061
IPR016142	Citrate synthase-like, large alpha subdomain	3	3	0.0159061
IPR015154	EF-hand domain, type 2	3	3	0.0159061
IPR001273	Aromatic amino acid hydroxylase	3	3	0.0159061
IPR025202	Phospholipase D-like domain	3	3	0.0159061
IPR007274	Ctr copper transporter	3	3	0.0159061
IPR001431	Peptidase M16, zinc-binding site	3	3	0.0159061
IPR001666	Phosphatidylinositol transfer protein	3	3	0.0159061
IPR013995	Vacuolar sorting protein 9, subgroup	3	3	0.0159061
IPR002259	Equilibrative nucleoside transporter	3	3	0.0159061
IPR016055	Alpha-D-phosphohexomutase, alpha/beta/alpha I/II/III	3	3	0.0159061
IPR009040	Ferritin- like diiron domain	3	3	0.0159061
IPR000808	Mrp, conserved site	3	3	0.0159061
IPR000960	Flavin monooxygenase FMO	3	3	0.0159061
IPR022735	Domain of unknown function DUF3585	3	3	0.0159061
IPR002498	Phosphatidylinositol-4-phosphate 5-kinase, core	3	3	0.0159061
IPR014772	Mammalian uncoordinated homology 13, domain 2	3	3	0.0159061
IPR004521	Uncharacterised domain CHP00451	3	3	0.0159061
IPR014031	Beta-ketoacyl synthase, C-terminal	3	3	0.0159061
IPR000959	POLO box duplicated domain	3	3	0.0159061
IPR007121	RNA polymerase, beta subunit, conserved site	3	3	0.0159061
IPR002478	Pseudouridine synthase/archaeosine transglycosylase	3	3	0.0159061
IPR018494	Oxysterol-binding protein, conserved site	3	3	0.0159061
IPR015415	Vps4 oligomerisation, C-terminal	3	3	0.0159061
IPR019489	Clp ATPase, C-terminal	3	3	0.0159061
IPR018252	Annexin repeat, conserved site	3	3	0.0159061
IPR015049	Domain of unknown function DUF1900	3	3	0.0159061
IPR019545	DM13 domain	3	3	0.0159061
IPR020829	Glyceraldehyde 3-phosphate dehydrogenase, catalytic domain	3	3	0.0159061
IPR001807	Chloride channel, voltage gated	3	3	0.0159061
IPR005482	Biotin carboxylase, C-terminal	3	3	0.0159061
IPR002424	Alcohol dehydrogenase, insect-type	3	3	0.0159061
IPR006643	ZASP	3	3	0.0159061
IPR006896	Sec23/Sec24, trunk domain	3	3	0.0159061
IPR003508	Caspase-activated nuclease CIDE-N	3	3	0.0159061
IPR009818	Ataxin-2, C-terminal	3	3	0.0159061
IPR006576	BRK domain	3	3	0.0159061
IPR015403	Domain of unknown function DUF1981, SEC7 associated	3	3	0.0159061
IPR003109	GoLoco motif	3	3	0.0159061
IPR008758	Peptidase S28	3	3	0.0159061
IPR010796	B9 domain	3	3	0.0159061
IPR007194	Transport protein particle (TRAPP) component	3	3	0.0159061
IPR002624	Deoxynucleoside kinase	3	3	0.0159061
IPR007599	Derlin	3	3	0.0159061
IPR002113	Adenine nucleotide translocator 1	3	3	0.0159061
IPR020097	Pseudouridine synthase I, TruA, alpha/beta domain	3	3	0.0159061
IPR000897	Signal recognition particle, SRP54 subunit, GTPase domain	3	3	0.0159061
IPR025605	OST-HTH/LOTUS domain	3	3	0.0159061
IPR012921	Spen paralogue and orthologue SPOC, C-terminal	3	3	0.0159061
IPR011641	Tyrosine-protein kinase ephrin type A/B receptor-like	3	3	0.0159061
IPR010504	Arfaptin homology domain	3	3	0.0159061
IPR014836	Integrin beta subunit, cytoplasmic	3	3	0.0159061
IPR010926	Myosin tail 2	3	3	0.0159061
IPR023173	NADPH-cytochrome p450 reductase, FAD-binding, alpha-helical domain-3	3	3	0.0159061
IPR001648	Ribosomal protein S18	3	3	0.0159061
IPR006085	XPG N-terminal	3	3	0.0159061
IPR009543	Vacuolar protein sorting-associated protein	3	3	0.0159061
IPR005843	Alpha-D-phosphohexomutase, C-terminal	3	3	0.0159061
IPR004939	Anaphase-promoting complex, subunit 10/DOC domain	3	3	0.0159061
IPR016167	FAD-binding, type 2, subdomain 1	3	3	0.0159061
IPR003097	FAD-binding, type 1	3	3	0.0159061
IPR023352	Membrane associated eicosanoid/glutathione metabolism-like domain	3	3	0.0159061
IPR010304	Survival motor neuron	3	3	0.0159061
IPR009028	Coatomer/calthrin adaptor appendage, C-terminal subdomain	3	3	0.0159061
IPR002344	Lupus La protein	3	3	0.0159061
IPR000380	DNA topoisomerase, type IA	3	3	0.0159061
IPR003602	DNA topoisomerase, type IA, DNA-binding	3	3	0.0159061
IPR020946	Flavin monooxygenase-like	3	3	0.0159061
IPR007642	RNA polymerase Rpb2, domain 2	3	3	0.0159061
IPR000764	Uridine kinase	3	3	0.0159061
IPR002515	Zinc finger, C2HC-type	3	3	0.0159061
IPR014767	Diaphanous autoregulatory	3	3	0.0159061
IPR008331	Ferritin/DPS protein domain	3	3	0.0159061
IPR007066	RNA polymerase Rpb1, domain 3	3	3	0.0159061
IPR019378	GDP-fucose protein O-fucosyltransferase	3	3	0.0159061
IPR007081	RNA polymerase Rpb1, domain 5	3	3	0.0159061
IPR007645	RNA polymerase Rpb2, domain 3	3	3	0.0159061
IPR001972	Stomatin	3	3	0.0159061
IPR001714	Peptidase M24, methionine aminopeptidase	3	3	0.0159061
IPR002138	Peptidase C14, caspase non-catalytic subunit p10	3	3	0.0159061
IPR012308	DNA ligase, ATP-dependent, N-terminal	3	3	0.0159061
IPR000924	Glutamyl/glutaminyl-tRNA synthetase, class Ib	3	3	0.0159061
IPR018240	Clathrin adaptor, mu subunit, conserved site	3	3	0.0159061
IPR020867	Tetrahydrofolate dehydrogenase/cyclohydrolase, conserved site	3	3	0.0159061
IPR001813	Ribosomal protein 60S	3	3	0.0159061
IPR003128	Villin headpiece	3	3	0.0159061
IPR006916	Popeye protein	3	3	0.0159061
IPR002455	GPCR, family 3, gamma-aminobutyric acid receptor, type B	3	3	0.0159061
IPR019585	26S proteasome, regulatory subunit Rpn7	3	3	0.0159061
IPR011948	Dullard phosphatase domain, eukaryotic	3	3	0.0159061
IPR014019	Phosphatase tensin type	3	3	0.0159061
IPR010625	CHCH	3	3	0.0159061
IPR002020	Citrate synthase-like	3	3	0.0159061
IPR019773	Tyrosine 3-monooxygenase-like	3	3	0.0159061
IPR001406	Pseudouridine synthase I, TruA	3	3	0.0159061
IPR005390	Neuromedin U receptor	3	3	0.0159061
IPR000539	Frizzled protein	3	3	0.0159061
IPR020828	Glyceraldehyde 3-phosphate dehydrogenase, NAD(P) binding domain	3	3	0.0159061
IPR001950	Translation initiation factor SUI1	3	3	0.0159061
IPR015404	Vps5 C-terminal	3	3	0.0159061
IPR003380	Transforming protein Ski	3	3	0.0159061
IPR006565	Bromodomain transcription factor	3	3	0.0159061
IPR000672	Tetrahydrofolate dehydrogenase/cyclohydrolase	3	3	0.0159061
IPR005936	Peptidase, FtsH	3	3	0.0159061
IPR014043	Acyl transferase	3	3	0.0159061
[truncated: 4,273 more rows]
