# Supplementary material for: Finding the missing honey bee genes: lessons learned from a genome upgrade
Source: BMC Genomics. 2014 Jan 30;15:86. doi: 10.1186/1471-2164-15-86 (PMC4028053; doi:10.1186/1471-2164-15-86)
Supplement: Additional file 8 — Is a spreadsheet providing an analysis of 1234 OGSv3.2 genes that overlap interspersed repeats identified by REPET. [file 1471-2164-15-86-S8.xlsx]

## Sheet: OGSv3.2_repeat_gene_with_info.t
Gene id	List of Overlapping Repeats, including repeat analysis source	Previously Known or Type I or II New Gene	CDS length	No. Exons	No. Overlapping Spliced Transcript Alignments	No. Overlapping Unspliced Transcript Alignments	Interpro Domains IDs	Interpro Domain Definitions
GB52413	REPET_TEs:DTX-incomp_Blc730_amel45-B-R5998-Map10+544+663	Previously_Known	2055	10	1	11	IPR004117	Olfactory receptor, Drosophila
GB52666	REPET_TEs:RXX-LARD_Blc164_amel45-L-B239-Map1+6881+7202	TypeI_New	3174	5	3	16	NA	NA
GB52472	REPET_TEs:RXX-LARD_Blc521_amel45-L-B620-Map1+573+725	Previously_Known	5712	27	11	1	IPR014930;IPR020454;IPR011993;IPR026611;IPR000719;IPR001180;IPR002219;IPR017892;IPR002290;IPR020635;IPR000961;IPR001849;IPR000095;IPR017441;IPR008271;IPR011009	Myotonic dystrophy protein kinase, coiled coil;Diacylglycerol/phorbol-ester binding;Pleckstrin homology-like domain;Serine/threonine-protein kinase MRCK;Protein kinase, catalytic domain;Citron-like;Protein kinase C-like, phorbol ester/diacylglycerol binding;Protein kinase, C-terminal;Serine/threonine- / dual-specificity protein kinase, catalytic domain;Tyrosine-protein kinase, catalytic domain;AG…
GB40783	REPET_TEs:DTX-incomp-chim_Blc58_amel45-L-B108-Map1_reversed+1073+1286	Previously_Known	1674	11	62	2	IPR001672;IPR023096;IPR018189	Phosphoglucose isomerase (PGI);Phosphoglucose isomerase, C-terminal;Phosphoglucose isomerase, conserved site
GB44250	REPET_blastx:SMAR15_1p:ClassII:TIR:Tc1-Mariner+6+158;REPET_tblastx:SMAR15:ClassII:TIR:Tc1-Mariner+333+740	Previously_Known	768	3	4	2	IPR009057;IPR006600;IPR007889	Homeodomain-like;HTH CenpB-type DNA-binding domain;DNA binding HTH domain, Psq-type
GB41690	REPET_TEs:RXX-LARD_Blc428_amel45-L-B523-Map1+347+409	Previously_Known	1539	7	15	6	IPR015943;IPR001680;IPR017986	WD40/YVTN repeat-like-containing domain;WD40 repeat;WD40-repeat-containing domain
GB54728	REPET_TEs:DTX-incomp_Blc1116_amel45-B-R6066-Map3+474+495	Previously_Known	2031	8	10	3	IPR015915;IPR006652	Kelch-type beta propeller;Kelch repeat type 1
GB47534	REPET_TEs:RXX-LARD_Blc160_amel45-L-B234-Map1+1239+7172;REPET_TEs:RXX-LARD_Blc160_amel45-L-B234-Map1+2206+7221	TypeII_New	141	2	0	0	NA	NA
GB45084	REPET_TEs:DMX-incomp-chim_Blc69_amel45-L-B120-Map1+1217+1343	Previously_Known	3318	12	11	10	IPR016024	Armadillo-type fold
GB52246	REPET_TEs:RXX-LARD_Blc187_amel45-L-B266-Map1+1+7367	Previously_Known	2235	14	22	2	IPR019147	Suppressor of white apricot N-terminal domain
GB51300	REPET_TEs:RXX-TRIM_Blc8_amel45-B-G840-Map5+41+6377	TypeII_New	327	3	2	0	NA	NA
GB49293	REPET_TEs:RIX-incomp_Blc375_amel45-B-R5705-Map11+1453+2538	TypeII_New	150	1	0	0	NA	NA
GB55853	REPET_tblastx:P126:ClassII:TIR:P+495+1334	Previously_Known	1515	8	10	0	IPR020472;IPR013083;IPR015943;IPR001680;IPR013915;IPR003613;IPR019775;IPR017986	G-protein beta WD-40 repeat;Zinc finger, RING/FYVE/PHD-type;WD40/YVTN repeat-like-containing domain;WD40 repeat;Pre-mRNA-splicing factor 19;U box domain;WD40 repeat, conserved site;WD40-repeat-containing domain
GB54843	REPET_TEs:RXX-TRIM_Blc824_amel45-L-B1029-Map1+547+859	Previously_Known	3546	16	19	3	IPR014729;IPR009008;IPR002300;IPR013155;IPR004493;IPR001412;IPR009080	Rossmann-like alpha/beta/alpha sandwich fold;Valyl/Leucyl/Isoleucyl-tRNA synthetase, class Ia, editing domain;Aminoacyl-tRNA synthetase, class Ia;Valyl/Leucyl/Isoleucyl-tRNA synthetase, class I, anticodon-binding;Leucyl-tRNA synthetase, class Ia, archaeal/eukaryotic cytosolic;Aminoacyl-tRNA synthetase, class I, conserved site;Aminoacyl-tRNA synthetase, class 1a, anticodon-binding
GB42973	REPET_tblastx:P126:ClassII:TIR:P+405+959	Previously_Known	1332	6	6	7	IPR020472;IPR001632;IPR015943;IPR001680;IPR012972;IPR019775;IPR017986	G-protein beta WD-40 repeat;G-protein, beta subunit;WD40/YVTN repeat-like-containing domain;WD40 repeat;NLE;WD40 repeat, conserved site;WD40-repeat-containing domain
GB44711	REPET_TEs:PotentialHostGene_Blc262_amel45-L-B354-Map1+1+5504;REPET_TEs:PotentialHostGene_Blc262_amel45-L-B354-Map1+540+3648	Previously_Known	1428	5	4	2	IPR001926	Tryptophan synthase beta subunit-like PLP-dependent enzymes superfamily
GB46838	REPET_TEs:PotentialHostGene_Blc785_amel45-L-B964-Map1+1+1556	TypeI_New	849	4	0	0	NA	NA
GB42028	REPET_TEs:RXX-TRIM_Blc198_amel45-B-G850-Map4+1329+1445	TypeII_New	417	4	17	3	NA	NA
GB42108	REPET_blastx:Gypsy-28-I_NVi_1p:ClassI:LTR:Gypsy+832+1032;REPET_blastx:Gypsy-15_SI-I_1p:ClassI:LTR:Gypsy+837+1044;REPET_tblastx:Gypsy-15_SI-I:ClassI:LTR:Gypsy+2799+2918;REPET_tblastx:Gypsy-15_SI-I:ClassI:LTR:Gypsy+3113+3200;REPET_tblastx:Gypsy-129_AA-I:ClassI:LTR:Gypsy+2971+3117;REPET_tblastx:Gypsy-15_AA-I:ClassI:LTR:Gypsy+3066+3097	Previously_Known	255	2	6	4	NA	NA
GB54570	REPET_TEs:RXX-LARD_Blc76_amel45-L-B130-Map1+9+11594	Previously_Known	2607	12	26	1	IPR024858	Golgin subfamily A
GB43604	REPET_TEs:RXX-LARD_Blc100_amel45-L-B163-Map1+1+10705	Previously_Known	531	4	1	0	NA	NA
GB46096	REPET_TEs:RXX-LARD_Blc97_amel45-L-B159-Map1+1+10826;REPET_TEs:RXX-LARD_Blc97_amel45-L-B159-Map1+919+1110;REPET_TEs:RXX-LARD_Blc97_amel45-L-B159-Map1+1189+1333	Previously_Known	1089	7	2	1	IPR008949;IPR000092	Terpenoid synthase;Polyprenyl synthetase
GB40285	REPET_TEs:DTX-incomp_Blc73_amel45-L-B124-Map1+2228+9947	Previously_Known	858	3	0	2	IPR001128	Cytochrome P450
GB56024	REPET_TEs:PotentialHostGene_Blc678_amel45-B-R6270-Map5+1+1674	TypeII_New	348	2	0	0	NA	NA
GB55404	REPET_TEs:RXX-LARD_Blc143_amel45-L-B212-Map1+1066+1647	TypeII_New	327	2	0	3	NA	NA
GB50347	REPET_TEs:RIX-incomp_Blc326_amel45-B-R6048-Map3+12+4326	Previously_Known	942	7	32	7	IPR007474;IPR011722	ApaG domain;Hemimethylated DNA-binding domain
GB55212	REPET_TEs:RXX-LARD_Blc197_amel45-L-B280-Map1+1+7012	Previously_Known	1431	7	186	38	IPR017996;IPR011042;IPR003534	Major royal jelly;Six-bladed beta-propeller, TolB-like;Major royal jelly-related
GB54146	REPET_TEs:RXX-LARD_Blc160_amel45-L-B234-Map1+5018+5134	Previously_Known	783	5	14	5	IPR019591;IPR025669;IPR000808	ATPase-like, ParA/MinD;AAA domain;Mrp, conserved site
GB50621	REPET_TEs:DTX-incomp_Blc73_amel45-L-B124-Map1+620+810	Previously_Known	1413	8	9	0	IPR004837;IPR004481	Sodium/calcium exchanger membrane region;K+-dependent Na+/Ca+ exchanger-like
GB55070	REPET_TEs:noCat_Blc105_amel45-B-R5619-Map20+3293+10405;REPET_TEs:RXX-LARD_Blc76_amel45-L-B130-Map1+1826+11593	TypeI_New	1032	7	5	5	IPR001148;IPR023561	Alpha carbonic anhydrase;Carbonic anhydrase, alpha-class
GB46464	REPET_TEs:RXX-LARD_Blc271_amel45-L-B365-Map1+1+5265	Previously_Known	936	6	7	3	IPR002067;IPR023395;IPR018108	Mitochondrial carrier protein;Mitochondrial carrier domain;Mitochondrial substrate/solute carrier
GB52089	REPET_TEs:RXX-TRIM_Blc198_amel45-B-G850-Map4+2073+5226	TypeII_New	336	2	1	5	NA	NA
GB50133	REPET_TEs:DMX-incomp-chim_Blc69_amel45-L-B120-Map1+1162+1277	Previously_Known	3303	15	9	1	IPR001494;IPR016024	Importin-beta, N-terminal;Armadillo-type fold
GB50159	REPET_TEs:PotentialHostGene_Blc24_amel45-B-R5057-Map3+1+16196	Previously_Known	1650	9	9	3	IPR006201;IPR002394;IPR006202;IPR006029;IPR018000	Neurotransmitter-gated ion-channel;Nicotinic acetylcholine receptor;Neurotransmitter-gated ion-channel ligand-binding;Neurotransmitter-gated ion-channel transmembrane domain;Neurotransmitter-gated ion-channel, conserved site
GB40864	REPET_TEs:RXX-LARD_Blc160_amel45-L-B234-Map1+382+416	Previously_Known	1011	8	2	0	IPR001932;IPR015655;IPR000222	Protein phosphatase 2C-like;Protein phosphatase 2C;Protein phosphatase 2C, manganese/magnesium aspartate binding site
GB46527	REPET_TEs:PotentialHostGene_Blc782_amel45-B-R427-Map3+1+1559;REPET_TEs:noCat_Blc380_amel45-B-R5466-Map12+204+796	TypeII_New	324	2	5	4	IPR016040;IPR002198	NAD(P)-binding domain;Short-chain dehydrogenase/reductase SDR
GB41252	REPET_TEs:RXX-TRIM_Blc1083_amel45-L-B1447-Map1+311+863	Previously_Known	1395	9	7	0	IPR004582	Checkpoint protein Rad24
GB48214	REPET_TEs:DTX-incomp_Blc28_amel45-L-B70-Map1+4247+5838	TypeII_New	162	1	0	0	NA	NA
GB41053	REPET_TEs:DMX-incomp-chim_Blc80_amel45-L-B137-Map1+7686+10067	TypeII_New	303	1	0	0	NA	NA
GB43400	REPET_TEs:RXX-TRIM_Blc43_amel45-B-G851-Map6+84+5755	TypeII_New	885	1	0	0	NA	NA
GB43802	REPET_TEs:RXX-LARD_Blc317_amel45-B-G808-Map3+245+2902	Previously_Known	729	4	2	0	IPR001382	Glycoside hydrolase, family 47
GB50493	REPET_blastx:CRMAR_1p:ClassII:TIR:Tc1-Mariner+44+360;REPET_tblastx:CRMAR:ClassII:TIR:Tc1-Mariner+393+488;REPET_TEs:RXX-LARD-chim_Blc148_amel45-L-B217-Map1+2837+7031;REPET_TEs:DTX-incomp_Blc32_amel45-L-B75-Map1+13420+14722	Previously_Known	1974	11	6	6	IPR004342;IPR004331	EXS, C-terminal;SPX, N-terminal
GB48831	REPET_TEs:RXX-LARD_Blc76_amel45-L-B130-Map1+11+10849	Previously_Known	372	2	9	2	IPR000618	Insect cuticle protein
GB41558	REPET_TEs:RXX-LARD_Blc673_amel45-L-B821-Map1+54+662	TypeII_New	138	2	0	0	NA	NA
GB43328	REPET_TEs:RIX-comp_Blc116_amel45-L-B181-Map1+966+9223	TypeII_New	402	1	0	0	NA	NA
GB55078	REPET_TEs:DTX-incomp-chim_Blc58_amel45-L-B108-Map1_reversed+4698+5940;REPET_blastx:Mariner1_BT_1p:ClassII:TIR:Tc1-Mariner+27+342	Previously_Known	1443	5	1	8	IPR002452;IPR000217;IPR003008;IPR018316;IPR023123;IPR017975;IPR008280	Alpha tubulin;Tubulin;Tubulin/FtsZ, GTPase domain;Tubulin/FtsZ, 2-layer sandwich domain;Tubulin, C-terminal;Tubulin, conserved site;Tubulin/FtsZ, C-terminal
GB48490	REPET_tblastx:P126:ClassII:TIR:P+3+68;REPET_tblastx:P126:ClassII:TIR:P+447+497;REPET_tblastx:P126:ClassII:TIR:P+126+1016	Previously_Known	720	2	0	0	IPR020472;IPR015943;IPR001680;IPR019775;IPR017986	G-protein beta WD-40 repeat;WD40/YVTN repeat-like-containing domain;WD40 repeat;WD40 repeat, conserved site;WD40-repeat-containing domain
GB45918	REPET_TEs:RIX-incomp_Blc375_amel45-B-R5705-Map11+1+3588	TypeI_New	840	4	1	3	IPR005828;IPR016196	General substrate transporter;Major facilitator superfamily domain, general substrate transporter
GB52135	REPET_TEs:DTX-incomp-chim_Blc320_amel45-L-B413-Map1+2870+3055	TypeII_New	78	1	0	0	NA	NA
GB40913	REPET_TEs:RXX-LARD_Blc435_amel45-L-B531-Map1+909+1756	TypeII_New	267	3	6	1	NA	NA
GB49604	REPET_blastx:hAT-52_HM_1p:ClassII:TIR:hAT+275+408	TypeI_New	1575	5	6	7	IPR008906;IPR003656;IPR012337	HAT dimerisation;Zinc finger, BED-type predicted;Ribonuclease H-like domain
GB52117	REPET_TEs:RXX-LARD_Blc72_amel45-L-B123-Map1+7355+11955	TypeII_New	144	3	1	0	NA	NA
GB53441	REPET_blastx:piggyBac-13_SMp:ClassII:TIR:PiggyBac+465+539;REPET_tblastx:piggyBac-13_SM:ClassII:TIR:PiggyBac+2008+2235	Previously_Known	1443	7	33	4	IPR011333;IPR013069;IPR000210	BTB/POZ fold;BTB/POZ;BTB/POZ-like
GB48428	REPET_tblastx:CRMAR:ClassII:TIR:Tc1-Mariner+737+766;REPET_tblastx:AMARI:ClassII:TIR:Tc1-Mariner+171+343;REPET_tblastx:AMARI:ClassII:TIR:Tc1-Mariner+384+485;REPET_TEs:DTX-incomp-chim_Blc79_amel45-L-B135-Map1+7+792;REPET_blastx:AMARI_1p:ClassII:TIR:Tc1-Mariner+31+215	TypeII_New	273	1	0	5	NA	NA
GB52212	REPET_TEs:RXX-LARD_Blc431_amel45-L-B526-Map1+9+3141;REPET_TEs:RXX-LARD_Blc431_amel45-L-B526-Map1+2914+3112;REPET_TEs:RXX-LARD_Blc431_amel45-L-B526-Map1+1+691	Previously_Known	2286	1	58	105	IPR019956;IPR000626;IPR019954;IPR019955	Ubiquitin subgroup;Ubiquitin;Ubiquitin conserved site;Ubiquitin supergroup
GB51879	REPET_blastx:FAMAR1_1p:ClassII:TIR:Tc1-Mariner+14+342;REPET_tblastx:FAMAR1:ClassII:TIR:Tc1-Mariner+4+288;REPET_tblastx:FAMAR1:ClassII:TIR:Tc1-Mariner+308+1261;REPET_tblastx:Mariner_Tbel:ClassII:TIR:Tc1-Mariner+281+319;REPET_TEs:DTX-incomp-chim_Blc3_amel45-B-P4.32-Map4_reversed+30+1287	TypeI_New	465	3	7	7	NA	NA
GB42514	REPET_TEs:RLX-incomp_Blc501_amel45-B-R1826-Map3+1+2565	TypeII_New	228	1	1	6	NA	NA
GB49886	REPET_TEs:RXX-LARD_Blc267_amel45-L-B361-Map1+3237+5087;REPET_TEs:RXX-LARD_Blc267_amel45-L-B361-Map1+1+5363	Previously_Known	1497	5	26	5	IPR002401;IPR001128;IPR017972	Cytochrome P450, E-class, group I;Cytochrome P450;Cytochrome P450, conserved site
GB47628	REPET_tblastx:P-1_CR:ClassII:TIR:P+7893+8051	Previously_Known	11514	16	20	20	IPR013083;IPR019787;IPR001965;IPR019786;IPR011011	Zinc finger, RING/FYVE/PHD-type;Zinc finger, PHD-finger;Zinc finger, PHD-type;Zinc finger, PHD-type, conserved site;Zinc finger, FYVE/PHD-type
GB52879	REPET_TEs:DTX-incomp-chim_Blc17_amel45-B-P31.32-Map9+191+958;REPET_blastx:MARINER2_GT_1p:ClassII:TIR:Tc1-Mariner+341+349;REPET_blastx:FAMAR1_1p:ClassII:TIR:Tc1-Mariner+114+342;REPET_tblastx:FAMAR1:ClassII:TIR:Tc1-Mariner+529+1155;REPET_tblastx:MARINER_AM:ClassII:TIR:Tc1-Mariner+810+937	TypeI_New	1572	3	1	81	IPR000276;IPR001888;IPR017452	GPCR, rhodopsin-like, 7TM;Transposase, type 1;GPCR, rhodopsin-like superfamily
GB41707	REPET_tblastx:Gypsy-185_ZM-I:ClassI:LTR:Gypsy+2253+2549;REPET_blastx:Gypsy-185_ZM-I_1p:ClassI:LTR:Gypsy+537+604	Previously_Known	1344	6	1	1	IPR002453;IPR000217;IPR003008;IPR018316;IPR023123;IPR017975;IPR013838;IPR008280	Beta tubulin;Tubulin;Tubulin/FtsZ, GTPase domain;Tubulin/FtsZ, 2-layer sandwich domain;Tubulin, C-terminal;Tubulin, conserved site;Beta tubulin, autoregulation binding site;Tubulin/FtsZ, C-terminal
GB51109	REPET_TEs:PotentialHostGene_Blc1084_amel45-B-G630-Map3+1+1224	Previously_Known	852	2	3	7	IPR006578	MADF domain
GB55641	REPET_TEs:RXX-LARD_Blc153_amel45-L-B225-Map1+106+436	Previously_Known	5808	18	24	4	IPR008942;IPR006903;IPR006569	ENTH/VHS;RNA polymerase II-binding domain;RNA polymerase II, large subunit, CTD
GB55127	REPET_blastx:AMARI_1p:ClassII:TIR:Tc1-Mariner+45+218;REPET_blastx:CRMAR_1p:ClassII:TIR:Tc1-Mariner+299+360;REPET_tblastx:AMARI:ClassII:TIR:Tc1-Mariner+73+896;REPET_TEs:DTX-incomp-chim_Blc134_amel45-L-B204-Map1_reversed+1675+5323;REPET_TEs:DTX-incomp-chim_Blc21_amel45-B-R1357-Map20_reversed+11605+20497	TypeII_New	276	2	2	3	NA	NA
GB48311	REPET_TEs:RXX-LARD_Blc164_amel45-L-B239-Map1+1+8119	Previously_Known	1560	3	3	4	IPR003689	Zinc/iron permease
GB49538	REPET_blastx:IS4EU-1_BF2p:ClassII:?:ISL2EU+458+511	Previously_Known	918	3	12	3	IPR013083;IPR024610;IPR019787;IPR001965;IPR019786;IPR011011	Zinc finger, RING/FYVE/PHD-type;Inhibitor of growth protein, N-terminal;Zinc finger, PHD-finger;Zinc finger, PHD-type;Zinc finger, PHD-type, conserved site;Zinc finger, FYVE/PHD-type
GB51580	REPET_TEs:RXX-LARD_Blc103_amel45-L-B166-Map1+347+818	Previously_Known	2064	12	36	25	IPR000873	AMP-dependent synthetase/ligase
GB50548	REPET_TEs:RXX-LARD_Blc119_amel45-L-B186-Map1+6187+6301	Previously_Known	12930	63	21	32	IPR004273;IPR013602;IPR013594;IPR024317;IPR024743;IPR003593	Dynein heavy chain;Dynein heavy chain, domain-2;Dynein heavy chain, domain-1;Dynein heavy chain, P-loop containing D4 domain;Dynein heavy chain, coiled coil stalk;AAA+ ATPase domain
GB45815	REPET_TEs:RSX-incomp_Blc1308_amel45-B-R5410-Map3+1+90	Previously_Known	2469	17	12	4	IPR011989;IPR000719;IPR002290;IPR011009;IPR016024	Armadillo-like helical;Protein kinase, catalytic domain;Serine/threonine- / dual-specificity protein kinase, catalytic domain;Protein kinase-like domain;Armadillo-type fold
GB51784	REPET_TEs:DTX-incomp_Blc32_amel45-L-B75-Map1+10194+12358	TypeII_New	120	2	2	0	NA	NA
GB41079	REPET_tblastx:P126:ClassII:TIR:P+87+569;REPET_tblastx:P126:ClassII:TIR:P+126+236	Previously_Known	1050	5	8	0	IPR001632;IPR020472;IPR015943;IPR001680;IPR016346;IPR019775;IPR017986	G-protein, beta subunit;G-protein beta WD-40 repeat;WD40/YVTN repeat-like-containing domain;WD40 repeat;Guanine nucleotide-binding protein, beta subunit;WD40 repeat, conserved site;WD40-repeat-containing domain
GB43765	REPET_TEs:RXX-LARD_Blc63_amel45-L-B114-Map1+5048+6774	Previously_Known	474	1	4	9	NA	NA
GB49302	REPET_TEs:RXX-TRIM_Blc872_amel45-L-B1096-Map1+81+951	Previously_Known	180	2	7	0	NA	NA
GB54600	REPET_TEs:RXX-LARD_Blc203_amel45-L-B285-Map1+3864+4091	Previously_Known	4332	22	16	10	IPR006172;IPR023211;IPR006134;IPR006133;IPR015088;IPR024647;IPR004578;IPR017964;IPR012337	DNA-directed DNA polymerase, family B;DNA polymerase, palm domain;DNA-directed DNA polymerase, family B, multifunctional domain;DNA-directed DNA polymerase, family B, exonuclease domain;Zinc finger, DNA-directed DNA polymerase, family B, alpha;DNA polymerase alpha catalytic subunit, N-terminal domain;DNA-directed DNA polymerase, family B, pol2;DNA-directed DNA polymerase, family B, conserved site…
GB55620	REPET_TEs:DTX-incomp-chim_Blc402_amel45-L-B502-Map1+1+3375	TypeI_New	669	3	2	0	NA	NA
GB55307	REPET_TEs:RXX-LARD_Blc101_amel45-L-B164-Map1+7075+7180	Previously_Known	2715	17	29	3	IPR022110	Casc1 domain
GB40464	REPET_TEs:DTX-incomp-chim_Blc151_amel45-L-B222-Map1+3888+3911	TypeII_New	129	2	3	4	NA	NA
GB43371	REPET_TEs:RXX-LARD_Blc72_amel45-L-B123-Map1+2068+10941;REPET_TEs:RXX-LARD_Blc72_amel45-L-B123-Map1+1+8041	TypeI_New	213	4	0	2	NA	NA
GB42708	REPET_blastx:Gypsy-177_ZM-I_1p:ClassI:LTR:Gypsy+277+333;REPET_tblastx:Gypsy-177_ZM-I:ClassI:LTR:Gypsy+865+1035	Previously_Known	1059	6	36	4	IPR006186;IPR004843	Serine/threonine-specific protein phosphatase/bis(5-nucleosyl)-tetraphosphatase;Metallophosphoesterase domain
GB51238	REPET_TEs:PotentialHostGene_Blc211_amel45-L-B295-Map1+1+3703	Previously_Known	1107	6	13	8	IPR015876;IPR005804	Fatty acid desaturase, type 1, core;Fatty acid desaturase, type 1
GB53499	REPET_tblastx:Copia-2_RP-I:ClassI:LTR:Copia+2529+2591	TypeII_New	120	1	0	2	NA	NA
GB50703	REPET_TEs:RXX-LARD_Blc131_amel45-L-B200-Map1+6346+6476	TypeII_New	288	1	0	0	NA	NA
GB40830	REPET_TEs:PotentialHostGene_Blc1243_amel45-B-R236-Map3+1+879	Previously_Known	1311	5	12	6	IPR004302	Chitin-binding, domain 3
GB54861	REPET_TEs:DMX-incomp-chim_Blc69_amel45-L-B120-Map1+1+12214	TypeII_New	618	7	9	2	NA	NA
GB53193	REPET_TEs:RXX-LARD_Blc295_amel45-L-B390-Map1+652+4378	TypeII_New	462	2	2	5	IPR009548	Protein of unknown function DUF1168
GB54015	REPET_TEs:RXX-LARD_Blc273_amel45-L-B369-Map1+1+5229	TypeII_New	213	2	0	0	NA	NA
GB45747	REPET_blastx:Copia16-NV_I_2p:ClassI:LTR:Copia+144+496;REPET_tblastx:Copia16-NVi_I:ClassI:LTR:Copia+573+1523;REPET_TEs:DTX-incomp-chim_Blc21_amel45-B-R1357-Map20_reversed+16180+17204	TypeI_New	171	2	4	0	NA	NA
GB55255	REPET_TEs:RIX-incomp_Blc303_amel45-B-G815-Map3+3216+4114;REPET_TEs:RIX-incomp_Blc303_amel45-B-G815-Map3+3308+4114	TypeI_New	249	3	0	0	NA	NA
GB55581	REPET_TEs:RXX-LARD_Blc318_amel45-L-B411-Map1+2185+3779	Previously_Known	597	3	9	40	IPR001199	Cytochrome b5
GB40003	REPET_TEs:RXX-LARD_Blc63_amel45-L-B114-Map1+315+11126	TypeI_New	198	1	5	16	NA	NA
GB54116	REPET_TEs:PotentialHostGene_Blc24_amel45-B-R5057-Map3+12309+12407	TypeII_New	642	3	2	0	NA	NA
GB54161	REPET_TEs:RXX-LARD_Blc633_amel45-L-B768-Map1+1+1893	TypeII_New	273	2	0	0	NA	NA
GB45258	REPET_TEs:DTX-incomp-chim_Blc175_amel45-L-B248-Map1+2765+6422;REPET_TEs:RIX-incomp_Blc909_amel45-L-B1154-Map1+1268+1327	Previously_Known	1230	2	9	11	IPR024084;IPR004790;IPR019818	Isopropylmalate dehydrogenase-like domain;Isocitrate dehydrogenase NADP-dependent;Isocitrate/isopropylmalate dehydrogenase, conserved site
GB43733	REPET_TEs:RXX-LARD_Blc76_amel45-L-B130-Map1+7721+8056	Previously_Known	1290	10	10	2	IPR025875;IPR001611	Leucine rich repeats (2 copies);Leucine-rich repeat
GB49891	REPET_TEs:DTX-incomp_Blc73_amel45-L-B124-Map1+1+11915	Previously_Known	1494	5	5	0	IPR002401;IPR001128;IPR017972	Cytochrome P450, E-class, group I;Cytochrome P450;Cytochrome P450, conserved site
GB40807	REPET_TEs:RXX-LARD_Blc160_amel45-L-B234-Map1+401+422	Previously_Known	921	2	14	2	NA	NA
GB52266	REPET_TEs:RXX-LARD_Blc102_amel45-L-B165-Map1+255+468	Previously_Known	4473	18	19	0	IPR015500;IPR000209;IPR002884;IPR006211;IPR006212;IPR006210;IPR023827;IPR022398;IPR023828;IPR008979;IPR009030	Peptidase S8, subtilisin-related;Peptidase S8/S53, subtilisin/kexin/sedolisin;Proprotein convertase, P;Furin-like cysteine-rich domain;Furin-like repeat;Epidermal growth factor-like;Peptidase S8, subtilisin, Asp-active site;Peptidase S8, subtilisin, His-active site;Peptidase S8, subtilisin, Ser-active site;Galactose-binding domain-like;Growth factor, receptor
GB47324	REPET_TEs:noCat_Blc105_amel45-B-R5619-Map20+3805+10472	TypeII_New	906	3	2	1	IPR025875;IPR001611;IPR003591	Leucine rich repeats (2 copies);Leucine-rich repeat;Leucine-rich repeat, typical subtype
GB50457	REPET_TEs:RIX-incomp_Blc1192_amel45-B-R5997-Map3+1002+1039	Previously_Known	1188	7	17	0	IPR004254	Hly-III-related
GB47895	REPET_blastx:FAMAR1_1p:ClassII:TIR:Tc1-Mariner+1+342;REPET_tblastx:FAMAR1:ClassII:TIR:Tc1-Mariner+1+962;REPET_tblastx:MARINER_AM:ClassII:TIR:Tc1-Mariner+608+937;REPET_TEs:DTX-incomp-chim_Blc3_amel45-B-P4.32-Map4_reversed+8+1300	TypeI_New	834	1	10	109	IPR001888;IPR002622	Transposase, type 1;Transposase, Synechocystis PCC 6803
GB48530	REPET_TEs:RXX-TRIM_Blc824_amel45-L-B1029-Map1+525+877	Previously_Known	8295	7	10	16	NA	NA
GB45798	REPET_TEs:RXX-TRIM_Blc1137_amel45-L-B1526-Map1+640+674	Previously_Known	756	3	13	0	NA	NA
GB49951	REPET_TEs:RXX-LARD_Blc216_amel45-L-B302-Map1+271+6314	Previously_Known	978	5	4	5	NA	NA
GB48509	REPET_TEs:RXX-LARD_Blc216_amel45-L-B302-Map1+179+6036	TypeI_New	2037	14	2	0	IPR008795	Prominin
GB42076	REPET_TEs:DMX-incomp-chim_Blc29_amel45-L-B71-Map1+1+15071	Previously_Known	2295	6	11	6	NA	NA
GB51368	REPET_TEs:RIX-incomp_Blc909_amel45-L-B1154-Map1+1275+1299	Previously_Known	1404	5	17	3	IPR001453;IPR014729;IPR002500;IPR020817	Molybdopterin binding;Rossmann-like alpha/beta/alpha sandwich fold;Phosphoadenosine phosphosulphate reductase;Molybdenum cofactor synthesis
GB50242	REPET_TEs:DTX-incomp-chim_Blc21_amel45-B-R1357-Map20_reversed+1044+1078	Previously_Known	1200	6	24	4	IPR003903;IPR002035	Ubiquitin interacting motif;von Willebrand factor, type A
GB51741	REPET_TEs:noCat_Blc254_amel45-B-R5686-Map20+535+5778	Previously_Known	570	4	8	0	IPR002502;IPR015510;IPR017331;IPR006619	N-acetylmuramoyl-L-alanine amidase domain;Peptidoglycan recognition protein;Peptidoglycan recognition protein, PGRP-S;Peptidoglycan recognition protein family domain, metazoa/bacteria
GB44862	REPET_TEs:PotentialHostGene_Blc866_amel45-B-G695-Map3+1+1423	Previously_Known	4314	23	11	4	IPR002999	Tudor domain
GB48468	REPET_tblastx:Homo5:ClassII:TIR:hAT+430+456;REPET_tblastx:Hoana2:ClassII:TIR:hAT+702+986;REPET_tblastx:FUROUSHA2:ClassII:TIR:hAT+1406+1438;REPET_tblastx:FUROUSHA1:ClassII:TIR:hAT+1202+1345;REPET_tblastx:FUROUSHA1:ClassII:TIR:hAT+530+661;REPET_tblastx:HOPPER_BD:ClassII:TIR:hAT+2065+2802;REPET_tblastx:HOPPER_BD:ClassII:TIR:hAT+1882+1914;REPET_blastx:Homo8_1p:ClassII:TIR:hAT+47+501;REPET_blastx:AeHe…	Previously_Known	1800	2	1	1	IPR008906;IPR003656;IPR012337	HAT dimerisation;Zinc finger, BED-type predicted;Ribonuclease H-like domain
GB48922	REPET_TEs:RXX-LARD_Blc135_amel45-L-B205-Map1+4912+9166	Previously_Known	210	2	5	0	NA	NA
GB41017	REPET_TEs:RXX-TRIM_Blc718_amel45-L-B880-Map1+9+1669	TypeII_New	378	1	0	0	NA	NA
GB53392	REPET_TEs:RXX-LARD_Blc203_amel45-L-B285-Map1+3961+4408	TypeII_New	159	2	2	0	NA	NA
GB49518	REPET_TEs:RXX-LARD_Blc216_amel45-L-B302-Map1+303+6217	Previously_Known	1392	9	11	0	IPR006942	TH1 protein
GB45825	REPET_TEs:RXX_Blc264_amel45-L-B356-Map1+2666+3084	Previously_Known	1755	12	13	3	IPR011545;IPR001650;IPR014001;IPR014014	DNA/RNA helicase, DEAD/DEAH box type, N-terminal;Helicase, C-terminal;Helicase, superfamily 1/2, ATP-binding domain;RNA helicase, DEAD-box type, Q motif
GB53892	REPET_blastx:AMARI_1p:ClassII:TIR:Tc1-Mariner+1+218;REPET_tblastx:AMARI:ClassII:TIR:Tc1-Mariner+1+896;REPET_TEs:DTX-incomp-chim_Blc21_amel45-B-R1357-Map20_reversed+10668+11603	TypeII_New	504	1	0	9	NA	NA
GB43721	REPET_TEs:DMX-incomp-chim_Blc80_amel45-L-B137-Map1+7337+10667	TypeII_New	87	1	0	0	NA	NA
GB42574	REPET_blastx:FAMAR1_1p:ClassII:TIR:Tc1-Mariner+3+266;REPET_tblastx:FAMAR1:ClassII:TIR:Tc1-Mariner+4+987;REPET_TEs:DTX-incomp-chim_Blc3_amel45-B-P4.32-Map4_reversed+5+989	TypeII_New	111	1	2	17	NA	NA
GB54563	REPET_TEs:DTX-incomp_Blc28_amel45-L-B70-Map1+5050+6421	TypeII_New	111	1	0	3	NA	NA
GB55048	REPET_TEs:RXX-TRIM_Blc718_amel45-L-B880-Map1+295+1514	TypeI_New	606	3	0	0	NA	NA
GB42924	REPET_TEs:DTX-incomp-chim_Blc175_amel45-L-B248-Map1+1569+6004	Previously_Known	1002	5	8	3	IPR003689	Zinc/iron permease
GB40435	REPET_TEs:RIX-incomp_Blc376_amel45-L-B475-Map1+1234+1266	TypeI_New	165	1	6	2	NA	NA
GB52073	REPET_TEs:RXX-LARD_Blc192_amel45-L-B275-Map1+1759+1818	Previously_Known	1389	4	46	0	IPR002020;IPR016142;IPR010109;IPR019810;IPR016141	Citrate synthase-like;Citrate synthase-like, large alpha subdomain;Citrate synthase, eukaryotic;Citrate synthase active site;Citrate synthase-like, core
GB48091	REPET_TEs:DTX-incomp_Blc28_amel45-L-B70-Map1+10671+12609	TypeII_New	87	1	0	0	NA	NA
GB49325	REPET_tblastx:EnSpm-3_PGr:ClassII:TIR:CACTA+4293+4448;REPET_tblastx:EnSpm-3_PGr:ClassII:TIR:CACTA+3352+3477;REPET_blastx:EnSpm-2_PGr_1p:ClassII:TIR:CACTA+453+491;REPET_blastx:EnSpm-3_PGr_1p:ClassII:TIR:CACTA+6+290	Previously_Known	3030	1	0	11	IPR000330;IPR015195;IPR015194;IPR001650;IPR020838;IPR014001;IPR001005;IPR017884;IPR009057	SNF2-related;SLIDE domain;ATPase, nucleosome remodelling ISWI, HAND domain;Helicase, C-terminal;DBINO domain;Helicase, superfamily 1/2, ATP-binding domain;SANT/Myb domain;SANT domain;Homeodomain-like
GB41254	REPET_TEs:RXX-TRIM_Blc724_amel45-L-B887-Map1+26+1407	TypeII_New	387	2	0	2	NA	NA
GB42800	REPET_TEs:RXX-LARD_Blc61_amel45-L-B112-Map1+2268+11455	Previously_Known	810	4	18	24	IPR010562	Haemolymph juvenile hormone binding
GB54072	REPET_TEs:RIX-incomp_Blc620_amel45-B-G743-Map4+53+944	TypeII_New	246	2	0	0	NA	NA
GB52881	REPET_TEs:DTX-incomp-chim_Blc130_amel45-L-B198-Map1+18+7413	TypeI_New	315	3	0	3	NA	NA
GB46357	REPET_TEs:PotentialHostGene_Blc785_amel45-L-B964-Map1+155+1079	TypeII_New	516	2	0	0	NA	NA
GB48988	REPET_TEs:RXX-LARD_Blc345_amel45-L-B439-Map1+1241+4033	Previously_Known	1380	6	2	1	IPR011701;IPR020846;IPR016196	Major facilitator superfamily;Major facilitator superfamily domain;Major facilitator superfamily domain, general substrate transporter
GB54862	REPET_TEs:DMX-incomp-chim_Blc69_amel45-L-B120-Map1+1+12214	Previously_Known	1017	6	14	4	IPR000668;IPR013128;IPR013201;IPR000169;IPR025660;IPR025661	Peptidase C1A, papain C-terminal;Peptidase C1A, papain;Proteinase inhibitor I29, cathepsin propeptide;Cysteine peptidase, cysteine active site;Cysteine peptidase, histidine active site;Cysteine peptidase, asparagine active site
GB50306	REPET_TEs:DTX-incomp_Blc99_amel45-L-B162-Map1_reversed+1+7308	TypeII_New	366	1	0	0	NA	NA
GB42084	REPET_TEs:DTX-incomp_Blc55_amel45-L-B105-Map1+11955+12003	TypeII_New	1263	7	12	1	IPR000832;IPR017981	GPCR, family 2, secretin-like;GPCR, family 2-like
GB45590	REPET_blastx:MARINER2_GT_1p:ClassII:TIR:Tc1-Mariner+341+349;REPET_blastx:FAMAR1_1p:ClassII:TIR:Tc1-Mariner+173+342;REPET_tblastx:FAMAR1:ClassII:TIR:Tc1-Mariner+704+1006;REPET_tblastx:FAMAR1:ClassII:TIR:Tc1-Mariner+1004+1077;REPET_tblastx:FAMAR1:ClassII:TIR:Tc1-Mariner+1081+1261;REPET_TEs:DTX-incomp-chim_Blc17_amel45-B-P6.32-Map7+212+812	TypeI_New	513	1	1	56	IPR001888	Transposase, type 1
GB43326	REPET_blastx:R2Amel_1p:ClassI:LINE:R2+615+923;REPET_blastx:R2Amel_1p:ClassI:LINE:R2+391+613;REPET_blastx:LOA_Ele4_2p:ClassI:LINE:I+627+634;REPET_tblastx:R2Amel:ClassI:LINE:R2+59+5001;REPET_TEs:DTX-incomp-chim_Blc113_amel45-L-B176-Map1+2+698;REPET_TEs:DTX-incomp-chim_Blc113_amel45-L-B176-Map1+9775+9876	TypeI_New	480	2	1	1	IPR000477	Reverse transcriptase
GB50974	REPET_TEs:RXX-LARD_Blc60_amel45-L-B111-Map1+275+400	Previously_Known	1854	13	105	21	IPR001781;IPR001478;IPR006643	Zinc finger, LIM-type;PDZ domain;ZASP
GB45341	REPET_TEs:PotentialHostGene_Blc728_amel45-B-R1075-Map3+1305+1414	Previously_Known	1965	7	6	0	IPR001173;IPR000772	Glycosyl transferase, family 2;Ricin B lectin domain
GB42737	REPET_TEs:RXX-TRIM_Blc1083_amel45-L-B1447-Map1+703+920	Previously_Known	5844	4	3	24	IPR002557	Chitin binding domain
GB46632	REPET_TEs:DTX-incomp_Blc28_amel45-L-B70-Map1+4405+7040	TypeII_New	270	1	0	4	NA	NA
GB41246	REPET_TEs:PotentialHostGene_Blc24_amel45-B-R5057-Map3+11994+12400	Previously_Known	1944	3	0	13	NA	NA
GB46133	REPET_blastx:SMAR7_1p:ClassII:TIR:Tc1-Mariner+2+109;REPET_tblastx:SMAR7:ClassII:TIR:Tc1-Mariner+176+342;REPET_TEs:DTX-incomp-chim_Blc171_amel45-L-B246-Map1+192+670	TypeII_New	285	2	10	0	NA	NA
GB49446	REPET_TEs:DMX-incomp-chim_Blc66_amel45-L-B117-Map1+12084+12188;REPET_TEs:RXX-LARD_Blc76_amel45-L-B130-Map1+7714+7915	TypeI_New	1401	8	16	0	IPR000198;IPR008936	Rho GTPase-activating protein domain;Rho GTPase activation protein
GB49301	REPET_TEs:DTX-incomp-chim_Blc58_amel45-L-B108-Map1_reversed+1004+1197	Previously_Known	2430	15	21	11	IPR011989;IPR008153;IPR017107;IPR002553;IPR008152;IPR016024;IPR013041	Armadillo-like helical;Clathrin adaptor, gamma-adaptin, appendage;Adaptor protein complex AP-1, gamma subunit;Clathrin/coatomer adaptor, adaptin-like, N-terminal;Clathrin adaptor, alpha/beta/gamma-adaptin, appendage, Ig-like subdomain;Armadillo-type fold;Coatomer/clathrin adaptor appendage, Ig-like subdomain
GB48073	REPET_TEs:DHX-incomp_Blc152_amel45-L-B223-Map1_reversed+1+8504	TypeI_New	1053	6	2	0	IPR018982;IPR002121;IPR010997	RQC domain;Helicase/RNase D C-terminal, HRDC domain;HRDC-like
GB54420	REPET_TEs:RXX-LARD_Blc76_amel45-L-B130-Map1+79+11594	Previously_Known	2256	9	13	3	IPR007087	Zinc finger, C2H2
GB41573	REPET_blastx:MARINER2_GT_1p:ClassII:TIR:Tc1-Mariner+341+348;REPET_blastx:FAMAR1_1p:ClassII:TIR:Tc1-Mariner+186+342;REPET_tblastx:FAMAR1:ClassII:TIR:Tc1-Mariner+823+1198;REPET_tblastx:MARINER_AM:ClassII:TIR:Tc1-Mariner+843+937;REPET_TEs:DTX-incomp-chim_Blc17_amel45-B-P31.32-Map9+384+971	TypeI_New	366	1	1	37	NA	NA
GB42404	REPET_TEs:RIX-incomp_Blc303_amel45-B-G815-Map3+2831+3932;REPET_TEs:RXX-LARD_Blc386_amel45-L-B485-Map1+1545+2663	TypeI_New	639	6	1	0	IPR013604	7TM chemoreceptor
GB49240	REPET_TEs:RXX-LARD_Blc961_amel45-L-B1263-Map1+1+1318	Previously_Known	1533	8	32	13	IPR016162;IPR016163;IPR015590;IPR016160;IPR016161	Aldehyde dehydrogenase, N-terminal;Aldehyde dehydrogenase, C-terminal;Aldehyde dehydrogenase domain;Aldehyde dehydrogenase, conserved site;Aldehyde/histidinol dehydrogenase
GB49208	REPET_TEs:RXX-LARD_Blc315_amel45-L-B409-Map1+1+1386	Previously_Known	390	3	0	0	NA	NA
GB43677	REPET_TEs:noCat_Blc213_amel45-B-R6091-Map13+1925+2073	TypeI_New	804	5	3	0	IPR013783	Immunoglobulin-like fold
GB42993	REPET_TEs:RXX-LARD_Blc466_amel45-L-B559-Map1+2210+2237	TypeII_New	279	2	1	3	NA	NA
GB55063	REPET_TEs:RXX-LARD_Blc76_amel45-L-B130-Map1+23+11594	Previously_Known	2493	5	4	15	IPR003095;IPR001623;IPR003591;IPR018253;IPR001611	Heat shock protein DnaJ;Heat shock protein DnaJ, N-terminal;Leucine-rich repeat, typical subtype;Heat shock protein DnaJ, conserved site;Leucine-rich repeat
GB46809	REPET_TEs:DTX-incomp_Blc99_amel45-L-B162-Map1_reversed+1175+2519	TypeII_New	117	1	0	0	NA	NA
GB55494	REPET_TEs:RXX-LARD-chim_Blc148_amel45-L-B217-Map1+48+156;REPET_TEs:RXX-TRIM_Blc1137_amel45-L-B1526-Map1+643+724	Previously_Known	1920	8	16	6	IPR006073;IPR010674;IPR012973	GTP binding domain;Nucleolar GTP-binding protein 1, Rossman-fold domain;NOG, C-terminal
GB53573	REPET_TEs:DTX-incomp-chim_Blc151_amel45-L-B222-Map1+183+988	TypeII_New	264	2	1	1	NA	NA
GB55958	REPET_TEs:RXX-LARD_Blc153_amel45-L-B225-Map1+2365+7818	Previously_Known	1284	6	4	2	IPR013083;IPR026608;IPR001841;IPR003892	Zinc finger, RING/FYVE/PHD-type;E3 ubiquitin-protein ligase AMFR;Zinc finger, RING-type;Ubiquitin system component Cue
GB44714	REPET_TEs:DMX-incomp-chim_Blc66_amel45-L-B117-Map1+138+175	TypeII_New	972	6	0	6	IPR004117	Olfactory receptor, Drosophila
GB50758	REPET_TEs:RIX-incomp_Blc229_amel45-L-B319-Map1+5204+5327	TypeII_New	189	3	6	10	NA	NA
GB54817	REPET_TEs:PotentialHostGene_Blc593_amel45-B-R2891-Map3+1+2056	Previously_Known	555	4	15	0	IPR003096;IPR001715;IPR000557	Smooth muscle protein/calponin;Calponin homology domain;Calponin repeat
GB46987	REPET_TEs:RXX-LARD_Blc101_amel45-L-B164-Map1+1+10633	Previously_Known	1110	6	8	0	IPR001283;IPR014044;IPR018244	Allergen V5/Tpx-1-related;CAP domain;Allergen V5/Tpx-1-related, conserved site
GB45009	REPET_tblastx:P126:ClassII:TIR:P+453+1739;REPET_tblastx:P126:ClassII:TIR:P+690+833;REPET_tblastx:P126:ClassII:TIR:P+354+581;REPET_tblastx:P126:ClassII:TIR:P+606+692;REPET_tblastx:P126:ClassII:TIR:P+96+326;REPET_tblastx:P126:ClassII:TIR:P+348+578	Previously_Known	2622	15	19	1	IPR020472;IPR015943;IPR001680;IPR019775;IPR017986	G-protein beta WD-40 repeat;WD40/YVTN repeat-like-containing domain;WD40 repeat;WD40 repeat, conserved site;WD40-repeat-containing domain
GB47070	REPET_TEs:RXX-LARD_Blc278_amel45-L-B373-Map1+4364+4416	TypeII_New	591	1	0	0	IPR014013	Helicase, superfamily 1/2, ATP-binding domain, DinG/Rad3-type
GB54729	REPET_tblastx:Polinton-2_HM:ClassII:Maverick:Maverick+22862+22882;REPET_tblastx:Polinton-2_HM:ClassII:Maverick:Maverick+22157+22588;REPET_tblastx:Polinton-2_HM:ClassII:Maverick:Maverick+21863+21940;REPET_tblastx:Helitron-1_DVir:ClassII:Helitron:Helitron+7649+7855;REPET_tblastx:Helitron-1_DVir:ClassII:Helitron:Helitron+6851+7009;REPET_tblastx:Helitron2_ZM:ClassII:Helitron:Helitron+2591+2611;REPET_…	Previously_Known	1857	1	5	7	IPR010285	DNA helicase PIF1, ATP-dependent
GB49676	REPET_tblastx:HOPEBm2:ClassI:LINE:I+2352+2498;REPET_TEs:RXX-TRIM_Blc1225_amel45-B-G278-Map3+391+780	TypeI_New	312	2	2	5	NA	NA
GB53265	REPET_TEs:PotentialHostGene_Blc42_amel45-B-R567-Map3+1+13963	Previously_Known	1386	7	0	0	IPR013783;IPR013098;IPR013106;IPR003599;IPR003598;IPR007110	Immunoglobulin-like fold;Immunoglobulin I-set;Immunoglobulin V-set;Immunoglobulin subtype;Immunoglobulin subtype 2;Immunoglobulin-like
GB48750	REPET_tblastx:P126:ClassII:TIR:P+219+1334	Previously_Known	1539	6	14	4	IPR020472;IPR015943;IPR001680;IPR013720;IPR006594;IPR019775;IPR017986	G-protein beta WD-40 repeat;WD40/YVTN repeat-like-containing domain;WD40 repeat;LisH dimerisation motif, subgroup;LisH dimerisation motif;WD40 repeat, conserved site;WD40-repeat-containing domain
GB47071	REPET_TEs:RIX-incomp_Blc1051_amel45-L-B1401-Map1+948+992	TypeII_New	96	1	0	0	NA	NA
GB48847	REPET_TEs:DTX-incomp-chim_Blc106_amel45-L-B168-Map1+2764+2890	Previously_Known	2451	11	9	0	IPR001208;IPR008046;IPR012340;IPR003593;IPR016027	Mini-chromosome maintenance, DNA-dependent ATPase;Mini-chromosome maintenance complex protein 3;Nucleic acid-binding, OB-fold;AAA+ ATPase domain;Nucleic acid-binding, OB-fold-like
GB55076	REPET_TEs:noCat_Blc105_amel45-B-R5619-Map20+3009+10484	Previously_Known	441	2	4	1	IPR002778	Signal recognition particle, SRP19 subunit
GB46822	REPET_TEs:noCat_Blc156_amel45-B-R5485-Map20+752+1823	TypeII_New	108	1	0	0	NA	NA
GB41188	REPET_TEs:RXX-LARD_Blc112_amel45-L-B175-Map1+624+1102	Previously_Known	1863	13	12	20	IPR003439;IPR017871;IPR000412	ABC transporter-like;ABC transporter, conserved site;ABC-2
GB51363	REPET_TEs:RXX-TRIM_Blc718_amel45-L-B880-Map1+1+1669;REPET_TEs:RXX-TRIM_Blc718_amel45-L-B880-Map1+782+1236	TypeI_New	600	3	0	0	NA	NA
GB44998	REPET_TEs:RXX-LARD_Blc177_amel45-L-B250-Map1+3985+4125	Previously_Known	981	5	39	3	IPR012677;IPR000504	Nucleotide-binding, alpha-beta plait;RNA recognition motif domain
GB53887	REPET_TEs:RXX-LARD_Blc295_amel45-L-B390-Map1+1+4841;REPET_TEs:RXX-LARD_Blc295_amel45-L-B390-Map1+486+1061	Previously_Known	1275	3	15	17	IPR010629	Insect allergen-related
GB49419	REPET_TEs:noCat_Blc380_amel45-B-R5466-Map12+625+3410	Previously_Known	3528	6	4	3	IPR011991;IPR003150	Winged helix-turn-helix transcription repressor DNA-binding;DNA-binding RFX-type winged-helix domain
GB44317	REPET_TEs:DTX-incomp-chim_Blc3_amel45-B-P4.32-Map4_reversed+94+1245;REPET_blastx:Mariner_Tbel_1p:ClassII:TIR:Tc1-Mariner+7+370;REPET_tblastx:Mariner_Tbel:ClassII:TIR:Tc1-Mariner+178+676;REPET_tblastx:SMAR7:ClassII:TIR:Tc1-Mariner+731+1231;REPET_tblastx:MARINER_AM:ClassII:TIR:Tc1-Mariner+330+350	Previously_Known	1008	1	0	7	IPR011991;IPR001888;IPR009057	Winged helix-turn-helix transcription repressor DNA-binding;Transposase, type 1;Homeodomain-like
GB45218	REPET_TEs:DTX-incomp_Blc73_amel45-L-B124-Map1+661+701	Previously_Known	1200	8	14	10	NA	NA
GB48828	REPET_TEs:RXX-TRIM_Blc1137_amel45-L-B1526-Map1+687+804	Previously_Known	5832	16	19	22	IPR013083;IPR001878;IPR001841;IPR014891	Zinc finger, RING/FYVE/PHD-type;Zinc finger, CCHC-type;Zinc finger, RING-type;DWNN domain
GB42162	REPET_TEs:RXX-LARD_Blc118_amel45-L-B185-Map1+8653+8766	Previously_Known	291	2	0	0	NA	NA
GB48790	REPET_TEs:PotentialHostGene_Blc85_amel45-B-R899-Map3+6721+7799	Previously_Known	1887	11	31	6	IPR011701;IPR016196	Major facilitator superfamily;Major facilitator superfamily domain, general substrate transporter
GB54488	REPET_TEs:PotentialHostGene_Blc24_amel45-B-R5057-Map3+12083+12192	Previously_Known	1203	2	0	6	NA	NA
GB51655	REPET_TEs:RXX-LARD_Blc379_amel45-L-B478-Map1+1033+1187	Previously_Known	1980	9	12	1	IPR012476	GLE1-like
GB54917	REPET_tblastx:Rehavkus-2_NVi:ClassII:?:MuDR+434+662	Previously_Known	828	4	12	4	IPR001594	Zinc finger, DHHC-type, palmitoyltransferase
GB47188	REPET_tblastx:Gypsy-1-I_MI:ClassI:LTR:Gypsy+3755+3973;REPET_tblastx:Gypsy-1-I_MI:ClassI:LTR:Gypsy+3782+4000	Previously_Known	2523	15	15	0	IPR013783;IPR003112;IPR013098;IPR008160;IPR003599;IPR003598;IPR007110	Immunoglobulin-like fold;Olfactomedin-like;Immunoglobulin I-set;Collagen triple helix repeat;Immunoglobulin subtype;Immunoglobulin subtype 2;Immunoglobulin-like
GB46127	REPET_TEs:RXX-LARD_Blc206_amel45-L-B290-Map1+933+1970	Previously_Known	345	2	0	1	NA	NA
GB49625	REPET_TEs:RXX-LARD_Blc223_amel45-L-B308-Map1+1+6423	TypeII_New	315	1	4	1	NA	NA
GB45915	REPET_blastx:Copia16-NV_I_2p:ClassI:LTR:Copia+1+496;REPET_tblastx:Copia16-NVi_I:ClassI:LTR:Copia+408+1298;REPET_TEs:DTX-incomp-chim_Blc21_amel45-B-R1357-Map20_reversed+1+21605	TypeI_New	216	2	11	0	NA	NA
GB43399	REPET_TEs:RXX-TRIM_Blc43_amel45-B-G851-Map6+84+5755	TypeII_New	894	1	2	4	NA	NA
GB47656	REPET_TEs:RXX-LARD_Blc216_amel45-L-B302-Map1+433+6104	Previously_Known	489	3	2	3	IPR007652	Alpha 1,4-glycosyltransferase domain
GB54647	REPET_TEs:RXX-LARD_Blc257_amel45-L-B349-Map1+1626+1844	Previously_Known	489	3	2	4	IPR000195	Rab-GTPase-TBC domain
GB45582	REPET_TEs:RXX-LARD_Blc101_amel45-L-B164-Map1+3573+3921	Previously_Known	1425	1	5	4	IPR003663;IPR005828;IPR005829;IPR020846;IPR016196	Sugar/inositol transporter;General substrate transporter;Sugar transporter, conserved site;Major facilitator superfamily domain;Major facilitator superfamily domain, general substrate transporter
GB43502	REPET_TEs:noCat_Blc254_amel45-B-R5686-Map20+537+5778	Previously_Known	2307	5	22	6	IPR018611	E3 UFM1-protein ligase 1
GB50357	REPET_tblastx:Helitron-3_ZM:ClassII:Helitron:Helitron+29245+29394	Previously_Known	5037	13	36	1	IPR016025;IPR011990;IPR000547;IPR022365;IPR015348;IPR016341;IPR001473;IPR016024	Clathrin, heavy chain, linker/propeller domain;Tetratricopeptide-like helical;Clathrin, heavy chain/VPS, 7-fold repeat;Clathrin, heavy chain, propeller repeat;Clathrin, heavy chain, linker, core motif;Clathrin, heavy chain;Clathrin, heavy chain, propeller, N-terminal;Armadillo-type fold
GB45783	REPET_tblastx:Mariner1_BT:ClassII:TIR:Tc1-Mariner+253+837;REPET_tblastx:SMAR7:ClassII:TIR:Tc1-Mariner+906+1031;REPET_tblastx:Slatif1cons:ClassII:TIR:Tc1-Mariner+309+368;REPET_TEs:DTX-incomp-chim_Blc58_amel45-L-B108-Map1_reversed+4726+5941;REPET_blastx:Mariner1_BT_1p:ClassII:TIR:Tc1-Mariner+1+250;REPET_blastx:DESMAR1_1p:ClassII:TIR:Tc1-Mariner+259+290;REPET_blastx:BOTMAR1_1p:ClassII:TIR:Tc1-Marine…	TypeII_New	465	2	0	0	IPR001888	Transposase, type 1
GB53507	REPET_blastx:MARIAM1_1p:ClassII:TIR:Tc1-Mariner+1+331;REPET_tblastx:MARIAM1:ClassII:TIR:Tc1-Mariner+179+1256;REPET_TEs:DTX-incomp-chim_Blc944_amel45-B-R94-Map20_reversed+190+1336	TypeII_New	579	1	2	23	IPR001888;IPR002492	Transposase, type 1;Transposase, Tc1-like
GB43071	REPET_TEs:RYX-comp_Blc389_amel45-B-R5955-Map3+1966+2960	Previously_Known	171	1	0	0	NA	NA
GB47981	REPET_blastx:Copia-2_RP-I_1p:ClassI:LTR:Copia+6+59;REPET_blastx:Copia16-NV_I_2p:ClassI:LTR:Copia+66+918;REPET_tblastx:Copia16-NVi_I:ClassI:LTR:Copia+144+209;REPET_tblastx:Copia16-NVi_I:ClassI:LTR:Copia+407+713;REPET_tblastx:Copia1-I_Dpse:ClassI:LTR:Copia+555+629;REPET_tblastx:ATCOPIA38_I:ClassI:LTR:Copia+1188+1240;REPET_tblastx:Copia-33_Mad-I:ClassI:LTR:Copia+686+808;REPET_TEs:RLX-incomp-chim_Blc…	TypeII_New	483	4	0	0	NA	NA
GB41521	REPET_tblastx:P126:ClassII:TIR:P+123+461	Previously_Known	2361	13	5	2	IPR009146;IPR015943;IPR005617;IPR001680;IPR019775;IPR017986	Groucho/transducin-like enhancer;WD40/YVTN repeat-like-containing domain;Groucho/TLE, N-terminal Q-rich domain;WD40 repeat;WD40 repeat, conserved site;WD40-repeat-containing domain
GB55328	REPET_TEs:PotentialHostGene_Blc1215_amel45-B-R2025-Map3+402+517	Previously_Known	1056	14	108	20	IPR000533	Tropomyosin
GB52375	REPET_TEs:RXX-TRIM_Blc1107_amel45-L-B1482-Map1+957+1050	Previously_Known	1206	5	5	3	IPR004117	Olfactory receptor, Drosophila
GB48693	REPET_TEs:DTX-incomp-chim_Blc175_amel45-L-B248-Map1+849+6547	Previously_Known	7941	13	14	70	IPR011989;IPR000357;IPR022716;IPR021133;IPR016024	Armadillo-like helical;HEAT;Domain of unknown function DUF3554;HEAT, type 2;Armadillo-type fold
GB44346	REPET_TEs:DHX-incomp_Blc152_amel45-L-B223-Map1_reversed+6788+6841;REPET_TEs:DHX-incomp_Blc152_amel45-L-B223-Map1_reversed+7382+7530	Previously_Known	1791	2	0	6	IPR001650;IPR011545;IPR014001;IPR004589	Helicase, C-terminal;DNA/RNA helicase, DEAD/DEAH box type, N-terminal;Helicase, superfamily 1/2, ATP-binding domain;DNA helicase, ATP-dependent, RecQ type
GB48457	REPET_TEs:RXX-LARD-chim_Blc148_amel45-L-B217-Map1+2540+6992	Previously_Known	1839	8	9	1	IPR002130;IPR015943;IPR001680;IPR017986	Cyclophilin-like peptidyl-prolyl cis-trans isomerase domain;WD40/YVTN repeat-like-containing domain;WD40 repeat;WD40-repeat-containing domain
GB42107	REPET_blastx:Copia-23_SI-I_1p:ClassI:LTR:Copia+826+931;REPET_blastx:Copia16-NV_I_2p:ClassI:LTR:Copia+20+676;REPET_blastx:Copia16-NV_I_1p:ClassI:LTR:Copia+6+223;REPET_blastx:Copia-11_SI-I_1p:ClassI:LTR:Copia+520+639;REPET_blastx:Copia-25_CQ-I_1p:ClassI:LTR:Copia+670+702;REPET_blastx:Copia-14_SI-I_1p:ClassI:LTR:Copia+677+711;REPET_tblastx:Copia-5_AA-I:ClassI:LTR:Copia+1213+1281;REPET_tblastx:Copia-…	Previously_Known	753	4	0	0	IPR013103	Reverse transcriptase, RNA-dependent DNA polymerase
GB55208	REPET_TEs:RXX-LARD_Blc260_amel45-L-B352-Map1+1+5515;REPET_TEs:RXX-LARD_Blc260_amel45-L-B352-Map1+258+2073;REPET_TEs:RXX-LARD_Blc260_amel45-L-B352-Map1+2133+2579	Previously_Known	1260	8	51	0	IPR017996;IPR011042;IPR003534	Major royal jelly;Six-bladed beta-propeller, TolB-like;Major royal jelly-related
GB42241	REPET_TEs:RXX-LARD_Blc160_amel45-L-B234-Map1+8113+8147	Previously_Known	3033	9	20	2	IPR001202;IPR001478	WW/Rsp5/WWP;PDZ domain
GB42353	REPET_TEs:DTX-incomp_Blc443_amel45-B-R1693-Map3+2460+2758	Previously_Known	486	3	2	5	IPR000640;IPR009022	Translation elongation factor EFG/EF2, C-terminal;Elongation factor G/III/V
GB43373	REPET_TEs:PotentialHostGene_Blc1026_amel45-B-R5452-Map5+443+1176	TypeII_New	90	1	0	0	NA	NA
GB53837	REPET_TEs:RXX-LARD_Blc195_amel45-L-B278-Map1+1+7028	Previously_Known	102	2	4	1	NA	NA
GB52260	REPET_TEs:RXX-LARD_Blc178_amel45-L-B251-Map1+3182+3329	Previously_Known	1578	7	12	8	IPR000583;IPR000836;IPR005854;IPR017932	Class II glutamine amidotransferase domain;Phosphoribosyltransferase domain;Amidophosphoribosyl transferase;Glutamine amidotransferase type 2 domain
GB51436	REPET_TEs:RXX-LARD_Blc295_amel45-L-B390-Map1+7+352	Previously_Known	651	2	3	0	IPR010629	Insect allergen-related
GB50873	REPET_TEs:RXX-LARD_Blc72_amel45-L-B123-Map1+4196+8685	Previously_Known	345	3	11	0	IPR000231;IPR004038;IPR022991	Ribosomal protein L30e;Ribosomal protein L7Ae/L30e/S12e/Gadd45;Ribosomal protein L30e, conserved site
GB53943	REPET_TEs:DTX-incomp-chim_Blc58_amel45-L-B108-Map1_reversed+895+1268	Previously_Known	375	3	7	3	IPR005651	Uncharacterised protein family UPF0434/Trm112
GB40320	REPET_tblastx:MarinerL-1_AO:ClassII:TIR:Tc1-Mariner+4495+4803	Previously_Known	1626	6	23	5	IPR003095;IPR001623;IPR001305;IPR002939;IPR018253;IPR008971	Heat shock protein DnaJ;Heat shock protein DnaJ, N-terminal;Heat shock protein DnaJ, cysteine-rich domain;Chaperone DnaJ, C-terminal;Heat shock protein DnaJ, conserved site;HSP40/DnaJ peptide-binding
GB55935	REPET_TEs:RXX-LARD_Blc355_amel45-L-B452-Map1+2702+2813	TypeII_New	225	3	9	3	NA	NA
GB53693	REPET_TEs:DMX-incomp-chim_Blc29_amel45-L-B71-Map1+10083+10161	TypeII_New	123	3	6	0	NA	NA
GB51984	REPET_TEs:DHX-incomp_Blc152_amel45-L-B223-Map1_reversed+6779+6907	Previously_Known	3018	13	14	4	IPR011545;IPR001650;IPR014001;IPR004589;IPR002464	DNA/RNA helicase, DEAD/DEAH box type, N-terminal;Helicase, C-terminal;Helicase, superfamily 1/2, ATP-binding domain;DNA helicase, ATP-dependent, RecQ type;DNA/RNA helicase, ATP-dependent, DEAH-box type, conserved site
GB52938	REPET_TEs:RXX-TRIM_Blc724_amel45-L-B887-Map1+1120+1617	TypeII_New	1011	5	2	0	NA	NA
GB40817	REPET_TEs:RXX-LARD_Blc160_amel45-L-B234-Map1+4933+5111	TypeI_New	177	2	1	0	NA	NA
GB54673	REPET_TEs:noCat_Blc105_amel45-B-R5619-Map20+2904+10407	Previously_Known	804	4	15	10	IPR000301;IPR018499;IPR018503;IPR008952	Tetraspanin;Tetraspanin/Peripherin;Tetraspanin, conserved site;Tetraspanin, EC2 domain
GB42333	REPET_TEs:RXX-LARD_Blc520_amel45-L-B621-Map1+1555+1724;REPET_TEs:RXX-LARD_Blc495_amel45-L-B592-Map1+1686+2230	TypeII_New	237	1	0	0	NA	NA
GB48343	REPET_TEs:DMX-incomp-chim_Blc66_amel45-L-B117-Map1+12096+12157	Previously_Known	1563	8	6	8	IPR002159	CD36 antigen
GB40728	REPET_tblastx:Hopseu2:ClassII:TIR:hAT+4569+4952	Previously_Known	930	4	19	6	IPR001506;IPR024079;IPR006026	Peptidase M12A, astacin;Metallopeptidase, catalytic domain;Peptidase, metallopeptidase
GB51703	REPET_TEs:RIX-incomp_Blc303_amel45-B-G815-Map3+455+4751	Previously_Known	798	7	3	1	IPR001806;IPR020849;IPR003579;IPR003578;IPR002041;IPR005225	Small GTPase superfamily;Small GTPase superfamily, Ras type;Small GTPase superfamily, Rab type;Small GTPase superfamily, Rho type;Ran GTPase;Small GTP-binding protein domain
GB49514	REPET_TEs:RXX-LARD_Blc216_amel45-L-B302-Map1+275+6015	Previously_Known	1617	9	11	1	IPR011545;IPR025313;IPR001650;IPR014001;IPR000629	DNA/RNA helicase, DEAD/DEAH box type, N-terminal;Domain of unknown function DUF4217;Helicase, C-terminal;Helicase, superfamily 1/2, ATP-binding domain;RNA helicase, ATP-dependent, DEAD-box, conserved site
GB51880	REPET_blastx:FAMAR1_1p:ClassII:TIR:Tc1-Mariner+14+342;REPET_tblastx:FAMAR1:ClassII:TIR:Tc1-Mariner+308+1261;REPET_TEs:DTX-incomp-chim_Blc3_amel45-B-P4.32-Map4_reversed+30+1287	TypeI_New	336	1	9	28	NA	NA
GB55618	REPET_TEs:DTX-incomp-chim_Blc402_amel45-L-B502-Map1+1156+1898	Previously_Known	3744	19	9	5	IPR002153;IPR020683;IPR005821;IPR013555;IPR002110;IPR004729	Transient receptor potential channel, canonical;Ankyrin repeat-containing domain;Ion transport domain;Transient receptor ion channel domain;Ankyrin repeat;Transient receptor potential channel
GB41579	REPET_TEs:DTX-incomp_Blc98_amel45-L-B161-Map1+3967+6936	Previously_Known	381	2	0	1	IPR001125;IPR011992;IPR018249	Recoverin;EF-hand-like domain;EF-HAND 2
GB41029	REPET_TEs:RXX-LARD-chim_Blc148_amel45-L-B217-Map1+2564+6995	Previously_Known	1086	4	8	3	IPR005045	Protein of unknown function DUF284, transmembrane eukaryotic
GB52895	REPET_TEs:RIX-incomp_Blc375_amel45-B-R5705-Map11+1422+1620	Previously_Known	1791	9	14	0	IPR005828;IPR005829;IPR020846;IPR016196	General substrate transporter;Sugar transporter, conserved site;Major facilitator superfamily domain;Major facilitator superfamily domain, general substrate transporter
GB52978	REPET_TEs:RXX-LARD_Blc398_amel45-L-B499-Map1+2133+2179	Previously_Known	1932	9	20	0	IPR000195;IPR021935	Rab-GTPase-TBC domain;Domain of unknown function DUF3548
GB45868	REPET_tblastx:P126:ClassII:TIR:P+3+1214;REPET_tblastx:P126:ClassII:TIR:P+1116+1136	Previously_Known	1950	7	16	2	IPR020472;IPR015943;IPR001680;IPR001810;IPR019775;IPR017986	G-protein beta WD-40 repeat;WD40/YVTN repeat-like-containing domain;WD40 repeat;F-box domain, cyclin-like;WD40 repeat, conserved site;WD40-repeat-containing domain
GB48195	REPET_TEs:PotentialHostGene_Blc211_amel45-L-B295-Map1+138+365;REPET_TEs:PotentialHostGene_Blc211_amel45-L-B295-Map1+2374+2561	Previously_Known	1044	5	14	3	IPR015876;IPR005804	Fatty acid desaturase, type 1, core;Fatty acid desaturase, type 1
GB45104	REPET_TEs:RXX-LARD_Blc240_amel45-L-B329-Map1+1+6086	TypeII_New	171	2	3	0	NA	NA
GB48881	REPET_TEs:RXX-LARD_Blc206_amel45-L-B290-Map1+708+770	Previously_Known	2856	13	15	5	IPR000672;IPR016040;IPR000559;IPR020631;IPR020630;IPR020628;IPR020867	Tetrahydrofolate dehydrogenase/cyclohydrolase;NAD(P)-binding domain;Formate-tetrahydrofolate ligase, FTHFS;Tetrahydrofolate dehydrogenase/cyclohydrolase, NAD(P)-binding domain;Tetrahydrofolate dehydrogenase/cyclohydrolase, catalytic domain;Formate-tetrahydrofolate ligase, FTHFS, conserved site;Tetrahydrofolate dehydrogenase/cyclohydrolase, conserved site
GB44133	REPET_blastx:Gypsy-185_ZM-I_1p:ClassI:LTR:Gypsy+537+650;REPET_tblastx:Gypsy-185_ZM-I:ClassI:LTR:Gypsy+2253+2608	Previously_Known	1344	2	16	10	IPR002453;IPR000217;IPR003008;IPR018316;IPR023123;IPR017975;IPR013838;IPR008280	Beta tubulin;Tubulin;Tubulin/FtsZ, GTPase domain;Tubulin/FtsZ, 2-layer sandwich domain;Tubulin, C-terminal;Tubulin, conserved site;Beta tubulin, autoregulation binding site;Tubulin/FtsZ, C-terminal
GB52317	REPET_TEs:DTX-incomp-chim_Blc175_amel45-L-B248-Map1+1212+6410	Previously_Known	234	1	1	0	IPR020128	Secapin
GB47909	REPET_TEs:RXX-LARD_Blc62_amel45-L-B113-Map1+1+12411	TypeII_New	78	1	0	0	NA	NA
GB53062	REPET_TEs:RXX-TRIM_Blc824_amel45-L-B1029-Map1+345+893	Previously_Known	1938	8	12	3	IPR000719;IPR002290;IPR020635;IPR017441;IPR008271;IPR011009	Protein kinase, catalytic domain;Serine/threonine- / dual-specificity protein kinase, catalytic domain;Tyrosine-protein kinase, catalytic domain;Protein kinase, ATP binding site;Serine/threonine-protein kinase, active site;Protein kinase-like domain
GB41681	REPET_TEs:RXX-LARD_Blc258_amel45-L-B350-Map1+1+5589	Previously_Known	5538	14	18	13	IPR023394;IPR000904	SEC7-like, alpha orthogonal bundle;SEC7-like
GB40515	REPET_TEs:DTX-incomp-chim_Blc142_amel45-L-B211-Map1+3941+4113	Previously_Known	3015	14	24	7	IPR013083;IPR010569;IPR000306;IPR003595;IPR016130;IPR000387;IPR017455;IPR017906;IPR011011	Zinc finger, RING/FYVE/PHD-type;Myotubularin-related;Zinc finger, FYVE-type;Protein-tyrosine phosphatase, catalytic;Protein-tyrosine phosphatase, active site;Protein-tyrosine/Dual-specificity phosphatase;Zinc finger, FYVE-related;Myotubularin phosphatase domain;Zinc finger, FYVE/PHD-type
GB40543	REPET_TEs:RXX_Blc88_amel45-L-B148-Map1+9134+10061	TypeI_New	2769	19	22	6	IPR021980	Transcription factor homeodomain, male germ-cell
GB42359	REPET_TEs:noCat_Blc105_amel45-B-R5619-Map20+7727+7750	TypeI_New	12294	60	25	24	IPR004273;IPR013602;IPR024317;IPR024743;IPR003593	Dynein heavy chain;Dynein heavy chain, domain-2;Dynein heavy chain, P-loop containing D4 domain;Dynein heavy chain, coiled coil stalk;AAA+ ATPase domain
GB49179	REPET_TEs:RXX-TRIM_Blc802_amel45-L-B993-Map1+528+666	Previously_Known	573	4	1	1	NA	NA
GB51442	REPET_TEs:noCat_Blc380_amel45-B-R5466-Map12+738+3414	Previously_Known	537	5	0	0	IPR002557	Chitin binding domain
GB53949	REPET_TEs:DTX-incomp_Blc443_amel45-B-R1693-Map3+2259+2639	Previously_Known	4155	17	7	4	IPR001382;IPR003137	Glycoside hydrolase, family 47;Protease-associated domain, PA
GB55924	REPET_TEs:RXX-LARD_Blc232_amel45-L-B322-Map1+2531+6019;REPET_TEs:RXX-LARD_Blc232_amel45-L-B322-Map1+1+6202	Previously_Known	1176	9	14	4	IPR004117	Olfactory receptor, Drosophila
GB44984	REPET_tblastx:P126:ClassII:TIR:P+468+1160;REPET_tblastx:P126:ClassII:TIR:P+732+1400;REPET_tblastx:P126:ClassII:TIR:P+600+686	Previously_Known	1056	6	11	5	IPR020472;IPR015943;IPR001680;IPR019775;IPR017986	G-protein beta WD-40 repeat;WD40/YVTN repeat-like-containing domain;WD40 repeat;WD40 repeat, conserved site;WD40-repeat-containing domain
GB55147	REPET_TEs:RXX-LARD-chim_Blc148_amel45-L-B217-Map1+2463+7022	TypeI_New	2757	17	15	1	IPR002303;IPR014729;IPR009008;IPR002300;IPR013155;IPR001412;IPR009080	Valine-tRNA ligase;Rossmann-like alpha/beta/alpha sandwich fold;Valyl/Leucyl/Isoleucyl-tRNA synthetase, class Ia, editing domain;Aminoacyl-tRNA synthetase, class Ia;Valyl/Leucyl/Isoleucyl-tRNA synthetase, class I, anticodon-binding;Aminoacyl-tRNA synthetase, class I, conserved site;Aminoacyl-tRNA synthetase, class 1a, anticodon-binding
GB45605	REPET_TEs:RIX-incomp_Blc376_amel45-L-B475-Map1+1230+1266	TypeII_New	462	1	0	0	IPR005877	YSIRK Gram-positive signal peptide
GB45482	REPET_blastx:AVMAR1A_1p:ClassII:TIR:Tc1-Mariner+5+19;REPET_blastx:Mariner1_BT_1p:ClassII:TIR:Tc1-Mariner+12+342;REPET_tblastx:FAMAR1:ClassII:TIR:Tc1-Mariner+370+441;REPET_tblastx:MARINER_DMA:ClassII:TIR:Tc1-Mariner+148+240;REPET_tblastx:Mariner-3_BM:ClassII:TIR:Tc1-Mariner+243+362;REPET_tblastx:Mariner1_BT:ClassII:TIR:Tc1-Mariner+448+891;REPET_TEs:DTX-incomp-chim_Blc58_amel45-L-B108-Map1_reversed…	TypeII_New	348	1	0	0	NA	NA
GB44759	REPET_TEs:DMX-incomp-chim_Blc66_amel45-L-B117-Map1+12087+12297	Previously_Known	3882	26	14	25	IPR004870;IPR007187;IPR014908	Nucleoporin, Nup155-like;Nucleoporin, Nup133/Nup155-like, C-terminal;Nucleoporin, Nup133/Nup155-like, N-terminal
GB46101	REPET_tblastx:SMAR26:ClassII:TIR:Tc1-Mariner+733+785;REPET_TEs:DTX-incomp-chim_Blc58_amel45-L-B108-Map1_reversed+4736+5896;REPET_TEs:RYX-incomp_Blc235_amel45-L-B325-Map1+50+310	TypeII_New	267	2	0	2	NA	NA
GB53205	REPET_TEs:RXX_Blc88_amel45-L-B148-Map1+87+122	Previously_Known	2799	9	6	0	IPR001005;IPR017884;IPR009057	SANT/Myb domain;SANT domain;Homeodomain-like
GB46294	REPET_TEs:RXX-LARD_Blc197_amel45-L-B280-Map1+919+1411;REPET_TEs:RXX-LARD_Blc197_amel45-L-B280-Map1+6287+6793	Previously_Known	630	3	9	9	IPR017996;IPR011042;IPR003534	Major royal jelly;Six-bladed beta-propeller, TolB-like;Major royal jelly-related
GB48071	REPET_TEs:DTX-incomp-chim_Blc21_amel45-B-R1357-Map20_reversed+10692+11598;REPET_blastx:AMARI_1p:ClassII:TIR:Tc1-Mariner+1+218;REPET_tblastx:AMARI:ClassII:TIR:Tc1-Mariner+7+882	TypeII_New	294	1	0	3	NA	NA
GB47161	REPET_tblastx:MuDR-9_ZM:ClassII:?:MuDR+1486+1782	Previously_Known	732	3	4	2	IPR004098	Prp18
GB52426	REPET_tblastx:Gypsy-5-I_CR:ClassI:LTR:Gypsy+2838+2996	Previously_Known	4932	18	29	8	IPR001606;IPR013083;IPR013637;IPR003347;IPR019787;IPR004198;IPR003349;IPR001965;IPR019786;IPR011011	ARID/BRIGHT DNA-binding domain;Zinc finger, RING/FYVE/PHD-type;Lysine-specific demethylase-like domain;JmjC domain;Zinc finger, PHD-finger;Zinc finger, C5HC2-type;Transcription factor jumonji, JmjN;Zinc finger, PHD-type;Zinc finger, PHD-type, conserved site;Zinc finger, FYVE/PHD-type
GB48670	REPET_TEs:DTX-incomp_Blc55_amel45-L-B105-Map1+11345+11473	Previously_Known	1425	8	3	0	IPR002554;IPR016024	Protein phosphatase 2A, regulatory B subunit, B56;Armadillo-type fold
GB42511	REPET_TEs:noCat_Blc150_amel45-B-R5475-Map20+389+7569	Previously_Known	453	3	3	0	IPR002610;IPR022764	Peptidase S54, rhomboid;Peptidase S54, rhomboid domain
GB41181	REPET_TEs:RXX-LARD_Blc164_amel45-L-B239-Map1+6764+7211	Previously_Known	813	3	21	6	IPR017945;IPR006070	DHBP synthase RibB-like alpha/beta domain;YrdC-like domain
GB50280	REPET_TEs:RXX-LARD_Blc482_amel45-L-B576-Map1+1+2678	Previously_Known	474	3	6	1	IPR000361;IPR016092	FeS cluster biogenesis;FeS cluster insertion protein
GB47248	REPET_TEs:RXX-LARD_Blc76_amel45-L-B130-Map1+9+11594	Previously_Known	387	3	5	0	NA	NA
GB54181	REPET_tblastx:P126:ClassII:TIR:P+18+632;REPET_tblastx:P126:ClassII:TIR:P+1608+1706	Previously_Known	1026	6	32	2	IPR001632;IPR020472;IPR015943;IPR001680;IPR016346;IPR019775;IPR017986	G-protein, beta subunit;G-protein beta WD-40 repeat;WD40/YVTN repeat-like-containing domain;WD40 repeat;Guanine nucleotide-binding protein, beta subunit;WD40 repeat, conserved site;WD40-repeat-containing domain
GB42801	REPET_TEs:RXX-LARD_Blc61_amel45-L-B112-Map1+2268+11455;REPET_TEs:RXX-LARD_Blc61_amel45-L-B112-Map1+1+12453	Previously_Known	1482	8	0	2	IPR011701;IPR010562;IPR020846;IPR016196	Major facilitator superfamily;Haemolymph juvenile hormone binding;Major facilitator superfamily domain;Major facilitator superfamily domain, general substrate transporter
GB48967	REPET_TEs:RXX-TRIM_Blc724_amel45-L-B887-Map1+1008+1618	Previously_Known	5217	13	5	18	IPR002656;IPR006621	Acyltransferase 3;Nose resistant-to-fluoxetine protein, N-terminal
GB46824	REPET_blastx:Copia-8_SI-I_1p:ClassI:LTR:Copia+61+106;REPET_blastx:Copia16-NV_I_2p:ClassI:LTR:Copia+120+567;REPET_tblastx:Copia16-NVi_I:ClassI:LTR:Copia+144+1844;REPET_TEs:DTX-incomp-chim_Blc21_amel45-B-R1357-Map20_reversed+1026+18157	TypeI_New	267	2	13	0	NA	NA
GB53936	REPET_TEs:RXX-LARD_Blc164_amel45-L-B239-Map1+6615+7143	Previously_Known	3480	12	10	0	IPR011992;IPR018247;IPR018249	EF-hand-like domain;EF-Hand 1, calcium-binding site;EF-HAND 2
GB41943	REPET_TEs:DTX-incomp-chim_Blc91_amel45-L-B152-Map1+2591+3138	TypeII_New	90	2	1	1	NA	NA
GB45440	REPET_TEs:RXX-LARD-chim_Blc148_amel45-L-B217-Map1+8693+8725	Previously_Known	1587	10	8	2	IPR001873	Na+ channel, amiloride-sensitive
GB40659	REPET_TEs:PotentialHostGene_Blc211_amel45-L-B295-Map1+750+2512	Previously_Known	1011	5	1	0	IPR015876;IPR005804	Fatty acid desaturase, type 1, core;Fatty acid desaturase, type 1
GB46548	REPET_TEs:RXX-LARD_Blc182_amel45-L-B258-Map1+2383+2907;REPET_TEs:RXX-LARD_Blc48_amel45-L-B93-Map1+10381+10531;REPET_TEs:DTX-incomp-chim_Blc130_amel45-L-B198-Map1+3302+3995	TypeI_New	294	3	2	1	NA	NA
GB44129	REPET_TEs:RXX-LARD_Blc548_amel45-L-B649-Map1+1008+1104	Previously_Known	1818	3	15	6	IPR026654	FAM89
GB49040	REPET_TEs:RXX-LARD_Blc351_amel45-L-B448-Map1+624+643	TypeI_New	1083	6	18	3	IPR026316;IPR025927	KAT8 regulatory NSL complex subunit 2;Potential DNA-binding domain
GB46853	REPET_TEs:RXX-TRIM_Blc525_amel45-L-B626-Map1+975+1188	Previously_Known	744	6	25	0	IPR007257;IPR021151;IPR016906	GINS complex, subunit Psf2;GINS complex;GINS complex, subunit Psf2, subgroup
GB42716	REPET_TEs:RXX-LARD_Blc216_amel45-L-B302-Map1+270+6317	Previously_Known	5475	14	26	7	IPR013761;IPR011993;IPR021129;IPR001660;IPR001478;IPR001849	Sterile alpha motif/pointed domain;Pleckstrin homology-like domain;Sterile alpha motif, type 1;Sterile alpha motif domain;PDZ domain;Pleckstrin homology domain
GB47023	REPET_TEs:PotentialHostGene_Blc287_amel45-B-R1259-Map4+3506+4810	TypeII_New	186	2	3	1	NA	NA
GB42169	REPET_TEs:RXX-LARD_Blc153_amel45-L-B225-Map1+5331+8242;REPET_TEs:RXX-LARD_Blc153_amel45-L-B225-Map1+1+8462	Previously_Known	5715	5	21	19	NA	NA
GB55201	REPET_TEs:DTX-incomp-chim_Blc91_amel45-L-B152-Map1+3292+6874;REPET_TEs:DTX-incomp-chim_Blc91_amel45-L-B152-Map1+3362+6759	Previously_Known	1128	3	10	3	IPR011042;IPR003534	Six-bladed beta-propeller, TolB-like;Major royal jelly-related
GB47439	REPET_blastx:GYPSM1_I_2p:ClassI:LTR:Gypsy+254+462	Previously_Known	2673	5	7	3	IPR013322;IPR002083;IPR008974	TRAF-type;MATH;TRAF-like
GB48027	REPET_TEs:RXX-LARD_Blc60_amel45-L-B111-Map1+1+12488	TypeII_New	327	3	8	0	IPR000571	Zinc finger, CCCH-type
GB47127	REPET_blastx:BEL15_AGp:ClassI:LTR:Bel-Pao+955+1074;REPET_blastx:BEL-3-I_HM_1p:ClassI:LTR:Bel-Pao+857+941;REPET_blastx:BEL-122_AA-I_1p:ClassI:LTR:Bel-Pao+912+1000;REPET_blastx:BEL-20_AG-I_1p:ClassI:LTR:Bel-Pao+1111+1144;REPET_tblastx:BEL-7_DTa-I:ClassI:LTR:Bel-Pao+3671+3715;REPET_tblastx:BEL-9_DTa-I:ClassI:LTR:Bel-Pao+3532+3915;REPET_TEs:RLX-incomp_Blc194_amel45-L-B277-Map1+2996+4210	TypeII_New	957	1	0	5	IPR008042	Retrotransposon, Pao
GB47896	REPET_TEs:RXX-LARD_Blc90_amel45-L-B151-Map1+1417+10381	TypeI_New	285	2	2	0	IPR008949;IPR017446;IPR000092	Terpenoid synthase;Polyprenyl synthetase-related;Polyprenyl synthetase
GB43220	REPET_tblastx:EnSpm-2_PGr:ClassII:TIR:CACTA+1534+1830;REPET_tblastx:EnSpm-2_PGr:ClassII:TIR:CACTA+2937+3014;REPET_tblastx:EnSpm-3_PGr:ClassII:TIR:CACTA+3298+3579;REPET_blastx:EnSpm-2_PGr_1p:ClassII:TIR:CACTA+172+306;REPET_blastx:EnSpm-3_PGr_1p:ClassII:TIR:CACTA+22+136	Previously_Known	2865	9	11	3	IPR000330;IPR001650;IPR014001	SNF2-related;Helicase, C-terminal;Helicase, superfamily 1/2, ATP-binding domain
GB43555	REPET_TEs:noCat_Blc380_amel45-B-R5466-Map12+596+3399	Previously_Known	1905	8	5	2	IPR013083;IPR003105;IPR019787;IPR000626;IPR001965;IPR001841;IPR017907;IPR019955;IPR011011	Zinc finger, RING/FYVE/PHD-type;SRA-YDG;Zinc finger, PHD-finger;Ubiquitin;Zinc finger, PHD-type;Zinc finger, RING-type;Zinc finger, RING-type, conserved site;Ubiquitin supergroup;Zinc finger, FYVE/PHD-type
GB46975	REPET_TEs:RXX-LARD_Blc505_amel45-L-B602-Map1+2010+2087	TypeII_New	867	2	8	1	NA	NA
GB53836	REPET_TEs:RXX-LARD_Blc195_amel45-L-B278-Map1+3535+6232	Previously_Known	1563	9	24	5	IPR011701;IPR020846;IPR016196	Major facilitator superfamily;Major facilitator superfamily domain;Major facilitator superfamily domain, general substrate transporter
GB45033	REPET_TEs:RXX-LARD_Blc203_amel45-L-B285-Map1+3938+5072	TypeII_New	180	2	32	0	NA	NA
GB54847	REPET_TEs:RXX-LARD_Blc164_amel45-L-B239-Map1+6588+7078	Previously_Known	3003	15	11	12	IPR009053	Prefoldin
GB54245	REPET_TEs:DTX-incomp_Blc28_amel45-L-B70-Map1+4015+5583	TypeII_New	138	2	1	1	NA	NA
GB42315	REPET_TEs:RXX-LARD_Blc379_amel45-L-B478-Map1+1028+1106	Previously_Known	438	4	9	2	IPR021569	GLUT4 regulating protein TUG
GB48310	REPET_TEs:RXX-LARD_Blc164_amel45-L-B239-Map1+1+8119	Previously_Known	1113	7	3	4	IPR003689	Zinc/iron permease
GB51229	REPET_blastx:Mariner1_BT_1p:ClassII:TIR:Tc1-Mariner+1+250;REPET_tblastx:SMAR32:ClassII:TIR:Tc1-Mariner+186+260;REPET_tblastx:Mariner1_BT:ClassII:TIR:Tc1-Mariner+253+927;REPET_TEs:DTX-incomp-chim_Blc58_amel45-L-B108-Map1_reversed+4726+5692	TypeII_New	252	1	0	0	NA	NA
GB42496	REPET_TEs:DTX-incomp_Blc1178_amel45-L-B1586-Map1+37+480	Previously_Known	5637	13	12	6	IPR001606;IPR003347;IPR003349;IPR004198	ARID/BRIGHT DNA-binding domain;JmjC domain;Transcription factor jumonji, JmjN;Zinc finger, C5HC2-type
GB50420	REPET_TEs:RXX-LARD_Blc76_amel45-L-B130-Map1+19+11594	Previously_Known	2850	12	7	0	IPR016024	Armadillo-type fold
GB43749	REPET_TEs:DTX-incomp-chim_Blc130_amel45-L-B198-Map1+4349+7318;REPET_TEs:DTX-incomp_Blc39_amel45-L-B83-Map1+7218+12807	TypeI_New	144	2	0	1	NA	NA
GB47845	REPET_TEs:PotentialHostGene_Blc24_amel45-B-R5057-Map3+853+1044	Previously_Known	1662	12	26	0	IPR002394;IPR006201;IPR006202;IPR006029;IPR018000	Nicotinic acetylcholine receptor;Neurotransmitter-gated ion-channel;Neurotransmitter-gated ion-channel ligand-binding;Neurotransmitter-gated ion-channel transmembrane domain;Neurotransmitter-gated ion-channel, conserved site
GB44158	REPET_TEs:RXX-LARD_Blc216_amel45-L-B302-Map1+204+290;REPET_TEs:DTX-incomp_Blc32_amel45-L-B75-Map1+12084+12297	Previously_Known	8568	38	20	18	IPR013783;IPR013098;IPR003599;IPR003598;IPR007110	Immunoglobulin-like fold;Immunoglobulin I-set;Immunoglobulin subtype;Immunoglobulin subtype 2;Immunoglobulin-like
GB43230	REPET_TEs:PotentialHostGene_Blc137_amel45-L-B206-Map1+1+9211	Previously_Known	1503	8	10	6	IPR002172;IPR006149;IPR023415	Low-density lipoprotein (LDL) receptor class A repeat;EB domain;Low-density lipoprotein (LDL) receptor class A, conserved site
GB54863	REPET_TEs:DMX-incomp-chim_Blc69_amel45-L-B120-Map1+1+12214;REPET_TEs:DMX-incomp-chim_Blc69_amel45-L-B120-Map1+991+1668	Previously_Known	897	5	0	0	IPR013128;IPR013201	Peptidase C1A, papain;Proteinase inhibitor I29, cathepsin propeptide
GB52045	REPET_TEs:RXX-LARD_Blc506_amel45-L-B603-Map1+819+2513	Previously_Known	711	5	0	1	NA	NA
GB51837	REPET_TEs:DTX-incomp-chim_Blc3_amel45-B-P4.32-Map4_reversed+8+769;REPET_blastx:FAMAR1_1p:ClassII:TIR:Tc1-Mariner+1+192;REPET_tblastx:FAMAR1:ClassII:TIR:Tc1-Mariner+1+767	TypeI_New	282	2	10	39	NA	NA
GB50625	REPET_TEs:noCat_Blc150_amel45-B-R5475-Map20+4952+5258	Previously_Known	1350	13	7	0	NA	NA
GB46144	REPET_TEs:DTX-incomp_Blc84_amel45-L-B141-Map1+8449+8505	TypeI_New	3060	9	5	4	IPR001878	Zinc finger, CCHC-type
GB54561	REPET_blastx:FAMAR1_1p:ClassII:TIR:Tc1-Mariner+1+342;REPET_tblastx:FAMAR1:ClassII:TIR:Tc1-Mariner+300+1298;REPET_TEs:DTX-incomp-chim_Blc3_amel45-B-P4.32-Map4_reversed+7+1296	TypeI_New	117	2	19	37	NA	NA
GB40306	REPET_TEs:RXX-LARD_Blc108_amel45-L-B170-Map1+8911+9234	Previously_Known	465	3	1	3	IPR002159	CD36 antigen
GB51202	REPET_TEs:PotentialHostGene_Blc110_amel45-L-B172-Map1+1+10251	Previously_Known	720	4	6	0	NA	NA
GB45595	REPET_tblastx:DESMAR1:ClassII:TIR:Tc1-Mariner+419+484;REPET_tblastx:Mariner_Tbel:ClassII:TIR:Tc1-Mariner+266+310;REPET_tblastx:SMAR7:ClassII:TIR:Tc1-Mariner+185+250;REPET_tblastx:MARINER_CA:ClassII:TIR:Tc1-Mariner+314+418;REPET_TEs:RXX-LARD_Blc102_amel45-L-B165-Map1+134+734	TypeII_New	282	2	0	0	NA	NA
GB46350	REPET_tblastx:Mariner1_BT:ClassII:TIR:Tc1-Mariner+166+1149;REPET_blastx:Mariner1_BT_1p:ClassII:TIR:Tc1-Mariner+1+232	TypeI_New	411	2	0	1	NA	NA
GB55993	REPET_TEs:PotentialHostGene_Blc728_amel45-B-R1075-Map3+435+623	Previously_Known	708	5	1	0	IPR001173	Glycosyl transferase, family 2
GB48829	REPET_TEs:noCat_Blc105_amel45-B-R5619-Map20+2951+10468;REPET_TEs:RXX-LARD_Blc295_amel45-L-B390-Map1+675+4339	Previously_Known	1227	7	12	8	IPR014710;IPR006916;IPR018490	RmlC-like jelly roll fold;Popeye protein;Cyclic nucleotide-binding-like
GB45902	REPET_TEs:RXX-LARD_Blc102_amel45-L-B165-Map1+248+695	Previously_Known	606	2	0	2	IPR013761;IPR021129;IPR001660	Sterile alpha motif/pointed domain;Sterile alpha motif, type 1;Sterile alpha motif domain
GB45263	REPET_TEs:RXX-LARD_Blc505_amel45-L-B602-Map1+1831+1902	Previously_Known	609	4	8	5	IPR002172;IPR023415	Low-density lipoprotein (LDL) receptor class A repeat;Low-density lipoprotein (LDL) receptor class A, conserved site
GB47383	REPET_tblastx:P126:ClassII:TIR:P+741+1199;REPET_tblastx:P126:ClassII:TIR:P+957+1010;REPET_tblastx:P126:ClassII:TIR:P+1335+1388;REPET_tblastx:P126:ClassII:TIR:P+621+704	Previously_Known	1578	4	11	1	IPR020472;IPR015943;IPR001680;IPR014906;IPR003648;IPR019775;IPR017986	G-protein beta WD-40 repeat;WD40/YVTN repeat-like-containing domain;WD40 repeat;Pre-mRNA processing factor 4 (PRP4)-like;Splicing factor motif;WD40 repeat, conserved site;WD40-repeat-containing domain
GB41016	REPET_TEs:noCat_Blc213_amel45-B-R6091-Map13+1577+6618;REPET_TEs:RXX-LARD_Blc216_amel45-L-B302-Map1+1049+6271	TypeII_New	255	2	2	0	IPR000407	Nucleoside phosphatase GDA1/CD39
GB46196	REPET_TEs:RXX-LARD_Blc521_amel45-L-B620-Map1+488+691	TypeI_New	2982	15	34	11	IPR013083;IPR012677;IPR003954;IPR001841;IPR000504;IPR000571	Zinc finger, RING/FYVE/PHD-type;Nucleotide-binding, alpha-beta plait;RNA recognition motif domain, eukaryote;Zinc finger, RING-type;RNA recognition motif domain;Zinc finger, CCCH-type
GB44710	REPET_TEs:PotentialHostGene_Blc262_amel45-L-B354-Map1+4510+4991;REPET_TEs:PotentialHostGene_Blc262_amel45-L-B354-Map1+1+5504	Previously_Known	1395	6	2	10	IPR001926	Tryptophan synthase beta subunit-like PLP-dependent enzymes superfamily
GB41404	REPET_TEs:DTX-incomp_Blc39_amel45-L-B83-Map1+1+14244	TypeII_New	174	1	0	0	NA	NA
GB46498	REPET_TEs:RXX-TRIM_Blc802_amel45-L-B993-Map1+335+1476	TypeII_New	195	2	2	0	NA	NA
GB52435	REPET_tblastx:P126:ClassII:TIR:P+606+701;REPET_tblastx:P126:ClassII:TIR:P+195+461;REPET_tblastx:P126:ClassII:TIR:P+348+569;REPET_tblastx:P126:ClassII:TIR:P+93+320	Previously_Known	3645	5	24	7	IPR020472;IPR015943;IPR010714;IPR006692;IPR001680;IPR016391;IPR019775;IPR017986	G-protein beta WD-40 repeat;WD40/YVTN repeat-like-containing domain;Coatomer, alpha subunit, C-terminal;Coatomer, WD associated region;WD40 repeat;Coatomer alpha subunit;WD40 repeat, conserved site;WD40-repeat-containing domain
GB53888	REPET_TEs:RXX-LARD_Blc295_amel45-L-B390-Map1+3810+4238;REPET_TEs:RXX-LARD_Blc295_amel45-L-B390-Map1+4305+4693	Previously_Known	684	2	3	0	IPR010629	Insect allergen-related
GB50615	REPET_TEs:RXX-TRIM_Blc1132_amel45-L-B1523-Map1+1+1185;REPET_TEs:RXX-TRIM_Blc1132_amel45-L-B1523-Map1+449+540	Previously_Known	582	3	0	0	IPR001067;IPR011598	Nuclear translocator;Helix-loop-helix domain
GB43645	REPET_TEs:RXX-LARD_Blc63_amel45-L-B114-Map1+1+12337	TypeII_New	180	1	0	0	NA	NA
GB41730	REPET_TEs:RXX-LARD_Blc581_amel45-L-B702-Map1+239+594	TypeII_New	1875	3	0	3	NA	NA
GB53155	REPET_TEs:DMX-incomp-chim_Blc66_amel45-L-B117-Map1+12094+12294	Previously_Known	1821	13	11	0	IPR001772;IPR000719;IPR002290;IPR020635;IPR017441;IPR008271;IPR011009	Kinase-associated KA1;Protein kinase, catalytic domain;Serine/threonine- / dual-specificity protein kinase, catalytic domain;Tyrosine-protein kinase, catalytic domain;Protein kinase, ATP binding site;Serine/threonine-protein kinase, active site;Protein kinase-like domain
GB52122	REPET_TEs:RIX-incomp_Blc1217_amel45-B-R5447-Map3+150+597	TypeI_New	192	2	1	1	NA	NA
GB55914	REPET_TEs:RXX-LARD_Blc329_amel45-L-B427-Map1+503+3965	Previously_Known	939	7	18	1	IPR000719;IPR002290;IPR020635;IPR008271;IPR011009	Protein kinase, catalytic domain;Serine/threonine- / dual-specificity protein kinase, catalytic domain;Tyrosine-protein kinase, catalytic domain;Serine/threonine-protein kinase, active site;Protein kinase-like domain
GB42828	REPET_TEs:RXX-LARD_Blc155_amel45-L-B230-Map1+1+8342	Previously_Known	1311	7	13	1	IPR009449	GDPGTP exchange factor Sec2p
GB43909	REPET_TEs:PotentialHostGene_Blc1208_amel45-B-R2813-Map3+1+1086	Previously_Known	3243	13	26	6	IPR001757;IPR006069;IPR023298;IPR023299;IPR008250;IPR006068;IPR005834;IPR004014;IPR022141;IPR006408;IPR018303;IPR023214	ATPase, P-type, K/Mg/Cd/Cu/Zn/Na/Ca/Na/H-transporter;ATPase, P-type cation exchange, alpha subunit;ATPase, P-type, transmembrane domain;ATPase, P-type, cytoplasmic domain N;ATPase, P-type, ATPase-associated domain;ATPase, P-type cation-transporter, C-terminal;Haloacid dehalogenase-like hydrolase;ATPase, P-type cation-transporter, N-terminal;Plasma membrane calcium transporter ATPase C-terminal;AT…
GB46832	REPET_TEs:RXX-LARD_Blc82_amel45-L-B139-Map1+3241+3696	TypeI_New	1059	4	8	0	IPR007652;IPR007577	Alpha 1,4-glycosyltransferase domain;Glycosyltransferase, DXD sugar-binding motif
GB44092	REPET_tblastx:Gypsy-40_DPu-I:ClassI:LTR:Gypsy+8594+8866;REPET_tblastx:Gypsy-40_DPu-I:ClassI:LTR:Gypsy+8012+8437	Previously_Known	5247	14	23	12	IPR002153;IPR002110;IPR020683;IPR005821	Transient receptor potential channel, canonical;Ankyrin repeat;Ankyrin repeat-containing domain;Ion transport domain
GB48288	REPET_TEs:noCat_Blc145_amel45-B-R5533-Map20+1661+2788	TypeI_New	78	1	0	0	NA	NA
GB50041	REPET_TEs:RXX-LARD_Blc521_amel45-L-B620-Map1+652+755	Previously_Known	1746	5	5	8	NA	NA
GB55591	REPET_TEs:RXX-LARD_Blc429_amel45-L-B524-Map1+2279+2502;REPET_TEs:RXX-LARD_Blc429_amel45-L-B524-Map1+549+2748;REPET_TEs:RXX-LARD_Blc429_amel45-L-B524-Map1+1+3151;REPET_TEs:RXX-LARD_Blc429_amel45-L-B524-Map1+393+3043;REPET_TEs:RXX-LARD_Blc429_amel45-L-B524-Map1+2490+2595;REPET_TEs:RXX-TRIM_Blc672_amel45-L-B820-Map1+9+379;REPET_TEs:RXX-TRIM_Blc672_amel45-L-B820-Map1+1+1763;REPET_TEs:RXX-TRIM_Blc672_…	Previously_Known	14091	6	30	27	NA	NA
GB40664	REPET_TEs:RXX-LARD_Blc315_amel45-L-B409-Map1+4236+4455	Previously_Known	1134	9	7	3	IPR004117	Olfactory receptor, Drosophila
GB48914	REPET_TEs:RXX-LARD_Blc351_amel45-L-B448-Map1+641+763	Previously_Known	522	5	14	2	NA	NA
GB43402	REPET_TEs:DTX-incomp_Blc169_amel45-L-B244-Map1+5382+5709	Previously_Known	1443	7	4	1	IPR022043	Chromatin assembly factor 1 subunit A
GB51318	REPET_TEs:RXX-LARD_Blc316_amel45-L-B410-Map1+1742+1903	TypeI_New	234	2	0	3	NA	NA
GB55550	REPET_TEs:RXX-TRIM_Blc725_amel45-L-B890-Map1+1+1659	Previously_Known	3096	17	16	1	IPR000980;IPR011993;IPR001936;IPR001849;IPR001452;IPR000008;IPR023152;IPR018029;IPR008936;IPR008973	SH2 domain;Pleckstrin homology-like domain;Ras GTPase-activating protein;Pleckstrin homology domain;Src homology-3 domain;C2 calcium-dependent membrane targeting;Ras GTPase-activating protein, conserved site;C2 membrane targeting protein;Rho GTPase activation protein;C2 calcium/lipid-binding domain, CaLB
GB46970	REPET_TEs:RXX-LARD_Blc216_amel45-L-B302-Map1+2800+6049	Previously_Known	1185	7	7	4	IPR000215;IPR023796;IPR023795	Serpin family;Serpin domain;Protease inhibitor I4, serpin, conserved site
GB45607	REPET_tblastx:FAMAR1:ClassII:TIR:Tc1-Mariner+546+1014;REPET_tblastx:AVMAR1A:ClassII:TIR:Tc1-Mariner+122+166;REPET_tblastx:Mariner1_BT:ClassII:TIR:Tc1-Mariner+211+354;REPET_tblastx:Mariner_Tbel:ClassII:TIR:Tc1-Mariner+395+535;REPET_tblastx:MARINER_TF:ClassII:TIR:Tc1-Mariner+362+394;REPET_TEs:DTX-incomp-chim_Blc58_amel45-L-B108-Map1_reversed+4730+5941;REPET_blastx:Mariner1_BT_1p:ClassII:TIR:Tc1-Mar…	TypeII_New	354	1	0	1	NA	NA
GB48986	REPET_TEs:RXX-LARD_Blc345_amel45-L-B439-Map1+1185+3766;REPET_TEs:RXX-LARD_Blc345_amel45-L-B439-Map1+1+4059	Previously_Known	1344	5	0	0	IPR011701;IPR020846;IPR016196	Major facilitator superfamily;Major facilitator superfamily domain;Major facilitator superfamily domain, general substrate transporter
GB46293	REPET_blastx:FAMAR1_1p:ClassII:TIR:Tc1-Mariner+1+158;REPET_tblastx:FAMAR1:ClassII:TIR:Tc1-Mariner+2+664;REPET_TEs:DTX-incomp-chim_Blc3_amel45-B-P4.32-Map4_reversed+1+661	TypeII_New	129	1	3	18	NA	NA
GB55640	REPET_TEs:noCat_Blc213_amel45-B-R6091-Map13+1537+6618	Previously_Known	1053	6	7	0	IPR002347;IPR002198;IPR016040	Glucose/ribitol dehydrogenase;Short-chain dehydrogenase/reductase SDR;NAD(P)-binding domain
GB43087	REPET_TEs:PotentialHostGene_Blc24_amel45-B-R5057-Map3+12015+12144	Previously_Known	3177	10	6	6	IPR000859;IPR002172;IPR023415	CUB;Low-density lipoprotein (LDL) receptor class A repeat;Low-density lipoprotein (LDL) receptor class A, conserved site
GB53988	REPET_TEs:DTX-incomp_Blc39_amel45-L-B83-Map1+6205+12807	TypeII_New	168	1	0	0	NA	NA
GB50927	REPET_TEs:RXX-LARD_Blc216_amel45-L-B302-Map1+4763+5498	Previously_Known	1413	5	12	2	IPR010504;IPR001478	Arfaptin homology domain;PDZ domain
GB41222	REPET_TEs:DMX-incomp-chim_Blc66_amel45-L-B117-Map1+12077+12300	Previously_Known	1512	6	6	5	IPR000832;IPR017981	GPCR, family 2, secretin-like;GPCR, family 2-like
GB47279	REPET_TEs:DTX-incomp_Blc73_amel45-L-B124-Map1+9813+9948	Previously_Known	1557	7	13	6	IPR002401;IPR001128;IPR017972	Cytochrome P450, E-class, group I;Cytochrome P450;Cytochrome P450, conserved site
GB43149	REPET_tblastx:Ginger2-1_BF:ClassII:?:Ginger2/TDD+2619+2771;REPET_tblastx:Ginger2-1_AP:ClassII:?:Ginger2/TDD+1051+1341;REPET_blastx:Ginger2-1_AP_1p:ClassII:?:Ginger2/TDD+88+298	Previously_Known	2358	2	2	4	IPR013087;IPR007087;IPR015880;IPR001584;IPR012337	Zinc finger C2H2-type/integrase DNA-binding domain;Zinc finger, C2H2;Zinc finger, C2H2-like;Integrase, catalytic core;Ribonuclease H-like domain
GB41274	REPET_TEs:RXX-LARD_Blc160_amel45-L-B234-Map1+5745+6980	TypeII_New	84	1	0	0	NA	NA
GB56019	REPET_TEs:RXX-LARD_Blc188_amel45-L-B270-Map1+1793+1957	TypeII_New	447	2	0	1	NA	NA
GB51341	REPET_TEs:RXX-LARD_Blc97_amel45-L-B159-Map1+7209+7345	TypeI_New	1806	7	9	0	NA	NA
GB52272	REPET_tblastx:FAMAR1:ClassII:TIR:Tc1-Mariner+494+1261;REPET_tblastx:AMARI:ClassII:TIR:Tc1-Mariner+1+897;REPET_TEs:DTX-incomp-chim_Blc17_amel45-B-P31.32-Map9+1+957;REPET_TEs:DTX-incomp-chim_Blc21_amel45-B-R1357-Map20_reversed+10686+11598;REPET_blastx:AMARI_1p:ClassII:TIR:Tc1-Mariner+1+232;REPET_blastx:FAMAR1_1p:ClassII:TIR:Tc1-Mariner+67+342	TypeI_New	705	2	20	59	IPR001888	Transposase, type 1
GB51457	REPET_blastx:Copia16-NV_I_2p:ClassI:LTR:Copia+120+216;REPET_blastx:Copia-30_DPu-I_1p:ClassI:LTR:Copia+219+229;REPET_blastx:Copia15-NV_I_1p:ClassI:LTR:Copia+206+216;REPET_tblastx:Copia16-NVi_I:ClassI:LTR:Copia+144+1271;REPET_TEs:DTX-incomp-chim_Blc21_amel45-B-R1357-Map20_reversed+10243+20629	TypeI_New	198	2	9	0	NA	NA
GB50639	REPET_TEs:RXX-LARD_Blc216_amel45-L-B302-Map1+1307+6270	Previously_Known	255	3	4	2	NA	NA
GB53968	REPET_TEs:RXX-LARD_Blc431_amel45-L-B526-Map1+1+3141;REPET_TEs:RXX-LARD_Blc431_amel45-L-B526-Map1+30+1257	Previously_Known	1476	1	36	48	IPR019956;IPR000626;IPR019954;IPR019955	Ubiquitin subgroup;Ubiquitin;Ubiquitin conserved site;Ubiquitin supergroup
GB45369	REPET_tblastx:P126:ClassII:TIR:P+345+947	Previously_Known	954	5	46	8	IPR020472;IPR015943;IPR001680;IPR019775;IPR017986	G-protein beta WD-40 repeat;WD40/YVTN repeat-like-containing domain;WD40 repeat;WD40 repeat, conserved site;WD40-repeat-containing domain
GB53355	REPET_TEs:DTX-incomp-chim_Blc3_amel45-B-P4.32-Map4_reversed+7+891;REPET_blastx:FAMAR1_1p:ClassII:TIR:Tc1-Mariner+14+226;REPET_blastx:Mariner_Tbel_1p:ClassII:TIR:Tc1-Mariner+3+41;REPET_tblastx:FAMAR1:ClassII:TIR:Tc1-Mariner+4+878	TypeI_New	996	6	5	18	IPR001314;IPR001254;IPR009003	Peptidase S1A, chymotrypsin-type;Peptidase S1/S6, chymotrypsin/Hap;Peptidase cysteine/serine, trypsin-like
GB52041	REPET_tblastx:FAMAR1:ClassII:TIR:Tc1-Mariner+387+1197;REPET_tblastx:MARINER_AM:ClassII:TIR:Tc1-Mariner+850+937;REPET_TEs:DTX-incomp-chim_Blc17_amel45-B-P31.32-Map9+50+971;REPET_blastx:MARINER2_GT_1p:ClassII:TIR:Tc1-Mariner+338+346;REPET_blastx:FAMAR1_1p:ClassII:TIR:Tc1-Mariner+67+336	TypeI_New	834	2	18	92	IPR001888	Transposase, type 1
GB51594	REPET_TEs:PotentialHostGene_Blc42_amel45-B-R567-Map3+1+13963	Previously_Known	555	2	0	0	IPR013783;IPR007110	Immunoglobulin-like fold;Immunoglobulin-like
GB40940	REPET_TEs:DTX-incomp_Blc55_amel45-L-B105-Map1+8055+8516	TypeII_New	234	3	8	0	NA	NA
GB48812	REPET_TEs:RXX-LARD_Blc206_amel45-L-B290-Map1+1176+1610	Previously_Known	1449	6	12	0	IPR003095;IPR011990;IPR001623;IPR001440;IPR013105;IPR019734;IPR013026	Heat shock protein DnaJ;Tetratricopeptide-like helical;Heat shock protein DnaJ, N-terminal;Tetratricopeptide TPR-1;Tetratricopeptide TPR2;Tetratricopeptide repeat;Tetratricopeptide repeat-containing domain
GB47703	REPET_TEs:DTX-incomp_Blc28_amel45-L-B70-Map1+3530+4755	TypeII_New	84	2	1	1	NA	NA
GB45808	REPET_TEs:RXX-LARD_Blc187_amel45-L-B266-Map1+1+7397	TypeI_New	303	3	26	3	NA	NA
GB45597	REPET_TEs:RXX-LARD_Blc295_amel45-L-B390-Map1+667+4267;REPET_TEs:RXX-LARD_Blc318_amel45-L-B411-Map1+1219+1245	TypeI_New	1947	10	36	222	IPR011989;IPR000225;IPR016024	Armadillo-like helical;Armadillo;Armadillo-type fold
GB55025	REPET_TEs:RYX-comp_Blc389_amel45-B-R5955-Map3+1+3518	Previously_Known	300	2	1	1	NA	NA
GB41458	REPET_TEs:DTX-incomp_Blc32_amel45-L-B75-Map1+13377+14723;REPET_blastx:AMARI_1p:ClassII:TIR:Tc1-Mariner+78+217;REPET_tblastx:AMARI:ClassII:TIR:Tc1-Mariner+344+895	TypeII_New	411	3	1	1	NA	NA
GB53438	REPET_TEs:DTX-incomp-chim_Blc134_amel45-L-B204-Map1_reversed+4414+4437	Previously_Known	1479	9	12	0	IPR003084;IPR000286;IPR023801	Histone deacetylase;Histone deacetylase superfamily;Histone deacetylase domain
GB52005	REPET_TEs:RXX-LARD_Blc683_amel45-L-B833-Map1+1+1414	TypeII_New	249	1	0	0	NA	NA
GB48138	REPET_TEs:RXX-TRIM_Blc724_amel45-L-B887-Map1+1238+1631	Previously_Known	1371	7	0	0	IPR025254	Domain of unknown function DUF4201
GB43406	REPET_TEs:RXX-TRIM_Blc992_amel45-L-B1312-Map1+1+1290	TypeII_New	96	2	0	0	NA	NA
GB54672	REPET_TEs:noCat_Blc105_amel45-B-R5619-Map20+2904+10407	Previously_Known	651	4	5	0	IPR001787	Ribosomal protein L21
GB51296	REPET_TEs:RXX-LARD_Blc203_amel45-L-B285-Map1+4971+5072	TypeII_New	324	5	14	0	NA	NA
GB48290	REPET_TEs:RXX-LARD_Blc278_amel45-L-B373-Map1+4368+4419	Previously_Known	423	2	0	0	IPR004000;IPR004001;IPR020902	Actin-like;Actin, conserved site;Actin/actin-like conserved site
GB42987	REPET_TEs:RXX-TRIM_Blc1083_amel45-L-B1447-Map1+23+800	Previously_Known	1338	7	11	4	IPR015943;IPR007287;IPR001680;IPR019775;IPR017986	WD40/YVTN repeat-like-containing domain;Sof1-like protein;WD40 repeat;WD40 repeat, conserved site;WD40-repeat-containing domain
GB47526	REPET_TEs:noCat_Blc254_amel45-B-R5686-Map20+5187+5740	TypeII_New	126	1	0	2	NA	NA
GB55207	REPET_TEs:RXX-LARD_Blc197_amel45-L-B280-Map1+2982+6868;REPET_TEs:RXX-LARD_Blc260_amel45-L-B352-Map1+1+5515	Previously_Known	1314	6	44	1	IPR017996;IPR011042;IPR003534	Major royal jelly;Six-bladed beta-propeller, TolB-like;Major royal jelly-related
GB55564	REPET_TEs:DTX-incomp_Blc132_amel45-L-B202-Map1+9218+9373	Previously_Known	1506	4	11	5	NA	NA
GB52051	REPET_tblastx:FAMAR1:ClassII:TIR:Tc1-Mariner+1+1296;REPET_TEs:DTX-incomp-chim_Blc74_amel45-L-B127-Map1_reversed+7591+8559;REPET_blastx:MARINER2_GT_1p:ClassII:TIR:Tc1-Mariner+333+350;REPET_blastx:FAMAR1_1p:ClassII:TIR:Tc1-Mariner+161+342	TypeI_New	564	1	1	36	IPR001888	Transposase, type 1
GB51236	REPET_TEs:PotentialHostGene_Blc211_amel45-L-B295-Map1+576+4366	TypeI_New	1131	6	20	1	IPR015876;IPR005804	Fatty acid desaturase, type 1, core;Fatty acid desaturase, type 1
GB43803	REPET_TEs:DTX-incomp_Blc28_amel45-L-B70-Map1+3262+8225	TypeII_New	150	3	1	3	NA	NA
GB53905	REPET_TEs:DMX-incomp-chim_Blc80_amel45-L-B137-Map1+5025+5976	Previously_Known	324	1	0	1	IPR002713	FF domain
GB47329	REPET_TEs:RXX-LARD_Blc216_amel45-L-B302-Map1+453+6314	Previously_Known	1977	13	19	8	IPR015943;IPR011990;IPR001680;IPR019734;IPR013026;IPR017986	WD40/YVTN repeat-like-containing domain;Tetratricopeptide-like helical;WD40 repeat;Tetratricopeptide repeat;Tetratricopeptide repeat-containing domain;WD40-repeat-containing domain
GB44813	REPET_TEs:RXX-LARD-chim_Blc121_amel45-L-B190-Map1+513+6694	TypeII_New	237	1	0	3	NA	NA
GB41096	REPET_TEs:RXX-TRIM_Blc603_amel45-L-B728-Map1+309+2006;REPET_TEs:RXX-TRIM_Blc603_amel45-L-B728-Map1+285+333;REPET_TEs:RXX-TRIM_Blc603_amel45-L-B728-Map1+1+2006;REPET_TEs:RXX-TRIM_Blc603_amel45-L-B728-Map1+631+1862	Previously_Known	12540	4	2	3	NA	NA
GB55213	REPET_TEs:RXX-LARD_Blc161_amel45-L-B235-Map1+3405+4578;REPET_TEs:RXX-LARD_Blc197_amel45-L-B280-Map1+1+7012;REPET_TEs:RXX-LARD_Blc197_amel45-L-B280-Map1+1041+2282;REPET_TEs:RXX-LARD_Blc260_amel45-L-B352-Map1+1660+5515	Previously_Known	1338	6	183	8	IPR017996;IPR011042;IPR003534	Major royal jelly;Six-bladed beta-propeller, TolB-like;Major royal jelly-related
GB50619	REPET_TEs:PotentialHostGene_Blc1233_amel45-B-R40-Map3+690+911;REPET_TEs:RXX-LARD_Blc153_amel45-L-B225-Map1+63+336	Previously_Known	5160	3	6	6	NA	NA
GB45972	REPET_TEs:DTX-incomp_Blc51_amel45-L-B98-Map1+3125+3697	Previously_Known	5211	25	41	0	IPR002126;IPR013320;IPR000233;IPR001791;IPR013032;IPR001881;IPR006210;IPR020894;IPR000742;IPR008985;IPR015919	Cadherin;Concanavalin A-like lectin/glucanase, subgroup;Cadherin, cytoplasmic domain;Laminin G domain;EGF-like, conserved site;EGF-like calcium-binding;Epidermal growth factor-like;Cadherin conserved site;Epidermal growth factor-like domain;Concanavalin A-like lectin/glucanases superfamily;Cadherin-like
GB46463	REPET_TEs:RXX-LARD_Blc271_amel45-L-B365-Map1+1+5265	Previously_Known	327	2	1	0	IPR023395;IPR018108	Mitochondrial carrier domain;Mitochondrial substrate/solute carrier
GB44563	REPET_TEs:DTX-incomp_Blc28_amel45-L-B70-Map1+4490+6289	TypeII_New	189	3	5	3	NA	NA
GB49678	REPET_TEs:PotentialHostGene_Blc221_amel45-B-R1463-Map4+1+3018	Previously_Known	453	3	1	14	NA	NA
GB46631	REPET_TEs:DMX-incomp-chim_Blc80_amel45-L-B137-Map1+9116+9490	TypeII_New	240	2	0	2	NA	NA
GB54951	REPET_TEs:RXX-LARD_Blc214_amel45-L-B298-Map1+4008+4474	Previously_Known	1065	8	13	1	IPR001394;IPR018200	Peptidase C19, ubiquitin carboxyl-terminal hydrolase 2;Peptidase C19, ubiquitin carboxyl-terminal hydrolase 2, conserved site
GB48921	REPET_tblastx:FAMAR1:ClassII:TIR:Tc1-Mariner+865+960;REPET_tblastx:Mariner1_BT:ClassII:TIR:Tc1-Mariner+211+276;REPET_tblastx:NAVIMAR1:ClassII:TIR:Tc1-Mariner+316+420;REPET_tblastx:SMAR7:ClassII:TIR:Tc1-Mariner+278+304;REPET_TEs:DTX-incomp-chim_Blc58_amel45-L-B108-Map1_reversed+4732+5938;REPET_blastx:Mariner1_BT_1p:ClassII:TIR:Tc1-Mariner+184+339;REPET_blastx:FAMAR1_1p:ClassII:TIR:Tc1-Mariner+44+1…	TypeII_New	213	2	0	1	NA	NA
GB55206	REPET_TEs:RXX-LARD_Blc197_amel45-L-B280-Map1+4268+6916;REPET_TEs:RXX-LARD_Blc197_amel45-L-B280-Map1+2380+2767;REPET_TEs:RXX-LARD_Blc197_amel45-L-B280-Map1+2982+6868;REPET_TEs:RXX-LARD_Blc260_amel45-L-B352-Map1+4403+5236;REPET_TEs:RXX-LARD_Blc260_amel45-L-B352-Map1+8+1756	Previously_Known	1395	6	125	86	IPR017996;IPR011042;IPR003534	Major royal jelly;Six-bladed beta-propeller, TolB-like;Major royal jelly-related
GB48842	REPET_TEs:RXX-LARD_Blc404_amel45-L-B503-Map1+1167+1312	Previously_Known	786	4	2	1	NA	NA
GB48181	REPET_TEs:DTX-incomp_Blc28_amel45-L-B70-Map1+4219+6845	Previously_Known	438	5	1	1	NA	NA
GB54389	REPET_TEs:PotentialHostGene_Blc1213_amel45-B-R5176-Map3+1+1048	Previously_Known	3951	15	11	3	IPR006403;IPR001757;IPR023300;IPR023214;IPR023299;IPR005834;IPR008250;IPR006121;IPR006416;IPR006122;IPR018303;IPR017969	ATPase, P type, cation/copper-transporter;ATPase, P-type, K/Mg/Cd/Cu/Zn/Na/Ca/Na/H-transporter;ATPase, P-type, cytoplasmic transduction domain A;HAD-like domain;ATPase, P-type, cytoplasmic domain N;Haloacid dehalogenase-like hydrolase;ATPase, P-type, ATPase-associated domain;Heavy metal-associated domain, HMA;ATPase, P-type, heavy metal translocating;Heavy metal-associated domain, copper ion-bind…
GB45796	REPET_TEs:RXX-LARD_Blc161_amel45-L-B235-Map1+3006+7841	Previously_Known	1131	3	49	138	IPR017996;IPR011042;IPR003534	Major royal jelly;Six-bladed beta-propeller, TolB-like;Major royal jelly-related
GB55709	REPET_TEs:noCat_Blc145_amel45-B-R5533-Map20+8533+8817	TypeII_New	96	2	3	0	NA	NA
GB49417	REPET_TEs:PotentialHostGene_Blc782_amel45-B-R427-Map3+513+586	TypeI_New	609	5	12	0	IPR010400;IPR008979	PITH domain;Galactose-binding domain-like
GB50826	REPET_TEs:RXX-LARD_Blc248_amel45-L-B338-Map1+259+4849	TypeII_New	414	2	0	3	NA	NA
GB53685	REPET_TEs:PotentialHostGene_Blc728_amel45-B-R1075-Map3+435+1449	Previously_Known	1812	10	15	0	IPR001173;IPR000772	Glycosyl transferase, family 2;Ricin B lectin domain
GB53675	REPET_TEs:DMX-incomp-chim_Blc66_amel45-L-B117-Map1+131+185	TypeII_New	510	4	5	0	NA	NA
GB49739	REPET_TEs:RXX-LARD_Blc178_amel45-L-B251-Map1+994+1326	TypeII_New	171	2	0	0	IPR001750	NADH:ubiquinone/plastoquinone oxidoreductase
GB54276	REPET_TEs:RXX-TRIM_Blc824_amel45-L-B1029-Map1+936+1447;REPET_TEs:RXX-LARD_Blc325_amel45-L-B422-Map1+222+389	TypeII_New	258	2	2	2	NA	NA
GB51778	REPET_TEs:RXX-LARD_Blc755_amel45-L-B933-Map1+111+1586	TypeII_New	192	1	0	1	NA	NA
GB42008	REPET_TEs:RXX-LARD_Blc495_amel45-L-B592-Map1+1+2589	TypeII_New	96	1	0	1	NA	NA
GB50241	REPET_TEs:DTX-incomp_Blc28_amel45-L-B70-Map1+12828+13118	Previously_Known	921	2	8	3	NA	NA
GB50550	REPET_tblastx:Gypsy-16-I_HM:ClassI:LTR:Gypsy+379+765;REPET_tblastx:Gypsy-4_DPu-I:ClassI:LTR:Gypsy+47+403;REPET_blastx:Gypsy8-I_AP_1p:ClassI:LTR:Gypsy+6+120;REPET_blastx:Gypsy-16-I_HM_1p:ClassI:LTR:Gypsy+116+244	TypeI_New	1092	5	9	7	NA	NA
GB46164	REPET_TEs:DTX-incomp-chim_Blc106_amel45-L-B168-Map1+8235+8583	Previously_Known	1059	5	6	1	IPR013783;IPR020766;IPR003599;IPR003598;IPR007110	Immunoglobulin-like fold;Fibroblast growth factor receptor-like;Immunoglobulin subtype;Immunoglobulin subtype 2;Immunoglobulin-like
GB47533	REPET_blastx:Mariner1_BT_1p:ClassII:TIR:Tc1-Mariner+12+209;REPET_tblastx:FAMAR1:ClassII:TIR:Tc1-Mariner+424+444;REPET_tblastx:SMAR26:ClassII:TIR:Tc1-Mariner+318+338;REPET_tblastx:Mariner1_BT:ClassII:TIR:Tc1-Mariner+412+432;REPET_tblastx:Mariner_Tbel:ClassII:TIR:Tc1-Mariner+416+436;REPET_tblastx:MARINER_CA:ClassII:TIR:Tc1-Mariner+176+418;REPET_TEs:RXX-LARD_Blc160_amel45-L-B234-Map1+47+8293	TypeI_New	384	2	2	1	NA	NA
GB52817	REPET_TEs:RIX-incomp_Blc375_amel45-B-R5705-Map11+836+2122	TypeI_New	276	1	0	2	NA	NA
GB55527	REPET_TEs:RXX-LARD_Blc177_amel45-L-B250-Map1+4008+4102	Previously_Known	3066	7	2	2	IPR005122;IPR015637;IPR017956	Uracil-DNA glycosylase-like;DNA glycosylase, G/T mismatch;AT hook, DNA-binding motif
GB46960	REPET_TEs:PotentialHostGene_Blc728_amel45-B-R1075-Map3+1+1652	Previously_Known	1311	5	15	2	IPR001173	Glycosyl transferase, family 2
GB53877	REPET_TEs:PotentialHostGene_Blc110_amel45-L-B172-Map1+647+2843	TypeI_New	1122	8	5	1	IPR002893	Zinc finger, MYND-type
GB40612	REPET_TEs:RXX-LARD_Blc72_amel45-L-B123-Map1+6041+8074	TypeII_New	105	2	0	0	NA	NA
GB48332	REPET_TEs:RXX-TRIM_Blc1083_amel45-L-B1447-Map1+843+951	Previously_Known	372	3	0	0	IPR005336	Uncharacterised protein family UPF0041
GB47601	REPET_TEs:RXX-LARD_Blc216_amel45-L-B302-Map1+289+5977	Previously_Known	1347	7	7	5	IPR002110;IPR020683;IPR013083;IPR001841	Ankyrin repeat;Ankyrin repeat-containing domain;Zinc finger, RING/FYVE/PHD-type;Zinc finger, RING-type
GB45922	REPET_TEs:RXX-LARD_Blc286_amel45-L-B379-Map1+4845+4997	TypeI_New	108	1	0	0	NA	NA
GB55091	REPET_TEs:RXX_Blc88_amel45-L-B148-Map1+213+290	Previously_Known	1062	6	16	3	IPR000649	Initiation factor 2B-related
GB50366	REPET_TEs:noCat_Blc380_amel45-B-R5466-Map12+2884+3219	Previously_Known	1203	5	17	6	IPR001452	Src homology-3 domain
GB41255	REPET_TEs:RXX-TRIM_Blc724_amel45-L-B887-Map1+26+1407	TypeI_New	138	1	0	0	NA	NA
GB53808	REPET_TEs:DTX-incomp-chim_Blc107_amel45-L-B169-Map1+5651+6819	TypeII_New	90	1	0	0	NA	NA
GB40780	REPET_TEs:RXX-LARD_Blc295_amel45-L-B390-Map1+675+4378	Previously_Known	1002	6	11	3	IPR010531	NOA36
GB43064	REPET_TEs:PotentialHostGene_Blc24_amel45-B-R5057-Map3+1+16196	Previously_Known	1275	7	5	1	IPR006201;IPR002394;IPR006202;IPR006029;IPR018000	Neurotransmitter-gated ion-channel;Nicotinic acetylcholine receptor;Neurotransmitter-gated ion-channel ligand-binding;Neurotransmitter-gated ion-channel transmembrane domain;Neurotransmitter-gated ion-channel, conserved site
GB48375	REPET_TEs:RIX-incomp_Blc303_amel45-B-G815-Map3+43+4756	Previously_Known	3630	12	15	16	IPR001752;IPR000253;IPR019821;IPR008984	Kinesin, motor domain;Forkhead-associated (FHA) domain;Kinesin, motor region, conserved site;SMAD/FHA domain
GB40877	REPET_TEs:noCat_Blc254_amel45-B-R5686-Map20+532+5784	Previously_Known	525	2	9	7	IPR008855	Translocon-associated
GB48264	REPET_TEs:RIX-incomp_Blc1203_amel45-L-B1624-Map1+11+166	Previously_Known	1215	4	13	0	IPR013763;IPR015431;IPR015429;IPR006671;IPR004367;IPR017060	Cyclin-like;Cyclin L, metazoa/fungi;Cyclin C/H/T/L;Cyclin, N-terminal;Cyclin, C-terminal;Cyclin L
GB55901	REPET_TEs:RXX-LARD_Blc431_amel45-L-B526-Map1+2175+2671	Previously_Known	471	3	30	3	IPR019956;IPR000626;IPR002906;IPR019954;IPR019955	Ubiquitin subgroup;Ubiquitin;Ribosomal protein S27a;Ubiquitin conserved site;Ubiquitin supergroup
GB40203	REPET_TEs:RXX-TRIM_Blc824_amel45-L-B1029-Map1+683+1480	Previously_Known	3372	19	15	10	IPR001424	Superoxide dismutase, copper/zinc binding domain
GB52897	REPET_TEs:noCat_Blc145_amel45-B-R5533-Map20+1+7742;REPET_TEs:RXX-LARD_Blc76_amel45-L-B130-Map1+40+11594	TypeI_New	225	4	5	0	NA	NA
GB48213	REPET_TEs:PotentialHostGene_Blc158_amel45-B-R1794-Map4+1+8307	Previously_Known	1431	7	3	0	IPR013825;IPR013824;IPR000380;IPR013497;IPR003602;IPR023405	DNA topoisomerase, type IA, central region, subdomain 2;DNA topoisomerase, type IA, central region, subdomain 1;DNA topoisomerase, type IA;DNA topoisomerase, type IA, central;DNA topoisomerase, type IA, DNA-binding;DNA topoisomerase, type IA, core domain
GB43946	REPET_TEs:RXX-LARD_Blc90_amel45-L-B151-Map1+1811+9650	TypeII_New	2352	12	6	5	NA	NA
GB48731	REPET_TEs:RXX-TRIM_Blc718_amel45-L-B880-Map1+571+1555	TypeI_New	279	2	0	0	NA	NA
GB55756	REPET_TEs:RXX-TRIM_Blc574_amel45-L-B689-Map1+813+2134;REPET_TEs:RXX-TRIM_Blc574_amel45-L-B689-Map1+1+2134	TypeII_New	123	2	2	1	NA	NA
GB41750	REPET_TEs:DTX-incomp_Blc28_amel45-L-B70-Map1+4363+6189	TypeII_New	81	2	2	0	NA	NA
GB53293	REPET_TEs:DTX-incomp-chim_Blc17_amel45-B-P31.32-Map9+658+971;REPET_blastx:FAMAR1_1p:ClassII:TIR:Tc1-Mariner+266+342;REPET_tblastx:MARINER_AM:ClassII:TIR:Tc1-Mariner+630+918	TypeI_New	375	2	1	37	NA	NA
GB52759	REPET_TEs:RXX-LARD_Blc177_amel45-L-B250-Map1+4056+4162;REPET_TEs:PotentialHostGene_Blc24_amel45-B-R5057-Map3+11997+12117	Previously_Known	6885	23	30	14	IPR023394;IPR015403;IPR000904	SEC7-like, alpha orthogonal bundle;Domain of unknown function DUF1981, SEC7 associated;SEC7-like
GB44749	REPET_TEs:noCat_Blc105_amel45-B-R5619-Map20+3207+10484	Previously_Known	573	3	30	1	IPR020040;IPR000702;IPR002359	Ribosomal protein L6, alpha-beta domain;Ribosomal protein L6;Ribosomal protein L6, conserved site-2
GB48923	REPET_TEs:noCat_Blc105_amel45-B-R5619-Map20+2907+10479;REPET_TEs:RXX-LARD_Blc135_amel45-L-B205-Map1+4912+9166	Previously_Known	4662	26	19	5	IPR000999;IPR005034;IPR003100;IPR006935;IPR001650;IPR001159;IPR014001	Ribonuclease III domain;Dicer double-stranded RNA-binding fold;Argonaute/Dicer protein, PAZ;Helicase/UvrB domain;Helicase, C-terminal;Double-stranded RNA-binding;Helicase, superfamily 1/2, ATP-binding domain
GB55464	REPET_tblastx:P126:ClassII:TIR:P+102+1199	Previously_Known	1344	5	5	2	IPR020472;IPR015943;IPR001680;IPR019775;IPR017986	G-protein beta WD-40 repeat;WD40/YVTN repeat-like-containing domain;WD40 repeat;WD40 repeat, conserved site;WD40-repeat-containing domain
GB51211	REPET_TEs:PotentialHostGene_Blc205_amel45-L-B288-Map1+4998+6051;REPET_TEs:PotentialHostGene_Blc205_amel45-L-B288-Map1+1+6849;REPET_TEs:PotentialHostGene_Blc205_amel45-L-B288-Map1+786+2664	TypeI_New	2727	15	4	9	IPR000172;IPR007867	Glucose-methanol-choline oxidoreductase, N-terminal;Glucose-methanol-choline oxidoreductase, C-terminal
GB41980	REPET_TEs:RXX-LARD_Blc216_amel45-L-B302-Map1+187+6240	Previously_Known	1455	10	13	13	IPR015943;IPR001680;IPR017986	WD40/YVTN repeat-like-containing domain;WD40 repeat;WD40-repeat-containing domain
GB52082	REPET_TEs:RXX-LARD_Blc87_amel45-L-B144-Map1+1+11172	Previously_Known	2322	13	8	5	IPR002921	Lipase, class 3
GB41577	REPET_blastx:MARIAM1_1p:ClassII:TIR:Tc1-Mariner+1+342;REPET_tblastx:MARIAM1:ClassII:TIR:Tc1-Mariner+1+1273;REPET_TEs:DTX-incomp-chim_Blc91_amel45-L-B152-Map1+7422+9276	Previously_Known	324	1	3	12	NA	NA
GB42077	REPET_TEs:DMX-incomp-chim_Blc29_amel45-L-B71-Map1+1+15071	Previously_Known	2481	11	10	3	IPR013812;IPR013781;IPR006104;IPR006103;IPR017853;IPR008979;IPR006102	Glycoside hydrolase, family 2/20, immunoglobulin-like beta-sandwich domain;Glycoside hydrolase, catalytic domain;Glycoside hydrolase, family 2, N-terminal;Glycoside hydrolase, family 2, TIM barrel;Glycoside hydrolase, superfamily;Galactose-binding domain-like;Glycoside hydrolase, family 2, immunoglobulin-like beta-sandwich
GB52322	REPET_TEs:RXX-LARD_Blc428_amel45-L-B523-Map1+279+527	Previously_Known	3042	9	12	8	IPR005599	GPI mannosyltransferase
GB54331	REPET_TEs:DMX-incomp-chim_Blc69_amel45-L-B120-Map1+2235+2606	Previously_Known	1038	6	29	0	IPR000668;IPR013128;IPR013201;IPR000169;IPR025660;IPR025661	Peptidase C1A, papain C-terminal;Peptidase C1A, papain;Proteinase inhibitor I29, cathepsin propeptide;Cysteine peptidase, cysteine active site;Cysteine peptidase, histidine active site;Cysteine peptidase, asparagine active site
GB45988	REPET_TEs:DMX-incomp-chim_Blc66_amel45-L-B117-Map1+1+12304;REPET_TEs:PotentialHostGene_Blc42_amel45-B-R567-Map3+4495+4714	Previously_Known	1350	11	4	0	IPR013783;IPR013098;IPR003599;IPR003598;IPR007110	Immunoglobulin-like fold;Immunoglobulin I-set;Immunoglobulin subtype;Immunoglobulin subtype 2;Immunoglobulin-like
GB51922	REPET_TEs:PotentialHostGene_Blc678_amel45-B-R6270-Map5+101+1629	TypeI_New	618	3	0	0	NA	NA
GB44359	REPET_TEs:RXX-TRIM_Blc824_amel45-L-B1029-Map1+570+984	Previously_Known	4404	24	21	0	IPR003590;IPR001611	Leucine-rich repeat, ribonuclease inhibitor subtype;Leucine-rich repeat
GB41177	REPET_TEs:RXX-LARD_Blc59_amel45-L-B109-Map1+287+389	Previously_Known	5142	20	13	15	IPR005821	Ion transport domain
GB52263	REPET_TEs:RXX-TRIM_Blc718_amel45-L-B880-Map1+2+1669	TypeII_New	279	2	0	0	NA	NA
GB55119	REPET_TEs:RXX-LARD_Blc93_amel45-L-B155-Map1+7293+7799	TypeII_New	195	1	0	2	NA	NA
GB43489	REPET_TEs:DTX-incomp-chim_Blc320_amel45-L-B413-Map1+2870+3055	TypeII_New	318	3	0	0	NA	NA
GB50958	REPET_TEs:DTX-incomp-chim_Blc200_amel45-L-B281-Map1+1672+6946	Previously_Known	3366	17	44	4	IPR011603;IPR001017;IPR005475	2-oxoglutarate dehydrogenase, E1 component;Dehydrogenase, E1 component;Transketolase-like, pyrimidine-binding domain
GB49629	REPET_TEs:noCat_Blc105_amel45-B-R5619-Map20+2892+10484	Previously_Known	705	7	15	0	IPR001578	Peptidase C12, ubiquitin carboxyl-terminal hydrolase 1
GB55290	REPET_TEs:RXX-LARD_Blc101_amel45-L-B164-Map1+7146+7842	TypeII_New	153	2	7	1	NA	NA
GB50805	REPET_tblastx:Gypsy-40_DPu-I:ClassI:LTR:Gypsy+7946+8233	Previously_Known	2814	1	1	9	IPR020683;IPR002110	Ankyrin repeat-containing domain;Ankyrin repeat
GB52767	REPET_TEs:RXX-LARD_Blc581_amel45-L-B702-Map1+528+767	Previously_Known	939	6	7	2	NA	NA
GB53605	REPET_TEs:DTX-incomp-chim_Blc200_amel45-L-B281-Map1+5055+5259	Previously_Known	2712	14	14	1	IPR001772;IPR000719;IPR002290;IPR020635;IPR017441;IPR008271;IPR011009	Kinase-associated KA1;Protein kinase, catalytic domain;Serine/threonine- / dual-specificity protein kinase, catalytic domain;Tyrosine-protein kinase, catalytic domain;Protein kinase, ATP binding site;Serine/threonine-protein kinase, active site;Protein kinase-like domain
GB53496	REPET_TEs:RXX-LARD_Blc103_amel45-L-B166-Map1+1+10523	TypeII_New	213	1	5	1	NA	NA
GB48102	REPET_TEs:PotentialHostGene_Blc597_amel45-L-B719-Map1+470+594	Previously_Known	3375	20	20	13	IPR001054;IPR018297	Adenylyl cyclase class-3/4/guanylyl cyclase;Adenylyl cyclase class-3/4/guanylyl cyclase, conserved site
GB40317	REPET_TEs:RXX-LARD_Blc357_amel45-L-B456-Map1+1+3775	TypeII_New	159	1	0	0	NA	NA
GB48715	REPET_TEs:RXX-LARD_Blc63_amel45-L-B114-Map1+2977+11436	TypeI_New	429	1	2	4	NA	NA
GB49294	REPET_blastx:BEL-52_CQ-I_1p:ClassI:LTR:Bel-Pao+1452+1706;REPET_tblastx:BEL-593_AA-I:ClassI:LTR:Bel-Pao+5926+6096;REPET_tblastx:BEL4-I_AP:ClassI:LTR:Bel-Pao+5074+5107;REPET_tblastx:BEL-14_CQ-I:ClassI:LTR:Bel-Pao+6041+6148;REPET_tblastx:BEL-74_AA-I:ClassI:LTR:Bel-Pao+6149+6182;REPET_tblastx:BEL-145_AA-I:ClassI:LTR:Bel-Pao+6083+6116;REPET_tblastx:BEL-213_AA-I:ClassI:LTR:Bel-Pao+5956+5989;REPET_tblas…	TypeI_New	462	2	0	3	IPR011025;IPR001019	G protein alpha subunit, helical insertion;Guanine nucleotide binding protein (G-protein), alpha subunit
GB47979	REPET_TEs:DTX-incomp_Blc28_amel45-L-B70-Map1+9104+10182	TypeII_New	366	1	1	5	NA	NA
GB43648	REPET_TEs:RXX-LARD_Blc63_amel45-L-B114-Map1+2385+8331	TypeII_New	114	1	4	3	NA	NA
GB50192	REPET_TEs:PotentialHostGene_Blc110_amel45-L-B172-Map1+1358+1456	TypeI_New	1731	10	16	6	IPR000276;IPR000929;IPR017452	GPCR, rhodopsin-like, 7TM;Dopamine receptor;GPCR, rhodopsin-like superfamily
GB43317	REPET_TEs:RXX-LARD_Blc160_amel45-L-B234-Map1+6045+7221	TypeII_New	156	1	0	0	NA	NA
GB55703	REPET_tblastx:P126:ClassII:TIR:P+54+830	Previously_Known	1038	4	23	4	IPR020472;IPR015943;IPR017252;IPR001680;IPR019775;IPR017986	G-protein beta WD-40 repeat;WD40/YVTN repeat-like-containing domain;Dynein regulator;WD40 repeat;WD40 repeat, conserved site;WD40-repeat-containing domain
GB53786	REPET_TEs:RXX-LARD_Blc379_amel45-L-B478-Map1+2336+2588	TypeII_New	225	1	0	0	NA	NA
GB44127	REPET_TEs:RXX_Blc264_amel45-L-B356-Map1+2265+3393	Previously_Known	4716	12	16	21	IPR000331;IPR001478	Rap/ran-GAP;PDZ domain
GB45190	REPET_TEs:noCat_Blc213_amel45-B-R6091-Map13+1768+2053	TypeII_New	174	2	3	3	NA	NA
GB47969	REPET_TEs:RXX-LARD_Blc206_amel45-L-B290-Map1+1152+1562	Previously_Known	1095	6	9	0	IPR008851;IPR011039	Transcription initiation factor IIF, alpha subunit;Transcription Factor IIF, Rap30/Rap74, interaction
GB40666	REPET_TEs:RXX-LARD_Blc315_amel45-L-B409-Map1+1+4150;REPET_TEs:RXX-LARD_Blc315_amel45-L-B409-Map1+1+4463;REPET_TEs:RXX-LARD_Blc315_amel45-L-B409-Map1+303+713;REPET_TEs:RXX-LARD_Blc315_amel45-L-B409-Map1+750+2220;REPET_TEs:RXX-LARD_Blc315_amel45-L-B409-Map1+1043+2207	Previously_Known	2061	16	2	3	IPR004117	Olfactory receptor, Drosophila
GB47522	REPET_tblastx:piggyBac-15_SM:ClassII:TIR:PiggyBac+485+637	TypeII_New	264	2	0	0	NA	NA
GB52100	REPET_tblastx:BEL-11_DTa-I:ClassI:LTR:Bel-Pao+670+708;REPET_tblastx:BEL-11_DTa-I:ClassI:LTR:Bel-Pao+655+890;REPET_tblastx:BEL-11_DTa-I:ClassI:LTR:Bel-Pao+655+696;REPET_tblastx:BEL-11_DTa-I:ClassI:LTR:Bel-Pao+627+648;REPET_tblastx:BEL-11_DTa-I:ClassI:LTR:Bel-Pao+733+900;REPET_tblastx:BEL-11_DTa-I:ClassI:LTR:Bel-Pao+1118+1218;REPET_tblastx:BEL-11_DTa-I:ClassI:LTR:Bel-Pao+943+1140;REPET_tblastx:BEL-…	TypeI_New	8160	9	4	56	IPR008160;IPR000618	Collagen triple helix repeat;Insect cuticle protein
GB48718	REPET_TEs:DTX-incomp_Blc28_amel45-L-B70-Map1+2636+8426	TypeI_New	297	2	4	12	NA	NA
GB48706	REPET_TEs:noCat_Blc254_amel45-B-R5686-Map20+508+5785	TypeI_New	2409	14	21	12	IPR003409	MORN motif
GB49880	REPET_tblastx:MARINER_AM:ClassII:TIR:Tc1-Mariner+3+937;REPET_TEs:DTX-incomp-chim_Blc17_amel45-B-P31.32-Map9+3+957;REPET_blastx:MARINER2_GT_1p:ClassII:TIR:Tc1-Mariner+341+349;REPET_blastx:FAMAR1_1p:ClassII:TIR:Tc1-Mariner+67+342	TypeI_New	672	2	3	79	IPR001888	Transposase, type 1
GB40667	REPET_TEs:RXX-LARD_Blc315_amel45-L-B409-Map1+2424+4102;REPET_TEs:RXX-LARD_Blc315_amel45-L-B409-Map1+16+2728	Previously_Known	1173	9	1	0	IPR004117	Olfactory receptor, Drosophila
GB42950	REPET_tblastx:FAMAR1:ClassII:TIR:Tc1-Mariner+85+1011;REPET_TEs:DTX-comp_Blc3_amel45-B-R254-Map20_reversed+1+1190;REPET_blastx:FAMAR1_1p:ClassII:TIR:Tc1-Mariner+1+321	TypeI_New	741	5	25	194	NA	NA
GB48894	REPET_TEs:DTX-incomp-chim_Blc175_amel45-L-B248-Map1+1323+5772	Previously_Known	426	3	16	0	IPR021128;IPR008253	MARVEL-like domain;Marvel
GB55967	REPET_TEs:DTX-incomp-chim_Blc427_amel45-L-B522-Map1_reversed+2799+3067	Previously_Known	2544	16	16	0	IPR011989;IPR008658;IPR000225;IPR016024	Armadillo-like helical;Kinesin-associated protein;Armadillo;Armadillo-type fold
GB41056	REPET_TEs:DTX-incomp_Blc28_amel45-L-B70-Map1+1+15076	TypeI_New	288	1	5	7	NA	NA
GB55214	REPET_TEs:RXX-LARD_Blc161_amel45-L-B235-Map1+2990+3614;REPET_TEs:RXX-LARD_Blc197_amel45-L-B280-Map1+1136+1381;REPET_TEs:RXX-LARD_Blc260_amel45-L-B352-Map1+1660+5515;REPET_TEs:RXX-LARD_Blc260_amel45-L-B352-Map1+2250+2500;REPET_TEs:RXX-LARD_Blc364_amel45-L-B464-Map1+10+261	Previously_Known	1251	6	11	2	IPR017996;IPR011042;IPR003534	Major royal jelly;Six-bladed beta-propeller, TolB-like;Major royal jelly-related
GB44565	REPET_TEs:DTX-incomp_Blc215_amel45-L-B300-Map1+1+6564;REPET_blastx:FAMAR1_1p:ClassII:TIR:Tc1-Mariner+1+342;REPET_tblastx:FAMAR1:ClassII:TIR:Tc1-Mariner+1+1245	TypeII_New	180	1	11	4	NA	NA
GB41332	REPET_TEs:DTX-incomp-chim_Blc58_amel45-L-B108-Map1_reversed+2302+2439	Previously_Known	1866	9	19	6	IPR001548	Peptidase M2, peptidyl-dipeptidase A
GB52141	REPET_TEs:noCat_Blc105_amel45-B-R5619-Map20+3336+9334	Previously_Known	348	2	5	1	IPR000237	GRIP
GB44402	REPET_TEs:PotentialHostGene_Blc397_amel45-B-R1556-Map3+1+3427	TypeI_New	1221	8	4	3	IPR005817;IPR018161	Wnt;Wnt protein, conserved site
GB43023	REPET_tblastx:BEL-123_AA-I:ClassI:LTR:Bel-Pao+5285+5491;REPET_tblastx:BEL-11_CQ-I:ClassI:LTR:Bel-Pao+5584+5646;REPET_tblastx:BEL-25_CQ-I:ClassI:LTR:Bel-Pao+4944+5009;REPET_TEs:RYX-incomp_Blc235_amel45-L-B325-Map1+54+1416;REPET_blastx:BEL-1_TCa-I_3p:ClassI:LTR:Bel-Pao+480+722;REPET_blastx:BEL-614_AA-I_1p:ClassI:LTR:Bel-Pao+1457+1685;REPET_blastx:BEL-5_AA-I_1p:ClassI:LTR:Bel-Pao+963+1044;REPET_blas…	TypeI_New	1356	8	2	3	IPR004117	Olfactory receptor, Drosophila
GB54820	REPET_TEs:RXX-LARD_Blc755_amel45-L-B933-Map1+58+693	TypeII_New	99	1	0	0	NA	NA
GB51769	REPET_TEs:RXX-LARD_Blc318_amel45-L-B411-Map1+1947+2449	Previously_Known	1164	4	0	0	NA	NA
GB43347	REPET_TEs:DTX-incomp_Blc39_amel45-L-B83-Map1+2667+3664	TypeII_New	177	1	0	0	NA	NA
GB55875	REPET_tblastx:P126:ClassII:TIR:P+33+332;REPET_tblastx:P126:ClassII:TIR:P+201+221;REPET_tblastx:P126:ClassII:TIR:P+348+947	Previously_Known	1251	8	7	6	IPR020472;IPR015943;IPR001680;IPR019775;IPR017986	G-protein beta WD-40 repeat;WD40/YVTN repeat-like-containing domain;WD40 repeat;WD40 repeat, conserved site;WD40-repeat-containing domain
GB51965	REPET_TEs:RXX-LARD_Blc182_amel45-L-B258-Map1+1623+2006	Previously_Known	1308	4	5	0	IPR021714	Nucleolar pre-ribosomal-associated protein 1, N-terminal
GB50850	REPET_TEs:DMX-incomp-chim_Blc29_amel45-L-B71-Map1+9992+10106	Previously_Known	1110	5	11	1	IPR006939;IPR017393	SNF5/SMARCB1/INI1;SWI/SNF chromatin-remodeling complex, component hSNF5/Ini1
GB44134	REPET_blastx:Gypsy-185_ZM-I_1p:ClassI:LTR:Gypsy+537+650;REPET_tblastx:Gypsy-185_ZM-I:ClassI:LTR:Gypsy+2253+2608	Previously_Known	1368	3	13	10	IPR002453;IPR000217;IPR003008;IPR018316;IPR023123;IPR017975;IPR013838;IPR008280	Beta tubulin;Tubulin;Tubulin/FtsZ, GTPase domain;Tubulin/FtsZ, 2-layer sandwich domain;Tubulin, C-terminal;Tubulin, conserved site;Beta tubulin, autoregulation binding site;Tubulin/FtsZ, C-terminal
GB54468	REPET_TEs:RXX-LARD_Blc216_amel45-L-B302-Map1+457+5978	Previously_Known	13296	37	23	16	IPR004273;IPR013594;IPR013602;IPR024317;IPR024743;IPR011704;IPR003593	Dynein heavy chain;Dynein heavy chain, domain-1;Dynein heavy chain, domain-2;Dynein heavy chain, P-loop containing D4 domain;Dynein heavy chain, coiled coil stalk;ATPase, dynein-related, AAA domain;AAA+ ATPase domain
GB52049	REPET_TEs:RXX-LARD_Blc38_amel45-L-B82-Map1+1+14415	TypeII_New	261	1	1	1	NA	NA
GB42335	REPET_TEs:RIX-incomp_Blc568_amel45-L-B683-Map1+697+796	TypeI_New	687	5	1	1	IPR002818	ThiJ/PfpI
GB53901	REPET_TEs:RXX-TRIM_Blc905_amel45-L-B1150-Map1+86+1261	TypeII_New	273	1	0	0	NA	NA
GB45914	REPET_blastx:Copia-8_SI-I_1p:ClassI:LTR:Copia+61+106;REPET_blastx:Copia16-NV_I_2p:ClassI:LTR:Copia+1+496;REPET_tblastx:Copia2-I_Dmoj:ClassI:LTR:Copia+589+612;REPET_tblastx:Copia16-NVi_I:ClassI:LTR:Copia+408+1298;REPET_TEs:DTX-incomp-chim_Blc21_amel45-B-R1357-Map20_reversed+1+21605	TypeI_New	267	2	11	0	NA	NA
GB46100	REPET_blastx:SMAR7_1p:ClassII:TIR:Tc1-Mariner+1+131;REPET_tblastx:Mariner1_BT:ClassII:TIR:Tc1-Mariner+211+819;REPET_tblastx:MARINER_CA:ClassII:TIR:Tc1-Mariner+167+214;REPET_TEs:DTX-incomp-chim_Blc58_amel45-L-B108-Map1_reversed+4736+5896	TypeII_New	306	1	0	2	NA	NA
GB41952	REPET_TEs:RXX-LARD_Blc117_amel45-L-B184-Map1+919+2144	TypeII_New	186	2	1	0	NA	NA
GB51023	REPET_TEs:DTX-incomp_Blc28_amel45-L-B70-Map1+2580+8694	TypeI_New	234	1	2	4	NA	NA
GB48825	REPET_TEs:noCat_Blc105_amel45-B-R5619-Map20+2942+9262	Previously_Known	6018	11	22	3	IPR004179;IPR011545;IPR001650;IPR014001;IPR003593	Sec63 domain;DNA/RNA helicase, DEAD/DEAH box type, N-terminal;Helicase, C-terminal;Helicase, superfamily 1/2, ATP-binding domain;AAA+ ATPase domain
GB55878	REPET_TEs:PotentialHostGene_Blc35_amel45-L-B78-Map1+1+14719	Previously_Known	411	2	8	0	IPR004156	Organic anion transporter polypeptide OATP
GB49889	REPET_TEs:DTX-incomp_Blc73_amel45-L-B124-Map1+1+11915	TypeII_New	198	2	8	0	NA	NA
GB40898	REPET_TEs:RXX-LARD_Blc230_amel45-L-B320-Map1+934+1546	Previously_Known	588	1	0	0	IPR012101	Biotinidase, eukaryotic
GB45324	REPET_TEs:RSX-incomp-chim_Blc987_amel45-L-B1308-Map1+168+272	Previously_Known	1530	9	22	0	IPR001283;IPR014044;IPR018244	Allergen V5/Tpx-1-related;CAP domain;Allergen V5/Tpx-1-related, conserved site
GB48737	REPET_TEs:RXX-LARD_Blc428_amel45-L-B523-Map1+347+409	Previously_Known	954	5	2	0	IPR015943;IPR017986	WD40/YVTN repeat-like-containing domain;WD40-repeat-containing domain
GB48987	REPET_TEs:RXX-LARD_Blc345_amel45-L-B439-Map1+1+4059	Previously_Known	1320	5	0	0	IPR011701;IPR020846;IPR016196	Major facilitator superfamily;Major facilitator superfamily domain;Major facilitator superfamily domain, general substrate transporter
GB51205	REPET_TEs:RXX-LARD_Blc160_amel45-L-B234-Map1+5006+5464	Previously_Known	543	3	1	0	NA	NA
GB48735	REPET_TEs:RXX-LARD_Blc122_amel45-L-B191-Map1+399+4190;REPET_TEs:RXX-LARD_Blc139_amel45-L-B208-Map1+1+9082;REPET_TEs:RXX-LARD_Blc139_amel45-L-B208-Map1+3078+9071	TypeI_New	1188	10	1	0	NA	NA
GB44948	REPET_TEs:DTX-incomp_Blc84_amel45-L-B141-Map1+2378+3663	Previously_Known	2508	14	14	4	IPR003533;IPR015943;IPR005108;IPR001680;IPR019775;IPR017986;IPR011047	Doublecortin domain;WD40/YVTN repeat-like-containing domain;HELP;WD40 repeat;WD40 repeat, conserved site;WD40-repeat-containing domain;Quinonprotein alcohol dehydrogenase-like
GB54026	REPET_TEs:RXX-LARD_Blc278_amel45-L-B373-Map1+4363+4419	TypeII_New	114	1	0	0	NA	NA
GB55470	REPET_TEs:RXX-LARD_Blc102_amel45-L-B165-Map1+270+433	TypeII_New	459	4	5	3	NA	NA
GB45784	REPET_TEs:RIX-incomp_Blc620_amel45-B-G743-Map4+60+654	TypeII_New	129	1	0	0	NA	NA
GB54569	REPET_TEs:RXX-LARD_Blc206_amel45-L-B290-Map1+947+1922	Previously_Known	705	4	3	3	IPR016017	GDNF/GAS1
GB42445	REPET_TEs:RXX-LARD_Blc351_amel45-L-B448-Map1+657+767	TypeII_New	348	2	0	3	NA	NA
GB41884	REPET_TEs:RXX-LARD_Blc257_amel45-L-B349-Map1+4563+4647;REPET_TEs:RXX-LARD_Blc257_amel45-L-B349-Map1+1+5636	Previously_Known	7713	13	13	25	IPR011990;IPR001440;IPR019734;IPR013026	Tetratricopeptide-like helical;Tetratricopeptide TPR-1;Tetratricopeptide repeat;Tetratricopeptide repeat-containing domain
GB45016	REPET_tblastx:FAMAR1:ClassII:TIR:Tc1-Mariner+2+150;REPET_TEs:DTX-incomp_Blc6_amel45-B-P65.32-Map6_reversed+5+264	TypeII_New	177	2	0	5	NA	NA
GB45768	REPET_TEs:RXX-LARD_Blc187_amel45-L-B266-Map1+3+3744	TypeII_New	354	3	2	0	NA	NA
GB51685	REPET_TEs:noCat_Blc213_amel45-B-R6091-Map13+1555+6616	Previously_Known	1269	7	6	0	IPR013083;IPR001841	Zinc finger, RING/FYVE/PHD-type;Zinc finger, RING-type
GB41611	REPET_TEs:DTX-incomp-chim_Blc130_amel45-L-B198-Map1+2729+7114	TypeII_New	111	4	2	1	NA	NA
GB41989	REPET_TEs:RXX-TRIM_Blc724_amel45-L-B887-Map1+755+1497	Previously_Known	9675	14	15	7	IPR002035;IPR011704	von Willebrand factor, type A;ATPase, dynein-related, AAA domain
GB48899	REPET_TEs:RXX-LARD_Blc97_amel45-L-B159-Map1+1193+1332;REPET_TEs:RXX-LARD_Blc97_amel45-L-B159-Map1+5443+9975;REPET_TEs:RIX-incomp_Blc326_amel45-B-R6048-Map3+3+871;REPET_TEs:RXX-LARD_Blc97_amel45-L-B159-Map1+919+1110	TypeI_New	1890	8	2	3	IPR008949;IPR000092	Terpenoid synthase;Polyprenyl synthetase
GB43487	REPET_TEs:DMX-incomp-chim_Blc66_amel45-L-B117-Map1+12060+12299	TypeII_New	1851	7	5	0	IPR006084;IPR006086;IPR008918;IPR019974;IPR020045	DNA repair protein (XPGC)/yeast Rad;XPG/RAD2 endonuclease;Helix-hairpin-helix motif, class 2;XPG conserved site;5'-3' exonuclease, C-terminal domain
GB41944	REPET_TEs:DTX-incomp_Blc99_amel45-L-B162-Map1_reversed+1458+2241	TypeII_New	312	3	1	1	NA	NA
GB50492	REPET_TEs:PotentialHostGene_Blc221_amel45-B-R1463-Map4+1+6441	Previously_Known	1293	7	6	19	IPR001810	F-box domain, cyclin-like
GB48738	REPET_TEs:DTX-incomp_Blc73_amel45-L-B124-Map1+4412+5433	Previously_Known	768	4	0	1	IPR002401;IPR001128	Cytochrome P450, E-class, group I;Cytochrome P450
GB45699	REPET_TEs:RXX-LARD_Blc97_amel45-L-B159-Map1+7279+7546	Previously_Known	810	2	6	4	IPR024974	Sde2 N-terminal domain
GB49675	REPET_TEs:DTX-incomp-chim_Blc64_amel45-L-B115-Map1_reversed+8023+8129	TypeII_New	219	2	2	3	NA	NA
GB52909	REPET_TEs:RXX-LARD_Blc187_amel45-L-B266-Map1+187+474	TypeII_New	228	3	0	13	NA	NA
GB52538	REPET_TEs:RXX-LARD-chim_Blc148_amel45-L-B217-Map1+2440+6996	TypeII_New	1083	2	10	4	NA	NA
GB52269	REPET_TEs:RIX-incomp_Blc441_amel45-B-R142-Map3+1+3066	TypeI_New	1905	12	2	1	IPR006621	Nose resistant-to-fluoxetine protein, N-terminal
GB41578	REPET_tblastx:MARIAM1:ClassII:TIR:Tc1-Mariner+38+884;REPET_TEs:noCat_Blc145_amel45-B-R5533-Map20+1+8563;REPET_blastx:MARIAM1_1p:ClassII:TIR:Tc1-Mariner+1+341	TypeII_New	321	1	2	27	NA	NA
GB48325	REPET_TEs:RXX-LARD_Blc505_amel45-L-B602-Map1+1941+2520	TypeI_New	2799	14	11	399	IPR001806;IPR020849;IPR003579	Small GTPase superfamily;Small GTPase superfamily, Ras type;Small GTPase superfamily, Rab type
GB51884	REPET_TEs:noCat_Blc105_amel45-B-R5619-Map20+3013+10460	Previously_Known	687	2	11	2	IPR017447;IPR007699;IPR015120;IPR007052;IPR008978	CS domain;SGS;Siah interacting protein, N-terminal;CS-like domain;HSP20-like chaperone
GB50622	REPET_TEs:RXX_Blc245_amel45-L-B336-Map1+4831+4979	Previously_Known	1401	9	34	5	IPR005399;IPR023210;IPR001395;IPR005983	Potassium channel, voltage-dependent, beta subunit, KCNAB-related;NADP-dependent oxidoreductase domain;Aldo/keto reductase;Potassium channel, voltage-dependent, beta subunit, KCNAB
GB49863	REPET_tblastx:AMARI:ClassII:TIR:Tc1-Mariner+751+896;REPET_tblastx:AMARI:ClassII:TIR:Tc1-Mariner+132+768;REPET_TEs:DTX-incomp-chim_Blc761_amel45-L-B938-Map1_reversed+683+1214;REPET_blastx:AMARI_1p:ClassII:TIR:Tc1-Mariner+91+227	TypeII_New	372	2	1	0	NA	NA
GB54078	REPET_TEs:DTX-incomp-chim_Blc113_amel45-L-B176-Map1+1143+2468	TypeII_New	285	1	0	0	NA	NA
GB55515	REPET_TEs:DTX-incomp_Blc209_amel45-L-B292-Map1_reversed+2633+2720	Previously_Known	888	6	37	15	IPR007828	Inositol oxygenase
GB55899	REPET_TEs:RXX-TRIM_Blc718_amel45-L-B880-Map1+258+1353	TypeII_New	330	3	0	0	NA	NA
GB54202	REPET_TEs:PotentialHostGene_Blc597_amel45-L-B719-Map1+1+2039	TypeII_New	273	5	37	5	IPR010935	SMCs flexible hinge
GB54657	REPET_blastx:EnSpm-2_PGr_1p:ClassII:TIR:CACTA+360+479	Previously_Known	2244	10	14	7	IPR000330;IPR001650;IPR014001	SNF2-related;Helicase, C-terminal;Helicase, superfamily 1/2, ATP-binding domain
GB55975	REPET_TEs:DTX-incomp_Blc443_amel45-B-R1693-Map3+2520+2567	Previously_Known	1383	7	21	5	NA	NA
GB50532	REPET_TEs:PotentialHostGene_Blc24_amel45-B-R5057-Map3+11927+12166	Previously_Known	1833	2	0	8	IPR020479;IPR009057;IPR001356;IPR017970	Homeodomain, metazoa;Homeodomain-like;Homeodomain;Homeobox, conserved site
GB47977	REPET_TEs:RXX-TRIM_Blc350_amel45-L-B446-Map1+1+3881;REPET_TEs:RXX-TRIM_Blc350_amel45-L-B446-Map1+1914+3875;REPET_TEs:RXX-TRIM_Blc492_amel45-L-B587-Map1+1929+2080;REPET_TEs:RXX-TRIM_Blc492_amel45-L-B587-Map1+674+2326;REPET_TEs:RXX-TRIM_Blc492_amel45-L-B587-Map1+1854+2574;REPET_TEs:RXX-TRIM_Blc717_amel45-L-B879-Map1+651+1114;REPET_TEs:RXX-TRIM_Blc717_amel45-L-B879-Map1+30+1381;REPET_TEs:RXX-TRIM_Bl…	Previously_Known	70266	122	131	185	IPR013783;IPR013098;IPR010939;IPR003961;IPR001452;IPR018159;IPR003599;IPR003598;IPR003596;IPR006623;IPR007110;IPR016024;IPR012337;IPR000195;IPR001054	Immunoglobulin-like fold;Immunoglobulin I-set;Protein of unknown function DUF1136;Fibronectin, type III;Src homology-3 domain;Spectrin/alpha-actinin;Immunoglobulin subtype;Immunoglobulin subtype 2;Immunoglobulin V-set, subgroup;Testicular haploid expressed repeat;Immunoglobulin-like;Armadillo-type fold;Ribonuclease H-like domain;Rab-GTPase-TBC domain;Adenylyl cyclase class-3/4/guanylyl cyclase
GB50923	REPET_TEs:RXX-LARD_Blc206_amel45-L-B290-Map1+1062+1791	Previously_Known	6801	21	19	18	IPR000403;IPR015519;IPR003152;IPR003151;IPR018936;IPR014009;IPR011009	Phosphatidylinositol 3-/4-kinase, catalytic domain;Ataxia-Telangiectasia Mutated;PIK-related kinase, FATC;PIK-related kinase, FAT;Phosphatidylinositol 3/4-kinase, conserved site;PIK-related kinase;Protein kinase-like domain
GB43327	REPET_blastx:R2Amel_1p:ClassI:LINE:R2+942+1133;REPET_blastx:R2Amel_1p:ClassI:LINE:R2+615+923;REPET_tblastx:R2Amel:ClassI:LINE:R2+59+5001;REPET_TEs:RIX-comp_Blc116_amel45-L-B181-Map1+966+9223;REPET_TEs:DTX-incomp-chim_Blc113_amel45-L-B176-Map1+2+698	TypeII_New	651	2	2	1	NA	NA
GB48013	REPET_TEs:RXX-LARD_Blc364_amel45-L-B464-Map1+221+2771	Previously_Known	177	1	0	2	IPR011042;IPR003534	Six-bladed beta-propeller, TolB-like;Major royal jelly-related
GB55917	REPET_TEs:RXX-LARD_Blc159_amel45-L-B233-Map1+6418+6729	TypeII_New	5838	32	20	11	IPR019527	RZZ complex, subunit KNTC1/ROD, C-terminal
GB48736	REPET_TEs:noCat_Blc380_amel45-B-R5466-Map12+417+820	Previously_Known	195	3	9	1	NA	NA
GB44477	REPET_TEs:DMX-incomp-chim_Blc66_amel45-L-B117-Map1+12097+12299	TypeII_New	330	5	25	4	NA	NA
GB41519	REPET_TEs:RXX-LARD_Blc257_amel45-L-B349-Map1+1620+1789	Previously_Known	3933	23	29	3	IPR021925;IPR000626;IPR019954;IPR019955	Protein of unknown function DUF3538;Ubiquitin;Ubiquitin conserved site;Ubiquitin supergroup
GB48003	REPET_TEs:RXX-LARD_Blc581_amel45-L-B702-Map1+475+711	Previously_Known	1632	9	19	8	NA	NA
GB54615	REPET_TEs:RXX-LARD_Blc217_amel45-L-B303-Map1+1322+2475	TypeII_New	81	1	0	0	NA	NA
GB51310	REPET_TEs:DTX-incomp-chim_Blc130_amel45-L-B198-Map1+2918+7083	TypeII_New	396	6	1	1	NA	NA
GB50806	REPET_tblastx:Gypsy-40_DPu-I:ClassI:LTR:Gypsy+8612+8761	Previously_Known	2985	1	1	9	IPR020683;IPR002110;IPR005821	Ankyrin repeat-containing domain;Ankyrin repeat;Ion transport domain
GB42181	REPET_TEs:RXX-TRIM_Blc920_amel45-L-B1182-Map1+268+1164	TypeII_New	342	2	0	2	NA	NA
GB41055	REPET_TEs:DTX-incomp_Blc28_amel45-L-B70-Map1+1+15076	TypeI_New	111	3	1	1	NA	NA
GB53256	REPET_TEs:RXX-LARD_Blc329_amel45-L-B427-Map1+2364+2602	Previously_Known	1095	7	30	0	IPR019927;IPR000597;IPR009000	Ribosomal protein L3, bacterial/organelle-type;Ribosomal protein L3;Translation elongation/initiation factor/Ribosomal, beta-barrel
GB53261	REPET_TEs:noCat_Blc380_amel45-B-R5466-Map12+853+3414	TypeII_New	1761	14	9	3	IPR003439;IPR003593;IPR017871	ABC transporter-like;AAA+ ATPase domain;ABC transporter, conserved site
GB48074	REPET_TEs:DHX-incomp_Blc152_amel45-L-B223-Map1_reversed+1+8504	Previously_Known	4455	13	9	7	IPR018982;IPR001650;IPR011545;IPR014001;IPR004589;IPR002464	RQC domain;Helicase, C-terminal;DNA/RNA helicase, DEAD/DEAH box type, N-terminal;Helicase, superfamily 1/2, ATP-binding domain;DNA helicase, ATP-dependent, RecQ type;DNA/RNA helicase, ATP-dependent, DEAH-box type, conserved site
GB45103	REPET_TEs:RXX-LARD_Blc240_amel45-L-B329-Map1+44+5643	TypeII_New	138	3	9	0	NA	NA
GB45535	REPET_TEs:DTX-incomp-chim_Blc175_amel45-L-B248-Map1+2116+6107	Previously_Known	1065	5	10	2	IPR005946	Ribose-phosphate diphosphokinase
GB44375	REPET_TEs:RXX-LARD_Blc149_amel45-L-B218-Map1+2896+4269	TypeII_New	132	1	2	10	NA	NA
GB40356	REPET_TEs:RXX-LARD_Blc187_amel45-L-B266-Map1+1+7360	Previously_Known	2745	17	18	0	IPR002223;IPR009465;IPR000884;IPR002861;IPR020901	Proteinase inhibitor I2, Kunitz metazoa;Spondin, N-terminal;Thrombospondin, type 1 repeat;Reeler domain;Proteinase inhibitor I2, Kunitz, conserved site
GB50544	REPET_tblastx:MARIAM1:ClassII:TIR:Tc1-Mariner+4+455;REPET_TEs:DTX-incomp_Blc16_amel45-B-R3600-Map3+1+477;REPET_blastx:MARIAM1_1p:ClassII:TIR:Tc1-Mariner+1+103;REPET_blastx:FAMAR1_1p:ClassII:TIR:Tc1-Mariner+100+143	TypeII_New	405	1	1	3	NA	NA
GB41347	REPET_TEs:RXX-TRIM_Blc686_amel45-L-B41-Map2+7+1676	Previously_Known	3507	17	51	1	IPR000219;IPR011993;IPR001357;IPR001331	Dbl homology (DH) domain;Pleckstrin homology-like domain;BRCT domain;Guanine-nucleotide dissociation stimulator, CDC24, conserved site
GB47499	REPET_TEs:RXX-LARD_Blc446_amel45-L-B537-Map1+1+3049	Previously_Known	2571	15	14	5	IPR019545;IPR005018	DM13 domain;DOMON domain
GB42849	REPET_TEs:RXX-LARD_Blc428_amel45-L-B523-Map1+276+471	Previously_Known	2982	12	19	5	IPR006629;IPR007502;IPR001650;IPR011545;IPR014001;IPR002464	LPS-induced tumor necrosis factor alpha factor;Helicase-associated domain;Helicase, C-terminal;DNA/RNA helicase, DEAD/DEAH box type, N-terminal;Helicase, superfamily 1/2, ATP-binding domain;DNA/RNA helicase, ATP-dependent, DEAH-box type, conserved site
GB45041	REPET_TEs:RXX_Blc88_amel45-L-B148-Map1+7171+10115	Previously_Known	1152	9	11	0	IPR004843	Metallophosphoesterase domain
GB44898	REPET_TEs:DMX-incomp-chim_Blc66_amel45-L-B117-Map1+99+152;REPET_TEs:PotentialHostGene_Blc866_amel45-B-G695-Map3+983+1135	TypeI_New	2460	8	12	6	IPR005314	Peptidase C50, separase
GB49954	REPET_TEs:DTX-incomp-chim_Blc175_amel45-L-B248-Map1+1408+5942	TypeII_New	93	2	5	0	NA	NA
GB48830	REPET_TEs:noCat_Blc105_amel45-B-R5619-Map20+2951+10468	TypeII_New	294	3	12	2	NA	NA
GB44001	REPET_TEs:PotentialHostGene_Blc597_amel45-L-B719-Map1+634+1350	TypeI_New	2571	17	9	13	IPR003395;IPR010935	RecF/RecN/SMC;SMCs flexible hinge
GB53511	REPET_blastx:Mariner1_BT_1p:ClassII:TIR:Tc1-Mariner+38+209;REPET_tblastx:SMAR26:ClassII:TIR:Tc1-Mariner+426+470;REPET_tblastx:NAVIMAR1:ClassII:TIR:Tc1-Mariner+292+321;REPET_tblastx:Mariner_Tbel:ClassII:TIR:Tc1-Mariner+317+859;REPET_TEs:noCat_Blc145_amel45-B-R5533-Map20+1+8189	TypeI_New	372	3	4	8	NA	NA
GB55132	REPET_blastx:Copia-7_SI-I_1p:ClassI:LTR:Copia+108+219;REPET_blastx:Copia16-NV_I_2p:ClassI:LTR:Copia+1+556;REPET_tblastx:Copia-24_SI-I:ClassI:LTR:Copia+814+840;REPET_tblastx:Copia-24_SI-I:ClassI:LTR:Copia+412+524;REPET_tblastx:Copia2-I_Dmoj:ClassI:LTR:Copia+589+696;REPET_tblastx:Copia-7_SI-I:ClassI:LTR:Copia+401+688;REPET_tblastx:Copia16-NVi_I:ClassI:LTR:Copia+828+1295;REPET_TEs:DTX-incomp-chim_Bl…	TypeI_New	282	2	5	0	NA	NA
GB49888	REPET_TEs:DTX-incomp_Blc73_amel45-L-B124-Map1+2381+2722;REPET_TEs:DTX-incomp_Blc73_amel45-L-B124-Map1+3459+5423	Previously_Known	1500	5	2	4	IPR002401;IPR001128;IPR017972	Cytochrome P450, E-class, group I;Cytochrome P450;Cytochrome P450, conserved site
GB40520	REPET_TEs:RXX-LARD_Blc72_amel45-L-B123-Map1+2016+11955	TypeI_New	177	3	1	2	NA	NA
GB49692	REPET_TEs:RXX-TRIM_Blc686_amel45-L-B41-Map2+1+1731	Previously_Known	1185	7	9	0	IPR003533;IPR011333;IPR001646;IPR003131;IPR021789;IPR000210	Doublecortin domain;BTB/POZ fold;Pentapeptide repeat;Potassium channel tetramerisation-type BTB domain;Potassium channel, plant-type;BTB/POZ-like
GB41729	REPET_TEs:RXX-LARD_Blc60_amel45-L-B111-Map1+7976+8281	TypeII_New	165	2	2	4	NA	NA
GB46095	REPET_TEs:RIX-incomp_Blc326_amel45-B-R6048-Map3+1+862;REPET_TEs:RXX-LARD_Blc97_amel45-L-B159-Map1+1189+1333;REPET_TEs:RXX-LARD_Blc97_amel45-L-B159-Map1+820+1111;REPET_TEs:RXX-LARD_Blc97_amel45-L-B159-Map1+1110+2045	TypeI_New	2043	12	7	1	IPR008949;IPR000092	Terpenoid synthase;Polyprenyl synthetase
GB53172	REPET_TEs:RXX-LARD_Blc216_amel45-L-B302-Map1+4973+5608	Previously_Known	2175	14	10	8	IPR024079;IPR001762;IPR002870;IPR001590	Metallopeptidase, catalytic domain;Blood coagulation inhibitor, Disintegrin;Peptidase M12B, propeptide;Peptidase M12B, ADAM/reprolysin
GB43989	REPET_tblastx:P126:ClassII:TIR:P+453+962	Previously_Known	993	5	19	4	IPR020472;IPR015943;IPR001680;IPR019775;IPR017986	G-protein beta WD-40 repeat;WD40/YVTN repeat-like-containing domain;WD40 repeat;WD40 repeat, conserved site;WD40-repeat-containing domain
GB50620	REPET_TEs:RXX-LARD_Blc521_amel45-L-B620-Map1+507+583	Previously_Known	495	1	0	3	IPR002130;IPR020892	Cyclophilin-like peptidyl-prolyl cis-trans isomerase domain;Cyclophilin-type peptidyl-prolyl cis-trans isomerase, conserved site
GB47683	REPET_TEs:RXX_Blc264_amel45-L-B356-Map1+2998+3243	Previously_Known	3555	15	15	6	IPR015943;IPR025941;IPR001841;IPR017986	WD40/YVTN repeat-like-containing domain;Vacuolar protein sorting-associated protein 8, central domain;Zinc finger, RING-type;WD40-repeat-containing domain
GB42356	REPET_TEs:RXX-LARD_Blc456_amel45-L-B547-Map1+117+183	Previously_Known	2571	11	16	7	IPR000467;IPR000061	G-patch domain;SWAP/Surp
GB49196	REPET_TEs:RXX-chim_Blc56_amel45-L-B106-Map1+3262+3288	TypeII_New	138	1	0	0	NA	NA
GB45958	REPET_TEs:DMX-incomp-chim_Blc66_amel45-L-B117-Map1+12044+12282	Previously_Known	3072	14	19	4	IPR011237;IPR007863;IPR011249	Peptidase M16, core;Peptidase M16, C-terminal;Metalloenzyme, LuxS/M16 peptidase-like, metal-binding
GB40875	REPET_tblastx:BEL1-I_SM:ClassI:LTR:Bel-Pao+367+557;REPET_blastx:BEL1-I_SM_1p:ClassI:LTR:Bel-Pao+99+159	Previously_Known	660	3	45	3	IPR016180;IPR001197;IPR018255	Ribosomal protein L10e/L16;Ribosomal protein L10e;Ribosomal protein L10e, conserved site
GB50263	REPET_tblastx:MARIAM1:ClassII:TIR:Tc1-Mariner+40+725;REPET_tblastx:MARIAM1:ClassII:TIR:Tc1-Mariner+137+299;REPET_tblastx:MARIAM1:ClassII:TIR:Tc1-Mariner+51+366;REPET_tblastx:MARIAM1:ClassII:TIR:Tc1-Mariner+376+1282;REPET_tblastx:MARIAM1:ClassII:TIR:Tc1-Mariner+997+1257;REPET_TEs:DTX-incomp-chim_Blc166_amel45-L-B241-Map1+7099+7665;REPET_TEs:DTX-incomp-chim_Blc727_amel45-L-B893-Map1+1+1652;REPET_bl…	TypeI_New	1185	2	3	36	IPR001888;IPR002622;IPR009057	Transposase, type 1;Transposase, Synechocystis PCC 6803;Homeodomain-like
GB52985	REPET_TEs:RIX-incomp_Blc1203_amel45-L-B1624-Map1+928+1013	Previously_Known	9222	28	66	4	IPR002110;IPR020683;IPR004088;IPR004087	Ankyrin repeat;Ankyrin repeat-containing domain;K Homology domain, type 1;K Homology domain
GB51102	REPET_tblastx:FAMAR1:ClassII:TIR:Tc1-Mariner+307+525;REPET_TEs:DTX-incomp-chim_Blc58_amel45-L-B108-Map1_reversed+4736+5939;REPET_blastx:Mariner1_BT_1p:ClassII:TIR:Tc1-Mariner+2+36;REPET_blastx:FAMAR1_1p:ClassII:TIR:Tc1-Mariner+40+257	TypeII_New	234	2	1	8	NA	NA
GB49885	REPET_TEs:DTX-incomp_Blc73_amel45-L-B124-Map1+8332+10582;REPET_TEs:DTX-incomp_Blc73_amel45-L-B124-Map1+9218+10318;REPET_TEs:DTX-incomp_Blc73_amel45-L-B124-Map1+8443+9022;REPET_TEs:DTX-incomp_Blc73_amel45-L-B124-Map1+7985+8397	Previously_Known	1506	5	14	2	IPR002401;IPR001128;IPR017972	Cytochrome P450, E-class, group I;Cytochrome P450;Cytochrome P450, conserved site
GB45797	REPET_TEs:RXX-LARD_Blc197_amel45-L-B280-Map1+104+716;REPET_TEs:RXX-LARD_Blc260_amel45-L-B352-Map1+231+660	Previously_Known	618	3	197	2	IPR017996;IPR011042;IPR003534	Major royal jelly;Six-bladed beta-propeller, TolB-like;Major royal jelly-related
GB44895	REPET_TEs:noCat_Blc254_amel45-B-R5686-Map20+326+5779	Previously_Known	1188	7	8	4	IPR021859;IPR000467;IPR001374	Protein of unknown function DUF3469;G-patch domain;Single-stranded nucleic acid binding R3H
GB55645	REPET_TEs:DMX-incomp-chim_Blc29_amel45-L-B71-Map1+14907+14967	Previously_Known	3486	12	10	0	IPR005554	Nrap protein
GB42137	REPET_TEs:PotentialHostGene_Blc678_amel45-B-R6270-Map5+1+1754;REPET_TEs:PotentialHostGene_Blc678_amel45-B-R6270-Map5+1+1745;REPET_TEs:PotentialHostGene_Blc785_amel45-L-B964-Map1+1232+1510	TypeI_New	867	4	0	0	NA	NA
GB46692	REPET_TEs:DTX-incomp-chim_Blc200_amel45-L-B281-Map1+1654+1683	Previously_Known	2328	4	3	4	IPR024079;IPR002870;IPR001590	Metallopeptidase, catalytic domain;Peptidase M12B, propeptide;Peptidase M12B, ADAM/reprolysin
GB54586	REPET_TEs:RXX-LARD_Blc216_amel45-L-B302-Map1+161+6004	Previously_Known	90	2	12	0	NA	NA
GB41233	REPET_TEs:DTX-incomp_Blc132_amel45-L-B202-Map1+9225+9299	Previously_Known	2973	17	7	2	IPR016185;IPR013815;IPR013816;IPR020560;IPR002376;IPR020561;IPR020562;IPR010918;IPR000728;IPR000115;IPR004733;IPR004607;IPR020559;IPR011761;IPR016188;IPR011054	Pre-ATP-grasp fold;ATP-grasp fold, subdomain 1;ATP-grasp fold, subdomain 2;Phosphoribosylglycinamide synthetase, C-domain;Formyl transferase, N-terminal;Phosphoribosylglycinamide synthetase, ATP-grasp (A) domain;Phosphoribosylglycinamide synthetase, N-terminal;AIR synthase-related protein, C-terminal domain;AIR synthase related protein, N-terminal domain;Phosphoribosylglycinamide synthetase;Phosp…
GB48503	REPET_TEs:PotentialHostGene_Blc728_amel45-B-R1075-Map3+1+1652	Previously_Known	1134	3	0	2	IPR001173	Glycosyl transferase, family 2
GB54786	REPET_TEs:RXX-LARD_Blc208_amel45-L-B291-Map1+1671+1784	TypeII_New	465	2	4	4	NA	NA
GB43818	REPET_TEs:DTX-incomp-chim_Blc200_amel45-L-B281-Map1+4770+5153	Previously_Known	828	7	15	3	IPR007866	TRIC channel
GB55848	REPET_tblastx:DNA8-7_CQ:ClassII:?:?+929+1787	Previously_Known	2883	15	18	12	IPR012308;IPR012340;IPR012310;IPR012309;IPR000977;IPR016059;IPR016027	DNA ligase, ATP-dependent, N-terminal;Nucleic acid-binding, OB-fold;DNA ligase, ATP-dependent, central;DNA ligase, ATP-dependent, C-terminal;DNA ligase, ATP-dependent;DNA ligase, ATP-dependent, conserved site;Nucleic acid-binding, OB-fold-like
GB55134	REPET_TEs:DTX-incomp-chim_Blc74_amel45-L-B127-Map1_reversed+1+11746;REPET_TEs:RXX-LARD_Blc76_amel45-L-B130-Map1+9+4538	TypeI_New	189	3	8	0	NA	NA
GB48432	REPET_TEs:noCat_Blc105_amel45-B-R5619-Map20+2899+10469	Previously_Known	324	3	4	0	IPR026100	Transmembrane protein 223
GB45570	REPET_TEs:RXX-TRIM_Blc764_amel45-L-B941-Map1+167+1271	TypeI_New	636	2	0	0	NA	NA
GB53061	REPET_TEs:RXX-LARD_Blc63_amel45-L-B114-Map1+4595+6061	TypeII_New	171	1	4	7	NA	NA
GB41749	REPET_tblastx:FAMAR1:ClassII:TIR:Tc1-Mariner+737+1262;REPET_tblastx:BEL-16_DWil-I:ClassI:LTR:Bel-Pao+4859+5020;REPET_tblastx:BEL-116_AA-I:ClassI:LTR:Bel-Pao+6019+6120;REPET_tblastx:BEL-6_SI-I:ClassI:LTR:Bel-Pao+4964+5089;REPET_TEs:DTX-incomp-chim_Blc17_amel45-B-P31.32-Map9+85+951;REPET_blastx:BEL-23_CQ-I_1p:ClassI:LTR:Bel-Pao+1662+1769;REPET_blastx:MARINER2_GT_1p:ClassII:TIR:Tc1-Mariner+341+353;R…	TypeI_New	648	3	3	79	NA	NA
GB52848	REPET_TEs:RXX-TRIM_Blc724_amel45-L-B887-Map1+946+1281	Previously_Known	13854	11	10	13	IPR003604;IPR015880;IPR007087	Zinc finger, U1-type;Zinc finger, C2H2-like;Zinc finger, C2H2
GB40237	REPET_TEs:RXX-LARD-chim_Blc297_amel45-L-B392-Map1+1+4814;REPET_TEs:RXX-LARD-chim_Blc297_amel45-L-B392-Map1+133+2969	TypeI_New	5193	24	58	2	IPR011237;IPR016021;IPR007863;IPR011765;IPR003307;IPR001431;IPR011249;IPR016024	Peptidase M16, core;MIF4-like, type 1/2/3;Peptidase M16, C-terminal;Peptidase M16, N-terminal;W2 domain;Peptidase M16, zinc-binding site;Metalloenzyme, LuxS/M16 peptidase-like, metal-binding;Armadillo-type fold
GB41768	REPET_TEs:DTX-incomp_Blc55_amel45-L-B105-Map1+11903+11996	Previously_Known	2025	10	9	6	NA	NA
GB55576	REPET_TEs:RXX-LARD_Blc891_amel45-L-B1128-Map1+497+634	Previously_Known	3183	10	34	11	IPR013087;IPR015880;IPR007087	Zinc finger C2H2-type/integrase DNA-binding domain;Zinc finger, C2H2-like;Zinc finger, C2H2
GB44358	REPET_TEs:RXX-LARD_Blc539_amel45-L-B640-Map1+133+308	Previously_Known	1068	7	10	7	NA	NA
GB48364	REPET_TEs:PotentialHostGene_Blc137_amel45-L-B206-Map1+1332+1444	Previously_Known	1071	5	5	5	IPR002347;IPR002198;IPR016040;IPR020904	Glucose/ribitol dehydrogenase;Short-chain dehydrogenase/reductase SDR;NAD(P)-binding domain;Short-chain dehydrogenase/reductase, conserved site
GB46085	REPET_TEs:DTX-incomp-chim_Blc1214_amel45-B-R1939-Map3+57+1046;REPET_blastx:AMARI_1p:ClassII:TIR:Tc1-Mariner+1+232;REPET_tblastx:AMARI:ClassII:TIR:Tc1-Mariner+22+897;REPET_tblastx:AMARI:ClassII:TIR:Tc1-Mariner+13+897	TypeII_New	183	1	1	7	NA	NA
GB48170	REPET_TEs:RXX-LARD_Blc153_amel45-L-B225-Map1+106+279	Previously_Known	1797	5	7	9	IPR009109;IPR003590	Ran-GTPase activating protein 1, C-terminal;Leucine-rich repeat, ribonuclease inhibitor subtype
GB42179	REPET_TEs:DTX-incomp_Blc209_amel45-L-B292-Map1_reversed+1+939;REPET_tblastx:AMARI:ClassII:TIR:Tc1-Mariner+19+703;REPET_blastx:AMARI_1p:ClassII:TIR:Tc1-Mariner+3+217	TypeII_New	369	1	0	0	NA	NA
GB55992	REPET_TEs:DTX-incomp_Blc32_amel45-L-B75-Map1+13362+13813	TypeII_New	249	1	0	0	NA	NA
GB44756	REPET_TEs:RXX-LARD_Blc76_amel45-L-B130-Map1+27+11594	TypeI_New	777	4	10	3	NA	NA
GB43439	REPET_TEs:DTX-incomp-chim_Blc200_amel45-L-B281-Map1+1660+5786;REPET_TEs:RXX-LARD_Blc153_amel45-L-B225-Map1+6137+6186	Previously_Known	2682	9	8	1	IPR018791	UV radiation resistance protein/autophagy-related protein 14
GB47976	REPET_TEs:RXX-TRIM_Blc833_amel45-L-B1041-Map1+191+360	Previously_Known	3657	18	12	4	NA	NA
GB45645	REPET_TEs:RXX-LARD_Blc60_amel45-L-B111-Map1+8131+8310;REPET_TEs:RXX-LARD_Blc456_amel45-L-B547-Map1+43+413;REPET_TEs:RXX-LARD_Blc456_amel45-L-B547-Map1+89+347	Previously_Known	6663	4	19	35	IPR007087	Zinc finger, C2H2
GB55580	REPET_TEs:RXX-LARD_Blc318_amel45-L-B411-Map1+2185+3779	TypeII_New	90	2	2	0	NA	NA
GB41932	REPET_blastx:R2Amel_1p:ClassI:LINE:R2+25+1133;REPET_tblastx:R2Amel:ClassI:LINE:R2+625+4206;REPET_tblastx:R2Amel:ClassI:LINE:R2+1806+5002;REPET_TEs:RIX-comp_Blc116_amel45-L-B181-Map1+9823+9897;REPET_TEs:RIX-comp_Blc116_amel45-L-B181-Map1+1+10015	TypeI_New	918	2	1	5	NA	NA
GB51451	REPET_TEs:RXX-TRIM_Blc718_amel45-L-B880-Map1+1+1432	TypeI_New	744	3	0	0	NA	NA
GB43914	REPET_TEs:RXX-LARD_Blc187_amel45-L-B266-Map1+2537+2675	Previously_Known	1167	11	20	4	IPR008352;IPR000719;IPR002290;IPR020635;IPR017441;IPR003527;IPR011009	Mitogen-activated protein (MAP) kinase, p38;Protein kinase, catalytic domain;Serine/threonine- / dual-specificity protein kinase, catalytic domain;Tyrosine-protein kinase, catalytic domain;Protein kinase, ATP binding site;Mitogen-activated protein (MAP) kinase, conserved site;Protein kinase-like domain
GB49655	REPET_TEs:RXX-LARD_Blc316_amel45-L-B410-Map1+1860+1998	Previously_Known	1233	3	12	8	NA	NA
GB40253	REPET_TEs:PotentialHostGene_Blc593_amel45-B-R2891-Map3+1+2056	Previously_Known	366	3	0	0	IPR003096;IPR001715;IPR000557	Smooth muscle protein/calponin;Calponin homology domain;Calponin repeat
GB47842	REPET_TEs:noCat_Blc213_amel45-B-R6091-Map13+1680+6611	Previously_Known	795	5	21	2	IPR019400;IPR016615;IPR003323	Peptidase C65, otubain;Ubiquitin thioesterase Otubain;Ovarian tumour, otubain
GB53585	REPET_tblastx:piggyBac-15_SM:ClassII:TIR:PiggyBac+686+811;REPET_TEs:DTX-incomp-chim_Blc111_amel45-L-B174-Map1_reversed+1+10180;REPET_TEs:DTX-incomp_Blc174_amel45-B-R5161-Map4_reversed+1644+7755	TypeII_New	261	3	1	2	NA	NA
GB55637	REPET_tblastx:FAMAR1:ClassII:TIR:Tc1-Mariner+352+1297;REPET_TEs:DTX-incomp-chim_Blc17_amel45-B-P31.32-Map9+19+959;REPET_blastx:FAMAR1_1p:ClassII:TIR:Tc1-Mariner+55+320;REPET_blastx:AVMAR1_1p:ClassII:TIR:Tc1-Mariner+330+351	TypeI_New	324	2	2	33	NA	NA
GB40001	REPET_TEs:RXX-LARD_Blc63_amel45-L-B114-Map1+1740+7814	TypeI_New	285	1	6	24	NA	NA
GB42840	REPET_TEs:RXX-LARD_Blc178_amel45-L-B251-Map1+3301+3397	Previously_Known	2409	6	24	5	IPR005062	SAC3/GANP/Nin1/mts3/eIF-3 p25
GB50418	REPET_TEs:RXX-LARD_Blc76_amel45-L-B130-Map1+19+11594	Previously_Known	3207	5	13	0	IPR004075;IPR000157;IPR001611;IPR000372;IPR003591;IPR000483	Interleukin-1 receptor, type I/Toll precursor;Toll/interleukin-1 receptor homology (TIR) domain;Leucine-rich repeat;Leucine-rich repeat-containing N-terminal;Leucine-rich repeat, typical subtype;Cysteine-rich flanking region, C-terminal
GB40987	REPET_TEs:DTX-incomp_Blc174_amel45-B-R5161-Map4_reversed+689+1681	Previously_Known	423	2	0	1	NA	NA
GB52277	REPET_blastx:Copia-24_SI-I_1p:ClassI:LTR:Copia+803+860;REPET_blastx:Copia-64_VV-I_1p:ClassI:LTR:Copia+1032+1055;REPET_blastx:Copia16-NV_I_1p:ClassI:LTR:Copia+142+320;REPET_blastx:Copia-7_BRa-I_1p:ClassI:LTR:Copia+717+741;REPET_blastx:Copia-2_BM-I_2p:ClassI:LTR:Copia+146+326;REPET_tblastx:Copia-129_AA-I:ClassI:LTR:Copia+3312+3359;REPET_tblastx:Copia-105_BRa-I:ClassI:LTR:Copia+6884+6958;REPET_tblas…	TypeII_New	438	3	0	1	IPR013103	Reverse transcriptase, RNA-dependent DNA polymerase
GB51020	REPET_TEs:RXX-LARD_Blc72_amel45-L-B123-Map1+4715+11955	TypeI_New	189	3	0	7	NA	NA
GB47525	REPET_tblastx:FAMAR1:ClassII:TIR:Tc1-Mariner+3+1134;REPET_TEs:DTX-incomp-chim_Blc3_amel45-B-P4.32-Map4_reversed+6+1135;REPET_blastx:FAMAR1_1p:ClassII:TIR:Tc1-Mariner+11+314	TypeI_New	567	1	16	33	IPR001888	Transposase, type 1
GB49934	REPET_TEs:RXX-LARD_Blc216_amel45-L-B302-Map1+446+6295	Previously_Known	672	7	29	0	IPR003095;IPR001623	Heat shock protein DnaJ;Heat shock protein DnaJ, N-terminal
GB46562	REPET_TEs:noCat_Blc105_amel45-B-R5619-Map20+3523+10469	Previously_Known	399	4	24	7	IPR001976;IPR012677;IPR018098;IPR012678	Ribosomal protein S24e;Nucleotide-binding, alpha-beta plait;Ribosomal S24e conserved site;Ribosomal protein L23/L15e core domain
GB55650	REPET_TEs:RXX-LARD_Blc60_amel45-L-B111-Map1+10201+10321	Previously_Known	15459	60	27	14	IPR013333;IPR011992;IPR015925;IPR000699;IPR003032;IPR003877;IPR014821;IPR009460;IPR003608;IPR013662;IPR005821;IPR016093;IPR018355;IPR001870;IPR008985	Ryanodine receptor;EF-hand-like domain;Ryanodine receptor-related;Intracellular calcium-release channel;Ryanodine receptor Ryr;SPla/RYanodine receptor SPRY;Inositol 1,4,5-trisphosphate/ryanodine receptor;Ryanodine Receptor TM 4-6;MIR;RyR/IP3R Homology associated domain;Ion transport domain;MIR motif;SPla/RYanodine receptor subgroup;B30.2/SPRY domain;Concanavalin A-like lectin/glucanases superfami…
GB45343	REPET_TEs:RXX-LARD_Blc295_amel45-L-B390-Map1+635+4381	TypeI_New	2304	14	6	5	IPR019465	Conserved oligomeric Golgi complex, subunit 5
GB41099	REPET_TEs:RXX-LARD_Blc187_amel45-L-B266-Map1+2587+5990	TypeI_New	108	1	31	1	NA	NA
GB53324	REPET_TEs:PotentialHostGene_Blc110_amel45-L-B172-Map1+1370+1454	Previously_Known	1464	9	13	8	IPR000832;IPR017981	GPCR, family 2, secretin-like;GPCR, family 2-like
GB47315	REPET_TEs:DTX-incomp-chim_Blc175_amel45-L-B248-Map1+1270+5916	Previously_Known	942	4	7	13	IPR002067;IPR023395;IPR018108	Mitochondrial carrier protein;Mitochondrial carrier domain;Mitochondrial substrate/solute carrier
GB49661	REPET_TEs:PotentialHostGene_Blc13_amel45-B-G542-Map4+5+1347;REPET_TEs:RXX-LARD_Blc160_amel45-L-B234-Map1+6102+7063	Previously_Known	1902	13	15	3	IPR013083;IPR001841	Zinc finger, RING/FYVE/PHD-type;Zinc finger, RING-type
GB50987	REPET_TEs:RXX-LARD_Blc286_amel45-L-B379-Map1+1117+1145;REPET_TEs:RXX-LARD_Blc76_amel45-L-B130-Map1+7729+7902	Previously_Known	2991	19	14	0	IPR001054	Adenylyl cyclase class-3/4/guanylyl cyclase
GB45568	REPET_TEs:RXX-LARD_Blc187_amel45-L-B266-Map1+98+5519	Previously_Known	2223	6	7	0	IPR026049	Uncharacterised protein C2orf42
GB55664	REPET_TEs:DTX-incomp_Blc98_amel45-L-B161-Map1+5068+5188	Previously_Known	1905	8	16	6	IPR003124	WH2 domain
GB54677	REPET_TEs:noCat_Blc105_amel45-B-R5619-Map20+2916+10480	Previously_Known	549	4	6	3	IPR022801;IPR002942;IPR001912	Ribosomal protein S4/S9;RNA-binding S4 domain;Ribosomal protein S4/S9, N-terminal
GB44365	REPET_TEs:RXX-TRIM_Blc1132_amel45-L-B1523-Map1+449+541	Previously_Known	2520	12	5	0	IPR001067;IPR011598;IPR013655;IPR013767;IPR000014	Nuclear translocator;Helix-loop-helix domain;PAS fold-3;PAS fold;PAS domain
GB50223	REPET_TEs:DMX-incomp-chim_Blc66_amel45-L-B117-Map1+12102+12303	Previously_Known	1764	9	9	9	IPR001054;IPR018297	Adenylyl cyclase class-3/4/guanylyl cyclase;Adenylyl cyclase class-3/4/guanylyl cyclase, conserved site
GB51216	REPET_TEs:RLX-incomp_Blc501_amel45-B-R1826-Map3+1+2565;REPET_TEs:RXX-LARD_Blc480_amel45-L-B575-Map1+1+2691;REPET_blastx:BEL-9_SI-I_1p:ClassI:LTR:Bel-Pao+973+1217;REPET_blastx:BEL-122_AA-I_1p:ClassI:LTR:Bel-Pao+893+1002;REPET_tblastx:BEL-4_AA-I:ClassI:LTR:Bel-Pao+3008+3031;REPET_tblastx:BEL-55_AA-I:ClassI:LTR:Bel-Pao+3531+3584;REPET_tblastx:BEL-9_SI-I:ClassI:LTR:Bel-Pao+4410+4526;REPET_tblastx:BEL…	TypeII_New	921	1	2	4	IPR008042	Retrotransposon, Pao
GB53510	REPET_blastx:Copia16-NV_I_2p:ClassI:LTR:Copia+1+566;REPET_tblastx:Copia16-NVi_I:ClassI:LTR:Copia+501+1841;REPET_TEs:DTX-incomp-chim_Blc21_amel45-B-R1357-Map20_reversed+1+21605	TypeI_New	117	2	14	2	NA	NA
GB55205	REPET_TEs:RXX-LARD_Blc197_amel45-L-B280-Map1+771+7012;REPET_TEs:RXX-LARD_Blc260_amel45-L-B352-Map1+108+2534;REPET_TEs:RXX-LARD_Blc364_amel45-L-B464-Map1+3532+3564	Previously_Known	1299	6	293	10	IPR017996;IPR011042;IPR003534	Major royal jelly;Six-bladed beta-propeller, TolB-like;Major royal jelly-related
GB49431	REPET_TEs:DTX-incomp-chim_Blc91_amel45-L-B152-Map1+2595+3276	TypeII_New	240	1	0	0	NA	NA
GB40161	REPET_TEs:RXX-LARD_Blc505_amel45-L-B602-Map1+1728+2520	TypeII_New	405	3	10	6	NA	NA
GB51381	REPET_blastx:R4-1_ED_1p:ClassI:LINE:R2+138+348	Previously_Known	6195	9	6	27	IPR010978;IPR009053	tRNA-binding arm;Prefoldin
GB40284	REPET_TEs:DTX-incomp_Blc73_amel45-L-B124-Map1+2228+9947	Previously_Known	1500	5	1	0	IPR002403;IPR001128;IPR017972	Cytochrome P450, E-class, group IV;Cytochrome P450;Cytochrome P450, conserved site
GB54694	REPET_blastx:FAMAR1_1p:ClassII:TIR:Tc1-Mariner+1+305;REPET_tblastx:FAMAR1:ClassII:TIR:Tc1-Mariner+4+1106;REPET_TEs:DTX-incomp-chim_Blc3_amel45-B-P4.32-Map4_reversed+9+1131	TypeI_New	147	1	3	20	NA	NA
GB52275	REPET_TEs:noCat_Blc105_amel45-B-R5619-Map20+2837+10469;REPET_TEs:RXX-LARD_Blc216_amel45-L-B302-Map1+439+6335	TypeI_New	1134	6	9	0	IPR000734;IPR002331;IPR013818	Lipase;Pancreatic lipase;Lipase, N-terminal
GB53275	REPET_blastx:Mariner1_BT_1p:ClassII:TIR:Tc1-Mariner+6+224;REPET_blastx:FAMAR1_1p:ClassII:TIR:Tc1-Mariner+85+294;REPET_blastx:SMAR32_1p:ClassII:TIR:Tc1-Mariner+67+85;REPET_tblastx:FAMAR1:ClassII:TIR:Tc1-Mariner+4+1078;REPET_tblastx:Mariner1_BT:ClassII:TIR:Tc1-Mariner+247+318;REPET_TEs:DTX-incomp-chim_Blc17_amel45-B-P31.32-Map9+6+957;REPET_TEs:DTX-incomp-chim_Blc58_amel45-L-B108-Map1_reversed+4732+…	TypeI_New	828	3	6	65	IPR001888	Transposase, type 1
GB49199	REPET_TEs:PotentialHostGene_Blc785_amel45-L-B964-Map1+105+1481	TypeI_New	609	3	0	0	NA	NA
GB47854	REPET_TEs:DTX-incomp-chim_Blc79_amel45-L-B135-Map1+1+11389;REPET_blastx:AMARI_1p:ClassII:TIR:Tc1-Mariner+32+203;REPET_blastx:Mariner-2_BM_1p:ClassII:TIR:Tc1-Mariner+91+163;REPET_tblastx:CRMAR:ClassII:TIR:Tc1-Mariner+563+584;REPET_tblastx:AMARI:ClassII:TIR:Tc1-Mariner+201+891	TypeII_New	441	1	0	4	NA	NA
GB55949	REPET_TEs:noCat_Blc105_amel45-B-R5619-Map20+3061+10484	Previously_Known	1443	9	17	0	IPR026505	Solute carrier family 35 member F3/F4
GB41893	REPET_TEs:RXX-chim_Blc56_amel45-L-B106-Map1+3220+3326	Previously_Known	1179	7	3	6	IPR022782	Actin interacting protein 3, C-terminal
GB54546	REPET_TEs:RIX-incomp_Blc1051_amel45-L-B1401-Map1+918+1064	Previously_Known	1134	3	0	0	IPR002172;IPR023415	Low-density lipoprotein (LDL) receptor class A repeat;Low-density lipoprotein (LDL) receptor class A, conserved site
GB44716	REPET_tblastx:Mariner1_BT:ClassII:TIR:Tc1-Mariner+832+1197;REPET_TEs:DTX-incomp_Blc146_amel45-L-B214-Map1_reversed+7275+8046;REPET_TEs:DTX-incomp_Blc146_amel45-L-B214-Map1_reversed+1+8908;REPET_blastx:Mariner1_BT_1p:ClassII:TIR:Tc1-Mariner+219+340	TypeII_New	738	3	0	0	IPR004007	Dak phosphatase
GB54568	REPET_TEs:RXX-LARD_Blc153_amel45-L-B225-Map1+76+406	Previously_Known	6219	19	14	4	IPR013087;IPR007087;IPR012934;IPR015880	Zinc finger C2H2-type/integrase DNA-binding domain;Zinc finger, C2H2;Zinc finger, AD-type;Zinc finger, C2H2-like
GB46735	REPET_TEs:PotentialHostGene_Blc110_amel45-L-B172-Map1+1323+1487	Previously_Known	1734	12	33	1	IPR015943;IPR013979	WD40/YVTN repeat-like-containing domain;Translation initiation factor 2A, beta propellor-like domain
GB48719	REPET_TEs:RXX-LARD_Blc182_amel45-L-B258-Map1+722+5920	TypeII_New	189	2	33	0	NA	NA
GB55172	REPET_TEs:RXX-LARD_Blc248_amel45-L-B338-Map1+167+780	TypeII_New	234	1	0	1	NA	NA
GB40308	REPET_TEs:DTX-incomp-chim_Blc50_amel45-L-B96-Map1+2374+2554	Previously_Known	1137	5	18	0	IPR011989;IPR016024	Armadillo-like helical;Armadillo-type fold
GB55210	REPET_TEs:RXX-LARD_Blc364_amel45-L-B464-Map1+1+3711	Previously_Known	513	3	4	1	IPR017996;IPR011042;IPR003534	Major royal jelly;Six-bladed beta-propeller, TolB-like;Major royal jelly-related
GB48752	REPET_tblastx:SMAR7:ClassII:TIR:Tc1-Mariner+149+460;REPET_TEs:DTX-incomp_Blc170_amel45-B-R3571-Map3_reversed+1+7862;REPET_blastx:SMAR7_1p:ClassII:TIR:Tc1-Mariner+1+107	TypeII_New	102	2	9	0	NA	NA
GB45785	REPET_tblastx:Copia-51_ST-I:ClassI:LTR:Copia+2081+2137;REPET_tblastx:Copia26-ZM_I:ClassI:LTR:Copia+1921+2028	TypeII_New	300	3	0	0	NA	NA
GB48199	REPET_TEs:noCat_Blc105_amel45-B-R5619-Map20+4266+10468	TypeI_New	2100	10	22	8	IPR011001;IPR004843;IPR011160;IPR008139	Saposin-like;Metallophosphoesterase domain;Sphingomyelin phosphodiesterase;Saposin B
GB46342	REPET_TEs:RIX-incomp_Blc229_amel45-L-B319-Map1+1868+2887;REPET_TEs:DMX-incomp-chim_Blc80_amel45-L-B137-Map1+7483+7684	Previously_Known	2835	15	4	15	IPR024079;IPR001762;IPR002870;IPR001590	Metallopeptidase, catalytic domain;Blood coagulation inhibitor, Disintegrin;Peptidase M12B, propeptide;Peptidase M12B, ADAM/reprolysin
GB53494	REPET_TEs:DTX-comp_Blc790_amel45-B-R2095-Map4+239+1104;REPET_blastx:AMARI_1p:ClassII:TIR:Tc1-Mariner+1+216;REPET_tblastx:AMARI:ClassII:TIR:Tc1-Mariner+1+696	TypeII_New	453	1	4	5	NA	NA
GB50853	REPET_TEs:RIX-incomp_Blc909_amel45-L-B1154-Map1+724+856	Previously_Known	6138	21	18	16	IPR011993;IPR022096;IPR001194;IPR005113;IPR010569;IPR005112;IPR001849;IPR002219;IPR004182;IPR017906	Pleckstrin homology-like domain;Myotubularin protein;DENN domain;uDENN domain;Myotubularin-related;dDENN domain;Pleckstrin homology domain;Protein kinase C-like, phorbol ester/diacylglycerol binding;GRAM;Myotubularin phosphatase domain
GB43978	REPET_TEs:RXX-LARD_Blc351_amel45-L-B448-Map1+607+662	TypeII_New	4017	4	8	7	NA	NA
GB42489	REPET_TEs:DTX-incomp-chim_Blc200_amel45-L-B281-Map1+4936+5441	Previously_Known	9522	46	31	12	IPR025614;IPR025481;IPR016024	Cell morphogenesis protein N-terminal;Cell morphogenesis protein C-terminal;Armadillo-type fold
GB49852	REPET_TEs:PotentialHostGene_Blc728_amel45-B-R1075-Map3+517+744	Previously_Known	1908	11	8	3	IPR000772;IPR001173	Ricin B lectin domain;Glycosyl transferase, family 2
GB41023	REPET_TEs:RXX-LARD_Blc63_amel45-L-B114-Map1+1619+7923	TypeII_New	414	2	2	0	NA	NA
GB52536	REPET_TEs:DTX-incomp_Blc73_amel45-L-B124-Map1+644+837	Previously_Known	5343	29	20	1	IPR011989;IPR024372;IPR016024	Armadillo-like helical;Proteasome stabiliser ECM29;Armadillo-type fold
GB41546	REPET_TEs:RXX-LARD_Blc311_amel45-L-B406-Map1+2650+4103	TypeII_New	144	3	6	0	NA	NA
GB51393	REPET_blastx:R4-1_ED_1p:ClassI:LINE:R2+91+479	Previously_Known	3801	1	0	8	NA	NA
GB49409	REPET_TEs:DMX-incomp-chim_Blc66_amel45-L-B117-Map1+12087+12297	Previously_Known	2598	15	49	0	IPR011990;IPR001440;IPR019734;IPR013026	Tetratricopeptide-like helical;Tetratricopeptide TPR-1;Tetratricopeptide repeat;Tetratricopeptide repeat-containing domain
GB48932	REPET_TEs:RIX-incomp_Blc1051_amel45-L-B1401-Map1+948+1001	Previously_Known	4302	17	47	10	IPR011989;IPR015943;IPR000719;IPR001680;IPR002290;IPR008271;IPR019775;IPR017986;IPR016024;IPR011009	Armadillo-like helical;WD40/YVTN repeat-like-containing domain;Protein kinase, catalytic domain;WD40 repeat;Serine/threonine- / dual-specificity protein kinase, catalytic domain;Serine/threonine-protein kinase, active site;WD40 repeat, conserved site;WD40-repeat-containing domain;Armadillo-type fold;Protein kinase-like domain
GB46322	REPET_tblastx:piggyBac-13_SM:ClassII:TIR:PiggyBac+210+296;REPET_TEs:RIX-incomp_Blc326_amel45-B-R6048-Map3+614+4082	Previously_Known	1821	8	17	3	IPR007859;IPR017896	Electron transfer flavoprotein-ubiquinone oxidoreductase;4Fe-4S ferredoxin-type, iron-sulpur binding domain
GB53672	REPET_TEs:RXX-LARD_Blc581_amel45-L-B702-Map1+543+989	Previously_Known	1176	4	8	25	IPR012336;IPR010987	Thioredoxin-like fold;Glutathione S-transferase, C-terminal-like
GB43911	REPET_TEs:RIX-incomp_Blc71_amel45-L-B122-Map1+1+11967	Previously_Known	360	3	2	8	NA	NA
GB44825	REPET_TEs:RXX-LARD_Blc182_amel45-L-B258-Map1+2101+4723;REPET_TEs:DTX-incomp-chim_Blc130_amel45-L-B198-Map1+2814+4468	TypeI_New	144	3	1	4	NA	NA
GB47812	REPET_TEs:RSX-incomp-chim_Blc1277_amel45-B-G182-Map3+351+618	Previously_Known	3852	23	15	8	IPR004083;IPR011989;IPR015943;IPR000357;IPR001680;IPR016024;IPR017986	Regulatory associated protein of TOR;Armadillo-like helical;WD40/YVTN repeat-like-containing domain;HEAT;WD40 repeat;Armadillo-type fold;WD40-repeat-containing domain
GB45787	REPET_tblastx:Copia-19_SB-I:ClassI:LTR:Copia+4296+4328;REPET_tblastx:Copia-7_SI-I:ClassI:LTR:Copia+3306+3365;REPET_tblastx:Copia1-I_Dmoj:ClassI:LTR:Copia+3725+3767;REPET_tblastx:Copia-2_BM-I:ClassI:LTR:Copia+2655+2684;REPET_tblastx:Copia16-NVi_I:ClassI:LTR:Copia+3275+3474;REPET_tblastx:Copia16-NVi_I:ClassI:LTR:Copia+2995+3201;REPET_tblastx:Copia16-NVi_I:ClassI:LTR:Copia+2624+2861;REPET_tblastx:Co…	Previously_Known	711	3	0	1	IPR013103	Reverse transcriptase, RNA-dependent DNA polymerase
GB40291	REPET_TEs:DTX-incomp-chim_Blc142_amel45-L-B211-Map1+5178+5545	TypeII_New	108	1	0	0	NA	NA
GB45869	REPET_TEs:RXX-LARD_Blc216_amel45-L-B302-Map1+171+6276	Previously_Known	648	6	14	0	IPR016181;IPR000182	Acyl-CoA N-acyltransferase;GNAT domain
GB54574	REPET_TEs:RXX-LARD_Blc76_amel45-L-B130-Map1+38+11585	Previously_Known	2637	11	7	0	NA	NA
GB45782	REPET_tblastx:MARINER_AM:ClassII:TIR:Tc1-Mariner+269+937;REPET_TEs:DTX-incomp-chim_Blc17_amel45-B-P31.32-Map9+279+961;REPET_blastx:FAMAR1_1p:ClassII:TIR:Tc1-Mariner+146+342	TypeI_New	342	2	1	56	NA	NA
GB43099	REPET_TEs:RXX-LARD_Blc263_amel45-L-B355-Map1+327+513	Previously_Known	5064	11	16	8	IPR006641;IPR023097;IPR012340;IPR000980;IPR017072;IPR003029;IPR022967;IPR016027	YqgF/RNase H-like domain;Tex RuvX-like domain;Nucleic acid-binding, OB-fold;SH2 domain;Transcription elongation factor Spt6;Ribosomal protein S1, RNA-binding domain;RNA-binding domain, S1;Nucleic acid-binding, OB-fold-like
GB49308	REPET_TEs:noCat_Blc380_amel45-B-R5466-Map12+637+3404	Previously_Known	720	4	11	3	IPR004911;IPR012336	Gamma interferon inducible lysosomal thiol reductase GILT;Thioredoxin-like fold
GB46637	REPET_TEs:PotentialHostGene_Blc24_amel45-B-R5057-Map3+12280+12392	TypeII_New	2052	5	13	3	NA	NA
GB51120	REPET_TEs:RXX-LARD_Blc101_amel45-L-B164-Map1+2636+3232	Previously_Known	2976	14	11	3	IPR015943;IPR001680;IPR017986	WD40/YVTN repeat-like-containing domain;WD40 repeat;WD40-repeat-containing domain
GB47591	REPET_TEs:noCat_Blc105_amel45-B-R5619-Map20+3036+10432	Previously_Known	816	5	8	1	IPR019331	NEFA-interacting nuclear protein NIP30, N-terminal
GB55204	REPET_TEs:RXX-LARD_Blc197_amel45-L-B280-Map1+4803+6739;REPET_TEs:RXX-LARD_Blc197_amel45-L-B280-Map1+771+7012	Previously_Known	1635	6	1663	1387	IPR017996;IPR011042;IPR003534	Major royal jelly;Six-bladed beta-propeller, TolB-like;Major royal jelly-related
GB46351	REPET_TEs:RXX-LARD_Blc160_amel45-L-B234-Map1+188+7217	Previously_Known	90	2	1	0	NA	NA
GB44589	REPET_TEs:DTX-incomp-chim_Blc166_amel45-L-B241-Map1+6593+7702;REPET_blastx:MARIAM1_1p:ClassII:TIR:Tc1-Mariner+166+326;REPET_tblastx:MARIAM1:ClassII:TIR:Tc1-Mariner+214+1229	TypeII_New	171	2	0	4	NA	NA
GB45806	REPET_TEs:RXX-LARD_Blc295_amel45-L-B390-Map1+688+3614	Previously_Known	1314	1	3	2	IPR010291;IPR016196	Ion channel regulatory protein, UNC-93;Major facilitator superfamily domain, general substrate transporter
GB51464	REPET_TEs:RXX-LARD_Blc101_amel45-L-B164-Map1+9510+9843	Previously_Known	2616	11	24	1	IPR000198;IPR004148;IPR008936	Rho GTPase-activating protein domain;BAR domain;Rho GTPase activation protein
GB47455	REPET_tblastx:Gypsy-36_NVi-I:ClassI:LTR:Gypsy+7316+7465;REPET_tblastx:Gypsy-30-I_NVi:ClassI:LTR:Gypsy+9738+10259;REPET_blastx:Gypsy-30-I_NVi_3p:ClassI:LTR:Gypsy+17+115	Previously_Known	1206	2	21	1	IPR001370;IPR013083;IPR001841	Baculoviral inhibition of apoptosis protein repeat;Zinc finger, RING/FYVE/PHD-type;Zinc finger, RING-type
GB45008	REPET_tblastx:P126:ClassII:TIR:P+864+1214	Previously_Known	1245	7	14	3	IPR015943;IPR001680;IPR019775;IPR017986	WD40/YVTN repeat-like-containing domain;WD40 repeat;WD40 repeat, conserved site;WD40-repeat-containing domain
GB53584	REPET_TEs:DTX-incomp_Blc174_amel45-B-R5161-Map4_reversed+632+1681;REPET_TEs:DTX-incomp-chim_Blc142_amel45-L-B211-Map1+5141+5300	Previously_Known	663	3	0	1	NA	NA
GB50099	REPET_TEs:PotentialHostGene_Blc24_amel45-B-R5057-Map3+12026+12393	Previously_Known	4449	21	78	10	IPR001781	Zinc finger, LIM-type
GB45812	REPET_TEs:RXX-LARD_Blc267_amel45-L-B361-Map1+4554+4579	Previously_Known	4956	20	39	0	IPR000219;IPR011993;IPR002017;IPR001251;IPR018159;IPR001849	Dbl homology (DH) domain;Pleckstrin homology-like domain;Spectrin repeat;CRAL-TRIO domain;Spectrin/alpha-actinin;Pleckstrin homology domain
GB48465	REPET_TEs:RXX-LARD_Blc216_amel45-L-B302-Map1+168+6197	TypeI_New	1776	6	7	6	IPR000571	Zinc finger, CCCH-type
GB48863	REPET_TEs:RXX-TRIM_Blc724_amel45-L-B887-Map1+11+1658	Previously_Known	954	5	2	10	IPR000618	Insect cuticle protein
GB45034	REPET_TEs:RXX-LARD_Blc203_amel45-L-B285-Map1+3938+5072	Previously_Known	576	5	27	13	IPR001199;IPR018506	Cytochrome b5;Cytochrome b5, heme-binding site
GB47367	REPET_TEs:RXX-LARD_Blc187_amel45-L-B266-Map1+3276+4297	TypeII_New	276	2	5	3	NA	NA
GB48187	REPET_TEs:DTX-incomp-chim_Blc175_amel45-L-B248-Map1+1265+6111	Previously_Known	1263	8	15	4	IPR001245;IPR002290;IPR020635;IPR017441;IPR008271;IPR000719;IPR011009	Serine-threonine/tyrosine-protein kinase catalytic domain;Serine/threonine- / dual-specificity protein kinase, catalytic domain;Tyrosine-protein kinase, catalytic domain;Protein kinase, ATP binding site;Serine/threonine-protein kinase, active site;Protein kinase, catalytic domain;Protein kinase-like domain
GB43079	REPET_TEs:DTX-incomp-chim_Blc130_amel45-L-B198-Map1+1018+1077	Previously_Known	3072	14	11	15	IPR000432;IPR007696;IPR007860	DNA mismatch repair protein MutS, C-terminal;DNA mismatch repair protein MutS, core;DNA mismatch repair protein MutS, connector
GB54235	REPET_TEs:DTX-incomp_Blc443_amel45-B-R1693-Map3+2324+2525	Previously_Known	5208	19	17	9	IPR015628;IPR007122	Supervillin;Gelsolin
GB55054	REPET_TEs:RXX-LARD_Blc216_amel45-L-B302-Map1+312+6025;REPET_TEs:noCat_Blc105_amel45-B-R5619-Map20+3523+10482	TypeI_New	2805	18	16	9	IPR011990;IPR019412;IPR012919	Tetratricopeptide-like helical;Outer membrane protein, IML2, mitochondrial/Tetratricopeptide repeat protein 39;Sad1/UNC-like, C-terminal
GB41933	REPET_blastx:R1D_NVi_2p:ClassI:LINE:I+920+962;REPET_blastx:R2Amel_1p:ClassI:LINE:R2+478+1131;REPET_blastx:R2Amel_1p:ClassI:LINE:R2+942+1036;REPET_blastx:R1E_NGi_2p:ClassI:LINE:I+870+1054;REPET_tblastx:R2Amel:ClassI:LINE:R2+625+4206;REPET_tblastx:R2Amel:ClassI:LINE:R2+1132+3264;REPET_tblastx:R2Amel:ClassI:LINE:R2+3537+4205;REPET_TEs:DTX-incomp-chim_Blc113_amel45-L-B176-Map1+226+1181;REPET_TEs:RIX-…	TypeII_New	711	3	4	3	IPR000477	Reverse transcriptase
GB40332	REPET_TEs:RXX-LARD-chim_Blc148_amel45-L-B217-Map1+8647+8729	Previously_Known	861	2	0	0	IPR016181;IPR000182	Acyl-CoA N-acyltransferase;GNAT domain
GB51119	REPET_TEs:RXX-LARD_Blc216_amel45-L-B302-Map1+454+5951	Previously_Known	1326	8	10	0	IPR007246	Gaa1-like, GPI transamidase component
GB53604	REPET_TEs:RXX-LARD_Blc216_amel45-L-B302-Map1+4929+5116	Previously_Known	1608	8	4	0	IPR011990;IPR025986;IPR013105;IPR019734;IPR013026	Tetratricopeptide-like helical;RNA-polymerase II-associated protein 3-like, C-terminal domain;Tetratricopeptide TPR2;Tetratricopeptide repeat;Tetratricopeptide repeat-containing domain
GB47840	REPET_TEs:RXX-LARD_Blc216_amel45-L-B302-Map1+4824+5137	Previously_Known	495	5	1	2	NA	NA
GB53967	REPET_TEs:RXX-LARD_Blc431_amel45-L-B526-Map1+1708+2653;REPET_TEs:RXX-LARD_Blc431_amel45-L-B526-Map1+1+3141	Previously_Known	1029	1	17	20	IPR019956;IPR000626;IPR019954;IPR019955	Ubiquitin subgroup;Ubiquitin;Ubiquitin conserved site;Ubiquitin supergroup
GB47454	REPET_tblastx:Gypsy-30-I_NVi:ClassI:LTR:Gypsy+9738+10031;REPET_tblastx:Gypsy-30-I_NVi:ClassI:LTR:Gypsy+10143+10271;REPET_tblastx:GYPSM1_I:ClassI:LTR:Gypsy+21111+21221;REPET_TEs:DTX-incomp-chim_Blc200_amel45-L-B281-Map1+1673+6695	Previously_Known	1557	8	16	9	IPR001370;IPR013083;IPR001841	Baculoviral inhibition of apoptosis protein repeat;Zinc finger, RING/FYVE/PHD-type;Zinc finger, RING-type
GB48025	REPET_TEs:PotentialHostGene_Blc137_amel45-L-B206-Map1+9073+9099	TypeII_New	177	2	0	0	NA	NA
GB51215	REPET_TEs:RXX-LARD_Blc480_amel45-L-B575-Map1+1+2691	TypeII_New	657	2	0	4	NA	NA
GB44330	REPET_TEs:RXX-LARD_Blc1040_amel45-L-B1390-Map1+426+552	Previously_Known	3753	25	12	3	IPR000008;IPR019558;IPR018029;IPR014770;IPR014772;IPR008973	C2 calcium-dependent membrane targeting;Mammalian uncoordinated homology 13, subgroup, domain 2;C2 membrane targeting protein;Munc13 homology 1;Mammalian uncoordinated homology 13, domain 2;C2 calcium/lipid-binding domain, CaLB
GB54700	REPET_TEs:PotentialHostGene_Blc597_amel45-L-B719-Map1+527+566	Previously_Known	5181	32	32	3	IPR001452;IPR013315;IPR011992;IPR000219;IPR011993;IPR000008;IPR000261;IPR002048;IPR001849;IPR018247;IPR018029;IPR018249;IPR008973	Src homology-3 domain;Spectrin alpha chain, SH3 domain;EF-hand-like domain;Dbl homology (DH) domain;Pleckstrin homology-like domain;C2 calcium-dependent membrane targeting;EPS15 homology (EH);Calcium-binding EF-hand;Pleckstrin homology domain;EF-Hand 1, calcium-binding site;C2 membrane targeting protein;EF-HAND 2;C2 calcium/lipid-binding domain, CaLB
GB55177	REPET_TEs:RXX-LARD_Blc37_amel45-L-B81-Map1+12193+12579	TypeII_New	126	1	0	0	NA	NA
GB55757	REPET_TEs:RXX-TRIM_Blc574_amel45-L-B689-Map1+795+943;REPET_TEs:RXX-TRIM_Blc574_amel45-L-B689-Map1+813+2134	Previously_Known	2694	14	12	3	NA	NA
GB43331	REPET_TEs:RIX-comp_Blc116_amel45-L-B181-Map1+2853+10015	TypeI_New	582	4	0	6	IPR002049	EGF-like, laminin
GB41008	REPET_TEs:RIX-incomp_Blc303_amel45-B-G815-Map3+3597+4114	TypeII_New	93	1	0	0	NA	NA
GB42341	REPET_tblastx:AMARI:ClassII:TIR:Tc1-Mariner+3+878;REPET_TEs:DTX-incomp_Blc209_amel45-L-B292-Map1_reversed+1+806;REPET_blastx:AMARI_1p:ClassII:TIR:Tc1-Mariner+27+232	TypeII_New	366	2	0	9	NA	NA
GB42219	REPET_TEs:PotentialHostGene_Blc211_amel45-L-B295-Map1+1+6667;REPET_TEs:PotentialHostGene_Blc211_amel45-L-B295-Map1+1029+5690	Previously_Known	726	4	4	0	IPR015876;IPR005804	Fatty acid desaturase, type 1, core;Fatty acid desaturase, type 1
GB46837	REPET_blastx:Copia16-NV_I_2p:ClassI:LTR:Copia+16+562;REPET_tblastx:Copia16-NVi_I:ClassI:LTR:Copia+501+1829;REPET_TEs:DTX-incomp-chim_Blc21_amel45-B-R1357-Map20_reversed+15823+17449	TypeI_New	111	2	10	0	NA	NA
GB43646	REPET_TEs:RXX-LARD_Blc63_amel45-L-B114-Map1+2385+8331	TypeII_New	81	1	6	3	NA	NA
GB46239	REPET_tblastx:FAMAR1:ClassII:TIR:Tc1-Mariner+1+353;REPET_TEs:DTX-incomp-chim_Blc3_amel45-B-P4.32-Map4_reversed+8+462;REPET_blastx:FAMAR1_1p:ClassII:TIR:Tc1-Mariner+1+75	TypeII_New	222	1	1	6	NA	NA
GB50539	REPET_TEs:RXX-LARD_Blc182_amel45-L-B258-Map1+2421+2598	TypeII_New	138	3	1	1	NA	NA
GB50635	REPET_TEs:DTX-incomp-chim_Blc175_amel45-L-B248-Map1+1323+6218	Previously_Known	4323	24	18	0	IPR001154;IPR001241;IPR003594;IPR014721;IPR013759;IPR013758;IPR024946;IPR013757;IPR002205;IPR013506;IPR006171;IPR012542;IPR018522;IPR013760;IPR020568	DNA topoisomerase II, eukaryotic-type;DNA topoisomerase, type IIA;ATPase-like, ATP-binding domain;Ribosomal protein S5 domain 2-type fold, subgroup;DNA topoisomerase, type IIA, subunit B/N-terminal, alpha-beta;DNA topoisomerase, type IIA, subunit A/ C-terminal, alpha-beta;Arginine repressor C-terminal-like domain;DNA topoisomerase, type IIA, subunit A, alpha-helical;DNA topoisomerase, type IIA, s…
GB43644	REPET_TEs:RXX-LARD_Blc63_amel45-L-B114-Map1+1+12337	Previously_Known	105	1	1	0	NA	NA
GB49143	REPET_TEs:DTX-incomp_Blc28_amel45-L-B70-Map1+3668+5053	TypeII_New	120	1	1	0	NA	NA
GB45228	REPET_TEs:DTX-incomp_Blc443_amel45-B-R1693-Map3+2017+2815	Previously_Known	2313	6	3	1	IPR008428	Chondroitin N-acetylgalactosaminyltransferase
GB41413	REPET_TEs:RXX-LARD_Blc295_amel45-L-B390-Map1+613+4378	Previously_Known	663	5	30	5	IPR012336;IPR000866;IPR019479	Thioredoxin-like fold;Alkyl hydroperoxide reductase subunit C/ Thiol specific antioxidant;Peroxiredoxin, C-terminal
GB46550	REPET_TEs:DTX-incomp-chim_Blc587_amel45-L-B708-Map1_reversed+556+593	TypeII_New	156	1	0	0	NA	NA
GB55209	REPET_TEs:RXX-LARD_Blc260_amel45-L-B352-Map1+2133+2579	Previously_Known	594	1	35	50	IPR003534	Major royal jelly-related
GB46066	REPET_TEs:PotentialHostGene_Blc597_amel45-L-B719-Map1+629+711	Previously_Known	1104	8	96	8	IPR002164	Nucleosome assembly protein (NAP)
GB50589	REPET_TEs:RXX-LARD_Blc153_amel45-L-B225-Map1+117+455	Previously_Known	873	2	8	4	IPR019153;IPR006029	DDRGK domain containing protein;Neurotransmitter-gated ion-channel transmembrane domain
GB49218	REPET_TEs:DTX-incomp_Blc28_amel45-L-B70-Map1+6727+9499	TypeI_New	96	2	1	2	NA	NA
GB40857	REPET_TEs:RIX-incomp_Blc426_amel45-L-B521-Map1+1+3173;REPET_TEs:RIX-incomp_Blc426_amel45-L-B521-Map1+1579+2606	TypeI_New	1500	6	58	5	IPR000585;IPR018487	Hemopexin/matrixin;Hemopexin/matrixin, repeat
GB41983	REPET_TEs:noCat_Blc254_amel45-B-R5686-Map20+330+5768	TypeII_New	4269	12	13	6	IPR003590	Leucine-rich repeat, ribonuclease inhibitor subtype
GB43329	REPET_blastx:R1E_NGi_1p:ClassI:LINE:I+300+493;REPET_blastx:R1E_NGi_2p:ClassI:LINE:I+358+1054;REPET_tblastx:R1C_NVi:ClassI:LINE:I+4463+4483;REPET_tblastx:R1C_NLo:ClassI:LINE:I+4440+4460;REPET_tblastx:R1C_NGi:ClassI:LINE:I+4440+4460;REPET_tblastx:R1_DM:ClassI:LINE:I+3948+3992;REPET_tblastx:R1-5_BM:ClassI:LINE:I+4748+4840;REPET_tblastx:R1-3_AP:ClassI:LINE:I+4896+5066;REPET_tblastx:R1E_NGi:ClassI:LIN…	TypeI_New	918	3	2	0	IPR001878	Zinc finger, CCHC-type
GB45870	REPET_TEs:RXX-LARD_Blc216_amel45-L-B302-Map1+171+6276	Previously_Known	654	6	15	7	IPR007248	Mpv17/PMP22
GB46759	REPET_TEs:RXX-LARD_Blc59_amel45-L-B109-Map1+1+12648;REPET_TEs:DTX-incomp_Blc123_amel45-L-B192-Map1+7451+7573	Previously_Known	2781	14	12	8	IPR013783;IPR013098;IPR013162;IPR013106;IPR003961;IPR003599;IPR003598;IPR007110	Immunoglobulin-like fold;Immunoglobulin I-set;CD80-like, immunoglobulin C2-set;Immunoglobulin V-set;Fibronectin, type III;Immunoglobulin subtype;Immunoglobulin subtype 2;Immunoglobulin-like
GB48200	REPET_TEs:RXX-LARD_Blc216_amel45-L-B302-Map1+135+6102	TypeII_New	531	4	4	0	IPR011992;IPR018247	EF-hand-like domain;EF-Hand 1, calcium-binding site
GB50549	REPET_tblastx:Gypsy-4_DPu-I:ClassI:LTR:Gypsy+53+292;REPET_tblastx:Gypsy-4_DPu-I:ClassI:LTR:Gypsy+734+829	TypeII_New	987	3	3	4	IPR001878	Zinc finger, CCHC-type
GB53793	REPET_blastx:P-32_HM_1p:ClassII:TIR:P+1+111;REPET_tblastx:P-32_HM:ClassII:TIR:P+143+307;REPET_tblastx:P-32_HM:ClassII:TIR:P+873+1013	Previously_Known	2109	2	10	8	IPR006612	Zinc finger, C2CH-type
GB44000	REPET_TEs:PotentialHostGene_Blc597_amel45-L-B719-Map1+762+1143;REPET_TEs:DTX-incomp_Blc169_amel45-L-B244-Map1+5462+5636	Previously_Known	3693	20	13	1	IPR003395;IPR010935	RecF/RecN/SMC;SMCs flexible hinge
GB41927	REPET_TEs:DTX-incomp-chim_Blc151_amel45-L-B222-Map1+3720+3822	Previously_Known	525	3	7	0	IPR002164	Nucleosome assembly protein (NAP)
GB55569	REPET_TEs:PotentialHostGene_Blc1242_amel45-B-P131.13-Map3+1+881	Previously_Known	2658	13	19	22	IPR001452;IPR013083;IPR001841;IPR017907	Src homology-3 domain;Zinc finger, RING/FYVE/PHD-type;Zinc finger, RING-type;Zinc finger, RING-type, conserved site
GB55026	REPET_blastx:R1D_NVi_2p:ClassI:LINE:I+443+643;REPET_blastx:R1D_NVi_2p:ClassI:LINE:I+650+688;REPET_blastx:R1D_NVi_2p:ClassI:LINE:I+950+958;REPET_blastx:R1D_NLo_2p:ClassI:LINE:I+443+643;REPET_blastx:BEL11_AGp:ClassI:LTR:Bel-Pao+914+1083;REPET_blastx:TRAS3_BM_2p:ClassI:LINE:I+607+843;REPET_blastx:R1E_NGi_2p:ClassI:LINE:I+851+953;REPET_tblastx:Baggins-2_NVi:ClassI:LINE:I+2409+2456;REPET_tblastx:R1-1_…	Previously_Known	1695	5	0	6	NA	NA
GB40230	REPET_TEs:RXX-LARD_Blc809_amel45-L-B1005-Map1+94+323	Previously_Known	567	10	2	8	IPR008160	Collagen triple helix repeat
GB49930	REPET_TEs:noCat_Blc105_amel45-B-R5619-Map20+4248+10204	Previously_Known	2091	11	12	0	IPR000109;IPR016196	Proton-dependent oligopeptide transporter family;Major facilitator superfamily domain, general substrate transporter
GB41803	REPET_TEs:DMX-incomp-chim_Blc29_amel45-L-B71-Map1+2626+2827	Previously_Known	5901	24	27	5	IPR013083;IPR012957;IPR000330;IPR009462;IPR012958;IPR009463;IPR019787;IPR023780;IPR001650;IPR001965;IPR000953;IPR014001;IPR002464;IPR019786;IPR016197;IPR011011	Zinc finger, RING/FYVE/PHD-type;CHD, C-terminal 2;SNF2-related;Domain of unknown function DUF1086;CHD, N-terminal;Domain of unknown function DUF1087;Zinc finger, PHD-finger;Chromo domain;Helicase, C-terminal;Zinc finger, PHD-type;Chromo domain/shadow;Helicase, superfamily 1/2, ATP-binding domain;DNA/RNA helicase, ATP-dependent, DEAH-box type, conserved site;Zinc finger, PHD-type, conserved site;C…
GB51206	REPET_TEs:noCat_Blc213_amel45-B-R6091-Map13+1004+6618	TypeII_New	228	2	26	2	IPR004204	Cytochrome c oxidase subunit VIc
GB52315	REPET_TEs:PotentialHostGene_Blc1251_amel45-B-G341-Map3+432+473	Previously_Known	1533	8	18	5	IPR001683;IPR015404	Phox homologous domain;Vps5 C-terminal
GB46324	REPET_TEs:noCat_Blc105_amel45-B-R5619-Map20+3513+10465	Previously_Known	951	4	0	0	IPR004117	Olfactory receptor, Drosophila
GB52574	REPET_TEs:RXX-LARD_Blc295_amel45-L-B390-Map1+676+4343	Previously_Known	5244	21	13	0	NA	NA
GB45917	REPET_TEs:PotentialHostGene_Blc13_amel45-B-G542-Map4+9+1347	Previously_Known	243	2	1	4	NA	NA
GB42827	REPET_TEs:RXX-LARD_Blc155_amel45-L-B230-Map1+1+8342	TypeII_New	87	2	7	2	NA	NA
GB54135	REPET_TEs:DMX-incomp-chim_Blc80_amel45-L-B137-Map1+7531+7952	TypeII_New	213	2	0	2	NA	NA
GB45831	REPET_TEs:RXX-TRIM_Blc686_amel45-L-B41-Map2+8+1725	Previously_Known	1098	5	13	2	IPR001715	Calponin homology domain
GB55877	REPET_TEs:PotentialHostGene_Blc35_amel45-L-B78-Map1+2388+13988	Previously_Known	1599	10	14	8	IPR004156;IPR011497;IPR020846;IPR016196	Organic anion transporter polypeptide OATP;Kazal-type serine protease inhibitor domain;Major facilitator superfamily domain;Major facilitator superfamily domain, general substrate transporter
GB48142	REPET_TEs:RXX-LARD_Blc182_amel45-L-B258-Map1+6164+7301;REPET_TEs:DTX-incomp_Blc28_amel45-L-B70-Map1+4677+4763	TypeII_New	246	4	1	0	NA	NA
GB47125	REPET_TEs:RXX-TRIM_Blc791_amel45-L-B46-Map2+2+139	Previously_Known	702	4	3	0	IPR011992;IPR000261;IPR018247;IPR018249	EF-hand-like domain;EPS15 homology (EH);EF-Hand 1, calcium-binding site;EF-HAND 2
GB41925	REPET_TEs:RXX-LARD_Blc187_amel45-L-B266-Map1+3515+5989	TypeII_New	249	2	4	4	NA	NA
GB44894	REPET_TEs:noCat_Blc254_amel45-B-R5686-Map20+326+5779	Previously_Known	990	7	11	3	IPR002347;IPR016040;IPR002198;IPR020904	Glucose/ribitol dehydrogenase;NAD(P)-binding domain;Short-chain dehydrogenase/reductase SDR;Short-chain dehydrogenase/reductase, conserved site
GB41758	REPET_tblastx:P126:ClassII:TIR:P+339+1325	Previously_Known	1041	6	16	4	IPR001632;IPR020472;IPR015943;IPR001680;IPR016346;IPR019775;IPR017986	G-protein, beta subunit;G-protein beta WD-40 repeat;WD40/YVTN repeat-like-containing domain;WD40 repeat;Guanine nucleotide-binding protein, beta subunit;WD40 repeat, conserved site;WD40-repeat-containing domain
GB42380	REPET_TEs:noCat_Blc213_amel45-B-R6091-Map13+871+6619	TypeII_New	111	2	21	5	NA	NA
GB50881	REPET_tblastx:P-6_HM:ClassII:TIR:P+161+226;REPET_tblastx:P-22_HM:ClassII:TIR:P+318+437;REPET_blastx:P-37_HMa_1p:ClassII:TIR:P+1+262	Previously_Known	777	1	3	2	IPR006612	Zinc finger, C2CH-type
GB55925	REPET_TEs:RXX-LARD_Blc232_amel45-L-B322-Map1+1+6202;REPET_TEs:RXX-LARD_Blc232_amel45-L-B322-Map1+182+4911	Previously_Known	516	5	0	1	NA	NA
GB41946	REPET_TEs:RXX-LARD_Blc548_amel45-L-B649-Map1+1008+1103	Previously_Known	699	5	15	1	IPR002557	Chitin binding domain
GB53229	REPET_TEs:RXX-LARD_Blc456_amel45-L-B547-Map1+93+227	Previously_Known	1563	4	8	2	IPR021854;IPR003124	WASH complex, WASD domain;WH2 domain
GB49890	REPET_TEs:DTX-incomp_Blc73_amel45-L-B124-Map1+1+11915	Previously_Known	1476	5	15	3	IPR002402;IPR001128	Cytochrome P450, E-class, group II;Cytochrome P450
GB40879	REPET_TEs:RXX-LARD_Blc216_amel45-L-B302-Map1+168+6405	TypeII_New	1065	5	6	6	IPR007223;IPR001452	Peroxin 13, N-terminal;Src homology-3 domain
GB41030	REPET_TEs:RXX-LARD-chim_Blc148_amel45-L-B217-Map1+2564+6995	Previously_Known	1095	6	22	3	IPR004806;IPR015360;IPR000626;IPR000449;IPR015940;IPR006636;IPR019955;IPR009060	UV excision repair protein Rad23;XPC-binding domain;Ubiquitin;Ubiquitin-associated/translation elongation factor EF1B, N-terminal;Ubiquitin-associated/translation elongation factor EF1B, N-terminal, eukaryote;Heat shock chaperonin-binding;Ubiquitin supergroup;UBA-like
GB53857	REPET_TEs:RXX-TRIM_Blc933_amel45-L-B1206-Map1+728+1239	Previously_Known	3123	15	2	2	IPR000337;IPR000162;IPR017978;IPR001828;IPR011500;IPR017979	GPCR, family 3;GPCR, family 3, metabotropic glutamate receptor;GPCR, family 3, C-terminal;Extracellular ligand-binding receptor;GPCR, family 3, nine cysteines domain;GPCR, family 3, conserved site
GB54150	REPET_TEs:RXX-LARD_Blc633_amel45-L-B768-Map1+149+1475	Previously_Known	2115	9	2	1	IPR016449;IPR013518;IPR014756	Potassium channel, inwardly rectifying, Kir;Potassium channel, inwardly rectifying, Kir, cytoplasmic;Immunoglobulin E-set
GB53035	REPET_TEs:RXX-LARD_Blc153_amel45-L-B225-Map1+152+506	Previously_Known	2679	9	19	13	IPR026591;IPR003000;IPR026590	Sirtuin family, catalytic core small domain;Sirtuin family;Sirtuin family, catalytic core domain
GB51026	REPET_TEs:RXX-LARD_Blc63_amel45-L-B114-Map1+1+12337	TypeI_New	300	1	0	0	NA	NA
GB43834	REPET_TEs:DTX-incomp_Blc73_amel45-L-B124-Map1+614+758	TypeI_New	1479	8	12	1	IPR016021;IPR016024	MIF4-like, type 1/2/3;Armadillo-type fold
GB42740	REPET_TEs:DTX-incomp_Blc132_amel45-L-B202-Map1+7055+7126	TypeI_New	5676	30	22	15	IPR013273;IPR024079;IPR012314;IPR000884;IPR010294;IPR002870;IPR001590	Peptidase M12B, ADAM-TS;Metallopeptidase, catalytic domain;Peptidase M12B, GON-ADAMTSs;Thrombospondin, type 1 repeat;ADAM-TS Spacer 1;Peptidase M12B, propeptide;Peptidase M12B, ADAM/reprolysin
GB51354	REPET_TEs:RIX-incomp_Blc71_amel45-L-B122-Map1+11167+11222	Previously_Known	2733	9	8	14	IPR013087;IPR015880;IPR007087	Zinc finger C2H2-type/integrase DNA-binding domain;Zinc finger, C2H2-like;Zinc finger, C2H2
GB46823	REPET_blastx:Mariner1_BT_1p:ClassII:TIR:Tc1-Mariner+1+102;REPET_blastx:Mariner-1_BM_1p:ClassII:TIR:Tc1-Mariner+98+111;REPET_tblastx:MARIAM1:ClassII:TIR:Tc1-Mariner+562+807;REPET_tblastx:Mariner1_BT:ClassII:TIR:Tc1-Mariner+166+483;REPET_tblastx:MARINER4_CB:ClassII:TIR:Tc1-Mariner+503+548	TypeII_New	252	1	0	4	NA	NA
GB44755	REPET_TEs:RXX-LARD_Blc76_amel45-L-B130-Map1+27+11594	Previously_Known	633	6	11	0	IPR023398;IPR001040	Translation Initiation factor eIF- 4e-like domain;Translation Initiation factor eIF- 4e
GB46280	REPET_TEs:DTX-incomp-chim_Blc107_amel45-L-B169-Map1+209+308	TypeII_New	225	1	0	0	NA	NA
GB41448	REPET_TEs:noCat_Blc105_amel45-B-R5619-Map20+5262+10469	Previously_Known	2418	20	30	4	IPR013606;IPR011993;IPR000198;IPR004148;IPR001452;IPR001849;IPR008936	IRSp53/MIM homology domain (IMD);Pleckstrin homology-like domain;Rho GTPase-activating protein domain;BAR domain;Src homology-3 domain;Pleckstrin homology domain;Rho GTPase activation protein
GB51122	REPET_TEs:RIX-incomp_Blc326_amel45-B-R6048-Map3+708+4326	TypeI_New	1503	7	3	4	IPR008940;IPR002088;IPR001611	Protein prenyltransferase;Protein prenyltransferase, alpha subunit;Leucine-rich repeat
GB51257	REPET_tblastx:EnSpm-7_STu:ClassII:TIR:CACTA+8099+8323	Previously_Known	3153	16	13	8	IPR000795;IPR023115;IPR015760;IPR004161;IPR005225;IPR009000	Protein synthesis factor, GTP-binding;Translation initiation factor IF- 2, domain 3;Translation initiation factor IF- 2;Translation elongation factor EFTu/EF1A, domain 2;Small GTP-binding protein domain;Translation elongation/initiation factor/Ribosomal, beta-barrel
GB50279	REPET_TEs:RXX-LARD_Blc482_amel45-L-B576-Map1+273+2540	TypeII_New	297	4	1	0	IPR000361;IPR016092	FeS cluster biogenesis;FeS cluster insertion protein
GB42847	REPET_TEs:RXX-TRIM_Blc824_amel45-L-B1029-Map1+452+1176	Previously_Known	3360	20	21	13	IPR000286;IPR023801;IPR013083;IPR001607	Histone deacetylase superfamily;Histone deacetylase domain;Zinc finger, RING/FYVE/PHD-type;Zinc finger, UBP-type
GB40319	REPET_TEs:RXX-LARD_Blc295_amel45-L-B390-Map1+680+4382;REPET_TEs:RXX-LARD_Blc97_amel45-L-B159-Map1+7157+7532	TypeI_New	3969	6	11	6	IPR026306	Round spermatid basic protein 1
GB42695	REPET_TEs:DTX-incomp_Blc28_amel45-L-B70-Map1+2273+7764	TypeII_New	267	3	0	0	NA	NA
GB50470	REPET_TEs:RXX-LARD_Blc244_amel45-L-B333-Map1+5610+5765	Previously_Known	2844	16	34	0	IPR011047;IPR011678	Quinonprotein alcohol dehydrogenase-like;Domain of unknown function DUF1620
GB41461	REPET_TEs:PotentialHostGene_Blc24_amel45-B-R5057-Map3+12078+12357	TypeII_New	336	3	1	3	NA	NA
GB46569	REPET_TEs:DTX-incomp-chim_Blc21_amel45-B-R1357-Map20_reversed+1044+1171	TypeI_New	1200	4	53	2	IPR003095;IPR001623;IPR001305;IPR002939;IPR018253;IPR008971	Heat shock protein DnaJ;Heat shock protein DnaJ, N-terminal;Heat shock protein DnaJ, cysteine-rich domain;Chaperone DnaJ, C-terminal;Heat shock protein DnaJ, conserved site;HSP40/DnaJ peptide-binding
GB46444	REPET_TEs:RXX-LARD_Blc206_amel45-L-B290-Map1+1411+1854	Previously_Known	1194	6	7	2	IPR015421;IPR015422;IPR000192;IPR020578;IPR015424	Pyridoxal phosphate-dependent transferase, major region, subdomain 1;Pyridoxal phosphate-dependent transferase, major region, subdomain 2;Aminotransferase, class V/Cysteine desulfurase;Aminotransferase class-V pyridoxal-phosphate binding site;Pyridoxal phosphate-dependent transferase, major domain
GB54767	REPET_tblastx:Hopseu2:ClassII:TIR:hAT+4692+4955	Previously_Known	951	5	2	6	IPR001506;IPR024079;IPR006026	Peptidase M12A, astacin;Metallopeptidase, catalytic domain;Peptidase, metallopeptidase
GB46937	REPET_TEs:RXX-LARD_Blc208_amel45-L-B291-Map1+541+749	TypeII_New	174	3	7	3	NA	NA
GB50419	REPET_TEs:RXX-LARD_Blc76_amel45-L-B130-Map1+19+11594	TypeII_New	129	2	5	1	NA	NA
GB42518	REPET_TEs:RIX-incomp_Blc303_amel45-B-G815-Map3+3343+4753	TypeII_New	90	1	0	0	NA	NA
GB48300	REPET_TEs:RXX_Blc88_amel45-L-B148-Map1+83+106	Previously_Known	645	5	12	1	IPR005135	Endonuclease/exonuclease/phosphatase
GB54005	REPET_TEs:PotentialHostGene_Blc42_amel45-B-R567-Map3+4499+4710	Previously_Known	1248	10	0	0	IPR013783;IPR013098;IPR003599;IPR003598;IPR007110	Immunoglobulin-like fold;Immunoglobulin I-set;Immunoglobulin subtype;Immunoglobulin subtype 2;Immunoglobulin-like
GB47590	REPET_TEs:noCat_Blc105_amel45-B-R5619-Map20+3036+10432	Previously_Known	645	5	29	3	IPR000554	Ribosomal protein S7e
GB40704	REPET_TEs:DMX-incomp-chim_Blc66_amel45-L-B117-Map1+12092+12304	Previously_Known	2124	14	6	7	IPR015943;IPR001680;IPR017986	WD40/YVTN repeat-like-containing domain;WD40 repeat;WD40-repeat-containing domain
GB50421	REPET_TEs:RXX-LARD-chim_Blc148_amel45-L-B217-Map1+2514+7000	Previously_Known	2664	14	61	34	IPR008373;IPR011001;IPR007856;IPR008138;IPR003119;IPR008139	Saposin;Saposin-like;Saposin-like type B, 1;Saposin-like type B, 2;Saposin type A;Saposin B
GB50920	REPET_TEs:noCat_Blc213_amel45-B-R6091-Map13+1759+6619	Previously_Known	1221	6	6	2	IPR010793	Ribosomal protein L37/S30
GB54246	REPET_TEs:DTX-incomp_Blc28_amel45-L-B70-Map1+4015+5583	Previously_Known	3456	19	15	1	IPR001314;IPR020067;IPR002172;IPR001254;IPR001190;IPR017448;IPR018114;IPR009003	Peptidase S1A, chymotrypsin-type;Frizzled domain;Low-density lipoprotein (LDL) receptor class A repeat;Peptidase S1/S6, chymotrypsin/Hap;Speract/scavenger receptor;Speract/scavenger receptor-related;Peptidase S1/S6, chymotrypsin/Hap, active site;Peptidase cysteine/serine, trypsin-like
GB51377	REPET_TEs:RXX-LARD_Blc248_amel45-L-B338-Map1+4664+5959	TypeII_New	159	1	0	3	NA	NA
GB40969	REPET_tblastx:Rehavkus-2_NVi:ClassII:?:MuDR+3212+3524	TypeI_New	651	5	5	0	IPR001806;IPR020849;IPR003579;IPR003578;IPR005225	Small GTPase superfamily;Small GTPase superfamily, Ras type;Small GTPase superfamily, Rab type;Small GTPase superfamily, Rho type;Small GTP-binding protein domain
GB53707	REPET_TEs:RXX-LARD_Blc155_amel45-L-B230-Map1+1904+1954	Previously_Known	552	5	13	1	IPR001950;IPR005873	Translation initiation factor SUI1;Density-regulated protein DRP1
GB53814	REPET_blastx:MARIAM1_1p:ClassII:TIR:Tc1-Mariner+32+331;REPET_tblastx:MARIAM1:ClassII:TIR:Tc1-Mariner+389+1256;REPET_TEs:DTX-incomp-chim_Blc166_amel45-L-B241-Map1+6359+7668	Previously_Known	603	1	0	16	IPR001888	Transposase, type 1
GB42961	REPET_TEs:RXX-LARD_Blc76_amel45-L-B130-Map1+608+11594	Previously_Known	693	4	8	0	IPR012336;IPR010987;IPR004046;IPR004045;IPR017933	Thioredoxin-like fold;Glutathione S-transferase, C-terminal-like;Glutathione S-transferase, C-terminal;Glutathione S-transferase, N-terminal;Glutathione S-transferase/chloride channel, C-terminal
GB54997	REPET_TEs:RXX-LARD_Blc97_amel45-L-B159-Map1+7166+7353	Previously_Known	1020	8	6	2	NA	NA
GB48240	REPET_tblastx:Gypsy-1_PPM-I:ClassI:LTR:Gypsy+2267+2440;REPET_tblastx:Gypsy-3_TMe-I:ClassI:LTR:Gypsy+5577+5855	Previously_Known	432	4	11	2	IPR008181;IPR008180	DeoxyUTP pyrophosphatase, dUTPase subfamily;DeoxyUTP pyrophosphatase
GB55916	REPET_TEs:DTX-incomp_Blc39_amel45-L-B83-Map1+3888+3929	Previously_Known	1116	8	9	0	IPR000756;IPR001206	Diacylglycerol kinase, accessory domain;Diacylglycerol kinase, catalytic domain
GB55362	REPET_TEs:RXX-LARD_Blc673_amel45-L-B821-Map1+105+556	Previously_Known	363	2	0	0	IPR013783;IPR013106;IPR003599;IPR007110	Immunoglobulin-like fold;Immunoglobulin V-set;Immunoglobulin subtype;Immunoglobulin-like
GB41303	REPET_TEs:noCat_Blc105_amel45-B-R5619-Map20+2949+10484	Previously_Known	273	3	9	0	IPR004217	Mitochondrial inner membrane translocase complex, Tim8/9/10/13-zinc finger-like
GB52605	REPET_TEs:DMX-incomp-chim_Blc80_amel45-L-B137-Map1+7464+7684;REPET_TEs:RIX-incomp_Blc229_amel45-L-B319-Map1+1868+3366	TypeII_New	222	1	0	4	NA	NA
GB42392	REPET_TEs:RXX-LARD_Blc226_amel45-L-B316-Map1+1436+6346	TypeII_New	93	1	0	0	NA	NA
GB40002	REPET_TEs:DTX-incomp_Blc28_amel45-L-B70-Map1+4449+8024;REPET_TEs:DTX-incomp_Blc28_amel45-L-B70-Map1+4595+7097	TypeI_New	171	2	0	2	NA	NA
GB50113	REPET_TEs:DTX-incomp_Blc132_amel45-L-B202-Map1+8+143	Previously_Known	4080	23	15	1	IPR011990;IPR025136;IPR000719;IPR002290;IPR020635;IPR017441;IPR008271;IPR011009;IPR013761	Tetratricopeptide-like helical;Domain of unknown function DUF4071;Protein kinase, catalytic domain;Serine/threonine- / dual-specificity protein kinase, catalytic domain;Tyrosine-protein kinase, catalytic domain;Protein kinase, ATP binding site;Serine/threonine-protein kinase, active site;Protein kinase-like domain;Sterile alpha motif/pointed domain
GB50160	REPET_TEs:PotentialHostGene_Blc24_amel45-B-R5057-Map3+1+16196	Previously_Known	3360	16	9	6	IPR024079;IPR001762;IPR002870;IPR001590	Metallopeptidase, catalytic domain;Blood coagulation inhibitor, Disintegrin;Peptidase M12B, propeptide;Peptidase M12B, ADAM/reprolysin
GB41135	REPET_TEs:noCat_Blc380_amel45-B-R5466-Map12+1026+3396	Previously_Known	1107	6	10	1	IPR001214;IPR016858	SET domain;Histone H4-K20 methyltransferase
GB51263	REPET_TEs:RXX-LARD_Blc153_amel45-L-B225-Map1+23+622	Previously_Known	2904	5	12	4	IPR012934;IPR007087	Zinc finger, AD-type;Zinc finger, C2H2
GB48208	REPET_TEs:DTX-incomp-chim_Blc175_amel45-L-B248-Map1+1385+5688	Previously_Known	2913	14	10	15	IPR003165;IPR003100;IPR014811;IPR012337	Stem cell self-renewal protein Piwi;Argonaute/Dicer protein, PAZ;Domain of unknown function DUF1785;Ribonuclease H-like domain
GB54490	REPET_TEs:PotentialHostGene_Blc137_amel45-L-B206-Map1+1332+1393	Previously_Known	426	2	1	1	IPR002347;IPR002198;IPR016040;IPR020904	Glucose/ribitol dehydrogenase;Short-chain dehydrogenase/reductase SDR;NAD(P)-binding domain;Short-chain dehydrogenase/reductase, conserved site
GB55215	REPET_TEs:RXX-LARD_Blc197_amel45-L-B280-Map1+6287+6793;REPET_TEs:RXX-LARD_Blc197_amel45-L-B280-Map1+919+2574;REPET_TEs:RXX-LARD_Blc260_amel45-L-B352-Map1+2255+2509	Previously_Known	1272	6	15	10	IPR017996;IPR011042;IPR003534	Major royal jelly;Six-bladed beta-propeller, TolB-like;Major royal jelly-related
GB51142	REPET_TEs:RXX-LARD_Blc109_amel45-L-B171-Map1+9494+10309	Previously_Known	339	4	4	3	IPR013783	Immunoglobulin-like fold
GB41906	REPET_TEs:RXX-LARD_Blc371_amel45-L-B472-Map1+1977+2200	TypeII_New	156	2	7	0	NA	NA
GB43349	REPET_TEs:DTX-incomp_Blc28_amel45-L-B70-Map1+6061+7428	TypeI_New	306	1	2	11	NA	NA
GB41748	REPET_tblastx:BEL-9_SI-I:ClassI:LTR:Bel-Pao+5211+5348;REPET_tblastx:BEL11-I_AG:ClassI:LTR:Bel-Pao+1328+1399;REPET_tblastx:BEL-120_AA-I:ClassI:LTR:Bel-Pao+1555+1692;REPET_tblastx:BEL-207_AA-I:ClassI:LTR:Bel-Pao+1824+1874;REPET_blastx:BEL1-I_DV_1p:ClassI:LTR:Bel-Pao+1402+1538;REPET_blastx:BEL11_AGp:ClassI:LTR:Bel-Pao+1349+1464;REPET_blastx:BEL-206_AA-I_1p:ClassI:LTR:Bel-Pao+751+858	Previously_Known	351	1	0	3	NA	NA
GB46997	REPET_TEs:RIX-incomp_Blc375_amel45-B-R5705-Map11+122+1967	TypeI_New	294	1	0	2	NA	NA
GB47742	REPET_TEs:noCat_Blc213_amel45-B-R6091-Map13+1696+6616	Previously_Known	297	3	11	2	IPR000270	Phox/Bem1p
GB45786	REPET_tblastx:Copia11-NVi_I:ClassI:LTR:Copia+762+803;REPET_tblastx:Copia9-NVi_I:ClassI:LTR:Copia+1333+1374;REPET_tblastx:Copia3-NVi_I:ClassI:LTR:Copia+838+879;REPET_tblastx:Copia-11_SI-I:ClassI:LTR:Copia+765+845;REPET_tblastx:Copia-20_ST-I:ClassI:LTR:Copia+845+907;REPET_TEs:RLX-incomp-chim_Blc313_amel45-L-B407-Map1_reversed+2+4456;REPET_blastx:Copia16-NV_I_2p:ClassI:LTR:Copia+4+407	TypeII_New	324	1	2	0	NA	NA
GB46833	REPET_blastx:FAMAR1_1p:ClassII:TIR:Tc1-Mariner+1+342;REPET_tblastx:FAMAR1:ClassII:TIR:Tc1-Mariner+1+1182;REPET_TEs:DTX-incomp-chim_Blc3_amel45-B-P4.32-Map4_reversed+8+1296	TypeI_New	453	3	7	44	IPR001888	Transposase, type 1
GB42513	REPET_blastx:BEL1-I_DV_1p:ClassI:LTR:Bel-Pao+1175+1190;REPET_blastx:BEL-120_AA-I_1p:ClassI:LTR:Bel-Pao+1234+1259;REPET_blastx:BEL4_AGp:ClassI:LTR:Bel-Pao+1189+1232;REPET_blastx:BEL13_AGp:ClassI:LTR:Bel-Pao+1183+1191;REPET_blastx:BEL-39_AA-I_1p:ClassI:LTR:Bel-Pao+1188+1196;REPET_blastx:BEL-7_DTa-I_2p:ClassI:LTR:Bel-Pao+841+856;REPET_tblastx:BEL-1-I_NVi:ClassI:LTR:Bel-Pao+3792+3825;REPET_tblastx:BE…	TypeII_New	153	1	0	6	NA	NA
GB49626	REPET_TEs:RXX-LARD_Blc267_amel45-L-B361-Map1+46+232	Previously_Known	1137	6	8	3	IPR002403;IPR001128;IPR017972	Cytochrome P450, E-class, group IV;Cytochrome P450;Cytochrome P450, conserved site
GB55971	REPET_TEs:RXX-LARD_Blc257_amel45-L-B349-Map1+1574+1709	Previously_Known	1809	8	14	1	IPR001594	Zinc finger, DHHC-type, palmitoyltransferase
GB53509	REPET_blastx:Copia-8_SI-I_1p:ClassI:LTR:Copia+61+100;REPET_blastx:Copia16-NV_I_2p:ClassI:LTR:Copia+1+566;REPET_tblastx:Copia-8_SI-I:ClassI:LTR:Copia+250+357;REPET_tblastx:Copia16-NVi_I:ClassI:LTR:Copia+501+1841;REPET_TEs:DTX-incomp-chim_Blc21_amel45-B-R1357-Map20_reversed+1+21605	TypeI_New	312	2	13	3	NA	NA
GB56038	REPET_TEs:RIX-incomp_Blc620_amel45-B-G743-Map4+52+648	TypeII_New	222	1	0	0	NA	NA
GB51433	REPET_TEs:noCat_Blc105_amel45-B-R5619-Map20+2917+8009	Previously_Known	633	3	7	2	IPR019322	Protein of unknown function DUF2366
GB50800	REPET_TEs:PotentialHostGene_Blc42_amel45-B-R567-Map3+4498+4688	Previously_Known	1206	8	2	14	IPR013783;IPR013098;IPR003599;IPR003598;IPR003596;IPR007110	Immunoglobulin-like fold;Immunoglobulin I-set;Immunoglobulin subtype;Immunoglobulin subtype 2;Immunoglobulin V-set, subgroup;Immunoglobulin-like
GB52874	REPET_TEs:RXX-LARD_Blc236_amel45-L-B326-Map1+810+1464	TypeI_New	207	2	0	3	NA	NA
GB54220	REPET_TEs:PotentialHostGene_Blc597_amel45-L-B719-Map1+527+670	Previously_Known	1059	8	14	6	IPR006964	NUDE protein, C-terminal
GB46814	REPET_TEs:RXX-LARD_Blc267_amel45-L-B361-Map1+4709+4959	Previously_Known	1539	6	4	5	IPR002401;IPR001128;IPR017972	Cytochrome P450, E-class, group I;Cytochrome P450;Cytochrome P450, conserved site
GB47900	REPET_TEs:RXX-LARD_Blc216_amel45-L-B302-Map1+205+6314	TypeII_New	87	2	5	2	NA	NA
GB47892	REPET_TEs:DTX-incomp_Blc32_amel45-L-B75-Map1+10057+10794	TypeII_New	348	3	0	1	NA	NA
GB55507	REPET_TEs:DMX-incomp-chim_Blc69_amel45-L-B120-Map1+1245+1358	Previously_Known	2190	6	7	2	IPR000219;IPR011993;IPR013083;IPR001849;IPR000306;IPR017455	Dbl homology (DH) domain;Pleckstrin homology-like domain;Zinc finger, RING/FYVE/PHD-type;Pleckstrin homology domain;Zinc finger, FYVE-type;Zinc finger, FYVE-related
GB48321	REPET_TEs:RXX-LARD_Blc230_amel45-L-B320-Map1+38+1614;REPET_TEs:RXX-LARD_Blc230_amel45-L-B320-Map1+5434+6070	Previously_Known	1551	7	15	2	IPR003010;IPR012101	Carbon-nitrogen hydrolase;Biotinidase, eukaryotic
GB49933	REPET_TEs:DTX-incomp_Blc132_amel45-L-B202-Map1+85+116	Previously_Known	5817	22	19	8	IPR000409;IPR015943;IPR001680;IPR017986	BEACH domain;WD40/YVTN repeat-like-containing domain;WD40 repeat;WD40-repeat-containing domain
GB40841	REPET_TEs:RXX-LARD_Blc253_amel45-L-B344-Map1+718+873	TypeII_New	102	2	2	1	NA	NA
GB44368	REPET_TEs:RXX-LARD_Blc257_amel45-L-B349-Map1+1574+1625	Previously_Known	1755	13	10	20	IPR011992;IPR002123;IPR018249	EF-hand-like domain;Phospholipid/glycerol acyltransferase;EF-HAND 2
GB48716	REPET_TEs:RXX-LARD_Blc63_amel45-L-B114-Map1+2977+11436	TypeI_New	489	1	4	5	NA	NA
GB40698	REPET_TEs:DTX-incomp-chim_Blc130_amel45-L-B198-Map1+2822+7137	TypeII_New	153	1	0	0	NA	NA
GB49317	REPET_tblastx:AMARI:ClassII:TIR:Tc1-Mariner+128+854;REPET_TEs:DTX-incomp_Blc32_amel45-L-B75-Map1+13448+14709;REPET_blastx:AMARI_1p:ClassII:TIR:Tc1-Mariner+48+193	TypeII_New	372	1	0	0	NA	NA
GB51434	REPET_TEs:DMX-incomp-chim_Blc66_amel45-L-B117-Map1+12083+12119	Previously_Known	1119	4	5	0	IPR013099	Ion transport 2
GB45871	REPET_TEs:DTX-incomp-chim_Blc175_amel45-L-B248-Map1+1738+5888	Previously_Known	1500	8	14	2	IPR003591;IPR001611	Leucine-rich repeat, typical subtype;Leucine-rich repeat
GB46153	REPET_TEs:DTX-incomp_Blc98_amel45-L-B161-Map1+1+10813	Previously_Known	291	3	6	0	IPR001125;IPR011992;IPR018247;IPR018249	Recoverin;EF-hand-like domain;EF-Hand 1, calcium-binding site;EF-HAND 2
GB42093	REPET_tblastx:Copia11-NVi_I:ClassI:LTR:Copia+1847+2039;REPET_tblastx:Copia-6_SI-I:ClassI:LTR:Copia+1168+1363;REPET_tblastx:Copia16-NVi_I:ClassI:LTR:Copia+2088+2284;REPET_TEs:RLX-incomp-chim_Blc313_amel45-L-B407-Map1_reversed+1+4466;REPET_blastx:Copia-8_SI-I_1p:ClassI:LTR:Copia+453+666;REPET_blastx:Copia16-NV_I_2p:ClassI:LTR:Copia+345+413;REPET_blastx:Copia-1_TCa-I_1p:ClassI:LTR:Copia+630+1001	Previously_Known	357	2	1	3	NA	NA
GB55146	REPET_TEs:RXX-LARD_Blc160_amel45-L-B234-Map1+8047+8162	Previously_Known	3015	22	24	3	IPR001452;IPR001060	Src homology-3 domain;Fps/Fes/Fer/CIP4 homology
GB54286	REPET_TEs:DTX-incomp-chim_Blc151_amel45-L-B222-Map1+1+8587;REPET_TEs:DTX-incomp-chim_Blc151_amel45-L-B222-Map1+145+184	Previously_Known	4659	6	23	14	IPR001753	Crotonase, core
GB40668	REPET_TEs:RXX-LARD_Blc315_amel45-L-B409-Map1+86+297;REPET_TEs:RXX-LARD_Blc348_amel45-L-B445-Map1+1192+2146	Previously_Known	885	7	0	0	IPR004117	Olfactory receptor, Drosophila
GB52894	REPET_blastx:Mariner1_BT_1p:ClassII:TIR:Tc1-Mariner+4+230;REPET_tblastx:Mariner1_BT:ClassII:TIR:Tc1-Mariner+187+315;REPET_tblastx:Mariner_Tbel:ClassII:TIR:Tc1-Mariner+329+466;REPET_TEs:DTX-incomp-chim_Blc58_amel45-L-B108-Map1_reversed+4737+5941	TypeII_New	1185	5	4	3	NA	NA
GB55133	REPET_blastx:Copia16-NV_I_2p:ClassI:LTR:Copia+1+556;REPET_tblastx:Copia2-I_Dmoj:ClassI:LTR:Copia+1411+1566;REPET_TEs:DTX-incomp-chim_Blc74_amel45-L-B127-Map1_reversed+1+11746	TypeI_New	111	2	4	1	NA	NA
GB46564	REPET_tblastx:Gypsy-40_DPu-I:ClassI:LTR:Gypsy+8324+8761;REPET_tblastx:Gypsy-40_DPu-I:ClassI:LTR:Gypsy+8099+8227	Previously_Known	18549	42	78	55	IPR002110;IPR020683;IPR011029;IPR000906;IPR000488	Ankyrin repeat;Ankyrin repeat-containing domain;DEATH-like;ZU5;Death
GB43025	REPET_TEs:noCat_Blc150_amel45-B-R5475-Map20+31+6929	TypeI_New	2166	11	0	3	IPR004117	Olfactory receptor, Drosophila
GB43832	REPET_TEs:DMX-incomp-chim_Blc66_amel45-L-B117-Map1+12075+12304	Previously_Known	582	3	16	3	IPR000626;IPR019955	Ubiquitin;Ubiquitin supergroup
GB45811	REPET_TEs:DTX-incomp-chim_Blc70_amel45-L-B121-Map1_reversed+10408+10518	Previously_Known	1617	10	9	3	NA	NA
GB55948	REPET_TEs:noCat_Blc105_amel45-B-R5619-Map20+3061+10484	Previously_Known	2487	8	13	3	NA	NA
GB53090	REPET_TEs:RXX-LARD_Blc206_amel45-L-B290-Map1+1207+1530	Previously_Known	1266	7	16	1	IPR026299	Mitochondrial 28S ribosomal protein S31
GB53632	REPET_TEs:RXX-TRIM_Blc492_amel45-L-B587-Map1+1449+2478	Previously_Known	10056	7	8	4	IPR001007	von Willebrand factor, type C
GB43027	REPET_blastx:BEL15_AGp:ClassI:LTR:Bel-Pao+955+1112;REPET_blastx:BEL-3-I_HM_1p:ClassI:LTR:Bel-Pao+857+941;REPET_blastx:BEL-122_AA-I_1p:ClassI:LTR:Bel-Pao+912+1000;REPET_tblastx:BEL-9_DTa-I:ClassI:LTR:Bel-Pao+3532+3915;REPET_tblastx:BEL-9_DWil-I:ClassI:LTR:Bel-Pao+3434+3457;REPET_TEs:RLX-incomp_Blc194_amel45-L-B277-Map1+3248+4178	TypeII_New	849	1	0	0	IPR008042	Retrotransposon, Pao
GB40004	REPET_TEs:RXX-LARD_Blc63_amel45-L-B114-Map1+315+11126	TypeI_New	141	1	3	4	NA	NA
GB51569	REPET_TEs:RXX-LARD_Blc72_amel45-L-B123-Map1+9823+11242	TypeII_New	147	4	2	0	NA	NA
GB43689	REPET_TEs:RXX-LARD_Blc295_amel45-L-B390-Map1+7+357	Previously_Known	681	2	2	1	IPR010629	Insect allergen-related
GB52014	REPET_tblastx:Gypsy-3_DPu-I:ClassI:LTR:Gypsy+664+774;REPET_tblastx:Gypsy-3_DPu-I:ClassI:LTR:Gypsy+547+672;REPET_tblastx:Gypsy-1-I_MI:ClassI:LTR:Gypsy+3680+3994	Previously_Known	5268	17	7	0	IPR000885;IPR013320;IPR008160;IPR001791;IPR008985	Fibrillar collagen, C-terminal;Concanavalin A-like lectin/glucanase, subgroup;Collagen triple helix repeat;Laminin G domain;Concanavalin A-like lectin/glucanases superfamily
GB44193	REPET_TEs:RXX-LARD_Blc542_amel45-L-B644-Map1+1116+1267	Previously_Known	4878	16	15	11	IPR001140;IPR003439;IPR003593;IPR017871;IPR017940;IPR011527	ABC transporter, transmembrane domain;ABC transporter-like;AAA+ ATPase domain;ABC transporter, conserved site;ABC transporter, integral membrane type 1;ABC transporter, transmembrane domain, type 1
GB55128	REPET_blastx:Copia16-NV_I_2p:ClassI:LTR:Copia+1+478;REPET_tblastx:Copia16-NVi_I:ClassI:LTR:Copia+855+944;REPET_tblastx:Copia16-NVi_I:ClassI:LTR:Copia+1158+1844;REPET_TEs:DTX-incomp-chim_Blc21_amel45-B-R1357-Map20_reversed+11605+20497	TypeII_New	318	1	4	3	NA	NA
GB46773	REPET_TEs:RXX-LARD-chim_Blc148_amel45-L-B217-Map1+8647+8720	Previously_Known	1998	6	5	0	IPR016181;IPR000182	Acyl-CoA N-acyltransferase;GNAT domain
GB42116	REPET_TEs:RXX-LARD_Blc72_amel45-L-B123-Map1+4720+10336	TypeII_New	162	2	3	3	NA	NA
GB52564	REPET_TEs:RYX-comp_Blc389_amel45-B-R5955-Map3+1+3518	Previously_Known	261	1	0	0	NA	NA
GB40613	REPET_TEs:RXX-LARD_Blc72_amel45-L-B123-Map1+9250+11953	TypeII_New	153	1	0	0	NA	NA
GB44479	REPET_TEs:RXX-TRIM_Blc724_amel45-L-B887-Map1+1063+1396	Previously_Known	2334	4	0	6	IPR011990;IPR013105;IPR019734;IPR013026	Tetratricopeptide-like helical;Tetratricopeptide TPR2;Tetratricopeptide repeat;Tetratricopeptide repeat-containing domain
GB44566	REPET_TEs:PotentialHostGene_Blc812_amel45-B-R1696-Map3+1+1505	Previously_Known	489	4	0	0	IPR013783	Immunoglobulin-like fold
GB48495	REPET_TEs:noCat_Blc254_amel45-B-R5686-Map20+3639+5096	TypeII_New	174	1	0	0	NA	NA
GB49424	REPET_TEs:RXX-LARD_Blc90_amel45-L-B151-Map1+1948+3291	Previously_Known	684	4	9	7	IPR025271	Domain of unknown function DUF4061
GB48293	REPET_TEs:DTX-incomp-chim_Blc175_amel45-L-B248-Map1+1318+6526	Previously_Known	492	3	7	0	IPR026146	28S ribosomal protein S24
GB52173	REPET_TEs:DTX-incomp_Blc32_amel45-L-B75-Map1+13527+14853;REPET_blastx:AMARI_1p:ClassII:TIR:Tc1-Mariner+54+232;REPET_blastx:CRMAR_1p:ClassII:TIR:Tc1-Mariner+1+140;REPET_tblastx:CRMAR:ClassII:TIR:Tc1-Mariner+135+534;REPET_tblastx:AMARI:ClassII:TIR:Tc1-Mariner+267+745	TypeII_New	237	2	3	12	NA	NA
GB51438	REPET_TEs:noCat_Blc254_amel45-B-R5686-Map20+102+542	Previously_Known	348	1	0	2	NA	NA
GB42448	REPET_TEs:noCat_Blc105_amel45-B-R5619-Map20+5555+10474	Previously_Known	1566	6	13	4	IPR014720;IPR001159	Double-stranded RNA-binding-like;Double-stranded RNA-binding
GB40885	REPET_tblastx:P-1_CR:ClassII:TIR:P+7866+7904;REPET_tblastx:Gypsy-6-I_CR:ClassI:LTR:Gypsy+5235+5369;REPET_tblastx:Gypsy16-I_CR:ClassI:LTR:Gypsy+1750+1779;REPET_TEs:DMX-incomp-chim_Blc69_amel45-L-B120-Map1+1183+1344	Previously_Known	7455	14	10	5	IPR013083;IPR019787;IPR001841;IPR001965;IPR017907;IPR019786;IPR011011	Zinc finger, RING/FYVE/PHD-type;Zinc finger, PHD-finger;Zinc finger, RING-type;Zinc finger, PHD-type;Zinc finger, RING-type, conserved site;Zinc finger, PHD-type, conserved site;Zinc finger, FYVE/PHD-type
GB44002	REPET_TEs:RXX-TRIM-chim_Blc668_amel45-L-B815-Map1+515+646;REPET_tblastx:Gypsy-1-I_MI:ClassI:LTR:Gypsy+3868+3963;REPET_tblastx:Gypsy-1-I_MI:ClassI:LTR:Gypsy+3718+3990	Previously_Known	4506	28	16	7	IPR000885;IPR008160	Fibrillar collagen, C-terminal;Collagen triple helix repeat
GB55067	REPET_TEs:noCat_Blc150_amel45-B-R5475-Map20+35+5942	TypeI_New	1524	9	0	0	IPR002153;IPR013555;IPR005821	Transient receptor potential channel, canonical;Transient receptor ion channel domain;Ion transport domain
GB46199	REPET_TEs:RXX-LARD_Blc302_amel45-L-B395-Map1+3525+3816	Previously_Known	612	4	0	0	NA	NA
GB54041	REPET_TEs:RXX-LARD_Blc76_amel45-L-B130-Map1+158+11593	Previously_Known	384	2	10	4	IPR002415;IPR018492;IPR004038;IPR004037	H/ACA ribonucleoprotein complex, subunit Nhp2, eukaryote;Ribosomal protein L7Ae/L8/Nhp2 family;Ribosomal protein L7Ae/L30e/S12e/Gadd45;Ribosomal protein L7Ae conserved site
GB40010	REPET_TEs:RXX-LARD_Blc153_amel45-L-B225-Map1+9+567	Previously_Known	22365	17	27	54	IPR012315;IPR002017;IPR018159	Klarsicht/ANC-1/syne-1 homology;Spectrin repeat;Spectrin/alpha-actinin
GB51024	REPET_TEs:RXX-LARD_Blc63_amel45-L-B114-Map1+341+12337;REPET_TEs:RXX-LARD_Blc63_amel45-L-B114-Map1+2283+7781	TypeI_New	588	2	12	1	NA	NA
GB45517	REPET_TEs:RXX-LARD-chim_Blc148_amel45-L-B217-Map1+8678+8729	Previously_Known	2523	15	26	9	IPR001202;IPR000569;IPR000008;IPR018029;IPR008973	WW/Rsp5/WWP;HECT;C2 calcium-dependent membrane targeting;C2 membrane targeting protein;C2 calcium/lipid-binding domain, CaLB
GB46227	REPET_TEs:DTX-incomp-chim_Blc58_amel45-L-B108-Map1_reversed+1059+1326	TypeI_New	450	6	17	0	IPR023316;IPR006170	Pheromone/general odorant binding protein, PBP/GOBP, domain;Pheromone/general odorant binding protein, PBP/GOBP
GB55582	REPET_TEs:RXX-LARD_Blc318_amel45-L-B411-Map1+1+4436	Previously_Known	1191	6	4	2	IPR000197;IPR003101	Zinc finger, TAZ-type;Coactivator CBP, KIX
GB46348	REPET_TEs:RXX-LARD_Blc438_amel45-L-B533-Map1+1363+2108;REPET_TEs:RXX-LARD_Blc438_amel45-L-B533-Map1+1+3081;REPET_TEs:DTX-incomp_Blc28_amel45-L-B70-Map1+3992+5477;REPET_TEs:DTX-incomp_Blc39_amel45-L-B83-Map1+7701+9457	TypeI_New	1011	6	0	7	NA	NA
GB46642	REPET_TEs:RXX-LARD_Blc283_amel45-L-B376-Map1+1677+2001	Previously_Known	1056	8	20	0	IPR011990;IPR000744	Tetratricopeptide-like helical;NSF attachment protein
GB44606	REPET_TEs:RXX-LARD_Blc97_amel45-L-B159-Map1+7187+7347	Previously_Known	2112	11	61	11	IPR006329;IPR001365;IPR006650	AMP deaminase;Adenosine/AMP deaminase domain;Adenosine/AMP deaminase active site
GB53745	REPET_TEs:RXX-LARD_Blc83_amel45-L-B140-Map1+1203+1416	TypeII_New	237	1	0	0	NA	NA
GB42447	REPET_TEs:noCat_Blc105_amel45-B-R5619-Map20+5555+10474	Previously_Known	1695	7	8	3	IPR019007	WW domain binding protein 11
GB43330	REPET_tblastx:LIN9_SM:ClassI:LINE:R2+5014+5217	TypeI_New	222	1	1	5	NA	NA
GB52190	REPET_TEs:RXX-LARD_Blc159_amel45-L-B233-Map1+6345+6731	Previously_Known	1170	5	6	3	IPR020094;IPR020095;IPR001406;IPR020097;IPR020103	Pseudouridine synthase I, TruA, N-terminal;Pseudouridine synthase I, TruA, C-terminal;Pseudouridine synthase I, TruA;Pseudouridine synthase I, TruA, alpha/beta domain;Pseudouridine synthase, catalytic domain
GB40572	REPET_TEs:RXX-LARD_Blc72_amel45-L-B123-Map1+1531+4717	TypeII_New	285	2	4	2	IPR002172;IPR001254;IPR023415;IPR009003	Low-density lipoprotein (LDL) receptor class A repeat;Peptidase S1/S6, chymotrypsin/Hap;Low-density lipoprotein (LDL) receptor class A, conserved site;Peptidase cysteine/serine, trypsin-like
GB40288	REPET_TEs:RXX-LARD_Blc267_amel45-L-B361-Map1+268+1632;REPET_TEs:RXX-LARD_Blc267_amel45-L-B361-Map1+3201+5361	Previously_Known	1497	5	10	1	IPR002401;IPR001128;IPR017972	Cytochrome P450, E-class, group I;Cytochrome P450;Cytochrome P450, conserved site
GB45565	REPET_TEs:RXX-LARD_Blc112_amel45-L-B175-Map1+663+1081	TypeI_New	1173	6	3	0	IPR001314;IPR001254;IPR013818;IPR018114;IPR009003	Peptidase S1A, chymotrypsin-type;Peptidase S1/S6, chymotrypsin/Hap;Lipase, N-terminal;Peptidase S1/S6, chymotrypsin/Hap, active site;Peptidase cysteine/serine, trypsin-like
GB49887	REPET_TEs:RXX-LARD_Blc267_amel45-L-B361-Map1+1+5363;REPET_TEs:RXX-LARD_Blc267_amel45-L-B361-Map1+287+567	Previously_Known	1500	5	10	0	IPR002401;IPR001128;IPR017972	Cytochrome P450, E-class, group I;Cytochrome P450;Cytochrome P450, conserved site
GB46420	REPET_tblastx:P126:ClassII:TIR:P+600+1559	Previously_Known	981	5	16	2	IPR020472;IPR015943;IPR001680;IPR019775;IPR017986	G-protein beta WD-40 repeat;WD40/YVTN repeat-like-containing domain;WD40 repeat;WD40 repeat, conserved site;WD40-repeat-containing domain
GB43318	REPET_TEs:PotentialHostGene_Blc13_amel45-B-G542-Map4+163+651	Previously_Known	147	2	1	1	NA	NA
GB48538	REPET_TEs:noCat_Blc380_amel45-B-R5466-Map12+638+3396	Previously_Known	657	5	17	4	IPR013783;IPR003599;IPR007110	Immunoglobulin-like fold;Immunoglobulin subtype;Immunoglobulin-like
GB54696	REPET_blastx:AMARI_1p:ClassII:TIR:Tc1-Mariner+1+126;REPET_tblastx:AMARI:ClassII:TIR:Tc1-Mariner+2+493;REPET_TEs:DTX-incomp_Blc1220_amel45-B-R5110-Map3+216+751	TypeII_New	222	1	0	2	NA	NA
GB47009	REPET_TEs:RXX-TRIM_Blc564_amel45-L-B677-Map1+1012+1893	Previously_Known	13665	14	16	24	IPR012677;IPR016194;IPR000504;IPR012921;IPR010912	Nucleotide-binding, alpha-beta plait;Spen Paralogue and Orthologue SPOC, C-terminal-like;RNA recognition motif domain;Spen paralogue and orthologue SPOC, C-terminal;Spen paralogue/orthologue C-terminal, metazoa
GB52261	REPET_TEs:noCat_Blc105_amel45-B-R5619-Map20+3311+10470	Previously_Known	2625	9	13	11	IPR007949;IPR012977;IPR016024	SDA1;Uncharacterised domain NUC130/133, N-terminal;Armadillo-type fold
GB50924	REPET_TEs:RXX_Blc264_amel45-L-B356-Map1+2687+3075	Previously_Known	1179	9	10	1	NA	NA
GB51595	REPET_TEs:PotentialHostGene_Blc42_amel45-B-R567-Map3+1+13963	Previously_Known	414	2	0	1	IPR013783;IPR013098;IPR003599;IPR007110	Immunoglobulin-like fold;Immunoglobulin I-set;Immunoglobulin subtype;Immunoglobulin-like
GB43679	REPET_TEs:noCat_Blc254_amel45-B-R5686-Map20+4100+5511	TypeII_New	81	1	0	0	NA	NA
GB55006	REPET_tblastx:P126:ClassII:TIR:P+126+443	Previously_Known	1377	8	10	0	IPR020472;IPR015943;IPR001680;IPR007582;IPR019775;IPR017986	G-protein beta WD-40 repeat;WD40/YVTN repeat-like-containing domain;WD40 repeat;TFIID subunit, WD40-associated region;WD40 repeat, conserved site;WD40-repeat-containing domain
GB49917	REPET_TEs:RXX-LARD_Blc135_amel45-L-B205-Map1+1264+1554	TypeII_New	381	2	0	0	NA	NA
GB54564	REPET_blastx:AMARI_1p:ClassII:TIR:Tc1-Mariner+19+229;REPET_tblastx:AMARI:ClassII:TIR:Tc1-Mariner+127+896;REPET_TEs:DTX-incomp_Blc32_amel45-L-B75-Map1+13428+14734	Previously_Known	621	2	0	1	IPR009786	Spot 14 family
GB50281	REPET_TEs:DTX-incomp-chim_Blc175_amel45-L-B248-Map1+1328+2364	Previously_Known	2385	15	14	6	IPR020472;IPR015943;IPR001680;IPR013934;IPR019775;IPR017986	G-protein beta WD-40 repeat;WD40/YVTN repeat-like-containing domain;WD40 repeat;Small-subunit processome, Utp13;WD40 repeat, conserved site;WD40-repeat-containing domain
GB54139	REPET_tblastx:BEL-11_DTa-I:ClassI:LTR:Bel-Pao+508+1338;REPET_tblastx:BEL-11_DTa-I:ClassI:LTR:Bel-Pao+819+1332;REPET_tblastx:BEL-11_DTa-I:ClassI:LTR:Bel-Pao+724+1338;REPET_tblastx:BEL-11_DTa-I:ClassI:LTR:Bel-Pao+883+924;REPET_tblastx:BEL-11_DTa-I:ClassI:LTR:Bel-Pao+454+540;REPET_TEs:RXX-TRIM-chim_Blc668_amel45-L-B815-Map1+12+707;REPET_TEs:RXX-TRIM-chim_Blc668_amel45-L-B815-Map1+1+1769	TypeI_New	8244	7	4	6	IPR002557;IPR008160	Chitin binding domain;Collagen triple helix repeat
GB55988	REPET_TEs:DTX-incomp-chim_Blc58_amel45-L-B108-Map1_reversed+898+1462	Previously_Known	1254	5	1	8	NA	NA
GB55050	REPET_TEs:RXX-TRIM_Blc1076_amel45-L-B1438-Map1+518+555	Previously_Known	423	3	5	0	IPR011547	Sulphate transporter
GB47457	REPET_TEs:DTX-incomp-chim_Blc200_amel45-L-B281-Map1+5043+5188	Previously_Known	1617	11	19	0	IPR014720;IPR000467;IPR001159	Double-stranded RNA-binding-like;G-patch domain;Double-stranded RNA-binding
GB48993	REPET_TEs:DTX-incomp_Blc73_amel45-L-B124-Map1+3481+3720;REPET_TEs:DTX-incomp_Blc73_amel45-L-B124-Map1+9794+10016;REPET_TEs:RXX-LARD_Blc267_amel45-L-B361-Map1+4709+4824	Previously_Known	1482	6	7	3	IPR002402;IPR001128;IPR017972	Cytochrome P450, E-class, group II;Cytochrome P450;Cytochrome P450, conserved site
GB54587	REPET_TEs:RXX-LARD_Blc216_amel45-L-B302-Map1+161+6004	Previously_Known	636	4	19	0	IPR023214;IPR006402	HAD-like domain;HAD-superfamily hydrolase, subfamily IA, variant 3
GB51888	REPET_blastx:Mariner-34_SM_1p:ClassII:TIR:Tc1-Mariner+99+305	Previously_Known	2106	3	7	4	IPR009057;IPR004875;IPR006600	Homeodomain-like;DDE superfamily endonuclease, CENP-B-like;HTH CenpB-type DNA-binding domain
GB45621	REPET_tblastx:AMARI:ClassII:TIR:Tc1-Mariner+15+897;REPET_TEs:DTX-incomp-chim_Blc1195_amel45-B-R5330-Map5+1+1128;REPET_blastx:AMARI_1p:ClassII:TIR:Tc1-Mariner+1+213	TypeII_New	408	2	0	3	NA	NA
GB53497	REPET_TEs:RXX-LARD_Blc103_amel45-L-B166-Map1+1+10523	TypeII_New	96	2	12	2	NA	NA
GB42400	REPET_TEs:RXX-LARD_Blc216_amel45-L-B302-Map1+243+6102	Previously_Known	735	5	11	1	IPR002067;IPR023395;IPR018108	Mitochondrial carrier protein;Mitochondrial carrier domain;Mitochondrial substrate/solute carrier
GB45683	REPET_tblastx:P126:ClassII:TIR:P+102+1268;REPET_tblastx:P126:ClassII:TIR:P+984+1202;REPET_tblastx:P126:ClassII:TIR:P+1614+1832	Previously_Known	2763	14	8	2	IPR020472;IPR015943;IPR001680;IPR007148;IPR019775;IPR017986	G-protein beta WD-40 repeat;WD40/YVTN repeat-like-containing domain;WD40 repeat;Small-subunit processome, Utp12;WD40 repeat, conserved site;WD40-repeat-containing domain
GB46825	REPET_blastx:Copia16-NV_I_2p:ClassI:LTR:Copia+120+567;REPET_tblastx:Copia16-NVi_I:ClassI:LTR:Copia+144+1844;REPET_TEs:DTX-incomp-chim_Blc21_amel45-B-R1357-Map20_reversed+1026+18157	TypeI_New	216	2	15	0	NA	NA
GB48068	REPET_TEs:RXX-LARD_Blc384_amel45-L-B483-Map1+1+3540	TypeII_New	171	2	0	1	NA	NA
GB51217	REPET_TEs:RLX-incomp_Blc194_amel45-L-B277-Map1+1+7036;REPET_TEs:RLX-incomp_Blc501_amel45-B-R1826-Map3+1+2565	TypeII_New	117	2	1	2	NA	NA
GB47091	REPET_TEs:XXX-chim_Blc798_amel45-L-B982-Map1+41+1325	TypeI_New	4116	21	19	0	IPR001054;IPR001245;IPR001828;IPR011645;IPR002290;IPR020635;IPR000719;IPR011009	Adenylyl cyclase class-3/4/guanylyl cyclase;Serine-threonine/tyrosine-protein kinase catalytic domain;Extracellular ligand-binding receptor;Haem NO binding associated;Serine/threonine- / dual-specificity protein kinase, catalytic domain;Tyrosine-protein kinase, catalytic domain;Protein kinase, catalytic domain;Protein kinase-like domain
GB53944	REPET_TEs:noCat_Blc150_amel45-B-R5475-Map20+39+6708	Previously_Known	2580	11	10	14	IPR019160	Exocyst complex, component Exoc1
GB48717	REPET_TEs:DTX-incomp_Blc28_amel45-L-B70-Map1+2636+8426;REPET_TEs:RXX-LARD_Blc63_amel45-L-B114-Map1+3166+4649	TypeI_New	177	2	6	13	NA	NA
GB51684	REPET_TEs:RXX-LARD_Blc257_amel45-L-B349-Map1+1519+1707;REPET_blastx:hAT-31_HM_1p:ClassII:TIR:hAT+728+755;REPET_blastx:hAT-31_HM_1p:ClassII:TIR:hAT+4+23;REPET_blastx:hAT-29_HM_1p:ClassII:TIR:hAT+19+643;REPET_tblastx:hAT-36_SM:ClassII:TIR:hAT+1076+1339;REPET_tblastx:hAT-46_HM:ClassII:TIR:hAT+2731+2754;REPET_tblastx:hAT-46_HM:ClassII:TIR:hAT+1525+1725;REPET_tblastx:hAT-29_HM:ClassII:TIR:hAT+1883+211…	Previously_Known	2133	3	5	15	IPR025398;IPR008906;IPR012337	Domain of unknown function DUF4371;HAT dimerisation;Ribonuclease H-like domain
GB47096	REPET_TEs:RXX-LARD_Blc271_amel45-L-B365-Map1+1259+1382	Previously_Known	3909	5	12	14	IPR013087;IPR007087;IPR012934;IPR015880	Zinc finger C2H2-type/integrase DNA-binding domain;Zinc finger, C2H2;Zinc finger, AD-type;Zinc finger, C2H2-like
GB48665	REPET_TEs:RXX-LARD_Blc250_amel45-L-B341-Map1+578+5482;REPET_TEs:RXX-LARD_Blc250_amel45-L-B341-Map1+1+5885;REPET_TEs:RXX-TRIM_Blc1102_amel45-L-B1475-Map1+769+944	Previously_Known	2598	8	1	1	IPR004836;IPR004837;IPR003644	Sodium/calcium exchanger protein;Sodium/calcium exchanger membrane region;Na-Ca exchanger/integrin-beta4
GB42802	REPET_TEs:RXX-LARD_Blc61_amel45-L-B112-Map1+1+12453;REPET_TEs:RXX-LARD_Blc61_amel45-L-B112-Map1+1006+2217	Previously_Known	1509	8	14	2	IPR011701;IPR020846;IPR016196	Major facilitator superfamily;Major facilitator superfamily domain;Major facilitator superfamily domain, general substrate transporter
GB53421	REPET_TEs:RXX-LARD_Blc153_amel45-L-B225-Map1+267+423	Previously_Known	1395	4	20	7	IPR014352;IPR009038;IPR000582	FERM/acyl-CoA-binding protein, 3-helical bundle;GOLD;Acyl-CoA-binding protein, ACBP
GB42838	REPET_TEs:RXX-LARD_Blc26_amel45-L-B68-Map1+12703+12834	Previously_Known	1671	9	29	8	IPR012677;IPR000504;IPR006509	Nucleotide-binding, alpha-beta plait;RNA recognition motif domain;Splicing factor, CC1-like
GB55636	REPET_tblastx:MARIAM1:ClassII:TIR:Tc1-Mariner+1+1282;REPET_TEs:DTX-incomp-chim_Blc166_amel45-L-B241-Map1+1+8094;REPET_blastx:MARIAM1_1p:ClassII:TIR:Tc1-Mariner+1+341	Previously_Known	792	1	2	40	IPR001888;IPR009057	Transposase, type 1;Homeodomain-like
GB49652	REPET_TEs:DTX-incomp-chim_Blc58_amel45-L-B108-Map1_reversed+1000+1121	Previously_Known	2346	11	16	3	IPR009057;IPR021786;IPR001005;IPR017930	Homeodomain-like;Domain of unknown function DUF3351;SANT/Myb domain;Myb domain
GB47210	REPET_TEs:DMX-incomp-chim_Blc66_amel45-L-B117-Map1+12103+12304	Previously_Known	1299	9	3	3	IPR014718;IPR015443;IPR008183;IPR011013	Glycoside hydrolase-type carbohydrate-binding, subgroup;Aldose 1-epimerase;Aldose 1-/Glucose-6-phosphate 1-epimerase;Glycoside hydrolase-type carbohydrate-binding
GB40665	REPET_TEs:RXX-LARD_Blc315_amel45-L-B409-Map1+2990+4460;REPET_TEs:RXX-LARD_Blc315_amel45-L-B409-Map1+286+1248;REPET_TEs:RXX-LARD_Blc315_amel45-L-B409-Map1+394+727;REPET_TEs:RXX-LARD_Blc315_amel45-L-B409-Map1+1566+1884;REPET_TEs:RXX-LARD_Blc315_amel45-L-B409-Map1+2902+4023;REPET_TEs:RXX-LARD_Blc315_amel45-L-B409-Map1+1+4150	Previously_Known	2160	16	6	1	IPR004117	Olfactory receptor, Drosophila
GB53092	REPET_TEs:noCat_Blc380_amel45-B-R5466-Map12+870+3392	Previously_Known	1962	8	8	2	IPR020472;IPR015943;IPR001680;IPR019775;IPR017986	G-protein beta WD-40 repeat;WD40/YVTN repeat-like-containing domain;WD40 repeat;WD40 repeat, conserved site;WD40-repeat-containing domain
GB54247	REPET_TEs:RXX-TRIM_Blc1291_amel45-B-G122-Map3+418+458	TypeII_New	396	2	0	2	NA	NA
GB55900	REPET_TEs:RXX-LARD_Blc431_amel45-L-B526-Map1+2175+2671	Previously_Known	780	1	5	3	IPR022309	Ribosomal protein S8e/ribosomal biogenesis NSA2
GB52653	REPET_TEs:noCat_Blc254_amel45-B-R5686-Map20+537+5779	Previously_Known	1080	7	13	4	IPR008949;IPR000092	Terpenoid synthase;Polyprenyl synthetase
GB53843	REPET_TEs:PotentialHostGene_Blc785_amel45-L-B964-Map1+1+1125	TypeII_New	582	2	0	0	NA	NA
GB48231	REPET_TEs:RXX-LARD_Blc306_amel45-L-B400-Map1+3449+3614	Previously_Known	6882	19	12	14	NA	NA
GB54236	REPET_TEs:RXX-TRIM_Blc525_amel45-L-B626-Map1+1165+1206;REPET_TEs:RXX-LARD_Blc398_amel45-L-B499-Map1+1993+2129	Previously_Known	1515	9	12	3	IPR003128;IPR015628;IPR007122;IPR007123	Villin headpiece;Supervillin;Gelsolin;Gelsolin domain
GB51203	REPET_TEs:PotentialHostGene_Blc110_amel45-L-B172-Map1+1+10251	TypeI_New	144	2	3	0	IPR002893	Zinc finger, MYND-type
GB41584	REPET_TEs:RXX-LARD_Blc187_amel45-L-B266-Map1+3067+5630	Previously_Known	366	3	11	0	NA	NA
GB44742	REPET_TEs:noCat_Blc213_amel45-B-R6091-Map13+871+6610	Previously_Known	2430	12	12	2	IPR022684;IPR001300;IPR022682;IPR007330;IPR022683	Peptidase C2, calpain family;Peptidase C2, calpain, catalytic domain;Peptidase C2, calpain, large subunit, domain III;MIT;Peptidase C2, calpain, domain III
GB54406	REPET_blastx:PiggyBac-6_HM_1p:ClassII:TIR:PiggyBac+88+263;REPET_tblastx:piggyBac-3_SM:ClassII:TIR:PiggyBac+795+1232	TypeII_New	390	1	0	2	NA	NA
GB42717	REPET_TEs:RXX-LARD_Blc216_amel45-L-B302-Map1+270+6317	Previously_Known	468	2	9	1	IPR013083;IPR001841;IPR017907	Zinc finger, RING/FYVE/PHD-type;Zinc finger, RING-type;Zinc finger, RING-type, conserved site
GB47081	REPET_TEs:RSX-incomp-chim_Blc737_amel45-L-B903-Map1+310+405	Previously_Known	2520	6	29	2	IPR019384	Retinoic acid induced 16-like protein
GB41297	REPET_TEs:RXX-LARD_Blc581_amel45-L-B702-Map1+436+673	Previously_Known	3345	17	21	8	IPR002153;IPR020683;IPR005821;IPR013555;IPR002110;IPR004729	Transient receptor potential channel, canonical;Ankyrin repeat-containing domain;Ion transport domain;Transient receptor ion channel domain;Ankyrin repeat;Transient receptor potential channel
GB55923	REPET_TEs:RXX-LARD_Blc232_amel45-L-B322-Map1+2531+6019;REPET_TEs:RXX-LARD_Blc317_amel45-B-G808-Map3+1+4438	Previously_Known	1128	9	10	3	IPR004117	Olfactory receptor, Drosophila
GB49679	REPET_TEs:DTX-incomp-chim_Blc322_amel45-L-B417-Map1+3229+4279	TypeII_New	138	1	0	0	NA	NA
GB45249	REPET_TEs:RXX-LARD_Blc542_amel45-L-B644-Map1+1146+1201	Previously_Known	861	2	6	4	IPR019519	Histone acetylation protein 2
GB47084	REPET_TEs:RXX-LARD_Blc236_amel45-L-B326-Map1+3467+3605	TypeII_New	81	2	0	0	NA	NA
GB43058	REPET_TEs:DTX-incomp-chim_Blc21_amel45-B-R1357-Map20_reversed+6219+6940	TypeII_New	258	1	0	0	NA	NA
GB51172	REPET_TEs:DTX-incomp-chim_Blc322_amel45-L-B417-Map1+1428+1569	TypeII_New	798	2	3	6	IPR006578	MADF domain
GB43357	REPET_TEs:RXX-LARD_Blc72_amel45-L-B123-Map1+2016+11955	TypeI_New	144	3	1	0	NA	NA
GB44074	REPET_blastx:Gypsy-185_ZM-I_1p:ClassI:LTR:Gypsy+537+650;REPET_tblastx:Gypsy-185_ZM-I:ClassI:LTR:Gypsy+2253+2608	Previously_Known	1335	2	4	4	IPR002453;IPR000217;IPR003008;IPR018316;IPR023123;IPR017975;IPR013838;IPR008280	Beta tubulin;Tubulin;Tubulin/FtsZ, GTPase domain;Tubulin/FtsZ, 2-layer sandwich domain;Tubulin, C-terminal;Tubulin, conserved site;Beta tubulin, autoregulation binding site;Tubulin/FtsZ, C-terminal
GB49192	REPET_TEs:RXX-LARD_Blc97_amel45-L-B159-Map1+7162+7411	Previously_Known	705	4	11	0	IPR005304	Ribosomal biogenesis, methyltransferase, EMG1/NEP1
GB50498	REPET_TEs:noCat_Blc254_amel45-B-R5686-Map20+512+5281	Previously_Known	7590	17	9	10	NA	NA
GB48864	REPET_TEs:DTX-comp_Blc790_amel45-B-R2095-Map4+239+1089;REPET_TEs:RXX-LARD_Blc153_amel45-L-B225-Map1+24+537;REPET_blastx:AMARI_1p:ClassII:TIR:Tc1-Mariner+11+232;REPET_tblastx:AMARI:ClassII:TIR:Tc1-Mariner+144+886	TypeII_New	603	2	0	3	NA	NA
GB40900	REPET_TEs:RXX-LARD_Blc103_amel45-L-B166-Map1+2434+2580	TypeII_New	252	2	10	2	NA	NA
GB54958	REPET_TEs:RXX-LARD_Blc76_amel45-L-B130-Map1+1757+11586	Previously_Known	1233	6	14	2	IPR000719;IPR002290;IPR020635;IPR017441;IPR008271;IPR011009	Protein kinase, catalytic domain;Serine/threonine- / dual-specificity protein kinase, catalytic domain;Tyrosine-protein kinase, catalytic domain;Protein kinase, ATP binding site;Serine/threonine-protein kinase, active site;Protein kinase-like domain
GB40234	REPET_TEs:RXX-TRIM_Blc1145_amel45-L-B1539-Map1+600+644	Previously_Known	5559	11	2	18	NA	NA
GB40709	REPET_TEs:RXX-LARD_Blc72_amel45-L-B123-Map1+1277+2895	TypeII_New	165	1	0	0	NA	NA
GB47049	REPET_TEs:PotentialHostGene_Blc24_amel45-B-R5057-Map3+12093+12408	Previously_Known	5613	9	18	12	NA	NA
GB40248	REPET_TEs:DTX-incomp_Blc73_amel45-L-B124-Map1+2595+5123	Previously_Known	1038	3	2	4	IPR002403;IPR001128;IPR017972	Cytochrome P450, E-class, group IV;Cytochrome P450;Cytochrome P450, conserved site
GB42170	REPET_TEs:RXX-LARD_Blc153_amel45-L-B225-Map1+1+8462;REPET_TEs:RXX-LARD_Blc153_amel45-L-B225-Map1+395+3799	Previously_Known	4035	5	11	5	NA	NA
GB53527	REPET_TEs:RXX-LARD_Blc109_amel45-L-B171-Map1+9806+10308	Previously_Known	711	5	3	1	IPR013783;IPR013106;IPR003599;IPR003598;IPR007110	Immunoglobulin-like fold;Immunoglobulin V-set;Immunoglobulin subtype;Immunoglobulin subtype 2;Immunoglobulin-like
GB44668	REPET_TEs:RXX-TRIM_Blc1025_amel45-L-B1353-Map1+1+1269	TypeII_New	153	3	78	0	NA	NA
GB51536	REPET_TEs:DTX-incomp-chim_Blc200_amel45-L-B281-Map1+4981+5030	Previously_Known	795	6	3	0	IPR023393;IPR002913	START-like domain;Lipid-binding START
GB54803	REPET_TEs:DTX-incomp_Blc65_amel45-L-B116-Map1+5840+6057	Previously_Known	1755	3	1	4	IPR008160	Collagen triple helix repeat
GB43841	REPET_TEs:RXX-LARD_Blc178_amel45-L-B251-Map1+3229+3261;REPET_TEs:DTX-incomp_Blc443_amel45-B-R1693-Map3+1965+2607	Previously_Known	852	6	75	1	IPR002343;IPR012677;IPR000504	Paraneoplastic encephalomyelitis antigen;Nucleotide-binding, alpha-beta plait;RNA recognition motif domain
GB47855	REPET_TEs:DTX-incomp-chim_Blc79_amel45-L-B135-Map1+1+11389;REPET_blastx:AMARI_1p:ClassII:TIR:Tc1-Mariner+32+200;REPET_tblastx:CRMAR:ClassII:TIR:Tc1-Mariner+563+584;REPET_tblastx:AMARI:ClassII:TIR:Tc1-Mariner+201+894	TypeII_New	468	2	0	3	NA	NA
GB52276	REPET_TEs:DTX-incomp-chim_Blc107_amel45-L-B169-Map1+114+857	Previously_Known	201	2	0	1	NA	NA
GB44299	REPET_TEs:PotentialHostGene_Blc110_amel45-L-B172-Map1+1221+1416	TypeI_New	1578	9	26	8	IPR008942;IPR002014;IPR004152;IPR014645;IPR018205	ENTH/VHS;VHS;GAT;Target of Myb protein 1;VHS subgroup
GB54164	REPET_TEs:RXX-TRIM_Blc724_amel45-L-B887-Map1+926+1399	Previously_Known	1368	7	9	8	IPR024869;IPR009581	FAM20;Domain of unknown function DUF1193
GB46899	REPET_TEs:RXX-LARD_Blc216_amel45-L-B302-Map1+103+6116	Previously_Known	324	4	19	1	IPR020309	Uncharacterised protein family, CD034/YQF4
GB53670	REPET_TEs:DTX-incomp_Blc169_amel45-L-B244-Map1+5564+5686	Previously_Known	4233	17	20	7	IPR011990;IPR025697;IPR023231	Tetratricopeptide-like helical;CLU domain;GSKIP/TIF31 domain
GB41131	REPET_TEs:RXX-LARD_Blc160_amel45-L-B234-Map1+4812+5142	Previously_Known	990	2	9	17	IPR012675;IPR015552;IPR004095;IPR018163;IPR012676	Beta-grasp domain;Ribosomal protein L39, mitochondrial;TGS;Threonyl/alanyl tRNA synthetase, class II-like, putative editing domain;TGS-like
GB47258	REPET_tblastx:Gypsy-1-I_MI:ClassI:LTR:Gypsy+3692+4000	Previously_Known	2229	14	8	2	IPR016186;IPR010515;IPR008160;IPR016187	C-type lectin-like;Collagenase NC10/endostatin;Collagen triple helix repeat;C-type lectin fold
GB44918	REPET_tblastx:P126:ClassII:TIR:P+744+1676;REPET_tblastx:P126:ClassII:TIR:P+192+233;REPET_tblastx:P126:ClassII:TIR:P+51+101	Previously_Known	1959	11	15	1	IPR020472;IPR015943;IPR001680;IPR007582;IPR019775;IPR017986	G-protein beta WD-40 repeat;WD40/YVTN repeat-like-containing domain;WD40 repeat;TFIID subunit, WD40-associated region;WD40 repeat, conserved site;WD40-repeat-containing domain
GB46386	REPET_TEs:RXX-LARD_Blc153_amel45-L-B225-Map1+6+277	Previously_Known	2775	2	1	7	NA	NA
GB55972	REPET_TEs:RXX-LARD_Blc90_amel45-L-B151-Map1+2761+2817	Previously_Known	312	2	7	2	NA	NA
GB55120	REPET_TEs:PotentialHostGene_Blc678_amel45-B-R6270-Map5+642+1664	TypeII_New	252	1	0	0	NA	NA
GB51471	REPET_TEs:DTX-incomp_Blc557_amel45-B-R5934-Map12+369+1686	TypeI_New	147	1	0	0	NA	NA
GB50654	REPET_TEs:RXX-LARD_Blc118_amel45-L-B185-Map1+7180+8324;REPET_TEs:RXX-LARD_Blc118_amel45-L-B185-Map1+7270+7997	Previously_Known	7149	5	0	5	NA	NA
GB45216	REPET_TEs:RXX-TRIM_Blc824_amel45-L-B1029-Map1+407+822	Previously_Known	1356	14	101	15	IPR008116;IPR007591;IPR006594	Sequence-specific single-strand DNA-binding protein;Single-stranded DNA-binding protein, SSDP;LisH dimerisation motif
GB49674	REPET_blastx:FAMAR1_1p:ClassII:TIR:Tc1-Mariner+148+342;REPET_tblastx:FAMAR1:ClassII:TIR:Tc1-Mariner+1+1149;REPET_tblastx:MARINER_AM:ClassII:TIR:Tc1-Mariner+799+937;REPET_TEs:DTX-incomp-chim_Blc17_amel45-B-P31.32-Map9+294+971	TypeI_New	306	1	1	34	NA	NA
GB49000	REPET_TEs:RXX-LARD-chim_Blc148_amel45-L-B217-Map1+8662+8820	Previously_Known	1191	10	19	3	IPR000195	Rab-GTPase-TBC domain
GB46812	REPET_TEs:noCat_Blc254_amel45-B-R5686-Map20+535+5785	Previously_Known	1266	10	5	1	IPR001609	Myosin head, motor domain
GB51288	REPET_tblastx:HELITRON7_CB:ClassII:Helitron:Helitron+433+839;REPET_tblastx:HELITRON7_CB:ClassII:Helitron:Helitron+583+633	TypeI_New	465	2	0	0	NA	NA
GB44893	REPET_TEs:noCat_Blc254_amel45-B-R5686-Map20+326+5779	Previously_Known	888	7	13	4	IPR005552	Scramblase
GB55781	REPET_TEs:RIX-incomp_Blc441_amel45-B-R142-Map3+1925+2008	Previously_Known	56493	175	87	154	IPR006209;IPR006210;IPR001881;IPR006150;IPR000737;IPR003645;IPR000967;IPR001507;IPR000152;IPR013032;IPR018097;IPR000742;IPR008197;IPR008985;IPR009030;IPR002919;IPR011052	EGF-like domain;Epidermal growth factor-like;EGF-like calcium-binding;Cysteine-rich repeat;Proteinase inhibitor I7, squash;Follistatin-like, N-terminal;Zinc finger, NF-X1-type;Zona pellucida domain;EGF-type aspartate/asparagine hydroxylation site;EGF-like, conserved site;EGF-like calcium-binding, conserved site;Epidermal growth factor-like domain;Whey acidic protein, 4-disulphide core;Concanavali…
GB46563	REPET_TEs:noCat_Blc105_amel45-B-R5619-Map20+3523+10469	Previously_Known	2466	3	4	3	IPR015880;IPR007087	Zinc finger, C2H2-like;Zinc finger, C2H2
GB44820	REPET_TEs:RXX-LARD_Blc673_amel45-L-B821-Map1+41+524	TypeII_New	225	3	1	5	NA	NA
GB42638	REPET_TEs:RXX-TRIM_Blc724_amel45-L-B887-Map1+1127+1609	TypeII_New	609	4	12	0	IPR006631	Protein of unknown function DM4/12
GB46842	REPET_TEs:RXX-LARD_Blc267_amel45-L-B361-Map1+277+567;REPET_TEs:RXX-LARD_Blc267_amel45-L-B361-Map1+4536+5363	Previously_Known	528	3	2	1	IPR002403;IPR001128;IPR017972	Cytochrome P450, E-class, group IV;Cytochrome P450;Cytochrome P450, conserved site
GB47026	REPET_TEs:DTX-incomp-chim_Blc70_amel45-L-B121-Map1_reversed+6240+6661	Previously_Known	426	4	30	5	NA	NA
GB43492	REPET_TEs:RXX-TRIM_Blc574_amel45-L-B689-Map1+1338+1606	TypeII_New	366	2	0	1	NA	NA
GB40287	REPET_TEs:RXX-LARD_Blc267_amel45-L-B361-Map1+370+603;REPET_TEs:RXX-LARD_Blc267_amel45-L-B361-Map1+3242+5310	Previously_Known	1494	5	21	1	IPR002401;IPR001128;IPR017972	Cytochrome P450, E-class, group I;Cytochrome P450;Cytochrome P450, conserved site
GB54042	REPET_TEs:RXX-LARD_Blc76_amel45-L-B130-Map1+5+11594	Previously_Known	2001	3	6	0	IPR003959;IPR003593	ATPase, AAA-type, core;AAA+ ATPase domain
GB40251	REPET_TEs:noCat_Blc254_amel45-B-R5686-Map20+966+5783	Previously_Known	4470	7	1	2	IPR013087;IPR007087;IPR003604;IPR015880	Zinc finger C2H2-type/integrase DNA-binding domain;Zinc finger, C2H2;Zinc finger, U1-type;Zinc finger, C2H2-like
GB42114	REPET_TEs:DMX-incomp-chim_Blc80_amel45-L-B137-Map1+6297+7796	TypeI_New	81	1	0	0	NA	NA
GB43556	REPET_TEs:DMX-incomp-chim_Blc66_amel45-L-B117-Map1+12099+12299	Previously_Known	4866	25	21	4	IPR012677;IPR024768;IPR025605;IPR024582;IPR021139;IPR000504	Nucleotide-binding, alpha-beta plait;Limkain-b1;OST-HTH/LOTUS domain;Limkain b1, conserved domain;NYN domain, limkain-b1-type;RNA recognition motif domain
GB49853	REPET_TEs:RXX-TRIM_Blc724_amel45-L-B887-Map1+651+1576	Previously_Known	2256	9	11	7	IPR011333;IPR013069;IPR000210;IPR011705	BTB/POZ fold;BTB/POZ;BTB/POZ-like;BTB/Kelch-associated
GB43033	REPET_TEs:DTX-incomp-chim_Blc106_amel45-L-B168-Map1+76+264	TypeII_New	243	3	3	1	NA	NA
GB41052	REPET_TEs:DMX-incomp-chim_Blc80_amel45-L-B137-Map1+7686+10067	Previously_Known	5031	13	0	3	NA	NA
GB54040	REPET_TEs:noCat_Blc213_amel45-B-R6091-Map13+1427+6617	Previously_Known	2859	12	27	0	IPR013087;IPR015880;IPR007087	Zinc finger C2H2-type/integrase DNA-binding domain;Zinc finger, C2H2-like;Zinc finger, C2H2
GB49290	REPET_TEs:PotentialHostGene_Blc753_amel45-B-R4700-Map3+1126+1239	Previously_Known	1005	6	11	2	NA	NA
GB42194	REPET_TEs:RXX-LARD_Blc97_amel45-L-B159-Map1+5619+5756	Previously_Known	3510	20	11	7	IPR026099;IPR009053	Outer dense fibre protein 2-related;Prefoldin
GB42930	REPET_TEs:RIX-incomp_Blc326_amel45-B-R6048-Map3+571+4078	Previously_Known	1047	1	6	6	IPR000620	Drug/metabolite transporter
GB47846	REPET_tblastx:P126:ClassII:TIR:P+105+947	Previously_Known	2088	12	15	0	IPR020472;IPR015943;IPR021772;IPR001680;IPR019775;IPR017986	G-protein beta WD-40 repeat;WD40/YVTN repeat-like-containing domain;Protein of unknown function DUF3337;WD40 repeat;WD40 repeat, conserved site;WD40-repeat-containing domain
GB52838	REPET_TEs:RXX-LARD_Blc378_amel45-L-B477-Map1+2894+3329;REPET_TEs:RXX-LARD_Blc378_amel45-L-B477-Map1+1+3575	TypeI_New	954	7	1	1	NA	NA
GB42021	REPET_TEs:RXX-LARD_Blc153_amel45-L-B225-Map1+141+453	Previously_Known	5616	8	28	15	IPR001606;IPR012603;IPR025995;IPR002999;IPR000953;IPR016197	ARID/BRIGHT DNA-binding domain;RBB1NT;RNA binding activity-knot of a chromodomain;Tudor domain;Chromo domain/shadow;Chromo domain-like
GB43325	REPET_tblastx:R2Amel:ClassI:LINE:R2+59+5001;REPET_TEs:RIX-comp_Blc116_amel45-L-B181-Map1+2307+3228	TypeI_New	378	1	0	7	NA	NA
GB48699	REPET_TEs:RXX-LARD_Blc76_amel45-L-B130-Map1+9+11594	Previously_Known	1692	10	35	7	IPR022803;IPR002132;IPR004117;IPR020929	Ribosomal protein L5 domain;Ribosomal protein L5;Olfactory receptor, Drosophila;Ribosomal protein L5, conserved site
GB44715	REPET_TEs:DTX-incomp_Blc146_amel45-L-B214-Map1_reversed+1+8908	TypeII_New	138	3	12	2	NA	NA
GB55870	REPET_TEs:RXX-LARD_Blc48_amel45-L-B93-Map1+1885+13738	Previously_Known	1248	7	9	2	IPR006598	Lipopolysaccharide-modifying protein
GB40277	REPET_TEs:DMX-incomp-chim_Blc66_amel45-L-B117-Map1+12100+12300	TypeII_New	123	1	0	0	NA	NA
GB45919	REPET_TEs:RIX-incomp_Blc388_amel45-L-B487-Map1+1+1193	TypeI_New	1617	8	10	1	IPR005828;IPR020846;IPR016196	General substrate transporter;Major facilitator superfamily domain;Major facilitator superfamily domain, general substrate transporter
GB48537	REPET_TEs:noCat_Blc380_amel45-B-R5466-Map12+638+3396	Previously_Known	387	2	12	0	IPR019396	Transmembrane Fragile-X-F-associated protein
GB44367	REPET_TEs:RXX-TRIM_Blc634_amel45-L-B770-Map1+86+517	Previously_Known	525	4	0	1	IPR016090;IPR001211;IPR013090	Phospholipase A2;Phospholipase A2, eukaryotic;Phospholipase A2, active site
GB43054	REPET_TEs:DTX-incomp-chim_Blc130_amel45-L-B198-Map1+2875+5455;REPET_TEs:DTX-incomp-chim_Blc130_amel45-L-B198-Map1+1+9465;REPET_TEs:RIX-incomp_Blc314_amel45-L-B408-Map1+3021+3163	Previously_Known	8487	31	44	19	IPR015425;IPR003104;IPR014768;IPR016024	Actin-binding FH2;Actin-binding FH2/DRF autoregulatory;GTPase-binding/formin homology 3;Armadillo-type fold
GB40781	REPET_TEs:RXX-LARD_Blc295_amel45-L-B390-Map1+675+4378	Previously_Known	1434	3	4	3	IPR011993;IPR002404	Pleckstrin homology-like domain;Insulin receptor substrate-1, PTB
GB51616	REPET_TEs:RIX-incomp_Blc229_amel45-L-B319-Map1+307+395	TypeII_New	174	1	0	2	NA	NA
GB48193	REPET_TEs:PotentialHostGene_Blc211_amel45-L-B295-Map1+141+363	Previously_Known	1107	5	10	0	IPR015876;IPR005804	Fatty acid desaturase, type 1, core;Fatty acid desaturase, type 1
GB43311	REPET_TEs:RXX-LARD_Blc230_amel45-L-B320-Map1+1+6221;REPET_TEs:RXX-LARD_Blc230_amel45-L-B320-Map1+187+1609	Previously_Known	1521	7	9	4	IPR003010;IPR012101	Carbon-nitrogen hydrolase;Biotinidase, eukaryotic
GB55985	REPET_TEs:RXX-LARD_Blc456_amel45-L-B547-Map1+2827+2939	Previously_Known	3444	10	21	6	IPR000198;IPR000857;IPR008936	Rho GTPase-activating protein domain;MyTH4 domain;Rho GTPase activation protein
GB55927	REPET_TEs:RXX-LARD_Blc232_amel45-L-B322-Map1+182+4911;REPET_TEs:RXX-LARD_Blc232_amel45-L-B322-Map1+2291+3231;REPET_TEs:RXX-LARD_Blc122_amel45-L-B191-Map1+402+4190;REPET_TEs:RXX-LARD_Blc139_amel45-L-B208-Map1+7121+7496	TypeI_New	1710	13	1	0	IPR004117	Olfactory receptor, Drosophila
GB52165	REPET_TEs:DMX-incomp-chim_Blc66_amel45-L-B117-Map1+12102+12299	Previously_Known	3468	7	14	3	IPR020683;IPR007502;IPR011709;IPR001650;IPR011545;IPR001374;IPR014001;IPR002110	Ankyrin repeat-containing domain;Helicase-associated domain;Domain of unknown function DUF1605;Helicase, C-terminal;DNA/RNA helicase, DEAD/DEAH box type, N-terminal;Single-stranded nucleic acid binding R3H;Helicase, superfamily 1/2, ATP-binding domain;Ankyrin repeat
GB40035	REPET_TEs:RXX-LARD_Blc770_amel45-L-B949-Map1+635+1574	TypeI_New	354	2	0	2	NA	NA
GB41785	REPET_TEs:RXX_Blc264_amel45-L-B356-Map1+3848+4115	Previously_Known	1443	2	1	1	IPR000679;IPR013088	Zinc finger, GATA-type;Zinc finger, NHR/GATA-type
GB44782	REPET_tblastx:P126:ClassII:TIR:P+87+449	Previously_Known	1005	2	9	3	IPR020472;IPR015943;IPR001680;IPR019775;IPR017986	G-protein beta WD-40 repeat;WD40/YVTN repeat-like-containing domain;WD40 repeat;WD40 repeat, conserved site;WD40-repeat-containing domain
GB52609	REPET_TEs:RXX-LARD_Blc72_amel45-L-B123-Map1+7118+10699	TypeII_New	174	2	1	1	NA	NA
GB46109	REPET_TEs:PotentialHostGene_Blc866_amel45-B-G695-Map3+1+1423	Previously_Known	474	4	0	0	IPR002999	Tudor domain
GB52018	REPET_TEs:RXX-LARD_Blc72_amel45-L-B123-Map1+7137+11815;REPET_TEs:DTX-incomp_Blc146_amel45-L-B214-Map1_reversed+6076+7724	TypeII_New	147	3	0	0	NA	NA
GB45589	REPET_TEs:noCat_Blc145_amel45-B-R5533-Map20+118+8754	TypeI_New	111	2	0	0	NA	NA
GB43785	REPET_TEs:RXX-TRIM_Blc580_amel45-L-B700-Map1+1+2101	TypeII_New	1194	6	0	5	IPR016060	Complement control module
GB55922	REPET_TEs:RXX-LARD_Blc317_amel45-B-G808-Map3+1+4438	Previously_Known	636	5	4	1	NA	NA
GB43639	REPET_TEs:RXX-LARD_Blc216_amel45-L-B302-Map1+199+6218	Previously_Known	846	5	5	3	NA	NA
GB44567	REPET_TEs:DTX-incomp_Blc123_amel45-L-B192-Map1+1+9687	Previously_Known	1845	9	6	8	IPR013783;IPR013162;IPR013151;IPR003599;IPR003598;IPR007110;IPR003961	Immunoglobulin-like fold;CD80-like, immunoglobulin C2-set;Immunoglobulin;Immunoglobulin subtype;Immunoglobulin subtype 2;Immunoglobulin-like;Fibronectin, type III
GB41885	REPET_TEs:RXX-LARD_Blc257_amel45-L-B349-Map1+1+5636	Previously_Known	1005	2	0	2	NA	NA
GB43517	REPET_TEs:RXX-LARD_Blc581_amel45-L-B702-Map1+553+863	Previously_Known	3102	2	0	0	NA	NA
GB43688	REPET_TEs:RXX-LARD_Blc295_amel45-L-B390-Map1+7+352	Previously_Known	651	2	3	0	IPR010629	Insect allergen-related
GB50197	REPET_blastx:Copia-27_Mad-I_1p:ClassI:LTR:Copia+463+608	Previously_Known	1506	2	7	3	IPR024598;IPR021966;IPR000690	Domain of unknown function DUF3449;Splicing factor SF3a60 binding domain;Zinc finger, C2H2-type matrin
GB42931	REPET_TEs:RIX-incomp_Blc326_amel45-B-R6048-Map3+571+4078	Previously_Known	432	2	6	0	IPR008551	Protein of unknown function DUF833
GB48695	REPET_tblastx:AMARI:ClassII:TIR:Tc1-Mariner+1+889;REPET_TEs:DTX-incomp-chim_Blc21_amel45-B-R1357-Map20_reversed+10685+11595;REPET_blastx:AMARI_1p:ClassII:TIR:Tc1-Mariner+1+232	Previously_Known	159	2	3	3	NA	NA
GB47527	REPET_TEs:RXX-chim_Blc56_amel45-L-B106-Map1+3260+3287	Previously_Known	1341	6	9	2	IPR000873;IPR020845	AMP-dependent synthetase/ligase;AMP-binding, conserved site
GB55258	REPET_TEs:RIX-incomp_Blc303_amel45-B-G815-Map3+3754+4720	TypeII_New	90	1	0	0	NA	NA
GB56022	REPET_tblastx:FAMAR1:ClassII:TIR:Tc1-Mariner+392+1297;REPET_TEs:DTX-incomp-chim_Blc17_amel45-B-P31.32-Map9+6+968;REPET_blastx:FAMAR1_1p:ClassII:TIR:Tc1-Mariner+71+322;REPET_blastx:Mariner-15_SM_1p:ClassII:TIR:Tc1-Mariner+245+264	TypeI_New	618	1	6	94	IPR001888	Transposase, type 1
GB44523	REPET_tblastx:P126:ClassII:TIR:P+1044+1592;REPET_tblastx:P126:ClassII:TIR:P+741+1184;REPET_tblastx:P126:ClassII:TIR:P+537+920;REPET_tblastx:P126:ClassII:TIR:P+219+362	Previously_Known	4593	17	16	0	IPR020472;IPR015943;IPR001680;IPR019775;IPR017986	G-protein beta WD-40 repeat;WD40/YVTN repeat-like-containing domain;WD40 repeat;WD40 repeat, conserved site;WD40-repeat-containing domain
GB52458	REPET_TEs:PotentialHostGene_Blc1027_amel45-B-R866-Map3+1+1266	Previously_Known	1083	4	17	0	IPR021852;IPR006212;IPR013032;IPR018097;IPR002049;IPR000742;IPR009030	Domain of unknown function DUF3456;Furin-like repeat;EGF-like, conserved site;EGF-like calcium-binding, conserved site;EGF-like, laminin;Epidermal growth factor-like domain;Growth factor, receptor
GB48326	REPET_TEs:DTX-incomp_Blc443_amel45-B-R1693-Map3+2409+2621	Previously_Known	3231	12	19	13	IPR001452;IPR000219;IPR011993;IPR011511;IPR001849	Src homology-3 domain;Dbl homology (DH) domain;Pleckstrin homology-like domain;Variant SH3;Pleckstrin homology domain
GB40365	REPET_TEs:RXX-TRIM_Blc525_amel45-L-B626-Map1+965+1162	Previously_Known	2244	10	9	6	IPR011545;IPR001650;IPR014001;IPR014014	DNA/RNA helicase, DEAD/DEAH box type, N-terminal;Helicase, C-terminal;Helicase, superfamily 1/2, ATP-binding domain;RNA helicase, DEAD-box type, Q motif
GB44009	REPET_TEs:RXX-LARD_Blc216_amel45-L-B302-Map1+2334+6103	Previously_Known	2946	16	17	5	IPR004408;IPR004143;IPR003142	Biotin--acetyl-CoA-carboxylase ligase;Biotin/lipoate A/B protein ligase;Biotin protein ligase, C-terminal
GB46834	REPET_TEs:RXX-LARD_Blc187_amel45-L-B266-Map1+2854+5671	TypeI_New	177	2	14	2	NA	NA
GB42106	REPET_TEs:noCat_Blc312_amel45-B-R5464-Map15+505+4390	Previously_Known	1284	5	16	7	IPR020472;IPR015943;IPR001680;IPR022052;IPR019775;IPR017986	G-protein beta WD-40 repeat;WD40/YVTN repeat-like-containing domain;WD40 repeat;Histone-binding protein RBBP4;WD40 repeat, conserved site;WD40-repeat-containing domain
GB45608	REPET_TEs:RXX-LARD_Blc581_amel45-L-B702-Map1+114+2077	TypeI_New	252	1	0	0	NA	NA
GB48291	REPET_TEs:RXX-LARD_Blc253_amel45-L-B344-Map1+4581+4763	TypeII_New	219	2	0	0	NA	NA
GB53840	REPET_TEs:PotentialHostGene_Blc42_amel45-B-R567-Map3+4540+4688	TypeI_New	1119	8	1	4	IPR013783;IPR013098;IPR013106;IPR003599;IPR003598;IPR007110	Immunoglobulin-like fold;Immunoglobulin I-set;Immunoglobulin V-set;Immunoglobulin subtype;Immunoglobulin subtype 2;Immunoglobulin-like
GB49324	REPET_tblastx:EnSpm-3_PGr:ClassII:TIR:CACTA+1297+1356	Previously_Known	2217	7	10	0	IPR000800;IPR021520	Notch domain;Protein of unknown function DUF3184
GB54552	REPET_TEs:RXX-LARD_Blc102_amel45-L-B165-Map1+1+10585	TypeII_New	366	2	0	1	NA	NA
GB47746	REPET_TEs:RXX-LARD_Blc216_amel45-L-B302-Map1+4716+5544	Previously_Known	3150	10	20	13	IPR011989;IPR002553;IPR017108;IPR016024	Armadillo-like helical;Clathrin/coatomer adaptor, adaptin-like, N-terminal;Adaptor protein complex AP-3, beta subunit;Armadillo-type fold
GB47204	REPET_TEs:RXX-LARD_Blc257_amel45-L-B349-Map1+1602+1730;REPET_TEs:RXX-LARD_Blc340_amel45-L-B434-Map1+1627+1659	Previously_Known	3327	16	21	3	IPR011989;IPR013721;IPR020839;IPR016024	Armadillo-like helical;STAG;Stromalin conservative domain;Armadillo-type fold
GB44667	REPET_TEs:RXX-TRIM_Blc1025_amel45-L-B1353-Map1+1+1269	TypeII_New	177	3	43	0	NA	NA
GB43741	REPET_TEs:RXX-LARD_Blc434_amel45-L-B529-Map1+830+2499	TypeII_New	153	1	0	0	NA	NA
GB40385	REPET_TEs:PotentialHostGene_Blc1213_amel45-B-R5176-Map3+279+708	Previously_Known	1497	12	26	5	NA	NA
GB51473	REPET_TEs:RXX-LARD_Blc278_amel45-L-B373-Map1+4347+4419	TypeII_New	441	1	0	0	IPR013713;IPR016024	Exportin/Importin, Cse1-like;Armadillo-type fold
GB50283	REPET_TEs:RXX-LARD_Blc124_amel45-L-B193-Map1+4736+4813	TypeII_New	6552	31	20	5	IPR001715;IPR008962	Calponin homology domain;PapD-like
GB45748	REPET_TEs:RXX-LARD_Blc267_amel45-L-B361-Map1+1+5105	TypeII_New	462	3	4	2	IPR002401;IPR001128	Cytochrome P450, E-class, group I;Cytochrome P450
GB51218	REPET_TEs:RLX-incomp_Blc194_amel45-L-B277-Map1+1+7036;REPET_blastx:BEL-9_SI-I_1p:ClassI:LTR:Bel-Pao+973+1217;REPET_blastx:BEL-122_AA-I_1p:ClassI:LTR:Bel-Pao+912+998;REPET_tblastx:BEL-131_AA-I:ClassI:LTR:Bel-Pao+3959+3991;REPET_tblastx:BEL-5_DPu-I:ClassI:LTR:Bel-Pao+6527+6550;REPET_tblastx:BEL-191_AA-I:ClassI:LTR:Bel-Pao+4401+4436;REPET_tblastx:BEL-1-I_HM:ClassI:LTR:Bel-Pao+3892+3915;REPET_tblastx…	TypeII_New	1272	1	0	16	IPR008042	Retrotransposon, Pao
GB43310	REPET_TEs:RXX-LARD_Blc230_amel45-L-B320-Map1+4544+6028;REPET_TEs:RXX-LARD_Blc230_amel45-L-B320-Map1+1+6221	Previously_Known	1470	7	8	5	IPR003010;IPR012101	Carbon-nitrogen hydrolase;Biotinidase, eukaryotic
GB47191	REPET_TEs:noCat_Blc254_amel45-B-R5686-Map20+536+5784	TypeII_New	846	5	8	0	NA	NA
GB46989	REPET_blastx:MARIAM1_1p:ClassII:TIR:Tc1-Mariner+1+331;REPET_tblastx:MARIAM1:ClassII:TIR:Tc1-Mariner+33+1282;REPET_TEs:DTX-incomp-chim_Blc944_amel45-B-R94-Map20_reversed+1+1336	TypeII_New	321	1	3	10	NA	NA
GB54881	REPET_TEs:noCat_Blc150_amel45-B-R5475-Map20+35+8267	Previously_Known	2250	9	0	1	IPR001320;IPR001638	Ionotropic glutamate receptor;Extracellular solute-binding protein, family 3
GB42935	REPET_TEs:RIX-incomp_Blc375_amel45-B-R5705-Map11+1097+2680	TypeI_New	294	1	0	1	NA	NA
GB49894	REPET_TEs:DTX-incomp_Blc73_amel45-L-B124-Map1+8028+9439;REPET_TEs:DTX-incomp_Blc73_amel45-L-B124-Map1+4635+5467	Previously_Known	1518	5	32	3	IPR002401;IPR001128;IPR017972	Cytochrome P450, E-class, group I;Cytochrome P450;Cytochrome P450, conserved site
GB48851	REPET_TEs:RXX-LARD_Blc90_amel45-L-B151-Map1+1+11006	TypeII_New	606	5	3	1	NA	NA
GB49613	REPET_TEs:RXX-TRIM_Blc824_amel45-L-B1029-Map1+564+1467	Previously_Known	1857	7	4	0	IPR011991;IPR001373;IPR014786;IPR016158	Winged helix-turn-helix transcription repressor DNA-binding;Cullin, N-terminal;Anaphase-promoting complex subunit 2, C-terminal;Cullin homology
GB43647	REPET_TEs:RXX-LARD_Blc63_amel45-L-B114-Map1+2385+8331	TypeI_New	306	2	3	2	NA	NA
GB41576	REPET_blastx:Mariner-26_SM_1p:ClassII:TIR:Tc1-Mariner+426+463;REPET_blastx:SMAR25_1p:ClassII:TIR:Tc1-Mariner+425+459;REPET_tblastx:SMAR25:ClassII:TIR:Tc1-Mariner+1606+1890	TypeII_New	96	1	0	0	NA	NA
GB55578	REPET_TEs:RXX-LARD_Blc160_amel45-L-B234-Map1+8032+8098;REPET_TEs:RXX-LARD_Blc192_amel45-L-B275-Map1+1760+1828	Previously_Known	4491	15	12	7	IPR020683;IPR001478;IPR002110;IPR001452	Ankyrin repeat-containing domain;PDZ domain;Ankyrin repeat;Src homology-3 domain
GB40556	REPET_TEs:RXX-LARD_Blc239_amel45-L-B328-Map1+1105+1132;REPET_tblastx:P126:ClassII:TIR:P+1125+1340;REPET_tblastx:P126:ClassII:TIR:P+81+122;REPET_tblastx:P126:ClassII:TIR:P+1362+1583	Previously_Known	984	8	8	5	IPR020472;IPR015943;IPR001680;IPR019775;IPR017986	G-protein beta WD-40 repeat;WD40/YVTN repeat-like-containing domain;WD40 repeat;WD40 repeat, conserved site;WD40-repeat-containing domain
GB42752	REPET_TEs:RXX-LARD_Blc216_amel45-L-B302-Map1+4833+5162	Previously_Known	1938	9	8	0	NA	NA
GB47037	REPET_TEs:RXX-LARD_Blc856_amel45-L-B1077-Map1+212+1290;REPET_TEs:RXX-LARD_Blc856_amel45-L-B1077-Map1+1+1435	Previously_Known	3474	11	13	8	IPR001628;IPR001723;IPR013088;IPR008946;IPR000536	Zinc finger, nuclear hormone receptor-type;Steroid hormone receptor;Zinc finger, NHR/GATA-type;Nuclear hormone receptor, ligand-binding;Nuclear hormone receptor, ligand-binding, core
GB56021	REPET_TEs:RXX-TRIM_Blc300_amel45-L-B8-Map3+2042+2834	TypeI_New	624	4	3	0	IPR012340;IPR016027	Nucleic acid-binding, OB-fold;Nucleic acid-binding, OB-fold-like
GB54707	REPET_TEs:PotentialHostGene_Blc812_amel45-B-R1696-Map3+298+1505	TypeII_New	102	1	0	0	NA	NA
GB55583	REPET_TEs:RXX-LARD_Blc318_amel45-L-B411-Map1+1947+3609	Previously_Known	7845	22	26	5	IPR001487;IPR000197;IPR003101;IPR013178;IPR010303;IPR000433;IPR018359;IPR019786;IPR009110	Bromodomain;Zinc finger, TAZ-type;Coactivator CBP, KIX;Histone H3-K56 acetyltransferase, RTT109;Domain of unknown function DUF902, CREBbp;Zinc finger, ZZ-type;Bromodomain, conserved site;Zinc finger, PHD-type, conserved site;Nuclear receptor coactivator, interlocking
GB48751	REPET_TEs:DTX-incomp_Blc170_amel45-B-R3571-Map3_reversed+1+7862	TypeII_New	108	2	2	2	NA	NA
GB53572	REPET_TEs:RXX-LARD_Blc135_amel45-L-B205-Map1+1199+1799	TypeII_New	111	2	1	1	NA	NA
GB52887	REPET_TEs:noCat_Blc105_amel45-B-R5619-Map20+2912+10480	TypeI_New	2079	8	8	0	NA	NA
GB52534	REPET_TEs:DTX-incomp-chim_Blc113_amel45-L-B176-Map1+9034+9360	TypeII_New	114	1	0	0	NA	NA
GB49892	REPET_TEs:DTX-incomp_Blc73_amel45-L-B124-Map1+488+10583	Previously_Known	1494	5	7	2	IPR002401;IPR001128;IPR017972	Cytochrome P450, E-class, group I;Cytochrome P450;Cytochrome P450, conserved site
GB50955	REPET_TEs:DTX-incomp-chim_Blc200_amel45-L-B281-Map1+4796+5110	Previously_Known	3561	15	22	14	IPR003165;IPR003100;IPR014811;IPR012337	Stem cell self-renewal protein Piwi;Argonaute/Dicer protein, PAZ;Domain of unknown function DUF1785;Ribonuclease H-like domain
GB46291	REPET_TEs:noCat_Blc105_amel45-B-R5619-Map20+3013+10467	Previously_Known	819	6	15	10	IPR000760;IPR020552;IPR020583;IPR020550	Inositol monophosphatase;Inositol monophosphatase, Lithium-sensitive;Inositol monophosphatase, metal-binding site;Inositol monophosphatase, conserved site
GB54959	REPET_TEs:RXX-LARD_Blc76_amel45-L-B130-Map1+1757+11586	Previously_Known	3513	12	11	4	IPR009057;IPR001005;IPR017877	Homeodomain-like;SANT/Myb domain;Myb-like domain
GB48512	REPET_TEs:PotentialHostGene_Blc960_amel45-B-R2907-Map4+327+450	Previously_Known	1272	8	6	9	IPR008972;IPR013831;IPR001087;IPR002429;IPR013830	Cupredoxin;Esterase, SGNH hydrolase-type, subgroup;Lipase, GDSL;Cytochrome c oxidase subunit II C-terminal;Esterase, SGNH hydrolase-type
GB43342	REPET_tblastx:FAMAR1:ClassII:TIR:Tc1-Mariner+83+1161;REPET_tblastx:FAMAR1:ClassII:TIR:Tc1-Mariner+110+1118;REPET_TEs:DTX-incomp-chim_Blc3_amel45-B-P4.32-Map4_reversed+9+1295;REPET_TEs:DTX-incomp-chim_Blc427_amel45-L-B522-Map1_reversed+923+2329;REPET_blastx:AVMAR1A_1p:ClassII:TIR:Tc1-Mariner+320+344;REPET_blastx:Mariner1_BT_1p:ClassII:TIR:Tc1-Mariner+321+342;REPET_blastx:FAMAR1_1p:ClassII:TIR:Tc1-…	TypeI_New	309	1	9	53	NA	NA
GB41238	REPET_TEs:noCat_Blc213_amel45-B-R6091-Map13+2162+2305	TypeII_New	267	3	2	2	NA	NA
GB41114	REPET_TEs:RIX-incomp_Blc375_amel45-B-R5705-Map11+1+1301	TypeII_New	195	1	0	1	NA	NA
GB45693	REPET_TEs:PotentialHostGene_Blc158_amel45-B-R1794-Map4+1+8307	Previously_Known	2556	14	13	0	IPR000380;IPR013824;IPR013826;IPR013497;IPR006171;IPR003601;IPR003602;IPR023406;IPR023405	DNA topoisomerase, type IA;DNA topoisomerase, type IA, central region, subdomain 1;DNA topoisomerase, type IA, central region, subdomain 3;DNA topoisomerase, type IA, central;Toprim domain;DNA topoisomerase, type IA, domain 2;DNA topoisomerase, type IA, DNA-binding;DNA topoisomerase, type IA, active site;DNA topoisomerase, type IA, core domain
GB55211	REPET_TEs:RXX-LARD_Blc161_amel45-L-B235-Map1+1+8283	Previously_Known	981	5	36	32	IPR017996;IPR011042;IPR003534	Major royal jelly;Six-bladed beta-propeller, TolB-like;Major royal jelly-related
GB43782	REPET_TEs:RXX-LARD_Blc338_amel45-L-B433-Map1+420+487	TypeI_New	1989	11	15	1	IPR019142	Dymeclin
GB46323	REPET_blastx:piggyBac-11_SMp:ClassII:TIR:PiggyBac+15+285;REPET_tblastx:piggyBac-13_SM:ClassII:TIR:PiggyBac+896+946;REPET_tblastx:piggyBac1_CI:ClassII:TIR:PiggyBac+401+529;REPET_tblastx:piggyBac-14_SM:ClassII:TIR:PiggyBac+583+666;REPET_tblastx:piggyBac-4_SM:ClassII:TIR:PiggyBac+1560+2816	Previously_Known	534	1	1	3	NA	NA
GB42218	REPET_TEs:PotentialHostGene_Blc211_amel45-L-B295-Map1+1+6667	TypeI_New	1371	8	7	1	IPR015876;IPR005804	Fatty acid desaturase, type 1, core;Fatty acid desaturase, type 1
GB41973	REPET_TEs:noCat_Blc105_amel45-B-R5619-Map20+3059+10472	Previously_Known	648	3	6	0	IPR012336;IPR013766	Thioredoxin-like fold;Thioredoxin domain
GB54954	REPET_TEs:RXX-LARD_Blc206_amel45-L-B290-Map1+932+1821	TypeII_New	402	4	2	2	IPR016558	DNA primase, large subunit, eukaryotic
GB53000	REPET_TEs:RXX-LARD_Blc431_amel45-L-B526-Map1+2437+2626;REPET_TEs:RXX-LARD_Blc431_amel45-L-B526-Map1+2665+2854	Previously_Known	387	2	30	1	IPR019956;IPR000626;IPR001975;IPR019954;IPR019955	Ubiquitin subgroup;Ubiquitin;Ribosomal protein L40e;Ubiquitin conserved site;Ubiquitin supergroup
GB49871	REPET_TEs:RXX_Blc88_amel45-L-B148-Map1+91+187	Previously_Known	1515	10	35	3	IPR013320;IPR005052;IPR008985	Concanavalin A-like lectin/glucanase, subgroup;Legume-like lectin;Concanavalin A-like lectin/glucanases superfamily
GB55364	REPET_TEs:RXX-LARD_Blc187_amel45-L-B266-Map1+2572+2707;REPET_TEs:DTX-incomp-chim_Blc58_amel45-L-B108-Map1_reversed+1029+1050	Previously_Known	3201	14	16	2	IPR000242;IPR013783;IPR003961;IPR003595;IPR016130;IPR000387	Protein-tyrosine phosphatase, receptor/non-receptor type;Immunoglobulin-like fold;Fibronectin, type III;Protein-tyrosine phosphatase, catalytic;Protein-tyrosine phosphatase, active site;Protein-tyrosine/Dual-specificity phosphatase
GB55713	REPET_TEs:DTX-incomp_Blc28_amel45-L-B70-Map1+4309+6421	TypeII_New	90	3	13	1	NA	NA
GB45770	REPET_TEs:RXX-LARD_Blc505_amel45-L-B602-Map1+2238+2498	TypeI_New	240	2	3	138	NA	NA
GB47000	REPET_blastx:MARIAM1_1p:ClassII:TIR:Tc1-Mariner+1+331;REPET_tblastx:MARIAM1:ClassII:TIR:Tc1-Mariner+1+1256;REPET_TEs:DTX-incomp-chim_Blc944_amel45-B-R94-Map20_reversed+1+1336	TypeII_New	546	1	3	29	IPR002492	Transposase, Tc1-like
GB51124	REPET_TEs:RXX-LARD_Blc216_amel45-L-B302-Map1+2053+6129	Previously_Known	3483	17	15	0	IPR024075;IPR002092;IPR002885	DNA-directed RNA polymerase, helix hairpin domain;DNA-directed RNA polymerase, phage-type;Pentatricopeptide repeat
GB50316	REPET_TEs:RXX-TRIM_Blc718_amel45-L-B880-Map1+424+1602	TypeI_New	405	2	0	0	NA	NA
GB55057	REPET_TEs:RXX-LARD-chim_Blc148_amel45-L-B217-Map1+1+8841	Previously_Known	417	1	1	2	NA	NA
GB41474	REPET_TEs:RXX-LARD_Blc160_amel45-L-B234-Map1+378+479	TypeII_New	96	2	2	2	NA	NA
GB49717	REPET_blastx:Copia16-NV_I_2p:ClassI:LTR:Copia+1+431;REPET_tblastx:Copia16-NVi_I:ClassI:LTR:Copia+144+1091;REPET_TEs:DTX-incomp-chim_Blc74_amel45-L-B127-Map1_reversed+1307+3924	Previously_Known	342	3	5	3	NA	NA
GB54204	REPET_tblastx:FAMAR1:ClassII:TIR:Tc1-Mariner+1+638;REPET_TEs:DTX-incomp_Blc6_amel45-B-P65.32-Map6_reversed+1+695;REPET_blastx:FAMAR1_1p:ClassII:TIR:Tc1-Mariner+1+146	Previously_Known	2763	8	13	47	IPR003165;IPR003100;IPR012337	Stem cell self-renewal protein Piwi;Argonaute/Dicer protein, PAZ;Ribonuclease H-like domain
GB54469	REPET_TEs:RXX-LARD_Blc216_amel45-L-B302-Map1+457+5978	Previously_Known	780	2	6	4	IPR016000;IPR002661;IPR023584	Ribosome recycling factor, metazoan;Ribosome recycling factor;Ribosome recycling factor domain
GB49623	REPET_TEs:RXX-LARD_Blc216_amel45-L-B302-Map1+457+6275	TypeI_New	1089	8	3	1	IPR007965	Touch receptor neuron protein Mec-17
GB46001	REPET_TEs:RXX-LARD_Blc581_amel45-L-B702-Map1+363+739	Previously_Known	1662	12	2	11	IPR000048;IPR003117	IQ motif, EF-hand binding site;cAMP-dependent protein kinase, regulatory subunit, type I/II alpha/beta
GB52230	REPET_TEs:DTX-incomp-chim_Blc944_amel45-B-R94-Map20_reversed+9+1336;REPET_blastx:MARIAM1_1p:ClassII:TIR:Tc1-Mariner+1+331;REPET_blastx:MARINER2_GT_1p:ClassII:TIR:Tc1-Mariner+330+359;REPET_tblastx:MARIAM1:ClassII:TIR:Tc1-Mariner+4+1260	TypeI_New	1029	1	2	44	IPR001888	Transposase, type 1
GB55879	REPET_TEs:PotentialHostGene_Blc35_amel45-L-B78-Map1+1+14719;REPET_TEs:PotentialHostGene_Blc35_amel45-L-B78-Map1+711+2337	Previously_Known	1410	7	10	2	IPR004156;IPR011497;IPR016196	Organic anion transporter polypeptide OATP;Kazal-type serine protease inhibitor domain;Major facilitator superfamily domain, general substrate transporter
GB44666	REPET_TEs:RXX-TRIM_Blc1025_amel45-L-B1353-Map1+836+894;REPET_TEs:RXX-TRIM_Blc1025_amel45-L-B1353-Map1+1+1269	TypeII_New	183	3	43	0	NA	NA
GB47368	REPET_TEs:DTX-incomp-chim_Blc130_amel45-L-B198-Map1+75+7146	TypeII_New	528	5	1	3	NA	NA
GB44961	REPET_TEs:PotentialHostGene_Blc137_amel45-L-B206-Map1+9076+9133;REPET_TEs:RXX-LARD_Blc542_amel45-L-B644-Map1+1136+1185	Previously_Known	1848	12	4	3	IPR000647;IPR019548;IPR003619;IPR020604	CTF transcription factor/nuclear factor 1;CTF transcription factor/nuclear factor 1, N-terminal;MAD homology 1, Dwarfin-type;CTF transcription factor/nuclear factor 1, DNA-binding domain
GB49803	REPET_TEs:RSX-incomp-chim_Blc987_amel45-L-B1308-Map1+149+245	Previously_Known	1872	7	16	3	IPR010561	DIRP
GB45146	REPET_TEs:RXX-TRIM_Blc644_amel45-L-B785-Map1+540+681	Previously_Known	1152	8	15	5	IPR012936	Domain of unknown function DUF1692
GB46526	REPET_TEs:RXX_Blc264_amel45-L-B356-Map1+3434+4892;REPET_TEs:RXX_Blc264_amel45-L-B356-Map1+1+5460	TypeI_New	5022	21	8	3	IPR000219;IPR011993;IPR001849	Dbl homology (DH) domain;Pleckstrin homology-like domain;Pleckstrin homology domain
GB51674	REPET_tblastx:Gypsy-40_DPu-I:ClassI:LTR:Gypsy+8966+9112;REPET_tblastx:Gypsy-40_DPu-I:ClassI:LTR:Gypsy+8012+8263	Previously_Known	681	4	6	1	IPR002110;IPR020683	Ankyrin repeat;Ankyrin repeat-containing domain
GB53202	REPET_TEs:noCat_Blc254_amel45-B-R5686-Map20+551+5782	TypeII_New	129	2	5	2	NA	NA
GB48372	REPET_TEs:RXX-TRIM_Blc685_amel45-B-R5255-Map3+178+205	Previously_Known	2835	7	14	8	IPR013087;IPR015880;IPR007087	Zinc finger C2H2-type/integrase DNA-binding domain;Zinc finger, C2H2-like;Zinc finger, C2H2
GB54043	REPET_TEs:RXX-LARD_Blc76_amel45-L-B130-Map1+5+11594	TypeI_New	912	4	1	4	NA	NA
GB55926	REPET_TEs:RXX-LARD_Blc232_amel45-L-B322-Map1+182+4911	Previously_Known	432	4	0	0	IPR004117	Olfactory receptor, Drosophila
GB48924	REPET_TEs:RXX-LARD_Blc153_amel45-L-B225-Map1+55+383	Previously_Known	1065	4	11	5	IPR023566;IPR001179	Peptidyl-prolyl cis-trans isomerase, FKBP-type;Peptidyl-prolyl cis-trans isomerase, FKBP-type, domain
GB50501	REPET_blastx:AMARI_1p:ClassII:TIR:Tc1-Mariner+1+219;REPET_tblastx:AMARI:ClassII:TIR:Tc1-Mariner+1+895;REPET_TEs:DTX-incomp-chim_Blc21_amel45-B-R1357-Map20_reversed+10633+11616	TypeII_New	423	1	0	13	NA	NA
GB51958	REPET_blastx:Mariner1_BT_1p:ClassII:TIR:Tc1-Mariner+17+319;REPET_tblastx:Mariner_Tbel:ClassII:TIR:Tc1-Mariner+317+502;REPET_TEs:DTX-incomp-chim_Blc58_amel45-L-B108-Map1_reversed+4738+5938	TypeII_New	273	1	0	0	NA	NA
GB50356	REPET_TEs:RXX-LARD_Blc295_amel45-L-B390-Map1+627+4348	TypeI_New	345	3	29	0	IPR001813	Ribosomal protein 60S
GB46476	REPET_TEs:RXX-TRIM_Blc824_amel45-L-B1029-Map1+544+909	Previously_Known	495	4	22	4	IPR016135;IPR000608	Ubiquitin-conjugating enzyme/RWD-like;Ubiquitin-conjugating enzyme, E2
GB52437	REPET_tblastx:Gypsy-30-I_NVi:ClassI:LTR:Gypsy+9747+10259;REPET_blastx:Gypsy-30-I_NVi_3p:ClassI:LTR:Gypsy+20+118	Previously_Known	1128	2	11	2	IPR001370;IPR013083;IPR001841	Baculoviral inhibition of apoptosis protein repeat;Zinc finger, RING/FYVE/PHD-type;Zinc finger, RING-type
GB49307	REPET_TEs:noCat_Blc380_amel45-B-R5466-Map12+637+3404	Previously_Known	1044	7	8	2	IPR011262;IPR011261;IPR011263;IPR001514;IPR009025	DNA-directed RNA polymerase, insert domain;DNA-directed RNA polymerase, dimerisation;DNA-directed RNA polymerase, RpoA/D/Rpb3-type;DNA-directed RNA polymerase, 30-40kDa subunit, conserved site;DNA-directed RNA polymerase, RBP11-like
GB44208	REPET_tblastx:P126:ClassII:TIR:P+222+332;REPET_tblastx:P126:ClassII:TIR:P+606+695;REPET_tblastx:P126:ClassII:TIR:P+1479+1712	Previously_Known	1533	8	9	8	IPR020472;IPR015943;IPR001680;IPR019775;IPR017986	G-protein beta WD-40 repeat;WD40/YVTN repeat-like-containing domain;WD40 repeat;WD40 repeat, conserved site;WD40-repeat-containing domain
GB46786	REPET_TEs:RIX-incomp_Blc1210_amel45-B-R1648-Map3+1+1084	Previously_Known	2241	12	12	0	IPR000719;IPR017892;IPR016239;IPR002290;IPR020635;IPR000961;IPR017441;IPR008271;IPR011009	Protein kinase, catalytic domain;Protein kinase, C-terminal;Ribosomal protein S6 kinase II;Serine/threonine- / dual-specificity protein kinase, catalytic domain;Tyrosine-protein kinase, catalytic domain;AGC-kinase, C-terminal;Protein kinase, ATP binding site;Serine/threonine-protein kinase, active site;Protein kinase-like domain
GB45968	REPET_tblastx:Gypsy-3_DPu-I:ClassI:LTR:Gypsy+546+612;REPET_tblastx:Gypsy-3_DPu-I:ClassI:LTR:Gypsy+544+624;REPET_tblastx:Gypsy-1-I_MI:ClassI:LTR:Gypsy+3689+3775;REPET_tblastx:Gypsy-1-I_MI:ClassI:LTR:Gypsy+3685+3711;REPET_tblastx:Gypsy-1-I_MI:ClassI:LTR:Gypsy+3676+3796;REPET_tblastx:Gypsy-1-I_MI:ClassI:LTR:Gypsy+3677+3954;REPET_tblastx:Gypsy-1-I_MI:ClassI:LTR:Gypsy+3691+3973;REPET_tblastx:Gypsy-1-I…	Previously_Known	5790	27	20	10	IPR001442;IPR008160;IPR016187	Collagen IV, non-collagenous;Collagen triple helix repeat;C-type lectin fold
GB40895	REPET_tblastx:P126:ClassII:TIR:P+135+872	Previously_Known	903	4	15	5	IPR020472;IPR015943;IPR001680;IPR019775;IPR017986	G-protein beta WD-40 repeat;WD40/YVTN repeat-like-containing domain;WD40 repeat;WD40 repeat, conserved site;WD40-repeat-containing domain
GB41890	REPET_TEs:DTX-incomp_Blc169_amel45-L-B244-Map1+5459+5721	Previously_Known	1824	3	8	2	IPR001766;IPR011991;IPR018122	Transcription factor, fork head;Winged helix-turn-helix transcription repressor DNA-binding;Transcription factor, fork head, conserved site
GB51383	REPET_TEs:DTX-incomp_Blc73_amel45-L-B124-Map1+2412+5209	Previously_Known	1509	5	1	2	IPR002401;IPR001128	Cytochrome P450, E-class, group I;Cytochrome P450
GB47269	REPET_TEs:RXX_Blc264_amel45-L-B356-Map1+3208+3390	Previously_Known	3534	8	13	10	IPR003395;IPR010935	RecF/RecN/SMC;SMCs flexible hinge
GB47624	REPET_TEs:RXX-TRIM_Blc774_amel45-L-B43-Map2+337+1248	Previously_Known	1659	9	4	0	IPR024079;IPR001590;IPR002870	Metallopeptidase, catalytic domain;Peptidase M12B, ADAM/reprolysin;Peptidase M12B, propeptide
GB51025	REPET_TEs:RXX-LARD_Blc63_amel45-L-B114-Map1+341+12337;REPET_TEs:RXX-LARD_Blc63_amel45-L-B114-Map1+2283+7781	TypeI_New	330	1	4	0	NA	NA
GB53020	REPET_TEs:RXX-LARD_Blc164_amel45-L-B239-Map1+6899+7029	Previously_Known	900	3	6	7	IPR001594	Zinc finger, DHHC-type, palmitoyltransferase
GB40880	REPET_TEs:noCat_Blc213_amel45-B-R6091-Map13+2435+6610;REPET_TEs:RXX-LARD_Blc216_amel45-L-B302-Map1+168+6405;REPET_TEs:DTX-incomp_Blc73_amel45-L-B124-Map1+670+828	Previously_Known	4707	18	10	10	IPR015943;IPR013720;IPR006594;IPR017986;IPR016024	WD40/YVTN repeat-like-containing domain;LisH dimerisation motif, subgroup;LisH dimerisation motif;WD40-repeat-containing domain;Armadillo-type fold
GB51039	REPET_TEs:RXX-LARD_Blc72_amel45-L-B123-Map1+2555+7094;REPET_TEs:RXX-LARD_Blc72_amel45-L-B123-Map1+2015+11955	TypeI_New	135	2	0	5	NA	NA
GB51022	REPET_tblastx:Gypsy-12_DWil-I:ClassI:LTR:Gypsy+269+906;REPET_tblastx:Gypsy-12_DWil-I:ClassI:LTR:Gypsy+295+488	TypeI_New	975	1	0	1	NA	NA
GB47648	REPET_TEs:RXX-LARD_Blc273_amel45-L-B369-Map1+45+565	TypeII_New	411	3	0	0	NA	NA
GB45622	REPET_tblastx:I-1_BM:ClassI:LINE:I+2933+3022	TypeII_New	177	1	0	0	NA	NA
GB54154	REPET_TEs:RXX-LARD_Blc188_amel45-L-B270-Map1+4012+4136	Previously_Known	420	4	1	1	NA	NA
GB50911	REPET_TEs:RXX-LARD_Blc581_amel45-L-B702-Map1+506+741	Previously_Known	2472	15	28	2	IPR017978	GPCR, family 3, C-terminal
GB41959	REPET_TEs:DTX-incomp_Blc209_amel45-L-B292-Map1_reversed+1+6719;REPET_blastx:AMARI_1p:ClassII:TIR:Tc1-Mariner+32+203;REPET_tblastx:CRMAR:ClassII:TIR:Tc1-Mariner+563+589;REPET_tblastx:AMARI:ClassII:TIR:Tc1-Mariner+206+897	Previously_Known	459	2	0	4	NA	NA
GB46736	REPET_tblastx:Rehavkus-1_NVi:ClassII:?:MuDR+1143+1543	Previously_Known	7767	29	21	4	IPR001394;IPR018200	Peptidase C19, ubiquitin carboxyl-terminal hydrolase 2;Peptidase C19, ubiquitin carboxyl-terminal hydrolase 2, conserved site
GB41721	REPET_tblastx:AMARI:ClassII:TIR:Tc1-Mariner+1+891;REPET_TEs:DTX-comp_Blc790_amel45-B-R2095-Map4+239+1105;REPET_blastx:AMARI_1p:ClassII:TIR:Tc1-Mariner+1+209	TypeII_New	267	1	0	6	NA	NA
GB45338	REPET_TEs:RXX-TRIM_Blc1137_amel45-L-B1526-Map1+647+765	TypeII_New	123	2	0	0	NA	NA
GB41377	REPET_TEs:DTX-incomp_Blc32_amel45-L-B75-Map1+10211+10368	TypeII_New	135	2	12	0	NA	NA
GB48551	REPET_TEs:RXX-LARD_Blc206_amel45-L-B290-Map1+937+1817	TypeI_New	2874	20	11	3	IPR020819;IPR006166;IPR011335;IPR010994	DNA repair nuclease, XPF-type/Helicase;ERCC4 domain;Restriction endonuclease type II--like;RuvA domain 2-like
GB46086	REPET_TEs:DTX-incomp-chim_Blc1214_amel45-B-R1939-Map3+111+972;REPET_blastx:AMARI_1p:ClassII:TIR:Tc1-Mariner+1+232;REPET_tblastx:AMARI:ClassII:TIR:Tc1-Mariner+22+897	Previously_Known	294	2	10	2	NA	NA
GB54027	REPET_TEs:DMX-incomp-chim_Blc66_amel45-L-B117-Map1+12106+12299	Previously_Known	1377	4	3	0	IPR001650;IPR004589;IPR014001	Helicase, C-terminal;DNA helicase, ATP-dependent, RecQ type;Helicase, superfamily 1/2, ATP-binding domain
GB43766	REPET_TEs:RXX-LARD_Blc63_amel45-L-B114-Map1+5048+6774	TypeII_New	231	1	1	6	NA	NA
GB55959	REPET_TEs:noCat_Blc254_amel45-B-R5686-Map20+468+5782	Previously_Known	1269	3	7	3	IPR010655	Pre-mRNA cleavage complex II Clp1
GB43044	REPET_TEs:DTX-incomp_Blc28_amel45-L-B70-Map1+2619+5181	TypeII_New	129	2	4	3	NA	NA
GB46290	REPET_TEs:noCat_Blc105_amel45-B-R5619-Map20+3013+10467	Previously_Known	1839	10	9	5	IPR000873;IPR025110;IPR020845	AMP-dependent synthetase/ligase;Domain of unknown function DUF4009;AMP-binding, conserved site
GB54384	REPET_TEs:DTX-incomp-chim_Blc175_amel45-L-B248-Map1+1417+6013	Previously_Known	354	3	11	4	IPR009866	NADH:ubiquinone oxidoreductase, subunit NDUFB4
GB48108	REPET_TEs:RXX-LARD_Blc102_amel45-L-B165-Map1+142+630	TypeII_New	261	1	1	2	NA	NA
GB54156	REPET_TEs:RXX-LARD_Blc153_amel45-L-B225-Map1+116+503	Previously_Known	1380	2	10	5	IPR011990;IPR019544;IPR013105;IPR019734;IPR013026	Tetratricopeptide-like helical;Tetratricopeptide, SHNi-TPR domain;Tetratricopeptide TPR2;Tetratricopeptide repeat;Tetratricopeptide repeat-containing domain
GB42904	REPET_TEs:PotentialHostGene_Blc597_amel45-L-B719-Map1+643+671	Previously_Known	2067	3	0	9	NA	NA
GB44324	REPET_TEs:DTX-incomp-chim_Blc3_amel45-B-P4.32-Map4_reversed+16+652;REPET_blastx:FAMAR1_1p:ClassII:TIR:Tc1-Mariner+1+154;REPET_tblastx:FAMAR1:ClassII:TIR:Tc1-Mariner+425+662;REPET_tblastx:FAMAR1:ClassII:TIR:Tc1-Mariner+387+424;REPET_tblastx:FAMAR1:ClassII:TIR:Tc1-Mariner+12+386	TypeII_New	390	1	7	30	IPR009057	Homeodomain-like
GB53269	REPET_TEs:noCat_Blc254_amel45-B-R5686-Map20+537+5783	Previously_Known	6567	10	11	12	IPR011333;IPR013069;IPR000210	BTB/POZ fold;BTB/POZ;BTB/POZ-like
GB41117	REPET_TEs:DTX-incomp_Blc73_amel45-L-B124-Map1+5404+6355	Previously_Known	3579	19	19	6	IPR013083;IPR025875;IPR001611	Zinc finger, RING/FYVE/PHD-type;Leucine rich repeats (2 copies);Leucine-rich repeat
GB56020	REPET_tblastx:FAMAR1:ClassII:TIR:Tc1-Mariner+8+565;REPET_TEs:RXX-LARD_Blc216_amel45-L-B302-Map1+548+5960;REPET_TEs:DTX-incomp-chim_Blc3_amel45-B-P4.32-Map4_reversed+9+579;REPET_blastx:FAMAR1_1p:ClassII:TIR:Tc1-Mariner+1+123	TypeII_New	174	2	1	31	NA	NA
GB51755	REPET_TEs:PotentialHostGene_Blc1219_amel45-B-R3025-Map3+1+1013	Previously_Known	1590	6	9	7	IPR013083;IPR004170;IPR018123;IPR001841	Zinc finger, RING/FYVE/PHD-type;WWE domain;WWE domain, subgroup;Zinc finger, RING-type
GB47005	REPET_TEs:PotentialHostGene_Blc397_amel45-B-R1556-Map3+1+3427	Previously_Known	258	1	0	1	IPR005817	Wnt
GB53010	REPET_TEs:RXX-TRIM_Blc824_amel45-L-B1029-Map1+361+1195	Previously_Known	357	3	25	0	IPR003177	Cytochrome c oxidase, subunit VIIa
GB44008	REPET_TEs:RXX-LARD_Blc216_amel45-L-B302-Map1+2334+6103	Previously_Known	1518	4	13	0	IPR011333;IPR011705;IPR013069;IPR000210	BTB/POZ fold;BTB/Kelch-associated;BTB/POZ;BTB/POZ-like
GB49742	REPET_TEs:RXX-TRIM_Blc574_amel45-L-B689-Map1+1353+1606	TypeII_New	207	1	0	0	NA	NA
GB41412	REPET_TEs:RXX-LARD_Blc76_amel45-L-B130-Map1+1722+11586	Previously_Known	369	5	14	5	IPR008011	Complex 1 LYR protein
GB41268	REPET_TEs:RXX-LARD_Blc135_amel45-L-B205-Map1+1216+1782	TypeII_New	291	2	1	0	NA	NA
GB41057	REPET_TEs:DTX-incomp-chim_Blc130_amel45-L-B198-Map1+1117+7115	TypeI_New	273	3	0	4	NA	NA
GB43413	REPET_blastx:FAMAR1_1p:ClassII:TIR:Tc1-Mariner+1+335;REPET_tblastx:FAMAR1:ClassII:TIR:Tc1-Mariner+382+420;REPET_tblastx:Mariner1_BT:ClassII:TIR:Tc1-Mariner+172+369;REPET_TEs:DTX-incomp-chim_Blc58_amel45-L-B108-Map1_reversed+4698+5936	TypeII_New	162	1	0	0	NA	NA
GB51706	REPET_TEs:RXX-TRIM_Blc824_amel45-L-B1029-Map1+433+869	Previously_Known	4185	13	15	4	IPR001202;IPR001214;IPR013257;IPR006560;IPR003616	WW/Rsp5/WWP;SET domain;SRI, Set2 Rpb1 interacting;AWS;Post-SET domain
GB52459	REPET_TEs:PotentialHostGene_Blc1027_amel45-B-R866-Map3+1+1266	Previously_Known	582	3	1	0	IPR001881;IPR006212;IPR018097;IPR009030	EGF-like calcium-binding;Furin-like repeat;EGF-like calcium-binding, conserved site;Growth factor, receptor
GB51370	REPET_TEs:RXX-LARD_Blc216_amel45-L-B302-Map1+276+6030	Previously_Known	825	4	5	0	NA	NA
GB45789	REPET_tblastx:FAMAR1:ClassII:TIR:Tc1-Mariner+2+1294;REPET_TEs:DTX-incomp-chim_Blc3_amel45-B-P4.32-Map4_reversed+3+1299;REPET_blastx:Mariner-1_BM_1p:ClassII:TIR:Tc1-Mariner+1+233	TypeII_New	126	1	9	37	NA	NA
GB43229	REPET_TEs:PotentialHostGene_Blc137_amel45-L-B206-Map1+1+9211	Previously_Known	648	2	42	4	IPR002041;IPR001806;IPR020849;IPR003579;IPR003578;IPR005225	Ran GTPase;Small GTPase superfamily;Small GTPase superfamily, Ras type;Small GTPase superfamily, Rab type;Small GTPase superfamily, Rho type;Small GTP-binding protein domain
